# Supplementary material for: Major bacterial lineages are essentially devoid of CRISPR-Cas viral defence systems
Source: Nat Commun. 2016 Feb 3;7:10613. doi: 10.1038/ncomms10613 (PMC4742961; doi:10.1038/ncomms10613)
Supplement: Supplementary Data 1 — Genomes reconstructed from Rifle groundwater metagenomic samples. [file ncomms10613-s2.xlsx]

## Sheet: Ground water genomic bins
Supplementary Data 1: Genomes reconstructed from Rifle groundwater metagenomic samples.
Genomic bina	Taxonomy group	% Single copy genes	High quality	Length
GWA1_Alphaproteobacteria_45_9	Alphaproteobacteria	1	+	1070000
GW2011_AR10	Archaea	1	+	1260000
GWA2_Gallionellales_54_124	Betaproteobacteria	1	+	3050000
GWA2_Polynucleobacter_45_21	Betaproteobacteria	1	+	2140000
GWC2_Tenericute_34_14	Tenericutes	1	+	2160000
GWF1_Tenericute_35_14	Tenericutes	1	+	2170000
GWF2_Tenericutes_35_184	Tenericutes	1	+	2170000
GWA2_CP_38_16	Unknown CP	1	+	2040000
GWB2_Bacteroidetes_32_14	Bacteroidetes	0.980392	+	3720000
GWC2_Bacteroidetes_33_15	Bacteroidetes	0.980392	+	3700000
GWC2_Bacteroidetes_46_850	Bacteroidetes	0.980392	+	3790000
GWD2_Bacteroidales_45_23	Bacteroidetes	0.980392	+	3770000
GWD2_Bacteroidetes_33_33	Bacteroidetes	0.980392	+	3710000
GWE2_Bacteroidetes_32_14	Bacteroidetes	0.980392	+	4440000
GWE2_Bacteroidetes_39_28	Bacteroidetes	0.980392	+	2520000
GWE2_Bacteroidetes_40_15	Bacteroidetes	0.980392	+	2900000
GWE2_Bacteroidetes_40_63	Bacteroidetes	0.980392	+	5110000
GWE2_Bacteroidetes_42_24	Bacteroidetes	0.980392	+	4370000
GWE2_Bacteroidetes_42_39	Bacteroidetes	0.980392	+	6060000
GWE2_Bacteroidetes_42_42	Bacteroidetes	0.980392	+	3890000
GWF1_Flavobacteria_32_7	Bacteroidetes	0.980392	+	2660000
GWF2_Bacteroidetes_33_16	Bacteroidetes	0.980392	+	4760000
GWF2_Bacteroidetes_38_335	Bacteroidetes	0.980392	+	5270000
GWF2_Bacteroidetes_40_13	Bacteroidetes	0.980392	+	5030000
GWF2_Bacteroidetes_40_14	Bacteroidetes	0.980392	+	3370000
GWF2_Bacteroidetes_41_31	Bacteroidetes	0.980392	+	4240000
GWF2_Bacteroidetes_43_11	Bacteroidetes	0.980392	+	3790000
GWF2_Bacteroidetes_43_63	Bacteroidetes	0.980392	+	4000000
GWF2_Bacteroidetes_49_14	Bacteroidetes	0.980392	+	3610000
GWE1_Burkholderiales_65_30	Betaproteobacteria	0.980392	+	5130000
GWB2_Chloroflexi_49_20	Chloroflexi	0.980392	+	3370000
GWC2_Chloroflexi_49_37	Chloroflexi	0.980392	+	3410000
GWD2_Chloroflexi_49_16	Chloroflexi	0.980392	+	3380000
GWC2_Deltaproteobacteria_55_46	Deltaproteobacteria	0.980392	+	2770000
GWC2_Proteo_65_14_Ab886	Deltaproteobacteria	0.980392	+	2370000
GWC2_Syntrophobacterales_56_13	Deltaproteobacteria	0.980392	+	2610000
GWE2_Firmicute_51_13	Firmicutes	0.980392	+	2160000
GWF2_Firmicute_51_9	Firmicutes	0.980392	+	2190000
GWF1_Xanthomonadales_69_6	Gammaproteobacteria	0.980392	+	2870000
GWF2_Melioribacter_38_21	Ignavibacteria	0.980392	+	4420000
GWA2_Nitrospirae_46_11	Nitrospirae	0.980392	+	2440000
GWB2_Nitrospirae_rel_47_37	Nitrospirae	0.980392	+	2470000
GWF2_Nitrospirae_44_13	Nitrospirae	0.980392	+	2000000
GWB1_Spirochaetales_60_80	Spirochaetes	0.980392	+	3660000
GWF1_Spirochaetes_60_12	Spirochaetes	0.980392	+	3690000
GWA2_Novel_Proteobacteria_55_82	Unclassified proteobacteria	0.980392	+	2740000
GWF2_Proteo_58_20	Unclassified proteobacteria	0.980392	+	1710000
GWB1_CP_36_13	Unknown CP	0.980392	+	3160000
GWC2_Alphaproteobacteria_42_16	Alphaproteobacteria	0.960784	+	1590000
GWA2_Bacteroidetes_33_15	Bacteroidetes	0.960784	+	3710000
GWA2_Bacteroidetes_40_14	Bacteroidetes	0.960784	+	4800000
GWA2_Flavobacterium_35_26	Bacteroidetes	0.960784	+	2100000
GWC2_Bacteroidetes_40_13	Bacteroidetes	0.960784	+	5070000
GWD2_Bacteroidetes_40_43	Bacteroidetes	0.960784	+	5060000
GWF2_Bacteroidetes_33_38	Bacteroidetes	0.960784	+	3610000
GWF2_Bacteroidetes_41_9	Bacteroidetes	0.960784	+	4330000
GWF1_Burkholderiales_GWF1_66_17	Betaproteobacteria	0.960784	+	5120000
GWB2_Chloroflexi_54_36	Chloroflexi	0.960784	+	3150000
GWE2_Clostridiales_32_10	Clostridiales	0.960784	+	1910000
GWA1_Deltaproteobacteria_52_35	Deltaproteobacteria	0.960784	+	3730000
GWA2__Bacteriovorax-rel_49_15	Deltaproteobacteria	0.960784	+	4860000
GWB1_Deltaproteobacteria_rel_55_8	Deltaproteobacteria	0.960784	+	3800000
GWC2_Deltaproteobacteria_66_88	Deltaproteobacteria	0.960784	+	2260000
GWC2_Geobacteraceae_55_20	Deltaproteobacteria	0.960784	+	4790000
GWA2_Elusimicrobia_51_34	Elusimicrobia	0.960784	+	2770000
GWA2_Elusimicrobia_56_46	Elusimicrobia	0.960784	+	2760000
GWC2_Elusimicrobia_56_31	Elusimicrobia	0.960784	+	2760000
GWF2_Ignavibacteria_35_20	Ignavibacteria	0.960784	+	4250000
GWF2_Lentisphaerae_57_35	Lentisphaerae	0.960784	+	5060000
GWA1_OP11_34_41	Microgenomates (OP11)	0.960784	+	818390
GWB1_OP11_31_29	Microgenomates (OP11)	0.960784	+	814830
GWC1_OP11-like_30_29	Microgenomates (OP11)	0.960784	+	818790
GWC2_OP11_31_9	Microgenomates (OP11)	0.960784	+	796940
GWD1_OP11_31_12	Microgenomates (OP11)	0.960784	+	822280
GWE1_OP11_35_20	Microgenomates (OP11)	0.960784	+	818210
GWF1_OP11_30_23	Microgenomates (OP11)	0.960784	+	817650
GWF2_OP11_rel_32_16	Microgenomates (OP11)	0.960784	+	818490
GWF2_Planctomycetes_50_10	Planctomycetes	0.960784	+	2730000
GWC1_Spirochaetes_27_15	Spirochaetes	0.960784	+	4530000
GWC1_Sprirochaete_61_12	Spirochaetes	0.960784	+	3590000
GWF2_TM6_33_332	TM6	0.960784	+	1660000
GWF2_TM6_36_131	TM6	0.960784	+	1070000
GWA2_CP_45_12	Unknown CP	0.960784	+	2550000
GWA2_Bacteroidetes_A19_40_15	Bacteroidetes	0.941176	+	4770000
GWC2_Bacteroidetes_40_22	Bacteroidetes	0.941176	+	4580000
GWE2_Bacteroidetes_41_25	Bacteroidetes	0.941176	+	4360000
GWF2_Bacteroidetes_29_10	Bacteroidetes	0.941176	+	2600000
GWF2_Bacteroidetes_42_66	Bacteroidetes	0.941176	+	5860000
GWC1_CPR2_41_48	CPR2 (novel CPR)	0.941176	+	1120000
GWC2_CPR2_39_35	CPR2 (novel CPR)	0.941176	+	1120000
GWD2_CPR2_39_7	CPR2 (novel CPR)	0.941176	+	1090000
GWB1_Deltaproteobacteria_rel_52_6	Deltaproteobacteria	0.941176	+	3710000
GWC2_Pelobacter_58_13	Deltaproteobacteria	0.941176	+	3180000
GWB2_Clostridiales_37_7	Firmicutes	0.941176	+	3400000
GWD2_Clostridiales_32_59	Firmicutes	0.941176	+	2050000
GWB2_Ignavibacteria_35_12	Ignavibacteria	0.941176	+	4160000
GWF2_Ignavibacteria_33_9	Ignavibacteria	0.941176	+	2740000
GWF2_Lentisphaerae_38_69	Lentisphaerae	0.941176	+	3130000
GWF2_Lentisphaerae_49_21	Lentisphaerae	0.941176	+	5920000
GWF2_Lentisphaerae_50_93	Lentisphaerae	0.941176	+	6430000
GWF2_OP11_38_9	Microgenomates (OP11)	0.941176	+	858340
GWC2_Nitrospirae_57_13	Nitrospirae	0.941176	+	3580000
GWA2_OD1_44_42	Parcubacteria (OD1)	0.941176	+	969640
GWC1_OD1_36_108	Parcubacteria (OD1)	0.941176	+	1050000
GWC2_OD1_41_11	Parcubacteria (OD1)	0.941176	+	1070000
GWC2_OD1_44_17	Parcubacteria (OD1)	0.941176	+	1060000
GWC2_OD1_i_40_12	Parcubacteria (OD1)	0.941176	+	1140000
GWF1_OD1_34_10	Parcubacteria (OD1)	0.941176	+	1270000
GWF2_OD1_44_10	Parcubacteria (OD1)	0.941176	+	1140000
GWE1_Spirochaete_60_18	Spirochaetes	0.941176	+	3690000
GWE1_Spirochaetes_32_154	Spirochaetes	0.941176	+	4030000
GWF1_Spirochaete-like_31_7	Spirochaetes	0.941176	+	4150000
GWF2_TA06_54_11	TA06	0.941176	+	2760000
TA06_GWE2_final	TA06	0.941176	+	2760000
GWE2_TM6_31_21	TM6	0.941176	+	1080000
GWE2_TM6_36_25	TM6	0.941176	+	1070000
GWE2_TM6_42_60	TM6	0.941176	+	1140000
GWC1_Acinetobacter_38_13	Unclassified proteobacteria	0.941176	+	3120000
GWC1_WWE3_44_308	WWE3	0.941176	+	849130
GWC2_WWE3_44_85	WWE3	0.941176	+	861780
AR5_curated_draft	Archaea	0.925926	+	858240
GW2011_AR5	Archaea	0.925926	+	785850
GWA2_Bacteroidetes_32_17	Bacteroidetes	0.921569	+	4950000
GWA2_Bacteroidetes_42_15	Bacteroidetes	0.921569	+	5940000
GWE2_Bacteroidetes_29_8	Bacteroidetes	0.921569	+	2860000
GWF2_Bacteroidetes_35_48	Bacteroidetes	0.921569	+	3930000
GWA2_Chlamydiae_50_15	Chlamydiae	0.921569	+	1170000
GWC2_Chloroflexi_73_18	Chloroflexi	0.921569	+	3010000
GWA2_Deltaproteo_65_63	Deltaproteobacteria	0.921569	+	2500000
GWD2_Desulfuromonadales_61_12	Deltaproteobacteria	0.921569	+	3040000
GWD2_Clostridiales_32_19	Firmicutes	0.921569	+	2040000
GWF2_Clostridiales_36_10	Firmicutes	0.921569	+	2070000
GWF2_Lentisphaerae_44_16	Lentisphaerae	0.921569	+	5210000
GWA1_OP11_33_33	Microgenomates (OP11)	0.921569	+	866710
GWA1_OP11_42_26	Microgenomates (OP11)	0.921569	+	1460000
GWA2_OP11_33_20	Microgenomates (OP11)	0.921569	+	857880
GWA2_OP11_43_14	Microgenomates (OP11)	0.921569	+	1650000
GWA2_OP11_rel_33_28	Microgenomates (OP11)	0.921569	+	854210
GWB1_OP11_33_22	Microgenomates (OP11)	0.921569	+	860020
GWB1_OP11_33_38	Microgenomates (OP11)	0.921569	+	845410
GWC1_OP11_33_28	Microgenomates (OP11)	0.921569	+	853250
GWC1_OP11_44_37	Microgenomates (OP11)	0.921569	+	942030
GWC1_OP11_rel_33_32	Microgenomates (OP11)	0.921569	+	846110
GWC2_OP11_33_12	Microgenomates (OP11)	0.921569	+	853680
GWF2_OP3_38_59	Omnitrophica (OP3)	0.921569	+	2590000
GWF2_OP3_43_52	Omnitrophica (OP3)	0.921569	+	2770000
GWC2_OD1_38_22	Parcubacteria (OD1)	0.921569	+	1390000
GWC2_OD1_rel_40_17	Parcubacteria (OD1)	0.921569	+	978290
GWD2_OD1_38_42	Parcubacteria (OD1)	0.921569	+	1390000
GWE1_OD1_38_31	Parcubacteria (OD1)	0.921569	+	1350000
GWE2_OD1_38_254	Parcubacteria (OD1)	0.921569	+	1380000
GWF1_OD1_36_78	Parcubacteria (OD1)	0.921569	+	1080000
GWF1_OD1_38_22	Parcubacteria (OD1)	0.921569	+	1390000
GWF2_OD1_36_839	Parcubacteria (OD1)	0.921569	+	1110000
GWF2_OD1_38_1205_GWE2_38_254	Parcubacteria (OD1)	0.921569	+	1380000
GWF2_OD1_44_17	Parcubacteria (OD1)	0.921569	+	892040
PER_GWF2_33_10	Peregrinibacteria (PER)	0.921569	+	1560000
PER_GWF2_39_17	Peregrinibacteria (PER)	0.921569	+	1310000
PER_GWF2_43_18	Peregrinibacteria (PER)	0.921569	+	1200000
zPERA2_38_36	Peregrinibacteria (PER)	0.921569	+	1300000
GWA2_Planctomycete_KSU_39_15	Planctomycetes	0.921569	+	1570000
GWF2_Planctomycete_41_51	Planctomycetes	0.921569	+	4890000
GWC2_Spirochaete_52_13	Spirochaetes	0.921569	+	2990000
GWD1_Spirochaetes_27_9	Spirochaetes	0.921569	+	4290000
GWE2_Spirochaete_31_10	Spirochaetes	0.921569	+	4130000
GWE2_TA06_54_12	TA06	0.921569	+	2760000
GWE2_TM6_41_16	TM6	0.921569	+	940300
GWF2_TM6_32_72	TM6	0.921569	+	987210
GWC2_TM7_44_17	TM7	0.921569	+	1040000
GWB2_Proteobacteria_55_19	Unclassified proteobacteria	0.921569	+	3060000
GWE2_RBX1_39_32	Unknown CP	0.921569	+	3080000
GWF2_RBX1-related_38_17	Unknown CP	0.921569	+	3150000
GWC2_CP_33_21	Unknown CP	0.921569	+	857080
GWA1_WWE3_43_94	WWE3	0.921569	+	891860
GWA2_WWE3_43_24	WWE3	0.921569	+	856510
GWB1_WWE3_42_117	WWE3	0.921569	+	879040
GWC2_WWE3_41_23	WWE3	0.921569	+	837230
GWD1_WWE3_43_201	WWE3	0.921569	+	866610
GWD2_WWE3_42_34	WWE3	0.921569	+	887210
GWE1_WWE3_ACD25_44_51	WWE3	0.921569	+	835090
GWE2_WWE3_42_25	WWE3	0.921569	+	782400
GWF2_WWE3_43_18	WWE3	0.921569	+	864650
GWF2_OP9_related_35_9	Atribacteria (OP9)	0.901961	+	2410000
GWC2_CPR2_39_10	CPR2 (novel CPR)	0.901961	+	1100000
GWB2_Deltaproteobacteria_65_81	Deltaproteobacteria	0.901961	+	2330000
GWF2_Clostridiales_38_85	Firmicutes	0.901961	+	3040000
GWA2_Ignavibacteria_55_11	Ignavibacteria	0.901961	+	3490000
GWA1_OP11_33_30	Microgenomates (OP11)	0.901961	+	864380
GWA1_OP11_46_30	Microgenomates (OP11)	0.901961	+	1090000
GWA2_OP11_47_25	Microgenomates (OP11)	0.901961	+	1150000
GWA2_OP11_ACD61_44_13	Microgenomates (OP11)	0.901961	+	1090000
GWB1_OP11_41_15	Microgenomates (OP11)	0.901961	+	1070000
GWB1_OP11_47_15	Microgenomates (OP11)	0.901961	+	1090000
GWB2_OP11_44_22	Microgenomates (OP11)	0.901961	+	1090000
GWC1_OP11_46_15	Microgenomates (OP11)	0.901961	+	913840
GWA2_OD1_42_15	Parcubacteria (OD1)	0.901961	+	813650
GWA2_OD1_48_9	Parcubacteria (OD1)	0.901961	+	1260000
GWB1_OD1_40_14	Parcubacteria (OD1)	0.901961	+	944540
GWB1_OD1_42_6	Parcubacteria (OD1)	0.901961	+	731090
GWC1_OD1_43_12	Parcubacteria (OD1)	0.901961	+	757210
GWC1_OD1-i_45_18	Parcubacteria (OD1)	0.901961	+	1150000
GWE1_OD1_ACD7_35_17	Parcubacteria (OD1)	0.901961	+	1380000
GWF2_OD1_41_16	Parcubacteria (OD1)	0.901961	+	1250000
GWF2_OD1_45_11	Parcubacteria (OD1)	0.901961	+	1140000
PER_GWF2_38_29	Peregrinibacteria (PER)	0.901961	+	1240000
GWF2_Planctomycetes_42_9	Planctomycetes	0.901961	+	5250000
GWA2_Tenericute_35_7	Tenericutes	0.901961	+	1840000
GWE2_Tenericutes_38_8	Tenericutes	0.901961	+	1350000
GWA2_TM6_36_9	TM6	0.901961	+	1110000
gwf2_TM6_43_87	TM6	0.901961	+	1130000
GWC2_TM7_48_9	TM7	0.901961	+	1070000
GWD2_RBX1-related_39_127	Unknown CP	0.901961	+	3370000
GWB1_CP_27_13	Unknown CP	0.901961	+	4420000
GWF2_Verrucomicrobia_51_19	Verrucomicrobia	0.901961	+	1270000
GWE2_WWE3_43_18	WWE3	0.901961	+	855820
GWE1_Berkelbacteria_39_12	Berkelbacteria (ACD58)	0.882353	+	915060
GWF2_CPR3_35_18	CPR3 (novel CPR)	0.882353	+	1140000
GWC2_Syntrophus__56_31	Deltaproteobacteria	0.882353	+	2250000
GWF2_Syntrophobacterales_56_9	Deltaproteobacteria	0.882353	+	1860000
GWA2_Elusi_like_61_42	Elusimicrobia	0.882353	+	2810000
GWA2_Elusimicrobia_62_23	Elusimicrobia	0.882353	+	2960000
GWB2_Elusimicrobium_63_22	Elusimicrobia	0.882353	+	3100000
GWC2_Ignavibacteria_38_9	Ignavibacteria	0.882353	+	3950000
GWA1_OP11_41_61	Microgenomates (OP11)	0.882353	+	1060000
GWA1_OP11_46_10	Microgenomates (OP11)	0.882353	+	919890
GWA1_OP11_46_15	Microgenomates (OP11)	0.882353	+	824490
GWA2_OP11_ACD38-rel_39_33	Microgenomates (OP11)	0.882353	+	1270000
GWA2_OP11_ACD61_46_26	Microgenomates (OP11)	0.882353	+	1100000
GWA2_OP11_nov_40_9	Microgenomates (OP11)	0.882353	+	1040000
GWB1_OP11_39_12	Microgenomates (OP11)	0.882353	+	1510000
GWB1_OP11_43_11	Microgenomates (OP11)	0.882353	+	1480000
GWB1_OP11_45_17	Microgenomates (OP11)	0.882353	+	948370
GWB1_OP11_47_19	Microgenomates (OP11)	0.882353	+	998150
GWC1_OP11_37_12b	Microgenomates (OP11)	0.882353	+	970220
GWC1_OP11_42_9	Microgenomates (OP11)	0.882353	+	894450
GWC1_OP11_43_10	Microgenomates (OP11)	0.882353	+	1420000
GWC1_OP11_46_24	Microgenomates (OP11)	0.882353	+	1010000
GWC2_OP11_44_30	Microgenomates (OP11)	0.882353	+	1040000
GWC2_OP11_49_11	Microgenomates (OP11)	0.882353	+	959640
GWD1_OP11_ACD61_44_27	Microgenomates (OP11)	0.882353	+	1030000
GWD2_OP11_45_10	Microgenomates (OP11)	0.882353	+	1100000
GWA2_OD1_40_23	Parcubacteria (OD1)	0.882353	+	1220000
GWA2_OD1_43_9	Parcubacteria (OD1)	0.882353	+	1090000
GWA2_OD1_47_9	Parcubacteria (OD1)	0.882353	+	773990
GWA2_OD1_56_11	Parcubacteria (OD1)	0.882353	+	1250000
GWA2_OD1_rel_38_13	Parcubacteria (OD1)	0.882353	+	1030000
GWA2_OD1_rel_42_14	Parcubacteria (OD1)	0.882353	+	1240000
GWB1_OD1_49_9	Parcubacteria (OD1)	0.882353	+	757720
GWB1_OD1_50_10	Parcubacteria (OD1)	0.882353	+	675110
GWC1_OD1_35_31	Parcubacteria (OD1)	0.882353	+	743730
GWC1_OD1_38_17	Parcubacteria (OD1)	0.882353	+	710590
GWC2_OD1_36_17	Parcubacteria (OD1)	0.882353	+	679160
GWC2_OD1_39_14	Parcubacteria (OD1)	0.882353	+	1220000
GWC2_OD1_42_27	Parcubacteria (OD1)	0.882353	+	1140000
GWD1_OD1_35_49	Parcubacteria (OD1)	0.882353	+	743530
GWD1_OD1_43_18	Parcubacteria (OD1)	0.882353	+	586560
GWD2_OD1_35_24	Parcubacteria (OD1)	0.882353	+	738200
GWD2_OD1_43_10	Parcubacteria (OD1)	0.882353	+	749990
GWF2_OD1_35_39	Parcubacteria (OD1)	0.882353	+	978780
OD1_GWC2_34_28	Parcubacteria (OD1)	0.882353	+	752630
GWC2_PER_39_14	Peregrinibacteria (PER)	0.882353	+	1320000
GWB1_Spirochaetes_59_5	Spirochaetes	0.882353	+	5010000
GWF1_Spirochaetes_51_8	Spirochaetes	0.882353	+	3590000
GWF2_TM6_30_66	TM6	0.882353	+	1110000
GWF2_TM6_37_49	TM6	0.882353	+	1490000
GWA2_CP_41_15	Unknown CP	0.882353	+	1180000
GWA2_CP_63_20	Unknown CP	0.882353	+	1410000
GWE2_WS6_33_157	WS6	0.882353	+	612800
GWD2_WWE3_42_11	WWE3	0.882353	+	770780
GWF1_WWE3_44_14	WWE3	0.882353	+	839130
GWC1_CPR2_39_9	CPR2 (novel CPR)	0.862745	+	1070000
GWC2_Desulfuromonadales_61_20	Deltaproteobacteria	0.862745	+	2920000
GWF2_Geobacter_54_21	Deltaproteobacteria	0.862745	+	3990000
GWB2_Elusimicrobia_63_16	Elusimicrobia	0.862745	+	2890000
GWE2_Gammaproteobacteria_37_16	Gammaproteobacteria	0.862745	+	1070000
GWB2_Ignavibacteria_36_8	Ignavibacteria	0.862745	+	3810000
GWC2_Ignavibacteria_56_12	Ignavibacteria	0.862745	+	3190000
GWA1_Kazan_50_15	Kazan	0.862745	+	644200
GWA1_OP11_39_21	Microgenomates (OP11)	0.862745	+	1040000
GWA1_OP11_41_13	Microgenomates (OP11)	0.862745	+	1020000
GWA1_OP11_44_23	Microgenomates (OP11)	0.862745	+	596130
GWA1_OP11_44_24	Microgenomates (OP11)	0.862745	+	1080000
GWA1_OP11_45_15	Microgenomates (OP11)	0.862745	+	856980
GWB1_OP11_40_7	Microgenomates (OP11)	0.862745	+	1120000
GWC1_OP11_37_12	Microgenomates (OP11)	0.862745	+	994550
GWC1_OP11_38_13	Microgenomates (OP11)	0.862745	+	980470
GWC1_OP11_49_16	Microgenomates (OP11)	0.862745	+	1050000
GWC2_OP11_40_12	Microgenomates (OP11)	0.862745	+	1270000
GWC2_OP11_41_21	Microgenomates (OP11)	0.862745	+	1100000
GWC2_OP11_44_18	Microgenomates (OP11)	0.862745	+	860940
GWF1_OP11_38_23	Microgenomates (OP11)	0.862745	+	781740
GWF1_OP11_44_10	Microgenomates (OP11)	0.862745	+	1070000
GWF2_OP11-rel_37_20	Microgenomates (OP11)	0.862745	+	809860
GWA1_OD1_45_10	Parcubacteria (OD1)	0.862745	+	447720
GWA2_OD1_37_8	Parcubacteria (OD1)	0.862745	+	864670
GWA2_OD1_38_27	Parcubacteria (OD1)	0.862745	+	674530
GWA2_OD1_42_32	Parcubacteria (OD1)	0.862745	+	1440000
GWA2_OD1_43_17_A823	Parcubacteria (OD1)	0.862745	+	1300000
GWA2_OD1_47_10	Parcubacteria (OD1)	0.862745	+	1330000
GWA2_OD1_47_10b	Parcubacteria (OD1)	0.862745	+	810930
GWA2_OD1_ACD66_42_220	Parcubacteria (OD1)	0.862745	+	904720
GWB1_OD1_36_6	Parcubacteria (OD1)	0.862745	+	799420
GWB1_OD1_49_12	Parcubacteria (OD1)	0.862745	+	673820
GWB1_SUB10_ACD81	Parcubacteria (OD1)	0.862745	+	984450
GWB2_OD1_ACD66-rel_41_36	Parcubacteria (OD1)	0.862745	+	771740
GWC1_OD1_37_9	Parcubacteria (OD1)	0.862745	+	794610
GWC1_OD1_41_20	Parcubacteria (OD1)	0.862745	+	915260
GWC2_OD1_37_14	Parcubacteria (OD1)	0.862745	+	1100000
GWC2_OD1_40_450	Parcubacteria (OD1)	0.862745	+	899340
GWC2_OD1_41_17	Parcubacteria (OD1)	0.862745	+	757770
GWC2_OD1_49_9	Parcubacteria (OD1)	0.862745	+	1290000
GWC2_OD1_ACD81_39_22	Parcubacteria (OD1)	0.862745	+	987730
GWD1_OD1_37_17	Parcubacteria (OD1)	0.862745	+	885640
GWD2_OD1_36_14	Parcubacteria (OD1)	0.862745	+	803390
GWD2_OD1_41_121	Parcubacteria (OD1)	0.862745	+	793280
GWD2_OD1_ACD81_47_17	Parcubacteria (OD1)	0.862745	+	962670
GWE1_OD1_36_71	Parcubacteria (OD1)	0.862745	+	808430
GWE1_OD1_ACD66_39_46	Parcubacteria (OD1)	0.862745	+	910240
GWE1_OD1-i_37_24	Parcubacteria (OD1)	0.862745	+	952910
GWE2_OD1_40_58	Parcubacteria (OD1)	0.862745	+	778190
GWE2_OD1_46_68	Parcubacteria (OD1)	0.862745	+	1060000
GWE2_OD1_ACD1_35_20	Parcubacteria (OD1)	0.862745	+	923070
GWE2_OD1_ACD81_44_13	Parcubacteria (OD1)	0.862745	+	922660
GWE2_OD1_ACD81_47_12	Parcubacteria (OD1)	0.862745	+	955730
GWF1_OD1_36_47	Parcubacteria (OD1)	0.862745	+	786680
GWF2_OD1_36_126	Parcubacteria (OD1)	0.862745	+	788510
GWF2_OD1_36_19	Parcubacteria (OD1)	0.862745	+	792410
GWF2_OD1_37_11	Parcubacteria (OD1)	0.862745	+	911420
GWF2_OD1_38_76	Parcubacteria (OD1)	0.862745	+	921120
GWF2_OD1_40_263	Parcubacteria (OD1)	0.862745	+	1070000
GWA2_PER_43_8	Peregrinibacteria (PER)	0.862745	+	1080000
GWC2_PER_33_13	Peregrinibacteria (PER)	0.862745	+	1430000
GWC2_Planctomycetes_45_44	Planctomycetes	0.862745	+	2900000
GB1_Spirochaetes_48_6	Spirochaetes	0.862745	+	1630000
GWA1_Treponema_62_8	Spirochaetes	0.862745	+	2100000
GWA2_Tenericute_38_26	Tenericutes	0.862745	+	922480
GWD2_Mollicutes_38_27_plus	Tenericutes	0.862745	+	1320000
GWF2_TM6_28_16	TM6	0.862745	+	1060000
GWF2_TM6_38_10	TM6	0.862745	+	1050000
GWA2_Proteobacteria_43_19	Unclassified proteobacteria	0.862745	+	2170000
GWA2_CP_45_18	Unknown CP	0.862745	+	2350000
GWF1_WS6_37_7	WS6	0.862745	+	1220000
GWB1_WS6_33_6	WS6	0.862745	+	670420
GWD1_WS6_35_594	WS6	0.862745	+	629500
GWF2_WS6_33_92	WS6	0.862745	+	615430
WS6_GWC1_33_20	WS6	0.862745	+	652880
WS6_GWF1_33_233	WS6	0.862745	+	617990
GWA1_WWE3_42_12	WWE3	0.862745	+	864270
GWC2_WWE3_44_9	WWE3	0.862745	+	712110
GWF2_WWE3_42_42	WWE3	0.862745	+	751960
GWA1_ZB2_49_26	ZB2	0.862745	+	688740
GWF1_Rhodobacteraceae_65_7	Alphaproteobacteria	0.843137	+	4110000
GWF2_Bacteroidetes_39_10	Bacteroidetes	0.843137	+	2120000
GWE1_ACD58_39_12	Berkelbacteria (ACD58)	0.843137	+	906100
GWE1_T_denit_62_9	Betaproteobacteria	0.843137	+	2580000
GWC2_Chlamydiae_50_10	Chlamydiae	0.843137	+	1180000
GWF2_WWE1_40_14	Cloacimonetes (WWE1)	0.843137	+	1820000
GWA2_Deltaproteobacteria_rel_57_13	Deltaproteobacteria	0.843137	+	3430000
GWB2_Desulfobacterales_56_26	Deltaproteobacteria	0.843137	+	4510000
GWA2_Elusimicrobia_66_18	Elusimicrobia	0.843137	+	2840000
GWC2_Elusimicrobia_65_9	Elusimicrobia	0.843137	+	2870000
GWF2_Firmicute_57_13	Firmicutes	0.843137	+	1610000
GWE2_Gammaproteobacteria_42_36	Gammaproteobacteria	0.843137	+	1400000
GWC2_Ignavibacteria_35_8	Ignavibacteria	0.843137	+	3290000
GWB1_KAZAN_52_7	Kazan	0.843137	+	711470
GWF2_Lentisphaera_45_14	Lentisphaerae	0.843137	+	3960000
GWA1_OP11_37_7	Microgenomates (OP11)	0.843137	+	744060
GWA1_OP11_38_8	Microgenomates (OP11)	0.843137	+	1040000
GWA1_OP11_40_47	Microgenomates (OP11)	0.843137	+	892300
GWA2_OP11_35_19	Microgenomates (OP11)	0.843137	+	1120000
GWA2_OP11_42_12	Microgenomates (OP11)	0.843137	+	711670
GWA2_OP11_47_11	Microgenomates (OP11)	0.843137	+	883770
GWA2_OP11_47_11b	Microgenomates (OP11)	0.843137	+	758140
GWA2_OP11_nov_40_8	Microgenomates (OP11)	0.843137	+	700560
GWA2_OP11_nov_ACD37_41_15	Microgenomates (OP11)	0.843137	+	767860
GWB1_OP11_36_5	Microgenomates (OP11)	0.843137	+	1080000
GWB1_OP11_39_10	Microgenomates (OP11)	0.843137	+	1080000
GWB1_OP11_43_14	Microgenomates (OP11)	0.843137	+	904130
GWB1_OP11_44_11	Microgenomates (OP11)	0.843137	+	603820
GWB2_OP11_45_17	Microgenomates (OP11)	0.843137	+	894220
GWC1_OP11_40_9	Microgenomates (OP11)	0.843137	+	1020000
GWC1_OP11_43_13	Microgenomates (OP11)	0.843137	+	707440
GWC1_OP11_44_23	Microgenomates (OP11)	0.843137	+	858240
GWC1_OP11_46_16	Microgenomates (OP11)	0.843137	+	735410
GWC2_OP11_ACD12-rel_34_23	Microgenomates (OP11)	0.843137	+	707710
GWC2_OP11P37_13	Microgenomates (OP11)	0.843137	+	988290
GWE2_OP11_38_30	Microgenomates (OP11)	0.843137	+	799050
GWF1_OP11_36_5	Microgenomates (OP11)	0.843137	+	851200
GWF2_OP11_45_18	Microgenomates (OP11)	0.843137	+	977510
GWF2_Methylomirabilis_70_14	NC10	0.843137	+	3410000
GWA1_OD1_40_21	Parcubacteria (OD1)	0.843137	+	760930
GWA1_OD1_42_19_partial	Parcubacteria (OD1)	0.843137	+	544780
GWA1_OD1_44_13	Parcubacteria (OD1)	0.843137	+	686980
GWA1_OD1_48_11	Parcubacteria (OD1)	0.843137	+	691150
GWA1_OD1_54_10	Parcubacteria (OD1)	0.843137	+	596210
GWA2_OD1_36_10	Parcubacteria (OD1)	0.843137	+	798870
GWA2_OD1_ACD81_47_9	Parcubacteria (OD1)	0.843137	+	1020000
GWB1_OD1_41_7	Parcubacteria (OD1)	0.843137	+	911170
GWB1_OD1_45_9	Parcubacteria (OD1)	0.843137	+	599560
GWB1_OD1_54_7	Parcubacteria (OD1)	0.843137	+	605080
GWB1_OD1_57_6	Parcubacteria (OD1)	0.843137	+	674240
GWB2_OD1_ACD81_rel_46_69	Parcubacteria (OD1)	0.843137	+	972140
GWB2_OD1_rel_46_37	Parcubacteria (OD1)	0.843137	+	747850
GWC1_OD1_45_14	Parcubacteria (OD1)	0.843137	+	888450
GWC1_OD1_48_11	Parcubacteria (OD1)	0.843137	+	700050
GWC1_OD1_ACD81_47_103	Parcubacteria (OD1)	0.843137	+	966110
GWC2_OD1_32_10	Parcubacteria (OD1)	0.843137	+	1020000
GWC2_OD1_36_9	Parcubacteria (OD1)	0.843137	+	779690
GWC2_OD1_43_27	Parcubacteria (OD1)	0.843137	+	589450
GWD1_OD1_41_16	Parcubacteria (OD1)	0.843137	+	901100
GWE1_OD1_32_28	Parcubacteria (OD1)	0.843137	+	667290
GWE1_OD1-i_ACD11_lin_49_15	Parcubacteria (OD1)	0.843137	+	871570
GWE2_OD1_31_40	Parcubacteria (OD1)	0.843137	+	697880
GWE2_OD1_34_25	Parcubacteria (OD1)	0.843137	+	767160
GWE2_OD1_45_35	Parcubacteria (OD1)	0.843137	+	1020000
GWF1_OD1_41_10	Parcubacteria (OD1)	0.843137	+	627510
GWF2_OD1_43_32	Parcubacteria (OD1)	0.843137	+	878790
GWF2_OD1_46_218	Parcubacteria (OD1)	0.843137	+	1060000
GWF2_OD1_RAAC4-rel_30_133	Parcubacteria (OD1)	0.843137	+	663820
GWC1_Treponema_61_84	Spirochaetes	0.843137	+	4550000
GWF2_Proteo_42_12	Unclassified proteobacteria	0.843137	+	2520000
GWE1_WS6_33_547	WS6	0.843137	+	617400
GWF2_WS6	WS6	0.843137	+	896360
GWF2_WS6_complete_39_15	WS6	0.843137	+	899310
GWA1_WWE3_42_46	WWE3	0.843137	+	755770
GWB1_WWE3_41_6	WWE3	0.843137	+	938180
GWE1_WWE3_42_16	WWE3	0.843137	+	778470
GWC2_ACD39_50_8	ACD39	0.823529	+	4610000
GWA2_Alphaproteobacteria_41_27	Alphaproteobacteria	0.823529	+	1670000
GWF2_Bacteroidetes_41_61	Bacteroidetes	0.823529	+	2100000
GWA2_Gallionellales_60_18	Betaproteobacteria	0.823529	+	1740000
GWC2_CPR1_54_8	CPR1 (novel CPR)	0.823529	+	1230000
GWC2_Deltaproteobacteria_56_8	Deltaproteobacteria	0.823529	+	2130000
GWA2_Elusi-like_A8_64_40	Elusimicrobia	0.823529	+	2740000
GWF2_Elusimicrobia_62_30	Elusimicrobia	0.823529	+	3120000
GWF2_Sulfurimonas_37_8	Epsilonproteobacteria	0.823529	+	1980000
GWC1_KAZAN_52_13	Kazan	0.823529	+	760400
GWF2_Melainabacteria_37_15	Melainabacteria	0.823529	+	2410000
GWA1_OP11_39_12_plus	Microgenomates (OP11)	0.823529	+	1360000
GWA1_OP11_39_21_plus	Microgenomates (OP11)	0.823529	+	1090000
GWA1_OP11_41_7	Microgenomates (OP11)	0.823529	+	548200
GWA1_OP11_47_20	Microgenomates (OP11)	0.823529	+	692670
GWA1_OP11_48_10_plus	Microgenomates (OP11)	0.823529	+	958670
GWA2_OP11_41_24	Microgenomates (OP11)	0.823529	+	1050000
GWA2_OP11_42_17	Microgenomates (OP11)	0.823529	+	730830
GWA2_OP11_ACD57-rel_40_31	Microgenomates (OP11)	0.823529	+	628640
GWA2_OP11_nov_42_16	Microgenomates (OP11)	0.823529	+	1330000
GWB1_OP11_37_8	Microgenomates (OP11)	0.823529	+	711690
GWB1_OP11_38_8	Microgenomates (OP11)	0.823529	+	1300000
GWB1_OP11_38_8b	Microgenomates (OP11)	0.823529	+	903870
GWB1_OP11_40_28	Microgenomates (OP11)	0.823529	+	997800
GWB2_OP_11_42_12	Microgenomates (OP11)	0.823529	+	741020
GWC1_OP11_40_35b	Microgenomates (OP11)	0.823529	+	905770
GWC1_OP11_44_10	Microgenomates (OP11)	0.823529	+	801700
GWC2_OP11_44_13	Microgenomates (OP11)	0.823529	+	872510
GWC2_OP11_45_19	Microgenomates (OP11)	0.823529	+	813840
GWD2_OP11_40_19	Microgenomates (OP11)	0.823529	+	729640
GWE1_OP11_38_10	Microgenomates (OP11)	0.823529	+	962660
GWE1_OP11_ACD40_27_47_12	Microgenomates (OP11)	0.823529	+	700620
GWE1_OP11_ACD61_46_18	Microgenomates (OP11)	0.823529	+	608230
GWF2_OP11_44_15	Microgenomates (OP11)	0.823529	+	754270
GWC2_Methylomirabilis_70_16	NC10	0.823529	+	5290000
GWC2_Methylomirabilis_70_24	NC10	0.823529	+	3120000
GWD2_Nitrospirae_57_9	Nitrospirae	0.823529	+	3840000
GWA2_OP3_53_43	Omnitrophica (OP3)	0.823529	+	1500000
GWC2_OP3_44_8	Omnitrophica (OP3)	0.823529	+	1970000
GWC2_OP3-like_45_7	Omnitrophica (OP3)	0.823529	+	1560000
GWA1_OD1_44_25	Parcubacteria (OD1)	0.823529	+	962770
GWA1_OD1_56_13	Parcubacteria (OD1)	0.823529	+	704490
GWA2_OD1_43_9b	Parcubacteria (OD1)	0.823529	+	834090
GWA2_OD1_44_9	Parcubacteria (OD1)	0.823529	+	930280
GWB1_OD1_40_11	Parcubacteria (OD1)	0.823529	+	713430
GWB1_OD1_41_12	Parcubacteria (OD1)	0.823529	+	672530
GWC1_OD1_38_22	Parcubacteria (OD1)	0.823529	+	938860
GWC1_OD1_40_11	Parcubacteria (OD1)	0.823529	+	723780
GWC1_OD1_43_61	Parcubacteria (OD1)	0.823529	+	562140
GWC1_OD1_rel_45_9	Parcubacteria (OD1)	0.823529	+	560230
GWC1_OD1-like_39_12	Parcubacteria (OD1)	0.823529	+	735050
GWC2_OD1_37_73	Parcubacteria (OD1)	0.823529	+	970460
GWC2_OD1_39_41	Parcubacteria (OD1)	0.823529	+	777000
GWC2_OD1_40_10	Parcubacteria (OD1)	0.823529	+	754120
GWC2_OD1_44_22	Parcubacteria (OD1)	0.823529	+	1250000
GWC2_OD1_45_8	Parcubacteria (OD1)	0.823529	+	723950
GWC2_OD1_46_275	Parcubacteria (OD1)	0.823529	+	887800
GWD2_OD1_38_12	Parcubacteria (OD1)	0.823529	+	674360
GWD2_OD1_43_18	Parcubacteria (OD1)	0.823529	+	1150000
GWE1_OD1_40_20	Parcubacteria (OD1)	0.823529	+	832850
GWE2_OD1_40_10	Parcubacteria (OD1)	0.823529	+	725550
GWE2_OD1_42_14	Parcubacteria (OD1)	0.823529	+	816430
GWE2_OD1_like_47_10	Parcubacteria (OD1)	0.823529	+	918380
GWF1_OD1_31_48	Parcubacteria (OD1)	0.823529	+	763320
GWF1_OD1_34_20	Parcubacteria (OD1)	0.823529	+	768410
GWF1_OD1_39_37	Parcubacteria (OD1)	0.823529	+	786990
GWF2_OD1_35_54	Parcubacteria (OD1)	0.823529	+	1220000
GWF2_OD1_40_10	Parcubacteria (OD1)	0.823529	+	803340
GWF2_OD1_40_12	Parcubacteria (OD1)	0.823529	+	694020
GWF2_OD1_40_69	Parcubacteria (OD1)	0.823529	+	774560
GWF2_OD1_44_350	Parcubacteria (OD1)	0.823529	+	1040000
GWF1_Spirochaete_49_6	Spirochaetes	0.823529	+	2730000
GWA2_Progeobacteria_54_12	Unclassified proteobacteria	0.823529	+	2010000
GWA2_CP_42_11	Unknown CP	0.823529	+	1790000
GWC2_CP_49_35	Unknown CP	0.823529	+	3610000
GWA2_WWE3_42_9	WWE3	0.823529	+	620480
GWB1_WWE3_42_41	WWE3	0.823529	+	745000
GWA2_Bacteroidete_31_9	Bacteroidetes	0.803922	+	3380000
GWA2_Bacteroidetes_31_9	Bacteroidetes	0.803922	+	4070000
GWA2_Berkelbacteria_35_9	Berkelbacteria (ACD58)	0.803922	+	619200
GWA2_Berkelbacteria_38_9	Berkelbacteria (ACD58)	0.803922	+	723910
GWE2_Gallionellales_58_10	Betaproteobacteria	0.803922	+	999480
GWD2_Deltaproteo-rel_42_10	Deltaproteobacteria	0.803922	+	2510000
GWD2_Desulfuromonadales_54_10	Deltaproteobacteria	0.803922	+	2760000
GWC2_Elusimicrobia_61_25	Elusimicrobia	0.803922	+	2910000
GWC2_Elusimicrobia_64_44	Elusimicrobia	0.803922	+	3200000
GWC2_Clostridiales_40_7	Firmicutes	0.803922	+	2600000
GWA1_OP11_39_11	Microgenomates (OP11)	0.803922	+	849020
GWA1_OP11_48_9	Microgenomates (OP11)	0.803922	+	890700
GWA1_OP11_ACD12_44_24	Microgenomates (OP11)	0.803922	+	1010000
GWA2_OP11_37_7	Microgenomates (OP11)	0.803922	+	962620
GWA2_OP11_38_24	Microgenomates (OP11)	0.803922	+	1170000
GWA2_OP11_39_19	Microgenomates (OP11)	0.803922	+	717120
GWB1_OP11_46_7	Microgenomates (OP11)	0.803922	+	711730
GWB1_OP11_47_26	Microgenomates (OP11)	0.803922	+	747910
GWC1_OP11_40_19	Microgenomates (OP11)	0.803922	+	739900
GWC1_OP11_46_20	Microgenomates (OP11)	0.803922	+	733710
GWD1_OP11_41_12	Microgenomates (OP11)	0.803922	+	541350
GWD1_OP11_47_13	Microgenomates (OP11)	0.803922	+	656260
GWE1_OP11_45_18	Microgenomates (OP11)	0.803922	+	599670
GWE1_OP11_ACD13_41_24	Microgenomates (OP11)	0.803922	+	533310
GWE2_OP11_31_6	Microgenomates (OP11)	0.803922	+	481800
GWF1_OP11_46_12	Microgenomates (OP11)	0.803922	+	677890
GWF2_OP11_42_51	Microgenomates (OP11)	0.803922	+	629640
GWF2_OP11_46_18	Microgenomates (OP11)	0.803922	+	674050
GWC2_Nitrospirae_57_9	Nitrospirae	0.803922	+	3470000
GWA1_OD1_43_15	Parcubacteria (OD1)	0.803922	+	675870
GWA1_OD1_44_24_partial	Parcubacteria (OD1)	0.803922	+	457180
GWA2_OD1_37_10	Parcubacteria (OD1)	0.803922	+	716260
GWA2_OD1_38_13	Parcubacteria (OD1)	0.803922	+	1040000
GWA2_OD1_40_143	Parcubacteria (OD1)	0.803922	+	728950
GWA2_OD1_43_66	Parcubacteria (OD1)	0.803922	+	672180
GWA2_OD1_45_14	Parcubacteria (OD1)	0.803922	+	1350000
GWA2_OD1_45_39_plus	Parcubacteria (OD1)	0.803922	+	874650
GWA2_OD1_47_64	Parcubacteria (OD1)	0.803922	+	1070000
GWA2_OD1_50_10	Parcubacteria (OD1)	0.803922	+	660840
GWA2_OD1_nov_40_97	Parcubacteria (OD1)	0.803922	+	708510
GWB1_OD1_35_20	Parcubacteria (OD1)	0.803922	+	542250
GWB1_OD1_38_8_partial	Parcubacteria (OD1)	0.803922	+	414200
GWB1_OD1_42_17	Parcubacteria (OD1)	0.803922	+	543990
GWB1_OD1_42_9	Parcubacteria (OD1)	0.803922	+	637330
GWB1_OD1_43_7	Parcubacteria (OD1)	0.803922	+	727540
GWB1_OD1_43_8b	Parcubacteria (OD1)	0.803922	+	683700
GWB1_OD1_44_12	Parcubacteria (OD1)	0.803922	+	666170
GWB1_OD1_ACD81_47_243	Parcubacteria (OD1)	0.803922	+	860710
GWB1_OD1_rel_45_10	Parcubacteria (OD1)	0.803922	+	495890
GWB1_OD1_rel43_13	Parcubacteria (OD1)	0.803922	+	707200
GWC1_OD1_44_10	Parcubacteria (OD1)	0.803922	+	830480
GWC1_OD1_like_43_11	Parcubacteria (OD1)	0.803922	+	687680
GWC2_OD1_40_31	Parcubacteria (OD1)	0.803922	+	803980
GWC2_OD1_48_17	Parcubacteria (OD1)	0.803922	+	1030000
GWD2_OD1_39_12	Parcubacteria (OD1)	0.803922	+	754200
GWD2_OD1_40_9	Parcubacteria (OD1)	0.803922	+	752220
GWE1_OD1	Parcubacteria (OD1)	0.803922	+	572230
GWE1_OD1_35_16	Parcubacteria (OD1)	0.803922	+	786430
GWE2_OD1_43_12	Parcubacteria (OD1)	0.803922	+	654610
GWF1_OD1-like_45_5	Parcubacteria (OD1)	0.803922	+	657340
GWF2_OD1_35_12	Parcubacteria (OD1)	0.803922	+	528860
GWF2_OD1_35_66	Parcubacteria (OD1)	0.803922	+	651320
GWF2_OD1_41_40	Parcubacteria (OD1)	0.803922	+	915590
GWF2_OD1_42_22	Parcubacteria (OD1)	0.803922	+	625870
GWF2_OD1_52_12	Parcubacteria (OD1)	0.803922	+	610780
PER_GWE2_39_6	Peregrinibacteria (PER)	0.803922	+	1040000
GWB1_Spirochaete_62_6	Spirochaetes	0.803922	+	4690000
GWA2_Proteobacteria_55_10	Unclassified proteobacteria	0.803922	+	2250000
GWC1_Azobacter_66_9	Unclassified proteobacteria	0.803922	+	2890000
GWF2_Sulfuricurvum_44_89	Unclassified proteobacteria	0.803922	+	1590000
GWA2_CP_38_9	Unknown CP	0.803922	+	2510000
GWB1_WWE3_47_11_partial	WWE3	0.803922	+	476490
GWE1_WWE3_41_72	WWE3	0.803922	+	705150
GWC1_Archaea_39_18	Archaea	0.796296	-	1050000
GWA2_Rhodocyclales_65_20_partial	Betaproteobacteria	0.784314	-	2480000
GWC1_CPR4_49_13	CPR4 (novel CPR)	0.784314	-	465530
GWB2_Geobacter-like_52_12	Deltaproteobacteria	0.784314	-	3020000
GWF2_Elusimicrobia_52_66	Elusimicrobia	0.784314	-	2360000
GWC2_Ignavibacteria_rel_36_12	Ignavibacteria	0.784314	-	2900000
GWA1_OP11	Microgenomates (OP11)	0.784314	-	889910
GWA1_OP11_36_8	Microgenomates (OP11)	0.784314	-	1100000
GWA1_OP11_43_11	Microgenomates (OP11)	0.784314	-	1420000
GWA2_OP11_42_18	Microgenomates (OP11)	0.784314	-	1240000
GWA2_OP11_43_10	Microgenomates (OP11)	0.784314	-	596630
GWB1_OP11_39_10b	Microgenomates (OP11)	0.784314	-	863590
GWB1_OP11_39_7	Microgenomates (OP11)	0.784314	-	524710
GWC1_OP11_47_20	Microgenomates (OP11)	0.784314	-	811690
GWC1_OP11_rel_38_12	Microgenomates (OP11)	0.784314	-	1100000
GWC2_OP11_45_40	Microgenomates (OP11)	0.784314	-	796580
GWC2_OP11_45_9b	Microgenomates (OP11)	0.784314	-	591470
GWF1_OP11_44_12	Microgenomates (OP11)	0.784314	-	613550
GWF2_OP11_47_9	Microgenomates (OP11)	0.784314	-	709940
GWC2_Nitrospirae-rel_56_14	Nitrospirae	0.784314	-	3470000
GWA1_OD1_36_15	Parcubacteria (OD1)	0.784314	-	617510
GWA1_OD1_40_8	Parcubacteria (OD1)	0.784314	-	684010
GWA1_OD1_43_17	Parcubacteria (OD1)	0.784314	-	651950
GWA2_OD1_33_14	Parcubacteria (OD1)	0.784314	-	630930
GWA2_OD1_35_80	Parcubacteria (OD1)	0.784314	-	451720
GWA2_OD1_41_10	Parcubacteria (OD1)	0.784314	-	575730
GWA2_OD1_41_55_partial	Parcubacteria (OD1)	0.784314	-	479740
GWA2_OD1_42_9_A833	Parcubacteria (OD1)	0.784314	-	548200
GWA2_OD1_44_13	Parcubacteria (OD1)	0.784314	-	796520
GWA2_OD1_rel_E2_38_254_42_10	Parcubacteria (OD1)	0.784314	-	468950
GWB1_OD1_43_19	Parcubacteria (OD1)	0.784314	-	623370
GWC1_OD1_35_21	Parcubacteria (OD1)	0.784314	-	600180
GWC1_OD1_37_10	Parcubacteria (OD1)	0.784314	-	566860
GWC1_OD1_43_11	Parcubacteria (OD1)	0.784314	-	657250
GWC1_OD1_48_8_partial	Parcubacteria (OD1)	0.784314	-	535630
GWC1_OD1_rel_45_13	Parcubacteria (OD1)	0.784314	-	755800
GWC2_OD1_41_9	Parcubacteria (OD1)	0.784314	-	624600
GWC2_OD1_42_20	Parcubacteria (OD1)	0.784314	-	678770
GWC2_OD1_44_16	Parcubacteria (OD1)	0.784314	-	655310
GWC2_OD1-i_37_82	Parcubacteria (OD1)	0.784314	-	825770
GWD2_OD1_37_9	Parcubacteria (OD1)	0.784314	-	936620
GWD2_OD1_38_11	Parcubacteria (OD1)	0.784314	-	935830
GWE2_OD1_36_40	Parcubacteria (OD1)	0.784314	-	1010000
GWE2_OD1_40_8	Parcubacteria (OD1)	0.784314	-	683500
GWF2_OD1_40_31	Parcubacteria (OD1)	0.784314	-	576030
GWA2_CP_38_11	Unknown CP	0.784314	-	2130000
GWA1_WWE3_46_21_partial	WWE3	0.784314	-	432580
GWF2_WWE3_41_45	WWE3	0.784314	-	848670
GWB1_Alphaproteo_45_5_partial	Alphaproteobacteria	0.764706	-	627270
GWB2_Bacteroidetes_41_8	Bacteroidetes	0.764706	-	5040000
GWC1_Deltaproteobacteria_52_8	Deltaproteobacteria	0.764706	-	3330000
GWC2_Deltaproteobacteria_42_51	Deltaproteobacteria	0.764706	-	1500000
GWD2_Deltaproteobacteria_55_8	Deltaproteobacteria	0.764706	-	2410000
GWA2_Elusimicrobia_69_24	Elusimicrobia	0.764706	-	4340000
GWA1_OP11_37_16	Microgenomates (OP11)	0.764706	-	678050
GWA1_OP11_41_9	Microgenomates (OP11)	0.764706	-	654800
GWA1_OP11_46_7	Microgenomates (OP11)	0.764706	-	648700
GWA2_OP11_44_7	Microgenomates (OP11)	0.764706	-	1200000
GWA2_OP11_47_9	Microgenomates (OP11)	0.764706	-	1140000
GWB1_OP11_45_35	Microgenomates (OP11)	0.764706	-	803570
GWB1_OP11_48_13	Microgenomates (OP11)	0.764706	-	933370
GWB1_OP11_rel_47_8	Microgenomates (OP11)	0.764706	-	584170
GWC1_OP11_41_20_partial	Microgenomates (OP11)	0.764706	-	496220
GWC1_OP11_47_15	Microgenomates (OP11)	0.764706	-	914310
GWC2_OP11_47_16	Microgenomates (OP11)	0.764706	-	541230
GWD1_OP11_38_10	Microgenomates (OP11)	0.764706	-	843970
GWF2_OP11_38_6	Microgenomates (OP11)	0.764706	-	769550
GWA2_Methylomirabilis_70_23	NC10	0.764706	-	4510000
GWD2_Nitrospirae_related_44_7	Nitrospirae	0.764706	-	1430000
GWD2_Nitrospirae-related_57_8	Nitrospirae	0.764706	-	2660000
GWA2_OP3_37_7	Omnitrophica (OP3)	0.764706	-	1930000
GWA2_OP3_44_7	Omnitrophica (OP3)	0.764706	-	1660000
GWA2_OD1_40_37	Parcubacteria (OD1)	0.764706	-	760740
GWA2_OD1_43_13	Parcubacteria (OD1)	0.764706	-	971250
GWA2_OD1_44_10	Parcubacteria (OD1)	0.764706	-	518920
GWA2_OD1_45_13	Parcubacteria (OD1)	0.764706	-	568050
GWB1_OD1_36_5	Parcubacteria (OD1)	0.764706	-	546240
GWB1_OD1_47_6_part	Parcubacteria (OD1)	0.764706	-	524960
GWB1_OD1_55_9	Parcubacteria (OD1)	0.764706	-	511990
GWB1_OD1_rel_46_20	Parcubacteria (OD1)	0.764706	-	699980
GWC1_OD1_38_6	Parcubacteria (OD1)	0.764706	-	513900
GWC1_OD1_42_11	Parcubacteria (OD1)	0.764706	-	689370
GWC1_OD1_42_21	Parcubacteria (OD1)	0.764706	-	687680
GWC1_OD1_43_30	Parcubacteria (OD1)	0.764706	-	750310
GWC1_OD1_51_35	Parcubacteria (OD1)	0.764706	-	603280
GWC2_OD1_35_35	Parcubacteria (OD1)	0.764706	-	576790
GWC2_OD1_44_9	Parcubacteria (OD1)	0.764706	-	745740
GWD1_OD1_36_198	Parcubacteria (OD1)	0.764706	-	782620
GWE2_OD1_36_115	Parcubacteria (OD1)	0.764706	-	670170
GWE2_OD1_37_8	Parcubacteria (OD1)	0.764706	-	629840
GWE2_OD1_42_7	Parcubacteria (OD1)	0.764706	-	1040000
GWF1_OD1_42_40	Parcubacteria (OD1)	0.764706	-	644320
GWF2_OD1_34_56	Parcubacteria (OD1)	0.764706	-	819240
GWF2_OD1_39_13	Parcubacteria (OD1)	0.764706	-	1160000
GWF2_OD1_42_19	Parcubacteria (OD1)	0.764706	-	877980
GWF2_OD1_43_24	Parcubacteria (OD1)	0.764706	-	643430
GWF2_OD1_46_32	Parcubacteria (OD1)	0.764706	-	613930
GWA2_PER_33_10	Peregrinibacteria (PER)	0.764706	-	1260000
GWF2_Planctomycetes_39_10_partial	Planctomycetes	0.764706	-	1120000
GWC2_Tenericute_39_45	Spirochaetes	0.764706	-	973830
GWF2_Tenericutes_38_8	Tenericutes	0.764706	-	1290000
GWA2_TM7_46_10	TM7	0.764706	-	735800
GW2011_GWC2_Proteobacteria_42_11	Unclassified proteobacteria	0.764706	-	1420000
GWA2_CP_38_7	Unknown CP	0.764706	-	1980000
GWB1_WWE3_42_6	WWE3	0.764706	-	778900
GWC1_WWE3_42_102	WWE3	0.764706	-	625950
GWF1_WWE3_42_14_plus	WWE3	0.764706	-	942730
GWB1_Archaea_31_7	Archaea	0.759259	-	1870000
GWC1_Archaea_43_13	Archaea	0.759259	-	918620
GWC1_Archaea_56_16	Archaea	0.759259	-	1260000
GWC1_Bacteroidetes_47_7_partial	Bacteroidetes	0.745098	-	3100000
GWF2_Lentisphaerae_52_8	Lentisphaerae	0.745098	-	4420000
GWA2_Melanabacteria_34_9	Melainabacteria	0.745098	-	1630000
GWA1_OP11_46_35	Microgenomates (OP11)	0.745098	-	749930
GWA2_OP11_40_7	Microgenomates (OP11)	0.745098	-	598830
GWA2_OP11_42_7	Microgenomates (OP11)	0.745098	-	765210
GWA2_OP11_ACD38-rel_38_17	Microgenomates (OP11)	0.745098	-	458230
GWA2_OP11_nov_40_16	Microgenomates (OP11)	0.745098	-	814060
GWB1_OP11_41_21	Microgenomates (OP11)	0.745098	-	567740
GWB1_OP11_44_8	Microgenomates (OP11)	0.745098	-	1190000
GWC1_OP11_41_8	Microgenomates (OP11)	0.745098	-	999610
GWD1_OP11-like_33_9	Microgenomates (OP11)	0.745098	-	700330
GWE1_OP11_38_92	Microgenomates (OP11)	0.745098	-	684650
GWE2_OP11_42_48	Microgenomates (OP11)	0.745098	-	674280
GWF1_OP11_46_13	Microgenomates (OP11)	0.745098	-	543480
GWF1_OP11_ACD13_40_24_partial	Microgenomates (OP11)	0.745098	-	430500
GWF2_OP11_38_7	Microgenomates (OP11)	0.745098	-	886540
GWF2_OP3_63_9	Omnitrophica (OP3)	0.745098	-	1610000
GWA1_OD1_38_7	Parcubacteria (OD1)	0.745098	-	780120
GWA1_OD1_44_9_plus	Parcubacteria (OD1)	0.745098	-	676380
GWA1_OD1_47_8	Parcubacteria (OD1)	0.745098	-	840360
GWA2_OD1_40_14	Parcubacteria (OD1)	0.745098	-	637510
GWA2_OD1_42_18	Parcubacteria (OD1)	0.745098	-	559160
GWA2_OD1_43_15	Parcubacteria (OD1)	0.745098	-	735950
GWA2_OD1_45_9	Parcubacteria (OD1)	0.745098	-	542480
GWA2_OD1_46_9	Parcubacteria (OD1)	0.745098	-	1070000
GWA2_OD1_47_21_part	Parcubacteria (OD1)	0.745098	-	489560
GWA2_OD1_49_9	Parcubacteria (OD1)	0.745098	-	909950
GWA2_OD1_52_12	Parcubacteria (OD1)	0.745098	-	924610
GWA2_OD1_like_47_16	Parcubacteria (OD1)	0.745098	-	826030
GWA2_OD1_rel_40_8	Parcubacteria (OD1)	0.745098	-	561650
GWA2_OD1_rel_44_26	Parcubacteria (OD1)	0.745098	-	939890
GWB1_OD1_41_6_partial	Parcubacteria (OD1)	0.745098	-	586140
GWB1_OD1_45_11_partial	Parcubacteria (OD1)	0.745098	-	439330
GWC1_OD1_36_9	Parcubacteria (OD1)	0.745098	-	567240
GWC1_OD1-like_46_13	Parcubacteria (OD1)	0.745098	-	658360
GWC2_OD1-i_45_10	Parcubacteria (OD1)	0.745098	-	743100
GWC2_OD1-rel_39_11	Parcubacteria (OD1)	0.745098	-	670290
GWD2_OD1_36_198	Parcubacteria (OD1)	0.745098	-	753520
GWD2_OD1_38_7	Parcubacteria (OD1)	0.745098	-	631080
GWE1_OD1-i_36_7	Parcubacteria (OD1)	0.745098	-	819860
GWE2_OD1_40_11	Parcubacteria (OD1)	0.745098	-	745790
GWF2_OD1_39_8	Parcubacteria (OD1)	0.745098	-	986270
GWA2_Planctomycetia_40_7	Planctomycetes	0.745098	-	1020000
GWA2_Planctomycetia_51_21	Planctomycetes	0.745098	-	905270
GWC2_Planctomycete_KSU_39_26	Planctomycetes	0.745098	-	1940000
GWF2_TM6_43_17_partial	TM6	0.745098	-	383870
GWC2_WS6_36_7	WS6	0.745098	-	568430
GWB1_WWE3_44_4_partial	WWE3	0.745098	-	425050
GWC1_WWE3_47_10_partial	WWE3	0.745098	-	488760
GWE1_WWE3_41_27	WWE3	0.745098	-	726680
GWA1_Archaea_36_9_mix	Archaea	0.740741	-	1950000
GWB2_Archaea_perhaps_39_10	Archaea	0.740741	-	1110000
GWD2_Archaea_maybe_30_22	Archaea	0.740741	-	1210000
GWA2_Betaproteobacteria_58_11	Betaproteobacteria	0.72549	-	5600000
GWE2_CPR3_35_7	CPR3 (novel CPR)	0.72549	-	754300
GWC2_Elusimicrobia_51_8	Elusimicrobia	0.72549	-	2320000
GWA2_Ignavibacteria-rel_35_8	Ignavibacteria	0.72549	-	3310000
GWA2_OP11_40_7b	Microgenomates (OP11)	0.72549	-	820610
GWA2_OP11_47_70_partial	Microgenomates (OP11)	0.72549	-	612220
GWA2_OP11_nov_36_23	Microgenomates (OP11)	0.72549	-	548050
GWB1_OP11_37_6	Microgenomates (OP11)	0.72549	-	955230
GWB1_OP11_39_5	Microgenomates (OP11)	0.72549	-	836380
GWB1_OP11_44_6	Microgenomates (OP11)	0.72549	-	964570
GWC2_OP11_37_7	Microgenomates (OP11)	0.72549	-	662830
GWC2_OP11_40_7_plus	Microgenomates (OP11)	0.72549	-	654020
GWC2_OP11_42_8	Microgenomates (OP11)	0.72549	-	952540
GWC2_OP11_45_15	Microgenomates (OP11)	0.72549	-	616300
GWE1_OP11_36_8	Microgenomates (OP11)	0.72549	-	805020
GWA1_OD1_36_12	Parcubacteria (OD1)	0.72549	-	830330
GWA1_OD1_43_27	Parcubacteria (OD1)	0.72549	-	547730
GWA1_OD1_44_29	Parcubacteria (OD1)	0.72549	-	749860
GWA1_OD1_47_10	Parcubacteria (OD1)	0.72549	-	735040
GWA1_OD1_51_12	Parcubacteria (OD1)	0.72549	-	744760
GWA2_OD1_40_9	Parcubacteria (OD1)	0.72549	-	602350
GWA2_OD1_42_62_partial	Parcubacteria (OD1)	0.72549	-	359130
GWA2_OD1_43_11	Parcubacteria (OD1)	0.72549	-	929440
GWA2_OD1_44_13b	Parcubacteria (OD1)	0.72549	-	670220
GWA2_OD1_46_10	Parcubacteria (OD1)	0.72549	-	513920
GWA2_OD1_47_12	Parcubacteria (OD1)	0.72549	-	648280
GWA2_OD1_47_7	Parcubacteria (OD1)	0.72549	-	939920
GWA2_OD1_51_10	Parcubacteria (OD1)	0.72549	-	711660
GWC1_OD1_34_10_partial	Parcubacteria (OD1)	0.72549	-	506000
GWC2_OD1_45_13	Parcubacteria (OD1)	0.72549	-	863850
GWC2_OD1_45_15	Parcubacteria (OD1)	0.72549	-	850950
GWC2_OD1_53_7	Parcubacteria (OD1)	0.72549	-	527020
GWE2_OD1_39_37	Parcubacteria (OD1)	0.72549	-	969910
GWE2_OD1_46_45_partial	Parcubacteria (OD1)	0.72549	-	549370
GWF1_OD1_35_5	Parcubacteria (OD1)	0.72549	-	1170000
GWF2_OD1_41_430	Parcubacteria (OD1)	0.72549	-	677070
GWF2_OD1_43_8	Parcubacteria (OD1)	0.72549	-	658090
GWF2_OD1_46_8	Parcubacteria (OD1)	0.72549	-	459480
GWA2_PER_44_7	Peregrinibacteria (PER)	0.72549	-	1320000
GWF2_Sphaerochaeta_52_7	Spirochaetes	0.72549	-	1290000
GWE2_Tenericutes_34_108	Tenericutes	0.72549	-	2450000
GWA2_CP_43_8	Unknown CP	0.72549	-	1910000
GWA1_WWE3_41_8	WWE3	0.72549	-	921360
GWA1_Archaea_like_33_15	Archaea	0.722222	-	1120000
GWB1_Archaea_39_13	Archaea	0.722222	-	1030000
GWB1_Archaea_50_6	Archaea	0.722222	-	853720
GWC1_Archaea_34_12_partial	Archaea	0.722222	-	655210
GWC1_Archaea_37_12_partial	Archaea	0.722222	-	683050
GWC2_Archaea_34_22	Archaea	0.722222	-	996800
GWA1_Berkelbacteria_39_10_partial	Berkelbacteria (ACD58)	0.705882	-	343510
GWF2_Sideroxydans_lithotrophicus_59_14_partial	Betaproteobacteria	0.705882	-	935010
GWB2_GeobPelob_50_9_mix	Deltaproteobacteria	0.705882	-	4520000
GWB2_Pelobacter_53_15	Deltaproteobacteria	0.705882	-	1830000
GWA2_Gammaproteobacteria_60_23	Gammaproteobacteria	0.705882	-	3660000
GWA2_Ignavibacteria_55_15_partial	Ignavibacteria	0.705882	-	1170000
GWA2_Ignavibacteriae_54_16_partial	Ignavibacteria	0.705882	-	613260
GWA1_OP11_38_7	Microgenomates (OP11)	0.705882	-	962350
GWA1_OP11_39_11_partial	Microgenomates (OP11)	0.705882	-	535150
GWA1_OP11_47_16	Microgenomates (OP11)	0.705882	-	899930
GWA2_OP11_46_16_partial	Microgenomates (OP11)	0.705882	-	630560
GWB1_OP11_38_5	Microgenomates (OP11)	0.705882	-	713550
GWB1_OP11_40_12_partial	Microgenomates (OP11)	0.705882	-	552480
GWB1_OP11_41_10	Microgenomates (OP11)	0.705882	-	492750
GWB1_OP11_44_11b	Microgenomates (OP11)	0.705882	-	1220000
GWC1_OP11_37_8	Microgenomates (OP11)	0.705882	-	1040000
GWC1_OP11_43_11	Microgenomates (OP11)	0.705882	-	1080000
GWC1_OP11_48_10	Microgenomates (OP11)	0.705882	-	859050
GWD2_OP11_42_50	Microgenomates (OP11)	0.705882	-	636930
GWA2_OP3_52_12	Omnitrophica (OP3)	0.705882	-	2760000
GWA2_OD1_42_35_partial	Parcubacteria (OD1)	0.705882	-	408510
GWA2_OD1_46_17_plus	Parcubacteria (OD1)	0.705882	-	668210
GWA2_OD1_47_8b	Parcubacteria (OD1)	0.705882	-	451390
GWA2_OD1_49_20	Parcubacteria (OD1)	0.705882	-	745530
GWA2_OD1_nov_53_21	Parcubacteria (OD1)	0.705882	-	537790
GWA2_OD1_rel_42_28_partial	Parcubacteria (OD1)	0.705882	-	516210
GWB1_OD1_43_20	Parcubacteria (OD1)	0.705882	-	641070
GWB1_OD1_46_27	Parcubacteria (OD1)	0.705882	-	633390
GWB1_OD1_56_8	Parcubacteria (OD1)	0.705882	-	754950
GWB1_OD1_rel_44_23	Parcubacteria (OD1)	0.705882	-	890900
GWB1_OD1-rel_46_8	Parcubacteria (OD1)	0.705882	-	444960
GWC1_OD1_39_8_partial	Parcubacteria (OD1)	0.705882	-	377960
GWC1_OD1_rel_43_10	Parcubacteria (OD1)	0.705882	-	753970
GWC2_OD1_40_18	Parcubacteria (OD1)	0.705882	-	778310
GWC2_OD1_52_8	Parcubacteria (OD1)	0.705882	-	998290
GWD1_OD1_38_16	Parcubacteria (OD1)	0.705882	-	651340
GWD2_OD1_36_12	Parcubacteria (OD1)	0.705882	-	1030000
GWF1_OD1_40_5	Parcubacteria (OD1)	0.705882	-	632840
GWF1_OD1_44_4	Parcubacteria (OD1)	0.705882	-	657380
GWF2_OD1_50_9_plus	Parcubacteria (OD1)	0.705882	-	1120000
GWE2_Planctomycetes_41_14	Planctomycetes	0.705882	-	1180000
GWF1_Spirochaete_41_5	Spirochaetes	0.705882	-	4440000
GWA2_OD1_53_19	Unknown CP	0.705882	-	1430000
GWD2_WS6_36_26_plus_minus	WS6	0.705882	-	452640
GWB2_WWE3_43_22_part	WWE3	0.705882	-	402180
GWA2_Archaea_30_8	Archaea	0.703704	-	967350
GWE1_Caulobacterales_67_11	Alphaproteobacteria	0.686275	-	2230000
GWA2_Curvibacter_rel_63_95	Betaproteobacteria	0.686275	-	2680000
GWF2_Gallionellales_57_8_partial	Betaproteobacteria	0.686275	-	526600
GWF2_Chlamydiales_49_8	Chlamydiae	0.686275	-	1070000
GWB1_CPR1_54_5	CPR1 (novel CPR)	0.686275	-	1030000
GWB2_Deltaproteobacteria_42_7	Deltaproteobacteria	0.686275	-	1870000
GWF2_Gammaproteobacteria_41_13	Gammaproteobacteria	0.686275	-	1170000
GWA1_OP11_39_12	Microgenomates (OP11)	0.686275	-	684110
GWA1_OP11_42_60	Microgenomates (OP11)	0.686275	-	639390
GWA1_OP11_48_13	Microgenomates (OP11)	0.686275	-	553410
GWA2_OP11_44_99	Microgenomates (OP11)	0.686275	-	628330
GWA2_OP11_46_7	Microgenomates (OP11)	0.686275	-	561100
GWB1_OP11_40_9_partial	Microgenomates (OP11)	0.686275	-	516370
GWC1_OP11_43_10_partial	Microgenomates (OP11)	0.686275	-	323670
GWC2_OD1_42_6_partial	Microgenomates (OP11)	0.686275	-	410050
GWC2_OP11_46_7_partial	Microgenomates (OP11)	0.686275	-	400230
GWC2_OP11_47_8	Microgenomates (OP11)	0.686275	-	661850
GWC2_OP11_ACD12_35_12	Microgenomates (OP11)	0.686275	-	1020000
GWD1_OP11_47_21_partial	Microgenomates (OP11)	0.686275	-	319670
GWC1_Nitrospirae_57_7_plus	Nitrospirae	0.686275	-	1930000
GWC2_CP_Nitrospirae-rel_42_7	Nitrospirae	0.686275	-	2760000
GWC2_Nitro_46_8	Nitrospirae	0.686275	-	1240000
GWA1_OD1_47_9	Parcubacteria (OD1)	0.686275	-	568120
GWA1_OD1_48_10_partial	Parcubacteria (OD1)	0.686275	-	309530
GWA2_OD1_40_10_partial	Parcubacteria (OD1)	0.686275	-	337090
GWA2_OD1_41_14_partial	Parcubacteria (OD1)	0.686275	-	450290
GWA2_OD1_42_80	Parcubacteria (OD1)	0.686275	-	504830
GWA2_OD1_44_12	Parcubacteria (OD1)	0.686275	-	845890
GWC1_OD1_50_9	Parcubacteria (OD1)	0.686275	-	830560
GWC2_OD1_35_28	Parcubacteria (OD1)	0.686275	-	638310
GWC2_OD1_43_8	Parcubacteria (OD1)	0.686275	-	578480
GWD1_OD1_40_9	Parcubacteria (OD1)	0.686275	-	643640
GWD2_OD1_42_14	Parcubacteria (OD1)	0.686275	-	1080000
GWF2_TM6_36_6_partial	TM6	0.686275	-	622600
GWA2_Proteobacteria_50_8_partial	Unclassified proteobacteria	0.686275	-	1490000
GWB2_CP_45_9	Unknown CP	0.686275	-	812930
GWC2_CP_43_16_partial	Unknown CP	0.686275	-	413720
GWC2_Verrucomicrobia_42_7	Verrucomicrobia	0.686275	-	1900000
GWC1_WWE3_41_7	WWE3	0.686275	-	834880
GWA1_Archaea_32_15	Archaea	0.685185	-	895760
GWA1_Archaea_38_15	Archaea	0.685185	-	999560
GWA1_Archaea_like_39_32	Archaea	0.685185	-	998620
GWB1_Archaea_32_8	Archaea	0.685185	-	887940
GWC2_Archaea_33_18	Archaea	0.685185	-	1380000
GWC2_Archaea_39_13	Archaea	0.685185	-	1310000
GWC2_Archaea_43_12	Archaea	0.685185	-	1260000
GWF1_Archaea_43_5	Archaea	0.685185	-	800060
GWF2_Archaea_37_7_plus_minus	Archaea	0.685185	-	1940000
GWA1_Archaea_32_8	Archaea	0.666667	-	810670
GWB1_Archaea_30_7	Archaea	0.666667	-	1040000
GWB1_Archaea_36_5	Archaea	0.666667	-	820490
GWB1_Archaea_41_5_partial	Archaea	0.666667	-	1250000
GWF2_Archaea_34_29	Archaea	0.666667	-	954470
GWA2_ACD58_46_7	Berkelbacteria (ACD58)	0.666667	-	408070
GWB1_Berkelbacteria_38_5	Berkelbacteria (ACD58)	0.666667	-	547140
GWE2_Gallionellales_59_22	Betaproteobacteria	0.666667	-	1330000
GWD1_CPR2_39_7	CPR2 (novel CPR)	0.666667	-	692570
GWB2_Elusimicrobium_67_8	Elusimicrobia	0.666667	-	3560000
GWC2_Elusimicrobia_61_19	Elusimicrobia	0.666667	-	1410000
GWA1_OP11_41_11_plus	Microgenomates (OP11)	0.666667	-	839050
GWA1_OP11_44_12	Microgenomates (OP11)	0.666667	-	760230
GWA2_OP11_34_18_partial	Microgenomates (OP11)	0.666667	-	416590
GWA2_OP11_47_8	Microgenomates (OP11)	0.666667	-	718400
GWC1_OP11_39_12	Microgenomates (OP11)	0.666667	-	750640
GWE1_OP11_38_9	Microgenomates (OP11)	0.666667	-	730870
GWA1_OD1_44_21_partial	Parcubacteria (OD1)	0.666667	-	393580
GWA1_OD1_54_9	Parcubacteria (OD1)	0.666667	-	436290
GWA2_OD1_47_26	Parcubacteria (OD1)	0.666667	-	842360
GWB1_OD1_37_5	Parcubacteria (OD1)	0.666667	-	728200
GWB1_OD1_40_5	Parcubacteria (OD1)	0.666667	-	606770
GWB1_OD1_40_7	Parcubacteria (OD1)	0.666667	-	548500
GWB1_OD1_41_4_partial	Parcubacteria (OD1)	0.666667	-	439450
GWB1_OD1_43_8	Parcubacteria (OD1)	0.666667	-	617950
GWB1_OD1_45_9_partial	Parcubacteria (OD1)	0.666667	-	377360
GWB1_OD1_53_43_partial	Parcubacteria (OD1)	0.666667	-	463560
GWC1_OD1_41_7	Parcubacteria (OD1)	0.666667	-	487690
GWC2_OD1_41_8	Parcubacteria (OD1)	0.666667	-	555790
GWC2_OD1_44_8_partial	Parcubacteria (OD1)	0.666667	-	445120
GWC2_OD1_53_30	Parcubacteria (OD1)	0.666667	-	568720
GWC2_OD1_55_12	Parcubacteria (OD1)	0.666667	-	764110
GWC2_OD1_plus_41_33	Parcubacteria (OD1)	0.666667	-	664560
GWE1_OD1_43_8	Parcubacteria (OD1)	0.666667	-	577630
GWE1_OD1_ACD81_48_7	Parcubacteria (OD1)	0.666667	-	738930
GWE2_OD1_35_164	Parcubacteria (OD1)	0.666667	-	860760
GWF1_OD1_52_5_partial	Parcubacteria (OD1)	0.666667	-	512320
GWA2_PER_47_7	Peregrinibacteria (PER)	0.666667	-	671770
GWF1_WWE3_42_51_partial	WWE3	0.666667	-	352320
GWA1_Archaea_30_22_partial	Archaea	0.648148	-	480260
GWA1_Archaea_36_7_plus	Archaea	0.648148	-	1120000
GWB1_Archaea_36_5_partial	Archaea	0.648148	-	855460
GWB1_Archaea_37_9	Archaea	0.648148	-	774940
GWB1_Archaea_42_7	Archaea	0.648148	-	1150000
GWC1_Archaea_31_11	Archaea	0.648148	-	758490
GWC1_Archaea_36_18_partial	Archaea	0.648148	-	543880
GWC2_Archaea_35_11	Archaea	0.648148	-	1230000
GWC2_Archaea_36_8	Archaea	0.648148	-	897620
GWC2_Archaea_39_8	Archaea	0.648148	-	1140000
GWC2_Archaea_43_7_partial	Archaea	0.648148	-	632630
GWC2_Archaea_44_24	Archaea	0.648148	-	1670000
GWE1_Archaea_30_8_partial	Archaea	0.648148	-	417380
GWF1_Archaea_36_8_partial	Archaea	0.648148	-	447150
GWF2_Archaea_34_31	Archaea	0.648148	-	1340000
GWE2_Bacteroidetes_40_10_partial	Bacteroidetes	0.647059	-	599910
GWA2_Gallionellales_60_142	Betaproteobacteria	0.647059	-	2090000
GWA1_Kazan_rel_44_22_partial	Kazan	0.647059	-	343030
GWF2_Melainabacteria_32_7_partial	Melainabacteria	0.647059	-	1820000
GWA1_OP11_39_32_plus	Microgenomates (OP11)	0.647059	-	721860
GWA2_ACD61-rel_44_33	Microgenomates (OP11)	0.647059	-	858510
GWA2_OP11_var_37_36	Microgenomates (OP11)	0.647059	-	508760
GWB1_OP11_40_101_partial	Microgenomates (OP11)	0.647059	-	310870
GWC1_OP11_38_14_partial	Microgenomates (OP11)	0.647059	-	335940
GWC2_OP11_40_30	Microgenomates (OP11)	0.647059	-	647370
GWC2_OP11_45_8_partial	Microgenomates (OP11)	0.647059	-	481250
GWC2_OP11_47_9_partial	Microgenomates (OP11)	0.647059	-	357040
GWA2_Methylomirabilis_73_35	NC10	0.647059	-	3510000
GWA2_Nitrospirae_44_15	Nitrospirae	0.647059	-	1110000
GWA1_OD1_48_13	Parcubacteria (OD1)	0.647059	-	569550
GWA2_OD1_36_24	Parcubacteria (OD1)	0.647059	-	436320
GWA2_OD1_58_9	Parcubacteria (OD1)	0.647059	-	567890
GWB1_OD1_44_7	Parcubacteria (OD1)	0.647059	-	610930
GWC2_OD1_37_9_partial	Parcubacteria (OD1)	0.647059	-	551880
GWD2_OD1_52_7	Parcubacteria (OD1)	0.647059	-	812440
GWF2_OD1_37_7	Parcubacteria (OD1)	0.647059	-	404210
GWF2_OD1_44_8_partial	Parcubacteria (OD1)	0.647059	-	515720
GWA2_CP_50_21	Unknown CP	0.647059	-	938560
GWF2_Verrucomicrobia_62_7	Verrucomicrobia	0.647059	-	2820000
GWE1_WS6_34_7	WS6	0.647059	-	549990
GWC1_WWE3_42_22_plus	WWE3	0.647059	-	1040000
GWA1_Archaea_31_13	Archaea	0.62963	-	903410
GWA1_Archaea_33_8_partial	Archaea	0.62963	-	606190
GWA1_Archaea_36_46_partial	Archaea	0.62963	-	395100
GWA2_Archaea_47_15_partial	Archaea	0.62963	-	968040
GWA2_Archaeon_28_8	Archaea	0.62963	-	1090000
GWB1_Archaea_36_28_partial	Archaea	0.62963	-	406720
GWB1_Archaea_43_14	Archaea	0.62963	-	815080
GWC1_Archaea_30_8	Archaea	0.62963	-	677850
GWC1_Archaea_32_6_partial	Archaea	0.62963	-	494840
GWC2_Archaea_31_7	Archaea	0.62963	-	896460
GWC2_Archaea_40_13	Archaea	0.62963	-	1330000
GWA2_Burkholderiales_62_85_parts_two	Betaproteobacteria	0.627451	-	3440000
GWB2_Gallionellales_58_32	Betaproteobacteria	0.627451	-	2490000
GWA2_Deltaproteobacteria_42_85	Deltaproteobacteria	0.627451	-	968160
GWC2_Elusimicrobia_63_65_redo	Elusimicrobia	0.627451	-	1630000
GWA1_OP11_43_12	Microgenomates (OP11)	0.627451	-	754290
GWA2_OP11_44_17_partial	Microgenomates (OP11)	0.627451	-	614590
GWA2_OP11_var_36_13	Microgenomates (OP11)	0.627451	-	417530
GWB1_OP11_41_5	Microgenomates (OP11)	0.627451	-	1030000
GWC1_OP11_39_10	Microgenomates (OP11)	0.627451	-	1190000
GWC1_OP11_39_7_part	Microgenomates (OP11)	0.627451	-	572340
GWC1_OP11_44_9	Microgenomates (OP11)	0.627451	-	733450
GWC1_OP11_45_47_partial	Microgenomates (OP11)	0.627451	-	324220
GWC2_OP11_39_8_plus	Microgenomates (OP11)	0.627451	-	1430000
GWC2_OP11_41_7	Microgenomates (OP11)	0.627451	-	921820
GWA1_OD1_42_7_partial	Parcubacteria (OD1)	0.627451	-	523170
GWA1_OD1_43_21_partial	Parcubacteria (OD1)	0.627451	-	414800
GWA1_OD1_46_11_plus_minus	Parcubacteria (OD1)	0.627451	-	874330
GWA2_OD1_39_41	Parcubacteria (OD1)	0.627451	-	608520
GWA2_OD1_44_15_partial	Parcubacteria (OD1)	0.627451	-	302450
GWA2_OD1_45_21	Parcubacteria (OD1)	0.627451	-	574020
GWA2_OD1_45_30	Parcubacteria (OD1)	0.627451	-	759970
GWA2_OD1_46_7_partial	Parcubacteria (OD1)	0.627451	-	398820
GWA2_OD1_50_10_part	Parcubacteria (OD1)	0.627451	-	384070
GWB1_OD1_35_5_partial	Parcubacteria (OD1)	0.627451	-	463940
GWB1_OD1_43_6_partial	Parcubacteria (OD1)	0.627451	-	528600
GWC1_OD1_rub_43_47	Parcubacteria (OD1)	0.627451	-	403940
GWC2_OD1_35_8	Parcubacteria (OD1)	0.627451	-	529840
GWC2_OD1_38_7	Parcubacteria (OD1)	0.627451	-	805320
GWC2_OD1_42_12	Parcubacteria (OD1)	0.627451	-	1030000
GWC2_OD1_45_7_partial	Parcubacteria (OD1)	0.627451	-	423360
GWD2_OD1_46_48	Parcubacteria (OD1)	0.627451	-	572760
GWE1_OD1_40_10	Parcubacteria (OD1)	0.627451	-	681520
GWF1_OD1_36-4	Parcubacteria (OD1)	0.627451	-	703500
GWF1_OD1_40_6	Parcubacteria (OD1)	0.627451	-	560630
GWF2_OD1_43_596	Parcubacteria (OD1)	0.627451	-	599880
GWF2_OD1_48_9	Parcubacteria (OD1)	0.627451	-	765220
GWC2_CP_53_9	Unknown CP	0.627451	-	1730000
GWF2_CP_43_8_partial	Unknown CP	0.627451	-	1530000
GWD1_WWE3_42_14	WWE3	0.627451	-	577150
GWF1_WWE3_41_53_partial	WWE3	0.627451	-	464920
GWA1_Archaea_30_8	Archaea	0.611111	-	1150000
GWA1_Archaea_36_51_partial	Archaea	0.611111	-	379850
GWA1_Archaea_36_9	Archaea	0.611111	-	770060
GWA2_Archaea_54_9	Archaea	0.611111	-	3080000
GWB1_Archaea_31_6	Archaea	0.611111	-	630280
GWB1_Archaea_33_8	Archaea	0.611111	-	626120
GWF2_Archaea_30_7_partial	Archaea	0.611111	-	651640
GWF2_Archaea_43_8_partial	Archaea	0.611111	-	960380
GWA2_Burkholderiales_63_36	Betaproteobacteria	0.607843	-	3770000
GWA2_Burkholderiales_64_119	Betaproteobacteria	0.607843	-	1620000
GWF2_Desulfobacula_41_7_plus_minus	Deltaproteobacteria	0.607843	-	623940
GWB2_Ignavibacteria_35_6b_partial	Ignavibacteria	0.607843	-	2890000
GWA1_OP11_34_13	Microgenomates (OP11)	0.607843	-	562820
GWA1_OP11_45_10_partial	Microgenomates (OP11)	0.607843	-	465810
GWA2_OP11_40_6	Microgenomates (OP11)	0.607843	-	526800
GWC1_OP11_49_7_partial	Microgenomates (OP11)	0.607843	-	391760
GWD1_OP11_40_8	Microgenomates (OP11)	0.607843	-	788280
GWD2_OP11_44_8	Microgenomates (OP11)	0.607843	-	572170
GWA1_OD1_45_7_partial	Parcubacteria (OD1)	0.607843	-	427150
GWA2_OD1_31_28_partial	Parcubacteria (OD1)	0.607843	-	444750
GWA2_OD1_41_25_partial	Parcubacteria (OD1)	0.607843	-	461030
GWA2_OD1_53_10	Parcubacteria (OD1)	0.607843	-	543690
GWA2_OD1_56_21_partial	Parcubacteria (OD1)	0.607843	-	372500
GWA2_OD1_rel_51_12	Parcubacteria (OD1)	0.607843	-	514580
GWB1_OD1_52_6	Parcubacteria (OD1)	0.607843	-	648720
GWC1_OD1_40_13	Parcubacteria (OD1)	0.607843	-	569470
GWC2_OD1_43_29_partial	Parcubacteria (OD1)	0.607843	-	433710
GWC2_OD1_49_12	Parcubacteria (OD1)	0.607843	-	621940
GWC2_OD1_like_48_7	Parcubacteria (OD1)	0.607843	-	498210
GWD1_OD1_42_9_partial	Parcubacteria (OD1)	0.607843	-	464300
GWD1_OD1_44_9_partial	Parcubacteria (OD1)	0.607843	-	409730
GWF1_OD1_44_227	Parcubacteria (OD1)	0.607843	-	608110
GWF1_OD1_rub_43_9	Parcubacteria (OD1)	0.607843	-	569750
GWF2_OD1_41_8_partial	Parcubacteria (OD1)	0.607843	-	583440
GWF2_OD1_43_38_partial	Parcubacteria (OD1)	0.607843	-	476340
GWA2_Proteobacteria_54_8_partial	Unclassified proteobacteria	0.607843	-	1200000
GWC1_WS6_36_11	WS6	0.607843	-	711330
GWA1_Archaea_37_24	Archaea	0.592593	-	578010
GWB1_Archaea_29_6	Archaea	0.592593	-	1130000
GWB1_Archaea_30_5_partial	Archaea	0.592593	-	792130
GWB1_Archaea_57_18	Archaea	0.592593	-	1140000
GWC1_Archaea_36_27_partial	Archaea	0.592593	-	407790
GWC2_Archaea_30_10_partial	Archaea	0.592593	-	441510
GWD2_Archaea_31_9_partial	Archaea	0.592593	-	487310
GWF2_Archaea_42_8_partial	Archaea	0.592593	-	935210
GWF2_Bacteroidetes_41_7_partial	Bacteroidetes	0.588235	-	2400000
GWA2_Desulfovibrionales_65_9_partial	Deltaproteobacteria	0.588235	-	2520000
GWB2_Geobacter_53_7_a52	Deltaproteobacteria	0.588235	-	2410000
GWD2_Elusimicrobium_56_6_partial	Elusimicrobia	0.588235	-	734140
GWC2_Pseudomonas_64_12	Gammaproteobacteria	0.588235	-	3250000
GWA1_OP11_39_34	Microgenomates (OP11)	0.588235	-	310450
GWA1_OP11_39_8_plus	Microgenomates (OP11)	0.588235	-	1030000
GWA1_OP11_40_45_partial	Microgenomates (OP11)	0.588235	-	288570
GWA1_OP11_41_13b	Microgenomates (OP11)	0.588235	-	755890
GWA2_OP11_37_6_partial	Microgenomates (OP11)	0.588235	-	431340
GWB1_OP11_44_197	Microgenomates (OP11)	0.588235	-	607150
GWF1_OP11_43_4	Microgenomates (OP11)	0.588235	-	581530
GWC2_OP3_63_7_partial	Omnitrophica (OP3)	0.588235	-	558580
GWA1_OD1_39_13_partial	Parcubacteria (OD1)	0.588235	-	325840
GWA1_OD1_47_11	Parcubacteria (OD1)	0.588235	-	684800
GWA2_39_10_partial	Parcubacteria (OD1)	0.588235	-	282150
GWA2_OD1_42_11	Parcubacteria (OD1)	0.588235	-	543190
GWA2_OD1_47_8	Parcubacteria (OD1)	0.588235	-	645320
GWA2_OD1_49_16_partial	Parcubacteria (OD1)	0.588235	-	591890
GWA2_OD1_rel_39_18	Parcubacteria (OD1)	0.588235	-	533860
GWB1_OD1_47_6	Parcubacteria (OD1)	0.588235	-	688020
GWC1_OD1_49_8	Parcubacteria (OD1)	0.588235	-	641480
GWC2_OD1_45_7	Parcubacteria (OD1)	0.588235	-	778800
GWE2_OD1_38_18	Parcubacteria (OD1)	0.588235	-	604520
GWE2_OD1_41_1153_partial	Parcubacteria (OD1)	0.588235	-	484390
GWF2_OD1_44_8	Parcubacteria (OD1)	0.588235	-	511470
GWF2_OD1_rel_44_7_partial	Parcubacteria (OD1)	0.588235	-	372290
GWC2_CP_49_10	Unknown CP	0.588235	-	824820
GWA2_WS6_37_6	WS6	0.588235	-	666800
GWE1_WWE3_41_7	WWE3	0.588235	-	730230
GWB1_Archaea_36_24_partial	Archaea	0.574074	-	428950
GWC1_Archaea_32_7	Archaea	0.574074	-	837890
GWC2_Archaea_53_9	Archaea	0.574074	-	1120000
GWF2_Archaea_45_9	Archaea	0.574074	-	1420000
GWC2_Bacteroidetes_40_20	Bacteroidetes	0.568627	-	5500000
GWB2_Deltaproteobacteria_55_7_partial	Deltaproteobacteria	0.568627	-	642400
GWC2_Desulfuromonadales_49_7_one_plus	Deltaproteobacteria	0.568627	-	2890000
GWA2_OP11_ACD12_33_33	Microgenomates (OP11)	0.568627	-	380240
GWB1_OP11_38_5_partial	Microgenomates (OP11)	0.568627	-	858490
GWF1_OP11_42_50_partial	Microgenomates (OP11)	0.568627	-	418400
GWA1_OD1_52_7	Parcubacteria (OD1)	0.568627	-	744780
GWA2_OD1_45_15_partial	Parcubacteria (OD1)	0.568627	-	403280
GWA2_OD1_54_12_contig	Parcubacteria (OD1)	0.568627	-	256640
GWA2_OD1_56_7_partial	Parcubacteria (OD1)	0.568627	-	343070
GWB1_OD1_41_15	Parcubacteria (OD1)	0.568627	-	599020
GWB1_OD1_42_72_partial	Parcubacteria (OD1)	0.568627	-	393370
GWC2_OD1_34_16_partial	Parcubacteria (OD1)	0.568627	-	388640
GWC2_OD1_42_11	Parcubacteria (OD1)	0.568627	-	660400
GWC2_OD1_42_13	Parcubacteria (OD1)	0.568627	-	559250
GWC2_OD1_43_9	Parcubacteria (OD1)	0.568627	-	647780
GWC2_OD1_47_136_v_partial	Parcubacteria (OD1)	0.568627	-	271700
GWD2_OD1_35_7_partial	Parcubacteria (OD1)	0.568627	-	354120
GWD2_OD1_39_48_partial	Parcubacteria (OD1)	0.568627	-	469620
GWF2_OD1_38_8	Parcubacteria (OD1)	0.568627	-	671850
GWF2_OD1_39_8_partial	Parcubacteria (OD1)	0.568627	-	445960
GWB2_Planctomycetes_41_19	Planctomycetes	0.568627	-	1600000
GWA2_Archaea_54_22	Archaea	0.555556	-	1090000
GWB1_Archaea_37_5_partial	Archaea	0.555556	-	642410
GWF2_Archaea_40_11	Archaea	0.555556	-	859120
GWF2_Archaea_57_10	Archaea	0.555556	-	756720
GWC2_Desulfobacterales_55_11_partial	Deltaproteobacteria	0.54902	-	703080
GWD2_Elusimicrobia_64_93	Elusimicrobia	0.54902	-	2580000
GWA2_Ignavibacteria_35_9	Ignavibacteria	0.54902	-	2180000
GWE2_Ignavibacteria_38_5_partial	Ignavibacteria	0.54902	-	1780000
GWA1_OP11_40_43_partial	Microgenomates (OP11)	0.54902	-	592900
GWC1_OP11_38_6_v_partial	Microgenomates (OP11)	0.54902	-	247750
GWC1_OP11_39_7_partial	Microgenomates (OP11)	0.54902	-	538470
GWC1_OP11_44_33_partial	Microgenomates (OP11)	0.54902	-	410360
GWC2_OP11_43_12	Microgenomates (OP11)	0.54902	-	867580
GWC2_OP3_51_10	Omnitrophica (OP3)	0.54902	-	1220000
GWA2_OD1_40_9b	Parcubacteria (OD1)	0.54902	-	501840
GWA2_OD1_43_48_partial	Parcubacteria (OD1)	0.54902	-	369850
GWA2_OD1_45_90	Parcubacteria (OD1)	0.54902	-	473720
GWA2_OD1_46_39_partial	Parcubacteria (OD1)	0.54902	-	335610
GWA2_OD1_52_8	Parcubacteria (OD1)	0.54902	-	412370
GWA2_OD1_52_8b	Parcubacteria (OD1)	0.54902	-	705730
GWB1_OD1_45_7_partial	Parcubacteria (OD1)	0.54902	-	325520
GWB1_OD1_47_8_partial	Parcubacteria (OD1)	0.54902	-	448670
GWB1_OD1_50_17_partial	Parcubacteria (OD1)	0.54902	-	434270
GWB1_OD1_50_9_partial	Parcubacteria (OD1)	0.54902	-	542930
GWB1_OD1_52_7	Parcubacteria (OD1)	0.54902	-	701040
GWF2_OD1_42_7_plus	Parcubacteria (OD1)	0.54902	-	713610
GWF2_OD1_rel_43_11_partial	Parcubacteria (OD1)	0.54902	-	438330
GWA2_CP_46_6_partial	Unknown CP	0.54902	-	947900
GWA2_CP_71_10_partial	Unknown CP	0.54902	-	2330000
GW2011_AR21	Archaea	0.537037	-	362950
GWB1_Archaea_30_18_partial	Archaea	0.537037	-	383220
GWC1_Archaea_30_7	Archaea	0.537037	-	794180
GWF2_Archaea_30_17	Archaea	0.537037	-	396600
GWF2_Archaea_34_11_partial	Archaea	0.537037	-	616530
GWF2_Archaea_37_7_partial	Archaea	0.537037	-	343430
GWA2_CPR1_54_9	CPR1 (novel CPR)	0.529412	-	1060000
GWA2_CPR4_42_17	CPR4 (novel CPR)	0.529412	-	699500
GWC2_Geob_61_180	Deltaproteobacteria	0.529412	-	2830000
GWF2_Deltaproteobacteria_55_19_partial	Deltaproteobacteria	0.529412	-	1230000
GWC2_Ignavibacteriales_35_9	Ignavibacteria	0.529412	-	2260000
GWB1_OP11_35_5_partial	Microgenomates (OP11)	0.529412	-	481660
GWB1_OP11_45_5_partial	Microgenomates (OP11)	0.529412	-	610070
GWF2_OP11_46_8_partial	Microgenomates (OP11)	0.529412	-	494020
GWA1_OD1_37_11_partial	Parcubacteria (OD1)	0.529412	-	648130
GWA1_OD1_37_20_partial	Parcubacteria (OD1)	0.529412	-	575800
GWA1_OD1_42_36	Parcubacteria (OD1)	0.529412	-	529310
GWA2_OD1_50_22_partial	Parcubacteria (OD1)	0.529412	-	324140
GWB1_OD1_1_43_66_partial	Parcubacteria (OD1)	0.529412	-	349900
GWB1_OD1_37_13_partial	Parcubacteria (OD1)	0.529412	-	443030
GWC1_OD1_44_26_partial	Parcubacteria (OD1)	0.529412	-	471230
GWC2_OD1_52_8_partial	Parcubacteria (OD1)	0.529412	-	469560
GWF2_OD1_36_14	Parcubacteria (OD1)	0.529412	-	645630
GWF2_Planctomycetes_40_8_plus	Planctomycetes	0.529412	-	1920000
GWB1_Spirochaetes_66_5	Spirochaetes	0.529412	-	2670000
GWE2_Spirochaetes_52_6_partial	Spirochaetes	0.529412	-	455820
GWC1_WS6_32_8_partial	WS6	0.529412	-	415980
GWF1_WS6_36_8	WS6	0.529412	-	534560
GFW2_Archaea_39_8_plus_partial	Archaea	0.518519	-	822120
GWA1_Archaea_34_12_partial	Archaea	0.518519	-	495990
GWC2_Archaea_57_20	Archaea	0.518519	-	913660
GWF1_Archaeon_34_5_partial	Archaea	0.518519	-	517530
GWE1_Rhodobacter_64_9_partial	Alphaproteobacteria	0.509804	-	4010000
GWB2_Bacteroidetes_41_6	Bacteroidetes	0.509804	-	1800000
GWA2_Gallionellales_55_18	Betaproteobacteria	0.509804	-	2070000
GWD2_Gallionellales_58_27_partial	Betaproteobacteria	0.509804	-	583880
GWC2_Chloroflexi_54_97_partial	Chloroflexi	0.509804	-	874880
GWC2_Elusimicrobia_67_7_partial	Elusimicrobia	0.509804	-	1250000
GWD2_Clostridiales_41_7_partial	Firmicutes	0.509804	-	733820
GWF2_Gammaproteobacteria_42_39_partial	Gammaproteobacteria	0.509804	-	476820
GWA2_Gemmatimonadetes_67_12	Gemmatimonadetes	0.509804	-	531010
GWA1_OP11_42_6_partial	Microgenomates (OP11)	0.509804	-	430470
GWB1_OP11_36_18_partial	Microgenomates (OP11)	0.509804	-	355000
GWB1_OP11_40_5_partial_plus	Microgenomates (OP11)	0.509804	-	879650
GWB1_OP11_48_31_partial	Microgenomates (OP11)	0.509804	-	455230
GWC1_OP11_40_7	Microgenomates (OP11)	0.509804	-	754820
GWA2_CP_Nitrospirae_hits_46_13	Nitrospirae	0.509804	-	3590000
GWC2_Nitrospirae_rel_42_20_partial	Nitrospirae	0.509804	-	604790
GWA1_OD1_42_174_partial	Parcubacteria (OD1)	0.509804	-	429480
GWA1_OD1_50_14_partial	Parcubacteria (OD1)	0.509804	-	409870
GWA2_OD1_39_24	Parcubacteria (OD1)	0.509804	-	528740
GWA2_OD1_42_85_partial	Parcubacteria (OD1)	0.509804	-	429220
GWB2_OD1_40_8_partial	Parcubacteria (OD1)	0.509804	-	608550
GWC1_OD1_35_8_partial	Parcubacteria (OD1)	0.509804	-	395070
GWC1_OD1_39_29_partial	Parcubacteria (OD1)	0.509804	-	548500
GWD1_OD1_44_10_partial	Parcubacteria (OD1)	0.509804	-	445550
GWA2_TA06_55_6_partial	TA06	0.509804	-	775050
GWA2_Proteobacteria_47_7_partial	Unclassified proteobacteria	0.509804	-	705890
GWA2_Proteobacteria_61_10_partial	Unclassified proteobacteria	0.509804	-	1050000
GWB2_CP_42_6_partial	Unknown CP	0.509804	-	2190000
GWD2_CP_45_11_partial	Unknown CP	0.509804	-	1080000
GWA2_Archaea_32_7_partial	Archaea	0.5	-	599490
GWA2_Archaea_36_16_part	Archaea	0.5	-	802110
GWB1_Archaea_35_9_partial	Archaea	0.5	-	428380
GWB1_Archaea_38_4_partial	Archaea	0.5	-	592240
GWC1_Archaea_50_7_partial	Archaea	0.5	-	494160
GWC2_Archaea_35_8_partial	Archaea	0.5	-	451580
GWC2_Archaea_45_7	Archaea	0.5	-	1290000
GWD1_Archaea_36_8_partial	Archaea	0.5	-	346530
GWE1_Archaea_35_9_partial	Archaea	0.5	-	280770
GWF1_Archaea_30_13_partial	Archaea	0.5	-	410600
GWF1_Sphingobium_63_6_partial	Alphaproteobacteria	0.490196	-	3660000
GWF2_Bacteroidetes_40_10	Bacteroidetes	0.490196	-	416940
GWA2_Gallionellales_57_9_partial	Betaproteobacteria	0.490196	-	781390
GWA2_Rhodocyclales_65_19	Betaproteobacteria	0.490196	-	3320000
GWB2_Geobacter_59_22_partial	Deltaproteobacteria	0.490196	-	888850
GWA2_Ignavibacteriae_56_8	Ignavibacteria	0.490196	-	430890
GWA1_OP11_51_9	Microgenomates (OP11)	0.490196	-	731900
GWA2_OP11_32_13_partial	Microgenomates (OP11)	0.490196	-	528970
GWA2_OP11_35_8_partial	Microgenomates (OP11)	0.490196	-	567340
GWA2_OP11_39_8	Microgenomates (OP11)	0.490196	-	679440
GWB1_OP11_44_35_v_partial	Microgenomates (OP11)	0.490196	-	240790
GWC1_OP11_39_6_partial	Microgenomates (OP11)	0.490196	-	422730
GWF1_OP11_38_5_partial	Microgenomates (OP11)	0.490196	-	443800
GWA2_Nitospirae_41_14_partial	Nitrospirae	0.490196	-	221300
GWA1_OD1_39_13	Parcubacteria (OD1)	0.490196	-	571150
GWA1_OD1_49_11_partial	Parcubacteria (OD1)	0.490196	-	291000
GWA1_OD1_59_11	Parcubacteria (OD1)	0.490196	-	661360
GWA2_OD1_49_19_partial	Parcubacteria (OD1)	0.490196	-	575390
GWB1_OD1_41_5_partial	Parcubacteria (OD1)	0.490196	-	490720
GWC2_OD1_43_85_partial	Parcubacteria (OD1)	0.490196	-	333380
GWA2_CP_57_15_partial	Unknown CP	0.490196	-	1010000
GWA2_Archaea_35_29	Archaea	0.481481	-	875810
GWC2_Archaea_30_8	Archaea	0.481481	-	706770
GWC2_Archaea_33_11	Archaea	0.481481	-	787220
GWC2_Archaea_44_7_partial	Archaea	0.481481	-	488500
GWF1_Archaea_35_12_partial	Archaea	0.481481	-	346370
GWF1_Rhodobacteraceae_60_6_partial	Alphaproteobacteria	0.470588	-	261100
GWB2_Pelobacter_55_10_partial	Deltaproteobacteria	0.470588	-	414810
GWC2_Geob_part_58_44	Deltaproteobacteria	0.470588	-	6200000
GWC2_Pseudomonadales_63_15	Gammaproteobacteria	0.470588	-	3640000
GWA2_Ignavibacteriae_35_6_partial	Ignavibacteria	0.470588	-	1150000
GWA2_Ignavibacteriae_36_19	Ignavibacteria	0.470588	-	3700000
GWC2_Ignavibacteria_36_6_partial	Ignavibacteria	0.470588	-	406380
GWF2_Ignavibacteria_36_8_partial	Ignavibacteria	0.470588	-	2010000
GWA1_OP11_rel_35_6_partial	Microgenomates (OP11)	0.470588	-	403010
GWA2_OP11_31_6_partial	Microgenomates (OP11)	0.470588	-	541930
GWB1_OP11_49_7	Microgenomates (OP11)	0.470588	-	884180
GWA2_OD1_39_7_partial	Parcubacteria (OD1)	0.470588	-	330970
GWA2_OD1_48_8	Parcubacteria (OD1)	0.470588	-	525560
GWA2_OD1_55_64_partial	Parcubacteria (OD1)	0.470588	-	288500
GWA2_OD1_like_40_18_partial	Parcubacteria (OD1)	0.470588	-	312650
GWB1_OD1_40_8_parts_two	Parcubacteria (OD1)	0.470588	-	1130000
GWB1_OD1_49_7_partial	Parcubacteria (OD1)	0.470588	-	393830
GWD1_OD1_39_16_partial	Parcubacteria (OD1)	0.470588	-	293400
GWE1_OD1-i_37_151	Parcubacteria (OD1)	0.470588	-	989910
GWF1_OD1_35_5_partial	Parcubacteria (OD1)	0.470588	-	595990
GWF2_OD1_37_27	Parcubacteria (OD1)	0.470588	-	945360
GWC2_CP_38_7_partial	Unknown CP	0.470588	-	1190000
GWA1_Archaea_43_31_partial	Archaea	0.462963	-	485150
GWB1_Archaea_44_6_partial	Archaea	0.462963	-	636110
GWC2_Archaea_38_7_partial	Archaea	0.462963	-	1410000
GWD2_Elusimicrobium_63_28	Elusimicrobia	0.45098	-	3240000
GWC2_Ignavibacteria_55_10	Ignavibacteria	0.45098	-	301010
GWC2_Melanabacteria_34_69	Melainabacteria	0.45098	-	1080000
GWA1_OP11_47_8_very_partial	Microgenomates (OP11)	0.45098	-	282300
GWC2_OP11_38_9_partial	Microgenomates (OP11)	0.45098	-	567390
GWA1_OD1_48_11_plus	Parcubacteria (OD1)	0.45098	-	585500
GWA1_OD1_50_28_partial	Parcubacteria (OD1)	0.45098	-	421270
GWA2_OD1_42_41_partial	Parcubacteria (OD1)	0.45098	-	541740
GWA2_OD1_49_8	Parcubacteria (OD1)	0.45098	-	671270
GWA2_OD1_53_7_partial	Parcubacteria (OD1)	0.45098	-	677630
GWB1_OD1_43_5_partial	Parcubacteria (OD1)	0.45098	-	386720
GWC1_OD1_42_13_partial	Parcubacteria (OD1)	0.45098	-	657540
GWC2_OD1_39_18_partial	Parcubacteria (OD1)	0.45098	-	399630
GWC2_OD1_41_10_partial	Parcubacteria (OD1)	0.45098	-	579700
GWF2_OD1_rel_39_13_partial	Parcubacteria (OD1)	0.45098	-	418340
GWD2_Planctomycetes_41_19_partial	Planctomycetes	0.45098	-	871020
GWA1_CP_46_6_partial	Unknown CP	0.45098	-	398290
GWC2_CP_53_18	Unknown CP	0.45098	-	2480000
GWE1_WS6_36_69	WS6	0.45098	-	221550
GWA1_Archaea_30_7_partial	Archaea	0.444444	-	350220
GWA2_Archaea_35_12	Archaea	0.444444	-	1630000
GWB1_Archaea_35_5_partial	Archaea	0.444444	-	591040
GWC1_Archaea_32_9_partial	Archaea	0.444444	-	574920
GWC2_Archaea_35_15_partial	Archaea	0.444444	-	337900
GWC2_Archaea_37_10	Archaea	0.444444	-	943220
GWB2_Bacteroidetes_40_19	Bacteroidetes	0.431373	-	5150000
GWA2_CP_43_7GWA2_Deltaproteobacteria_43_7_partial_partial	Deltaproteobacteria	0.431373	-	461130
GWB2_Geobacter_60_29_partial	Deltaproteobacteria	0.431373	-	1760000
GWC2_Geob_54_22	Deltaproteobacteria	0.431373	-	1450000
GWC2_Elusimicrobia_60_8_partial	Elusimicrobia	0.431373	-	451510
GWF2_OP11_49_7	Microgenomates (OP11)	0.431373	-	824770
GWA1_OD1_41_6_very_partial	Parcubacteria (OD1)	0.431373	-	305270
GWA1_OD1_47_6	Parcubacteria (OD1)	0.431373	-	680800
GWA2_OD1_46_7b_partial	Parcubacteria (OD1)	0.431373	-	545270
GWA2_OD1_47_16_contig	Parcubacteria (OD1)	0.431373	-	200840
GWB1_OD1_48_6_part	Parcubacteria (OD1)	0.431373	-	215050
GWC1_OD1_43_8_partial	Parcubacteria (OD1)	0.431373	-	415810
GWC2_OD1_50_10_partial	Parcubacteria (OD1)	0.431373	-	373720
GWE2_OD1_37_177	Parcubacteria (OD1)	0.431373	-	955930
GWF2_OD1_37_25_partial_plus	Parcubacteria (OD1)	0.431373	-	765260
GWF1_WS6_35_23_partial	WS6	0.431373	-	334800
GWA1_Archaeon_57_19	Archaea	0.425926	-	758730
GWA2_Archaea_28_8	Archaea	0.425926	-	750540
GWA1_Berkelbacteria_36_9_partial	Berkelbacteria (ACD58)	0.411765	-	192480
GWA2_Gallionellales_59_43	Betaproteobacteria	0.411765	-	373670
GWC2_Chloroflexi_45_7_partial	Chloroflexi	0.411765	-	1840000
GWC2_Desulfuromonadales_62_15	Deltaproteobacteria	0.411765	-	5340000
GWC2_Ignavibacteria-rel_54_12_partial	Ignavibacteria	0.411765	-	1490000
GWA2_OP11_ACD12_34_22_partial	Microgenomates (OP11)	0.411765	-	368430
GWB1_OP11_40_6_partial	Microgenomates (OP11)	0.411765	-	452900
GWC2_OP11_47_7	Microgenomates (OP11)	0.411765	-	738520
GWD1_OP11_44_38_partial	Microgenomates (OP11)	0.411765	-	278660
GWE1_OP11_38_6_v_partial	Microgenomates (OP11)	0.411765	-	186620
GWA1_OD1_41_14_partial	Parcubacteria (OD1)	0.411765	-	466620
GWA1_OD1_53_13_partial	Parcubacteria (OD1)	0.411765	-	489580
GWA2_OD1_50_13_partial	Parcubacteria (OD1)	0.411765	-	430510
GWB1_OD1_49_8_partial	Parcubacteria (OD1)	0.411765	-	222640
GWC2_OD1_36_12	Parcubacteria (OD1)	0.411765	-	385090
GWC2_OD1_36_14	Parcubacteria (OD1)	0.411765	-	593500
GWD1_OD1_47_9	Parcubacteria (OD1)	0.411765	-	622450
GWE1_OD1-i_37_82	Parcubacteria (OD1)	0.411765	-	723180
GWC1_CP_40_7_partial	Unknown CP	0.411765	-	445950
GWF2_WS6_35_18_partial	WS6	0.411765	-	401650
GWA1_Archaea_30_11_very_partial	Archaea	0.407407	-	301360
GWA2_Archaea_34_16_partial	Archaea	0.407407	-	393430
GWB1_Archaea_31_4_partial	Archaea	0.407407	-	413590
GWB1_Archaea_32_5_partial	Archaea	0.407407	-	526180
GWC1_Archaea_AR15_43_6	Archaea	0.407407	-	677200
rebin_archaea	Archaea	0.407407	-	910800
GWB2_Bacteroidetes_40_46	Bacteroidetes	0.392157	-	5770000
GWA1_Berkelbacteria_36_10	Berkelbacteria (ACD58)	0.392157	-	669360
GWE2_Berkelbacteria_ACD58_39_7	Berkelbacteria (ACD58)	0.392157	-	683240
GWA2_Gallionellales_58_14_partial	Betaproteobacteria	0.392157	-	1160000
GWC2_Geobacteraceae_53_11	Deltaproteobacteria	0.392157	-	4300000
GWF2_Clostridia_41_6_partial	Firmicutes	0.392157	-	386680
GWC2_Pseudomonadaceae_68_13	Gammaproteobacteria	0.392157	-	3550000
GWF2_Ignavibacteria_36_7_partial	Ignavibacteria	0.392157	-	1130000
GWB2_Melainabacteria_33_6_partial	Melainabacteria	0.392157	-	483520
GWD2_Melainabacteria_33_13	Melainabacteria	0.392157	-	2180000
GWA1_OP11_40_16_partial	Microgenomates (OP11)	0.392157	-	954240
GWA1_OP11_41_15_partial	Microgenomates (OP11)	0.392157	-	382300
GWA1_OP11_41_29_partial	Microgenomates (OP11)	0.392157	-	468260
GWA1_OP11_44_6	Microgenomates (OP11)	0.392157	-	657470
GWA2_OP11_38_14_partial	Microgenomates (OP11)	0.392157	-	490020
GWA2_OP11_39_12_partial	Microgenomates (OP11)	0.392157	-	564960
GWA2_OP11_43_13_partial	Microgenomates (OP11)	0.392157	-	314800
GWA2_OP11_var_37_7	Microgenomates (OP11)	0.392157	-	347120
GWB1_OP11_40_112_partial	Microgenomates (OP11)	0.392157	-	436280
GWA1_OD1_42_6_plus_minus	Parcubacteria (OD1)	0.392157	-	758470
GWA1_OD1_44_5	Parcubacteria (OD1)	0.392157	-	642720
GWA1_OD1_48_12_partial	Parcubacteria (OD1)	0.392157	-	501460
GWA2_OD1_46_9B	Parcubacteria (OD1)	0.392157	-	541520
GWB1_OD1_rel_46_4_partial	Parcubacteria (OD1)	0.392157	-	394590
GWC2_OD1_39_8_partial	Parcubacteria (OD1)	0.392157	-	630500
GWE1_OD1_ACD7_34_165_partial	Parcubacteria (OD1)	0.392157	-	445610
GWF1_OD1_35_4_partial	Parcubacteria (OD1)	0.392157	-	489130
GWF1_OD1_37_4_partial	Parcubacteria (OD1)	0.392157	-	302060
GWF1_WWE3_43_45	WWE3	0.392157	-	615290
GWF2_WWE3_42_13_plus_minus	WWE3	0.392157	-	832810
GWC1_Archaea_31_7_partial	Archaea	0.388889	-	430860
GWC1_Archaea_34_11_partial	Archaea	0.388889	-	431470
GWC2_Archaea_43_8_partial	Archaea	0.388889	-	597070
GWD2_Archaea_45_6	Archaea	0.388889	-	915750
GWC2_Bacteroidetes_30_6_partial	Bacteroidetes	0.372549	-	1210000
GWA2_Betaproteobacteria_60_17_partial	Betaproteobacteria	0.372549	-	1770000
GWB2_Betaproteobacteria_56_11_partial	Betaproteobacteria	0.372549	-	1630000
GWB2_Gallionellales_57_20_partial	Betaproteobacteria	0.372549	-	658840
GWC2_Deltaproteobacteria_rel_57_7_partial	Deltaproteobacteria	0.372549	-	840240
GWC2_Elusimicrobia_62_8_partial	Elusimicrobia	0.372549	-	485720
GWA1_OP11_40_29_partial	Microgenomates (OP11)	0.372549	-	284540
GWA1_OP11_40_6	Microgenomates (OP11)	0.372549	-	515130
GWA2_OP11_RAAC19-rel_39_13	Microgenomates (OP11)	0.372549	-	669790
GWB1_OP11_32_4_partial	Microgenomates (OP11)	0.372549	-	406310
GWA2_OD1_37_11_partial	Parcubacteria (OD1)	0.372549	-	261980
GWC2_OD1_41_24_partial	Parcubacteria (OD1)	0.372549	-	482210
GWC2_OD1_42_7	Parcubacteria (OD1)	0.372549	-	527420
GWE2_OD1-i_34_151_partial	Parcubacteria (OD1)	0.372549	-	488820
GWF1_OD1_37_6_partial	Parcubacteria (OD1)	0.372549	-	800170
GWF2_Treponema_61_7_partial	Tenericutes	0.372549	-	628060
GWA1_Archaea_29_7_partial	Archaea	0.37037	-	617740
GWA1_Archaea_30_11_partial	Archaea	0.37037	-	458860
GWA1_Archaea_31_9_partial	Archaea	0.37037	-	522660
GWA2_Archaea_34_35_partial	Archaea	0.37037	-	371100
GW2011_AR20	Archaea	0.352941	-	827420
GWB2_Bacteroidetes_40_5_a46	Bacteroidetes	0.352941	-	764180
GWB2_BD1_5_28_6_partial	BD1-5 (Gracilibacteria)	0.352941	-	281210
GWA2_Gallionellales_58_13	Betaproteobacteria	0.352941	-	886910
GWF2_GFW2_Syntrophobacterales_58_12_partial	Deltaproteobacteria	0.352941	-	564250
GWC2_Gammaproteobacteria_61_12_partial	Gammaproteobacteria	0.352941	-	828330
GWE2_Ignavibacteria_38_6_part	Ignavibacteria	0.352941	-	1840000
GWA1_OP11_36_7	Microgenomates (OP11)	0.352941	-	440200
GWA1_OP11_44_8_partial	Microgenomates (OP11)	0.352941	-	445810
GWB1_OP11_v_partial_43_274	Microgenomates (OP11)	0.352941	-	214350
GWC2_OP11_34_7_partial	Microgenomates (OP11)	0.352941	-	313490
GWA1_OD1_35_8_very_partial	Parcubacteria (OD1)	0.352941	-	263520
GWA1_OD1_46_15_partial	Parcubacteria (OD1)	0.352941	-	384740
GWA1_OD1_ACD18_mix_41_8	Parcubacteria (OD1)	0.352941	-	995120
GWA2_OD1_48_7	Parcubacteria (OD1)	0.352941	-	526680
GWA2_OD1_55_19	Parcubacteria (OD1)	0.352941	-	528090
GWB1_OD1_44_39_plus	Parcubacteria (OD1)	0.352941	-	723170
GWC2_OD1_45_6	Parcubacteria (OD1)	0.352941	-	667320
GWE1_OD1_39_22	Parcubacteria (OD1)	0.352941	-	437720
GWF2_TM6_42_57	TM6	0.352941	-	1060000
GWA2_Proteobacteria_54_15_partial	Unclassified proteobacteria	0.352941	-	1990000
GWF1_WS6_33_10	WS6	0.352941	-	583850
GWE2_WWE3_43_9	WWE3	0.352941	-	550850
GWC2_Archaea_49_7_partial	Archaea	0.351852	-	513980
GW2011_AR17	Archaea	0.333333	-	637000
GWC1_Archaea_29_7_partial	Archaea	0.333333	-	427730
GWA2_Chloroflexi_73_10_partial	Chloroflexi	0.333333	-	1960000
GWB2_Deltaproteobacteria_55_12	Deltaproteobacteria	0.333333	-	2670000
GWB2_Geobacter_59_42_a74	Deltaproteobacteria	0.333333	-	6080000
GC2_Melanabacteria_33_21	Melainabacteria	0.333333	-	1400000
GWA2_OP11_38_6	Microgenomates (OP11)	0.333333	-	760530
GWA2_OP11_45_13_partial	Microgenomates (OP11)	0.333333	-	599050
GWB1_OP11_39_7b	Microgenomates (OP11)	0.333333	-	874950
GWC2_Nitrospirae_43_9_partial	Nitrospirae	0.333333	-	901650
GWA2_OD1_39_23_part_plus	Parcubacteria (OD1)	0.333333	-	838440
GWA2_OD1_54_18_partial	Parcubacteria (OD1)	0.333333	-	170980
GWB1_OD1_45_6_partial	Parcubacteria (OD1)	0.333333	-	481050
GWC1_OD1_47_8_partial	Parcubacteria (OD1)	0.333333	-	393570
GWD2_OD1_14_17_partial	Parcubacteria (OD1)	0.333333	-	365600
GWE2_OD1_36_126_partial	Parcubacteria (OD1)	0.333333	-	618620
GWF2_TM6_41_46	TM6	0.333333	-	880860
GWA2_CP_45_18_partial	Unknown CP	0.333333	-	2460000
GWA1_Archaea_31_10_partial	Archaea	0.314815	-	362370
GWA2_Archaea_like_34_34_partial	Archaea	0.314815	-	907250
GWC2_Acidobacteria_rel_65_7_partial	Acidobacteria	0.313725	-	488650
GW2011_AR9	Archaea	0.313725	-	486560
GWA2_Betaproteobacteria_61_42_partial	Betaproteobacteria	0.313725	-	4590000
GWA2_Sulfuritalea_61_24	Betaproteobacteria	0.313725	-	3270000
GWB2_Geobacter_59_55_partial	Deltaproteobacteria	0.313725	-	5180000
GWB2_Geobacter_60_134_partial	Deltaproteobacteria	0.313725	-	4450000
GWF2_Geobacter_Pelo_52_8_partial	Deltaproteobacteria	0.313725	-	357690
GWE2_Elusimicrobia_61_7b	Elusimicrobia	0.313725	-	1050000
GWA1_OP11_35_11	Microgenomates (OP11)	0.313725	-	678420
GWA1_OP11_43_8_partial	Microgenomates (OP11)	0.313725	-	669910
GWC1_OP11_39_7	Microgenomates (OP11)	0.313725	-	886020
GWA2_Nitrospirae_40_7_partial	Nitrospirae	0.313725	-	371070
GWB2_Nitrospirae_rel_47_8	Nitrospirae	0.313725	-	2630000
GWA2_OD1_36_28_partial	Parcubacteria (OD1)	0.313725	-	398650
GWA2_OD1_42_55_partial	Parcubacteria (OD1)	0.313725	-	476800
GWA2_OD1_44_27	Parcubacteria (OD1)	0.313725	-	937940
GWB1_OD1_52_6_v_partial	Parcubacteria (OD1)	0.313725	-	330970
GWB1_OD1_55_8_partial	Parcubacteria (OD1)	0.313725	-	305330
GWD2_Planctomycetes_38_6_partial	Planctomycetes	0.313725	-	547520
GWC1_CP_37_9	Unknown CP	0.313725	-	1030000
GWE1_WS6_37_6	WS6	0.313725	-	663510
GWA2_WWE3_43_152_v_partial	WWE3	0.313725	-	152410
GWD1_WWE3_43_19_partial	WWE3	0.313725	-	505480
GWF1_WWE3_42_14_partial	WWE3	0.313725	-	335850
GWA1_Archaea_35_50_partial	Archaea	0.296296	-	166240
GW2011_AR18	Archaea	0.294118	-	822540
GW2011_AR19	Archaea	0.294118	-	678280
GWA2_Betaproteobacteria_64_44_partial	Betaproteobacteria	0.294118	-	1370000
GWC2_Albidiferax_60_9_partial	Betaproteobacteria	0.294118	-	1930000
GWC2_Betaproteobacteria_64_12_partial	Betaproteobacteria	0.294118	-	2300000
GWC2_Betaproteobacteria_64_19_partial	Betaproteobacteria	0.294118	-	2380000
GWD2_Elusimicrobium_63_11_partial	Elusimicrobia	0.294118	-	2410000
GWA2_Ignavibacteriae_36_10_part	Ignavibacteria	0.294118	-	1160000
GWB1_OP11_45_6	Microgenomates (OP11)	0.294118	-	747540
GWD1_OP11_40_146_partial	Microgenomates (OP11)	0.294118	-	292200
GWE1_OP11_42_146	Microgenomates (OP11)	0.294118	-	415480
GWA1_OD1_40_14_partial	Parcubacteria (OD1)	0.294118	-	398110
GWA1_OD1_42_11_partial	Parcubacteria (OD1)	0.294118	-	561340
GWA2_OD1_47_37	Parcubacteria (OD1)	0.294118	-	888710
GWD1_OD1_43_8_partial	Parcubacteria (OD1)	0.294118	-	686490
GWF2_OD1_42_15_partial	Parcubacteria (OD1)	0.294118	-	897530
GWF2_OD1_48_7_partial	Parcubacteria (OD1)	0.294118	-	504750
GWC2_CP_34_6_partial	Unknown CP	0.294118	-	519070
GWA2_WWE3_36_7_parts_three	WWE3	0.294118	-	560440
GWE1_WWE3_42_852	WWE3	0.294118	-	171910
GWA2_Archaea_43_28_partial	Archaea	0.277778	-	278130
GWC1_Archaea_31_7_part	Archaea	0.277778	-	345640
GW2011_AR3	Archaea	0.27451	-	992620
GWE2_Bacteroidetes_41_12_partial	Bacteroidetes	0.27451	-	1710000
GWF2_Bacteroidetes_40_23_partial	Bacteroidetes	0.27451	-	3660000
GWF2_Bacteroidetes_41_6_partial	Bacteroidetes	0.27451	-	2940000
GWA2_Betaproteobacteria_57_38_partial	Betaproteobacteria	0.27451	-	1590000
GWC2_Elusimicrobia_63_63_partial	Elusimicrobia	0.27451	-	2080000
GWA2_Pseudomonadaceae_60_9_partial	Gammaproteobacteria	0.27451	-	3220000
GWB1_OP11_43_8	Microgenomates (OP11)	0.27451	-	662850
GWB1_OP11_48_7	Microgenomates (OP11)	0.27451	-	1470000
GWF2_OP11_46_6_partial	Microgenomates (OP11)	0.27451	-	337910
GWA1_OD1_40_58_partial	Parcubacteria (OD1)	0.27451	-	331440
GWA1_OD1_like_39_11_partial	Parcubacteria (OD1)	0.27451	-	517280
GWB1_OD1_38_9_partial	Parcubacteria (OD1)	0.27451	-	626780
GWC1_OD1_46_10_partial	Parcubacteria (OD1)	0.27451	-	327340
GWC2_OD1_42_10_partial	Parcubacteria (OD1)	0.27451	-	493810
GWC2_OD1_rel_42_28_partial	Parcubacteria (OD1)	0.27451	-	445220
GWD1_Proteobacteria_57_9_partial	Unclassified proteobacteria	0.27451	-	2060000
GWA2_CP_53_18_partial	Unknown CP	0.27451	-	2280000
GWF2_Novel_42_8_partial	Unknown CP	0.27451	-	395090
GWB1_WWE3_43_10_partial	WWE3	0.27451	-	412060
GWB1_Archaea_35_45_v_partial	Archaea	0.259259	-	160820
GW2011_AR13	Archaea	0.254902	-	943030
GW2011_AR16	Archaea	0.254902	-	395370
GWB2_Albidiferax_59_17_partial	Betaproteobacteria	0.254902	-	773150
GWC2_Gallionellales_57_13_partial	Betaproteobacteria	0.254902	-	1120000
GWA1_OP11_38_6_partial	Microgenomates (OP11)	0.254902	-	531280
GWB1_OP11_maybe_36_6_partial	Microgenomates (OP11)	0.254902	-	1060000
GWD1_OP11_40_7_partial	Microgenomates (OP11)	0.254902	-	285120
GWE1_OP11_ACD13_38_141	Microgenomates (OP11)	0.254902	-	349020
GWE1_OP11_ACD13_40_149_partial	Microgenomates (OP11)	0.254902	-	351850
GWA1_OD1_39_13_contig	Parcubacteria (OD1)	0.254902	-	327100
GWA1_OD1_44_87_partial	Parcubacteria (OD1)	0.254902	-	612060
GWA2_OD1_40_78	Parcubacteria (OD1)	0.254902	-	571980
GWA2_OD1_41_12_contig	Parcubacteria (OD1)	0.254902	-	267460
GWA2_OD1_47_15_partial	Parcubacteria (OD1)	0.254902	-	509170
GWB1_OD1_40_63_v_partial	Parcubacteria (OD1)	0.254902	-	230220
GWC1_OD1_50_9_partial	Parcubacteria (OD1)	0.254902	-	305320
GWC2_OD1_37_7_partial	Parcubacteria (OD1)	0.254902	-	503320
GWC2_OD1_40_48	Parcubacteria (OD1)	0.254902	-	727870
GWF1_OD1_39_30_v_partial	Parcubacteria (OD1)	0.254902	-	237690
GWF1_OD1_40_10_partial	Parcubacteria (OD1)	0.254902	-	356620
GWF2_OD1_38_6_partial	Parcubacteria (OD1)	0.254902	-	388540
PER_GWC2_41_7	Peregrinibacteria (PER)	0.254902	-	550670
GWA2_Proteobacteria_59_8_partial	Unclassified proteobacteria	0.254902	-	2480000
GWC2_CP_29_112_partial	Unknown CP	0.254902	-	1040000
GWC2_CP_62_36_partial	Unknown CP	0.254902	-	2080000
GWF2_WWE3_43_746	WWE3	0.254902	-	175700
GWA1_Archaea_35_98_very_partial	Archaea	0.240741	-	171360
GWA1_Archaea_43_6_partial	Archaea	0.240741	-	378140
GWC2_Bacteroidetes_41_7	Bacteroidetes	0.235294	-	3380000
GWA2_Rhodocyclales_60_26	Betaproteobacteria	0.235294	-	2510000
GWC2_CPR4_52_7_partial	CPR4 (novel CPR)	0.235294	-	460320
GWB2_Geobacter_58_21	Deltaproteobacteria	0.235294	-	4680000
GWC2_Deltaproteobacteria_55_97_partial	Deltaproteobacteria	0.235294	-	623770
GWB2_Ignavibacteria_35_6_partial	Ignavibacteria	0.235294	-	2050000
GWA1_OP11_41_45_very_partial	Microgenomates (OP11)	0.235294	-	248570
GWA2_OP11_46_13	Microgenomates (OP11)	0.235294	-	571070
GWA1_OD1_53_19_partial	Parcubacteria (OD1)	0.235294	-	432450
GWA2_OD1_59_8_v_partial	Parcubacteria (OD1)	0.235294	-	272670
GWF2_OD1_42_7_partial	Parcubacteria (OD1)	0.235294	-	464680
GWB2_CP_71_10_partial	Unknown CP	0.235294	-	1210000
GWB1_Archaea_37_4_partial	Archaea	0.222222	-	1090000
GW2011_AR6	Archaea	0.215686	-	512960
GWF2_Gallionellales_57_27_partial	Betaproteobacteria	0.215686	-	2240000
GWC2_Geobacteraceae_55_11_partial	Deltaproteobacteria	0.215686	-	566000
GWF2_Desulfobacula_48_7_plus	Deltaproteobacteria	0.215686	-	5090000
GWC2_Elusimicrobia_63_37_partial	Elusimicrobia	0.215686	-	1290000
GWB1_OP11_40_5_partial	Microgenomates (OP11)	0.215686	-	587480
GWA1_OD1_49_14_partial	Parcubacteria (OD1)	0.215686	-	308870
GWA1_OD1_55_9_very_partial	Parcubacteria (OD1)	0.215686	-	130050
GWC2_OD1_39_11_partial	Parcubacteria (OD1)	0.215686	-	638270
GWC2_OD1_like_42_15_partial	Parcubacteria (OD1)	0.215686	-	771460
GWD1_OD1_37_8_partial	Parcubacteria (OD1)	0.215686	-	463930
GWA2_CP_54_8_partial	Unknown CP	0.215686	-	2780000
GWC2_CP_34_7_partial	Unknown CP	0.215686	-	1920000
GWA1_WWE3_41_356_partial	WWE3	0.215686	-	160620
GWB1_Archaea_48_4_partial	Archaea	0.203704	-	351770
GW2011_AR4	Archaea	0.196078	-	1230000
GWA2_Betaproteobacteria_62_10_partial	Betaproteobacteria	0.196078	-	2020000
GWC2_Gallionellales_58_59_partial	Betaproteobacteria	0.196078	-	1320000
GWB2_Geobacter_62_16	Deltaproteobacteria	0.196078	-	1370000
GWA1_OP11_like_43_12_partial	Microgenomates (OP11)	0.196078	-	448220
GWB1_OP11_40_7_part	Microgenomates (OP11)	0.196078	-	565000
GWB1_OP11_50_5_partial	Microgenomates (OP11)	0.196078	-	613640
GWC2_OP11_34_9_parts_two	Microgenomates (OP11)	0.196078	-	1130000
GWC2_OP11_46_6_partial	Microgenomates (OP11)	0.196078	-	306470
GWA2_OD1_42_20_partial	Parcubacteria (OD1)	0.196078	-	377870
GWA2_OD1_54_20_partial	Parcubacteria (OD1)	0.196078	-	822930
GWD1_OD1_46_8_partial	Parcubacteria (OD1)	0.196078	-	230300
GWF1_OD1_36_5_v_partial	Parcubacteria (OD1)	0.196078	-	321980
GWF2_OD1_39_66_partial	Parcubacteria (OD1)	0.196078	-	209060
GWB2_Planctomycete_41_16_partial	Planctomycetes	0.196078	-	1690000
GWA2_CP_53_12_partial	Unknown CP	0.196078	-	959420
GWA2_CP_68_11_partial	Unknown CP	0.196078	-	986290
GWC2_CP_54_9_partial	Unknown CP	0.196078	-	2090000
GW2011_AR11	Archaea	0.176471	-	916380
GWA2_Rhodocyclales_61_32_partial	Betaproteobacteria	0.176471	-	200580
GWA2_Rhodocyclales_62_132_partial	Betaproteobacteria	0.176471	-	1910000
GWC2_Gallionellales_57_29_partial	Betaproteobacteria	0.176471	-	1010000
GWB2_Geobacter_62_23_partial	Deltaproteobacteria	0.176471	-	1290000
GWC2_Geobacteraceae_61_24_partial	Deltaproteobacteria	0.176471	-	2760000
GWC2_Elusimicrobia_64_1333_partial	Elusimicrobia	0.176471	-	1730000
GWA2_Ignavibacteriae_37_26	Ignavibacteria	0.176471	-	226290
GWA1_OP11_33_14_partial	Microgenomates (OP11)	0.176471	-	339860
GWA2_OP11_34_7_partial	Microgenomates (OP11)	0.176471	-	401820
GWA2_OP11_nov_37_16_partial	Microgenomates (OP11)	0.176471	-	664700
GWC1_OP11_ACD13_40_197_partial	Microgenomates (OP11)	0.176471	-	346890
GWA1_OD1_41_7_v_partial	Parcubacteria (OD1)	0.176471	-	268020
GWA1_OD1_like_41_10_partial	Parcubacteria (OD1)	0.176471	-	456310
GWA1_OD1_rel_36_9	Parcubacteria (OD1)	0.176471	-	477700
GWB1_OD1_41_13_partial	Parcubacteria (OD1)	0.176471	-	399720
GWF2_OD1_43_7_partial	Parcubacteria (OD1)	0.176471	-	395550
GWB2_CP_Chloroflexi_poss_72_8_partial	Unknown CP	0.176471	-	626270
GWF2_WS6_35_7_partial	WS6	0.176471	-	434480
GWC2_Archaea_43_6_partial	Archaea	0.166667	-	342100
GWB1_Archaea_30_4_partial	Alphaproteobacteria	0.156863	-	306810
GWB2_Geobacter_54_53_partial	Deltaproteobacteria	0.156863	-	946720
GWB2_Geobacter_60_35	Deltaproteobacteria	0.156863	-	4590000
GWB2_Geobacter_62_22_plus_minus	Deltaproteobacteria	0.156863	-	4760000
GWC2_Deltaproteobacteria_55_17_partial	Deltaproteobacteria	0.156863	-	1860000
GWF2_Melainabacteria_34_15_part_a550	Melainabacteria	0.156863	-	3250000
GWA2_OP11_38_17_partial	Microgenomates (OP11)	0.156863	-	580920
GWA2_OP11_43_17_Partial	Microgenomates (OP11)	0.156863	-	701030
GWA2_OP11_46_42_partial	Microgenomates (OP11)	0.156863	-	125800
GWB1_OP11_40_19_partial	Microgenomates (OP11)	0.156863	-	233410
GWB1_OP11_40_7_partial	Microgenomates (OP11)	0.156863	-	547060
GWC2_Methylomirabilis_73_18_partial	NC10	0.156863	-	2060000
GWA1_OD1_38_13_very_partial	Parcubacteria (OD1)	0.156863	-	201180
GWA1_OD1_46_13_partial	Parcubacteria (OD1)	0.156863	-	378490
GWA1_OD1_60_10_partial	Parcubacteria (OD1)	0.156863	-	335750
GWA2_OD1_41_397_v_partial	Parcubacteria (OD1)	0.156863	-	190760
GWA2_OD1_i_38_10_partial	Parcubacteria (OD1)	0.156863	-	317940
GWF2_TM6_29_8_partial	TM6	0.156863	-	365710
GWB2_Proteobacteria_55_29_partial	Unclassified proteobacteria	0.156863	-	1900000
GWA1_CP_45_12_partial	Unknown CP	0.156863	-	306290
GWA2_CP_35_8_partial	Unknown CP	0.156863	-	702260
GWB2_CP_39_16_partial	Unknown CP	0.156863	-	1620000
GWC1_CP_37_449_partial	Unknown CP	0.156863	-	536710
GWC2_CP_60_17_partial	Unknown CP	0.156863	-	1250000
GWC2_Gallionellales-rel_55_98_partial	Betaproteobacteria	0.137255	-	575330
GWB2_Deltaproteobacteria_55_10p	Deltaproteobacteria	0.137255	-	7690000
GWB2_Geobacter_53_34_partial	Deltaproteobacteria	0.137255	-	2140000
GWC2_Desulfuromonadales_rel_55_16	Deltaproteobacteria	0.137255	-	594370
GWC2_Gemmatimonadetes_71_10_parts_three	Gemmatimonadetes	0.137255	-	5950000
GWC2_Ignavibacteria_36_12_partial	Ignavibacteria	0.137255	-	1030000
GWF2_OP11_40_36_partial_partial	Microgenomates (OP11)	0.137255	-	346440
GWA1_OD1_43_11_partial	Parcubacteria (OD1)	0.137255	-	470570
GWA2_OD1_35_6_partial	Parcubacteria (OD1)	0.137255	-	436550
GWA2_OD1_42_32_v_partial	Parcubacteria (OD1)	0.137255	-	259530
GWA2_OD1_43_14_partial	Parcubacteria (OD1)	0.137255	-	533430
GWB1_OD1_40_13_partial	Parcubacteria (OD1)	0.137255	-	369170
GWA2_PER_45_25_partial	Peregrinibacteria (PER)	0.137255	-	598490
GWA2_CP_54_15_partial	Unknown CP	0.137255	-	1900000
GWC2_CP_50_7_partial	Unknown CP	0.137255	-	478010
GWF2_Bacteroidetes_40_8_partial	Bacteroidetes	0.117647	-	2830000
GWA1_Berkelbacteria_38_9_v_partial	Berkelbacteria (ACD58)	0.117647	-	86710
GWA2_Comamonadaceae_65_28_partiial	Betaproteobacteria	0.117647	-	1220000
GWA2_Desulfobacterales_56_15_v_partial	Deltaproteobacteria	0.117647	-	330710
GWB2_Deltaproteobacteria_67_33_v_partial	Deltaproteobacteria	0.117647	-	315180
GWD2_Elusimicrobia_63_13_partial	Elusimicrobia	0.117647	-	1660000
GWD2_Elusimicrobium_63_14_partial	Elusimicrobia	0.117647	-	1790000
GWE2_Melainabacteria_33_8_partial	Melainabacteria	0.117647	-	1070000
GWA2_OP11_49_12_partial	Microgenomates (OP11)	0.117647	-	347470
GWB1_OP11_47_8_partial	Microgenomates (OP11)	0.117647	-	324850
GWF2_Methylomirabilis_72_10_partial	NC10	0.117647	-	1210000
GWA1_OD1_38_9_partial	Parcubacteria (OD1)	0.117647	-	575560
GWA2_OD1_40_184_partial	Parcubacteria (OD1)	0.117647	-	366500
GWA2_OD1_53_11_partial	Parcubacteria (OD1)	0.117647	-	138300
GWE2_OD1_ACD7_34_11_partial	Parcubacteria (OD1)	0.117647	-	188290
GWA1_Spirochaete_rel_60_8	Spirochaetes	0.117647	-	1780000
GWE2_Spirochaetes_59_8_partial	Spirochaetes	0.117647	-	524520
GWC2_CP_54_10_partial	Unknown CP	0.117647	-	2000000
GWF2_CP_34_7_partial	Unknown CP	0.117647	-	2660000
GWC2_Archaea_49_6_partial	Archaea	0.111111	-	294590
GWF2_Bacteroidetes_40_24_partial	Bacteroidetes	0.0980392	-	768360
GWA2_Betaproteobacteria_61_126_partial	Betaproteobacteria	0.0980392	-	986750
GWB2_Gallionellales_rel_58_61_partial	Betaproteobacteria	0.0980392	-	814920
GWB2_Geobacter_53_20_partial	Deltaproteobacteria	0.0980392	-	2990000
GWC2_Geobacteraceae_60_9_partial	Deltaproteobacteria	0.0980392	-	2450000
GWC1_OD1_40_181_v_partial	Parcubacteria (OD1)	0.0980392	-	181130
GWF2_OD1_36_51_partial	Parcubacteria (OD1)	0.0980392	-	347450
GWB2_PER_42_6_partial	Peregrinibacteria (PER)	0.0980392	-	251830
GWD1_Treponema_61_31	Spirochaetes	0.0980392	-	4400000
GWA2_Proteobacteria_39_30_partial	Unclassified proteobacteria	0.0980392	-	749260
GWA2_CP_55_24_partial	Unknown CP	0.0980392	-	1950000
GWA1_Archaea_42_5_very_partial	Archaea	0.0925926	-	241970
GWA2_AR5_strain_variant	Archaea	0.0925926	-	120880
GWA2_Archaea_56_109_partial	Archaea	0.0925926	-	73290
GWE2_Bacteroidetes_40_7_partial	Bacteroidetes	0.0784314	-	1680000
GWB2_Geobacter_61_8	Deltaproteobacteria	0.0784314	-	2040000
GWB2_Geobacter_sp_59_26	Deltaproteobacteria	0.0784314	-	3320000
GWC2_Geobacteraceae_60_180_partial	Deltaproteobacteria	0.0784314	-	1930000
GWA2_Elusimicrobia_64_10_partial	Elusimicrobia	0.0784314	-	1240000
GWD2_Melainabacteria_33_9_partial	Melainabacteria	0.0784314	-	472080
GWA1_OP11_43_20_v_partial	Microgenomates (OP11)	0.0784314	-	296650
GWA2_OP11_34_21_partial	Microgenomates (OP11)	0.0784314	-	268450
GWA2_OD1_42_10_partial	Parcubacteria (OD1)	0.0784314	-	499970
GWC2_OD1_partial_50_12_partial	Parcubacteria (OD1)	0.0784314	-	411540
GWA2_CP_64_14_partial	Unknown CP	0.0784314	-	621250
GWD2_CP_55_6_partial	Unknown CP	0.0784314	-	1140000
GWF2_CP_51_7_partial	Unknown CP	0.0784314	-	1280000
GWF2_CP_70_13_partial	Unknown CP	0.0784314	-	1130000
GWF1_WS6_36_6_partial	WS6	0.0784314	-	293480
GWA1_WWE3_43_8_partial	WWE3	0.0784314	-	206910
GWC2_Bacteroidales_39_5_partial	Bacteroidetes	0.0588235	-	471080
GWB2_CGWB2_Proteobacteria_46_18_v_partialP_46_18_partial	Deltaproteobacteria	0.0588235	-	128880
GWB2_Geobacter_62_15_partial	Deltaproteobacteria	0.0588235	-	1120000
GWC2_Geobacteraceae_54_15_partial	Deltaproteobacteria	0.0588235	-	1720000
GWC2_Geobacteraceae_61_16_partial	Deltaproteobacteria	0.0588235	-	271450
GWD2_Elusimicrobium_61_17_partial	Elusimicrobia	0.0588235	-	1030000
GWA2_Kazan_52_6_v_partial	Kazan	0.0588235	-	63000
GWA2_OD1_41_13_v_partial	Parcubacteria (OD1)	0.0588235	-	367180
GWA2_OD1_45_12_contig	Parcubacteria (OD1)	0.0588235	-	197360
GWE2_OD1_40_7_partial	Parcubacteria (OD1)	0.0588235	-	397950
GWA1_Archaea_poss_45_7_partial	Unknown CP	0.0588235	-	684510
GWF2_CP_54_8_partial	Unknown CP	0.0588235	-	1210000
GWC2_Archaea_45_7_v_partial	Archaea	0.0555556	-	112600
GWF2_Bacteroidetes_34_53_partial	Bacteroidetes	0.0392157	-	2220000
GWF2_Bacteroidetes_41_10_partial	Bacteroidetes	0.0392157	-	2310000
GWA2_Betaproteobacteria_67_19_partial	Betaproteobacteria	0.0392157	-	556310
GWB2_Albidiferax_59_18_v_partial	Betaproteobacteria	0.0392157	-	375970
GWA2_Deltaproteobacteria_59_14_v_partial	Deltaproteobacteria	0.0392157	-	829610
GWB2_Deltaproteobacteria_55_6_partial	Deltaproteobacteria	0.0392157	-	153810
GWB2_Geobacter_56_11_a92	Deltaproteobacteria	0.0392157	-	260440
GWB2_Geobacter_sp_62_16	Deltaproteobacteria	0.0392157	-	1180000
GWB2_Geobacteraceae_60_51_partial	Deltaproteobacteria	0.0392157	-	184150
GWB2_Pelobacter_52_13_partial	Deltaproteobacteria	0.0392157	-	736470
GWC2_Deltaproteobacteria_51_11_v_partial	Deltaproteobacteria	0.0392157	-	478840
GWC2_Deltaproteobacteria_54_68_partial	Deltaproteobacteria	0.0392157	-	411510
GWC2_Geobacteraceae_62_9_partial	Deltaproteobacteria	0.0392157	-	1440000
GWC1_OP11_ACD13_40_74_parti	Microgenomates (OP11)	0.0392157	-	78690
GWA2_OD1_41_190_very_partial	Parcubacteria (OD1)	0.0392157	-	160350
GWB2_CP_42_9	Unknown CP	0.0392157	-	244810
GWC2_CP_39_7_partial	Unknown CP	0.0392157	-	712690
GW2011_AR8	Archaea	0.037037	-	176040
GWF2_Bacteroidetes_31_10_a715	Bacteroidetes	0.0196078	-	483450
GWC2_Betaproteobacteria_56_42_partial	Betaproteobacteria	0.0196078	-	718620
GWE1_Mito_21_20	Mitochondria	0.0196078	-	50640
GWF2_Planctomycetes_39_14_partial	Planctomycetes	0.0196078	-	142880
GWB2_CP_54_13_partial	Unclassified proteobacteria	0.0196078	-	419880
GWB2_CP_54_6_partial	Unknown CP	0.0196078	-	831270
GWF2_Verrucomicrobia_rel_62_7_partial	Verrucomicrobia	0.0196078	-	1370000
GWC2_AR5_bin	Archaea	0.0185185	-	20800
aThe scaffolds that consttute each bin are specified in the "Scaffold to bin" sheet in this workbook

## Sheet: Scaffold to bin
Scaffold	Bin
AR5_3	AR5_curated_draft
AR5_2	AR5_curated_draft
AR5_1	AR5_curated_draft
GWB1_scaffold_9971	GB1_Spirochaetes_48_6
GWB1_scaffold_9869	GB1_Spirochaetes_48_6
GWB1_scaffold_974	GB1_Spirochaetes_48_6
GWB1_scaffold_9732	GB1_Spirochaetes_48_6
GWB1_scaffold_9557	GB1_Spirochaetes_48_6
GWB1_scaffold_9464	GB1_Spirochaetes_48_6
GWB1_scaffold_9450	GB1_Spirochaetes_48_6
GWB1_scaffold_9203	GB1_Spirochaetes_48_6
GWB1_scaffold_9189	GB1_Spirochaetes_48_6
GWB1_scaffold_8809	GB1_Spirochaetes_48_6
GWB1_scaffold_8434	GB1_Spirochaetes_48_6
GWB1_scaffold_8400	GB1_Spirochaetes_48_6
GWB1_scaffold_8268	GB1_Spirochaetes_48_6
GWB1_scaffold_8255	GB1_Spirochaetes_48_6
GWB1_scaffold_8188	GB1_Spirochaetes_48_6
GWB1_scaffold_8100	GB1_Spirochaetes_48_6
GWB1_scaffold_8085	GB1_Spirochaetes_48_6
GWB1_scaffold_7951	GB1_Spirochaetes_48_6
GWB1_scaffold_7842	GB1_Spirochaetes_48_6
GWB1_scaffold_7634	GB1_Spirochaetes_48_6
GWB1_scaffold_7557	GB1_Spirochaetes_48_6
GWB1_scaffold_7443	GB1_Spirochaetes_48_6
GWB1_scaffold_7343	GB1_Spirochaetes_48_6
GWB1_scaffold_714	GB1_Spirochaetes_48_6
GWB1_scaffold_6880	GB1_Spirochaetes_48_6
GWB1_scaffold_6787	GB1_Spirochaetes_48_6
GWB1_scaffold_6636	GB1_Spirochaetes_48_6
GWB1_scaffold_6365	GB1_Spirochaetes_48_6
GWB1_scaffold_6144	GB1_Spirochaetes_48_6
GWB1_scaffold_6105	GB1_Spirochaetes_48_6
GWB1_scaffold_603	GB1_Spirochaetes_48_6
GWB1_scaffold_5759	GB1_Spirochaetes_48_6
GWB1_scaffold_5702	GB1_Spirochaetes_48_6
GWB1_scaffold_5665	GB1_Spirochaetes_48_6
GWB1_scaffold_5414	GB1_Spirochaetes_48_6
GWB1_scaffold_5171	GB1_Spirochaetes_48_6
GWB1_scaffold_5156	GB1_Spirochaetes_48_6
GWB1_scaffold_5093	GB1_Spirochaetes_48_6
GWB1_scaffold_5062	GB1_Spirochaetes_48_6
GWB1_scaffold_4949	GB1_Spirochaetes_48_6
GWB1_scaffold_4868	GB1_Spirochaetes_48_6
GWB1_scaffold_486	GB1_Spirochaetes_48_6
GWB1_scaffold_4700	GB1_Spirochaetes_48_6
GWB1_scaffold_4684	GB1_Spirochaetes_48_6
GWB1_scaffold_4656	GB1_Spirochaetes_48_6
GWB1_scaffold_4523	GB1_Spirochaetes_48_6
GWB1_scaffold_4522	GB1_Spirochaetes_48_6
GWB1_scaffold_4495	GB1_Spirochaetes_48_6
GWB1_scaffold_4332	GB1_Spirochaetes_48_6
GWB1_scaffold_4213	GB1_Spirochaetes_48_6
GWB1_scaffold_4016	GB1_Spirochaetes_48_6
GWB1_scaffold_3975	GB1_Spirochaetes_48_6
GWB1_scaffold_3918	GB1_Spirochaetes_48_6
GWB1_scaffold_3900	GB1_Spirochaetes_48_6
GWB1_scaffold_3843	GB1_Spirochaetes_48_6
GWB1_scaffold_3716	GB1_Spirochaetes_48_6
GWB1_scaffold_3706	GB1_Spirochaetes_48_6
GWB1_scaffold_3637	GB1_Spirochaetes_48_6
GWB1_scaffold_3606	GB1_Spirochaetes_48_6
GWB1_scaffold_3603	GB1_Spirochaetes_48_6
GWB1_scaffold_3490	GB1_Spirochaetes_48_6
GWB1_scaffold_3383	GB1_Spirochaetes_48_6
GWB1_scaffold_3367	GB1_Spirochaetes_48_6
GWB1_scaffold_32845	GB1_Spirochaetes_48_6
GWB1_scaffold_3278	GB1_Spirochaetes_48_6
GWB1_scaffold_32399	GB1_Spirochaetes_48_6
GWB1_scaffold_2954	GB1_Spirochaetes_48_6
GWB1_scaffold_2950	GB1_Spirochaetes_48_6
GWB1_scaffold_28556	GB1_Spirochaetes_48_6
GWB1_scaffold_28112	GB1_Spirochaetes_48_6
GWB1_scaffold_2809	GB1_Spirochaetes_48_6
GWB1_scaffold_2795	GB1_Spirochaetes_48_6
GWB1_scaffold_2767	GB1_Spirochaetes_48_6
GWB1_scaffold_2748	GB1_Spirochaetes_48_6
GWB1_scaffold_2696	GB1_Spirochaetes_48_6
GWB1_scaffold_2626	GB1_Spirochaetes_48_6
GWB1_scaffold_2319	GB1_Spirochaetes_48_6
GWB1_scaffold_2223	GB1_Spirochaetes_48_6
GWB1_scaffold_2191	GB1_Spirochaetes_48_6
GWB1_scaffold_2085	GB1_Spirochaetes_48_6
GWB1_scaffold_20649	GB1_Spirochaetes_48_6
GWB1_scaffold_19640	GB1_Spirochaetes_48_6
GWB1_scaffold_1903	GB1_Spirochaetes_48_6
GWB1_scaffold_18723	GB1_Spirochaetes_48_6
GWB1_scaffold_18417	GB1_Spirochaetes_48_6
GWB1_scaffold_17955	GB1_Spirochaetes_48_6
GWB1_scaffold_1707	GB1_Spirochaetes_48_6
GWB1_scaffold_1696	GB1_Spirochaetes_48_6
GWB1_scaffold_1652	GB1_Spirochaetes_48_6
GWB1_scaffold_16379	GB1_Spirochaetes_48_6
GWB1_scaffold_15957	GB1_Spirochaetes_48_6
GWB1_scaffold_15580	GB1_Spirochaetes_48_6
GWB1_scaffold_1521	GB1_Spirochaetes_48_6
GWB1_scaffold_15013	GB1_Spirochaetes_48_6
GWB1_scaffold_15002	GB1_Spirochaetes_48_6
GWB1_scaffold_13985	GB1_Spirochaetes_48_6
GWB1_scaffold_1392	GB1_Spirochaetes_48_6
GWB1_scaffold_13732	GB1_Spirochaetes_48_6
GWB1_scaffold_13657	GB1_Spirochaetes_48_6
GWB1_scaffold_1364	GB1_Spirochaetes_48_6
GWB1_scaffold_13549	GB1_Spirochaetes_48_6
GWB1_scaffold_13438	GB1_Spirochaetes_48_6
GWB1_scaffold_13228	GB1_Spirochaetes_48_6
GWB1_scaffold_13037	GB1_Spirochaetes_48_6
GWB1_scaffold_12717	GB1_Spirochaetes_48_6
GWB1_scaffold_12681	GB1_Spirochaetes_48_6
GWB1_scaffold_1232	GB1_Spirochaetes_48_6
GWB1_scaffold_1225	GB1_Spirochaetes_48_6
GWB1_scaffold_12227	GB1_Spirochaetes_48_6
GWB1_scaffold_11424	GB1_Spirochaetes_48_6
GWB1_scaffold_10806	GB1_Spirochaetes_48_6
GWB1_scaffold_10344	GB1_Spirochaetes_48_6
GWB1_scaffold_10054	GB1_Spirochaetes_48_6
GWB1_scaffold_10008	GB1_Spirochaetes_48_6
GWB1_scaffold_10000	GB1_Spirochaetes_48_6
gwc2_scaffold_96649	GC2_Melanabacteria_33_21
gwc2_scaffold_9253	GC2_Melanabacteria_33_21
gwc2_scaffold_9165	GC2_Melanabacteria_33_21
gwc2_scaffold_8967	GC2_Melanabacteria_33_21
gwc2_scaffold_8730	GC2_Melanabacteria_33_21
gwc2_scaffold_8507	GC2_Melanabacteria_33_21
gwc2_scaffold_82973	GC2_Melanabacteria_33_21
gwc2_scaffold_81705	GC2_Melanabacteria_33_21
gwc2_scaffold_8101	GC2_Melanabacteria_33_21
gwc2_scaffold_78115	GC2_Melanabacteria_33_21
gwc2_scaffold_7766	GC2_Melanabacteria_33_21
gwc2_scaffold_7705	GC2_Melanabacteria_33_21
gwc2_scaffold_7552	GC2_Melanabacteria_33_21
gwc2_scaffold_7469	GC2_Melanabacteria_33_21
gwc2_scaffold_7364	GC2_Melanabacteria_33_21
gwc2_scaffold_6549	GC2_Melanabacteria_33_21
gwc2_scaffold_6524	GC2_Melanabacteria_33_21
gwc2_scaffold_61729	GC2_Melanabacteria_33_21
gwc2_scaffold_6164	GC2_Melanabacteria_33_21
gwc2_scaffold_6076	GC2_Melanabacteria_33_21
gwc2_scaffold_6070	GC2_Melanabacteria_33_21
gwc2_scaffold_60433	GC2_Melanabacteria_33_21
gwc2_scaffold_5974	GC2_Melanabacteria_33_21
gwc2_scaffold_5729	GC2_Melanabacteria_33_21
gwc2_scaffold_5655	GC2_Melanabacteria_33_21
gwc2_scaffold_5575	GC2_Melanabacteria_33_21
gwc2_scaffold_5358	GC2_Melanabacteria_33_21
gwc2_scaffold_5169	GC2_Melanabacteria_33_21
gwc2_scaffold_5155	GC2_Melanabacteria_33_21
gwc2_scaffold_5080	GC2_Melanabacteria_33_21
gwc2_scaffold_45339	GC2_Melanabacteria_33_21
gwc2_scaffold_4508	GC2_Melanabacteria_33_21
gwc2_scaffold_44588	GC2_Melanabacteria_33_21
gwc2_scaffold_44002	GC2_Melanabacteria_33_21
gwc2_scaffold_43673	GC2_Melanabacteria_33_21
gwc2_scaffold_42318	GC2_Melanabacteria_33_21
gwc2_scaffold_42314	GC2_Melanabacteria_33_21
gwc2_scaffold_42090	GC2_Melanabacteria_33_21
gwc2_scaffold_4092	GC2_Melanabacteria_33_21
gwc2_scaffold_39233	GC2_Melanabacteria_33_21
gwc2_scaffold_38898	GC2_Melanabacteria_33_21
gwc2_scaffold_38127	GC2_Melanabacteria_33_21
gwc2_scaffold_35991	GC2_Melanabacteria_33_21
gwc2_scaffold_34632	GC2_Melanabacteria_33_21
gwc2_scaffold_3415	GC2_Melanabacteria_33_21
gwc2_scaffold_3392	GC2_Melanabacteria_33_21
gwc2_scaffold_33756	GC2_Melanabacteria_33_21
gwc2_scaffold_32622	GC2_Melanabacteria_33_21
gwc2_scaffold_32093	GC2_Melanabacteria_33_21
gwc2_scaffold_31764	GC2_Melanabacteria_33_21
gwc2_scaffold_2954	GC2_Melanabacteria_33_21
gwc2_scaffold_29294	GC2_Melanabacteria_33_21
gwc2_scaffold_26922	GC2_Melanabacteria_33_21
gwc2_scaffold_2545	GC2_Melanabacteria_33_21
gwc2_scaffold_2521	GC2_Melanabacteria_33_21
gwc2_scaffold_25038	GC2_Melanabacteria_33_21
gwc2_scaffold_25034	GC2_Melanabacteria_33_21
gwc2_scaffold_24945	GC2_Melanabacteria_33_21
gwc2_scaffold_24816	GC2_Melanabacteria_33_21
gwc2_scaffold_24352	GC2_Melanabacteria_33_21
gwc2_scaffold_23373	GC2_Melanabacteria_33_21
gwc2_scaffold_23328	GC2_Melanabacteria_33_21
gwc2_scaffold_23307	GC2_Melanabacteria_33_21
gwc2_scaffold_22996	GC2_Melanabacteria_33_21
gwc2_scaffold_22614	GC2_Melanabacteria_33_21
gwc2_scaffold_22612	GC2_Melanabacteria_33_21
gwc2_scaffold_22609	GC2_Melanabacteria_33_21
gwc2_scaffold_22537	GC2_Melanabacteria_33_21
gwc2_scaffold_2252	GC2_Melanabacteria_33_21
gwc2_scaffold_22225	GC2_Melanabacteria_33_21
gwc2_scaffold_22120	GC2_Melanabacteria_33_21
gwc2_scaffold_21978	GC2_Melanabacteria_33_21
gwc2_scaffold_21774	GC2_Melanabacteria_33_21
gwc2_scaffold_21673	GC2_Melanabacteria_33_21
gwc2_scaffold_21386	GC2_Melanabacteria_33_21
gwc2_scaffold_21001	GC2_Melanabacteria_33_21
gwc2_scaffold_20999	GC2_Melanabacteria_33_21
gwc2_scaffold_20701	GC2_Melanabacteria_33_21
gwc2_scaffold_19823	GC2_Melanabacteria_33_21
gwc2_scaffold_18929	GC2_Melanabacteria_33_21
gwc2_scaffold_18463	GC2_Melanabacteria_33_21
gwc2_scaffold_18379	GC2_Melanabacteria_33_21
gwc2_scaffold_18252	GC2_Melanabacteria_33_21
gwc2_scaffold_17861	GC2_Melanabacteria_33_21
gwc2_scaffold_17662	GC2_Melanabacteria_33_21
gwc2_scaffold_17184	GC2_Melanabacteria_33_21
gwc2_scaffold_17051	GC2_Melanabacteria_33_21
gwc2_scaffold_17015	GC2_Melanabacteria_33_21
gwc2_scaffold_16528	GC2_Melanabacteria_33_21
gwc2_scaffold_16480	GC2_Melanabacteria_33_21
gwc2_scaffold_16438	GC2_Melanabacteria_33_21
gwc2_scaffold_15629	GC2_Melanabacteria_33_21
gwc2_scaffold_14885	GC2_Melanabacteria_33_21
gwc2_scaffold_14868	GC2_Melanabacteria_33_21
gwc2_scaffold_14830	GC2_Melanabacteria_33_21
gwc2_scaffold_14596	GC2_Melanabacteria_33_21
gwc2_scaffold_14057	GC2_Melanabacteria_33_21
gwc2_scaffold_14033	GC2_Melanabacteria_33_21
gwc2_scaffold_13891	GC2_Melanabacteria_33_21
gwc2_scaffold_13644	GC2_Melanabacteria_33_21
gwc2_scaffold_13233	GC2_Melanabacteria_33_21
gwc2_scaffold_12903	GC2_Melanabacteria_33_21
gwc2_scaffold_12876	GC2_Melanabacteria_33_21
gwc2_scaffold_12832	GC2_Melanabacteria_33_21
gwc2_scaffold_12813	GC2_Melanabacteria_33_21
gwc2_scaffold_12629	GC2_Melanabacteria_33_21
gwc2_scaffold_12403	GC2_Melanabacteria_33_21
gwc2_scaffold_12053	GC2_Melanabacteria_33_21
gwc2_scaffold_11853	GC2_Melanabacteria_33_21
gwc2_scaffold_117785	GC2_Melanabacteria_33_21
gwc2_scaffold_11690	GC2_Melanabacteria_33_21
gwc2_scaffold_11635	GC2_Melanabacteria_33_21
gwc2_scaffold_11627	GC2_Melanabacteria_33_21
gwc2_scaffold_11280	GC2_Melanabacteria_33_21
gwc2_scaffold_11274	GC2_Melanabacteria_33_21
gwc2_scaffold_11092	GC2_Melanabacteria_33_21
gwc2_scaffold_11022	GC2_Melanabacteria_33_21
gwc2_scaffold_10831	GC2_Melanabacteria_33_21
gwc2_scaffold_10216	GC2_Melanabacteria_33_21
gwf2_scaffold_9940	GFW2_Archaea_39_8_plus_partial
gwf2_scaffold_9863	GFW2_Archaea_39_8_plus_partial
gwf2_scaffold_9844	GFW2_Archaea_39_8_plus_partial
gwf2_scaffold_9524	GFW2_Archaea_39_8_plus_partial
gwf2_scaffold_9446	GFW2_Archaea_39_8_plus_partial
gwf2_scaffold_9429	GFW2_Archaea_39_8_plus_partial
gwf2_scaffold_9372	GFW2_Archaea_39_8_plus_partial
gwf2_scaffold_9334	GFW2_Archaea_39_8_plus_partial
gwf2_scaffold_9205	GFW2_Archaea_39_8_plus_partial
gwf2_scaffold_9097	GFW2_Archaea_39_8_plus_partial
gwf2_scaffold_9068	GFW2_Archaea_39_8_plus_partial
gwf2_scaffold_8840	GFW2_Archaea_39_8_plus_partial
gwf2_scaffold_8833	GFW2_Archaea_39_8_plus_partial
gwf2_scaffold_8508	GFW2_Archaea_39_8_plus_partial
gwf2_scaffold_8504	GFW2_Archaea_39_8_plus_partial
gwf2_scaffold_8391	GFW2_Archaea_39_8_plus_partial
gwf2_scaffold_8225	GFW2_Archaea_39_8_plus_partial
gwf2_scaffold_8128	GFW2_Archaea_39_8_plus_partial
gwf2_scaffold_8123	GFW2_Archaea_39_8_plus_partial
gwf2_scaffold_8004	GFW2_Archaea_39_8_plus_partial
gwf2_scaffold_7378	GFW2_Archaea_39_8_plus_partial
gwf2_scaffold_7323	GFW2_Archaea_39_8_plus_partial
gwf2_scaffold_6696	GFW2_Archaea_39_8_plus_partial
gwf2_scaffold_6595	GFW2_Archaea_39_8_plus_partial
gwf2_scaffold_6568	GFW2_Archaea_39_8_plus_partial
gwf2_scaffold_6466	GFW2_Archaea_39_8_plus_partial
gwf2_scaffold_6436	GFW2_Archaea_39_8_plus_partial
gwf2_scaffold_6345	GFW2_Archaea_39_8_plus_partial
gwf2_scaffold_5955	GFW2_Archaea_39_8_plus_partial
gwf2_scaffold_5171	GFW2_Archaea_39_8_plus_partial
gwf2_scaffold_49115	GFW2_Archaea_39_8_plus_partial
gwf2_scaffold_4852	GFW2_Archaea_39_8_plus_partial
gwf2_scaffold_4849	GFW2_Archaea_39_8_plus_partial
gwf2_scaffold_46660	GFW2_Archaea_39_8_plus_partial
gwf2_scaffold_4281	GFW2_Archaea_39_8_plus_partial
gwf2_scaffold_3888	GFW2_Archaea_39_8_plus_partial
gwf2_scaffold_38374	GFW2_Archaea_39_8_plus_partial
gwf2_scaffold_3337	GFW2_Archaea_39_8_plus_partial
gwf2_scaffold_30862	GFW2_Archaea_39_8_plus_partial
gwf2_scaffold_28164	GFW2_Archaea_39_8_plus_partial
gwf2_scaffold_27253	GFW2_Archaea_39_8_plus_partial
gwf2_scaffold_2671	GFW2_Archaea_39_8_plus_partial
gwf2_scaffold_26370	GFW2_Archaea_39_8_plus_partial
gwf2_scaffold_23751	GFW2_Archaea_39_8_plus_partial
gwf2_scaffold_22131	GFW2_Archaea_39_8_plus_partial
gwf2_scaffold_21671	GFW2_Archaea_39_8_plus_partial
gwf2_scaffold_21205	GFW2_Archaea_39_8_plus_partial
gwf2_scaffold_19898	GFW2_Archaea_39_8_plus_partial
gwf2_scaffold_19849	GFW2_Archaea_39_8_plus_partial
gwf2_scaffold_19812	GFW2_Archaea_39_8_plus_partial
gwf2_scaffold_19471	GFW2_Archaea_39_8_plus_partial
gwf2_scaffold_19447	GFW2_Archaea_39_8_plus_partial
gwf2_scaffold_19209	GFW2_Archaea_39_8_plus_partial
gwf2_scaffold_18779	GFW2_Archaea_39_8_plus_partial
gwf2_scaffold_18596	GFW2_Archaea_39_8_plus_partial
gwf2_scaffold_18513	GFW2_Archaea_39_8_plus_partial
gwf2_scaffold_17141	GFW2_Archaea_39_8_plus_partial
gwf2_scaffold_17043	GFW2_Archaea_39_8_plus_partial
gwf2_scaffold_16356	GFW2_Archaea_39_8_plus_partial
gwf2_scaffold_15534	GFW2_Archaea_39_8_plus_partial
gwf2_scaffold_14949	GFW2_Archaea_39_8_plus_partial
gwf2_scaffold_14832	GFW2_Archaea_39_8_plus_partial
gwf2_scaffold_14425	GFW2_Archaea_39_8_plus_partial
gwf2_scaffold_14156	GFW2_Archaea_39_8_plus_partial
gwf2_scaffold_14094	GFW2_Archaea_39_8_plus_partial
gwf2_scaffold_13900	GFW2_Archaea_39_8_plus_partial
gwf2_scaffold_13004	GFW2_Archaea_39_8_plus_partial
gwf2_scaffold_12760	GFW2_Archaea_39_8_plus_partial
gwf2_scaffold_12533	GFW2_Archaea_39_8_plus_partial
gwf2_scaffold_12492	GFW2_Archaea_39_8_plus_partial
gwf2_scaffold_12389	GFW2_Archaea_39_8_plus_partial
gwf2_scaffold_12355	GFW2_Archaea_39_8_plus_partial
gwf2_scaffold_11617	GFW2_Archaea_39_8_plus_partial
gwf2_scaffold_11552	GFW2_Archaea_39_8_plus_partial
gwf2_scaffold_11445	GFW2_Archaea_39_8_plus_partial
gwf2_scaffold_11107	GFW2_Archaea_39_8_plus_partial
gwf2_scaffold_11024	GFW2_Archaea_39_8_plus_partial
gwf2_scaffold_10962	GFW2_Archaea_39_8_plus_partial
gwf2_scaffold_10733	GFW2_Archaea_39_8_plus_partial
gwf2_scaffold_10452	GFW2_Archaea_39_8_plus_partial
gwf2_scaffold_10364	GFW2_Archaea_39_8_plus_partial
gwf2_scaffold_10106	GFW2_Archaea_39_8_plus_partial
gwf2_scaffold_10045	GFW2_Archaea_39_8_plus_partial
gwf2_scaffold_10035	GFW2_Archaea_39_8_plus_partial
gwa2_scaffold_96374	GW2011_AR10
gwa2_scaffold_7094	GW2011_AR10
gwa2_scaffold_672	GW2011_AR10
gwa2_scaffold_6454	GW2011_AR10
gwa2_scaffold_6238	GW2011_AR10
gwa2_scaffold_5961	GW2011_AR10
gwa2_scaffold_5928	GW2011_AR10
gwa2_scaffold_588	GW2011_AR10
gwa2_scaffold_52239	GW2011_AR10
gwa2_scaffold_5150	GW2011_AR10
gwa2_scaffold_4590	GW2011_AR10
gwa2_scaffold_4532	GW2011_AR10
gwa2_scaffold_4268	GW2011_AR10
gwa2_scaffold_3320	GW2011_AR10
gwa2_scaffold_2851	GW2011_AR10
gwa2_scaffold_243	GW2011_AR10
gwa2_scaffold_24264	GW2011_AR10
gwa2_scaffold_22101	GW2011_AR10
gwa2_scaffold_1831	GW2011_AR10
gwa2_scaffold_1516	GW2011_AR10
gwa2_scaffold_1421	GW2011_AR10
gwa2_scaffold_12719	GW2011_AR10
gwa2_scaffold_12324	GW2011_AR10
gwa2_scaffold_11795	GW2011_AR10
gwa2_scaffold_1009	GW2011_AR10
gwa2_scaffold_9705	GW2011_AR11
gwa2_scaffold_8920	GW2011_AR11
gwa2_scaffold_7985	GW2011_AR11
gwa2_scaffold_7728	GW2011_AR11
gwa2_scaffold_7389	GW2011_AR11
gwa2_scaffold_7327	GW2011_AR11
gwa2_scaffold_69262	GW2011_AR11
gwa2_scaffold_6703	GW2011_AR11
gwa2_scaffold_6598	GW2011_AR11
gwa2_scaffold_6255	GW2011_AR11
gwa2_scaffold_5950	GW2011_AR11
gwa2_scaffold_57192	GW2011_AR11
gwa2_scaffold_45377	GW2011_AR11
gwa2_scaffold_44998	GW2011_AR11
gwa2_scaffold_4162	GW2011_AR11
gwa2_scaffold_36120	GW2011_AR11
gwa2_scaffold_3508	GW2011_AR11
gwa2_scaffold_32787	GW2011_AR11
gwa2_scaffold_3197	GW2011_AR11
gwa2_scaffold_31482	GW2011_AR11
gwa2_scaffold_29715	GW2011_AR11
gwa2_scaffold_29616	GW2011_AR11
gwa2_scaffold_27761	GW2011_AR11
gwa2_scaffold_27545	GW2011_AR11
gwa2_scaffold_27156	GW2011_AR11
gwa2_scaffold_26874	GW2011_AR11
gwa2_scaffold_26078	GW2011_AR11
gwa2_scaffold_25858	GW2011_AR11
gwa2_scaffold_25758	GW2011_AR11
gwa2_scaffold_25704	GW2011_AR11
gwa2_scaffold_25651	GW2011_AR11
gwa2_scaffold_24367	GW2011_AR11
gwa2_scaffold_24350	GW2011_AR11
gwa2_scaffold_23225	GW2011_AR11
gwa2_scaffold_23004	GW2011_AR11
gwa2_scaffold_22721	GW2011_AR11
gwa2_scaffold_21771	GW2011_AR11
gwa2_scaffold_21541	GW2011_AR11
gwa2_scaffold_21489	GW2011_AR11
gwa2_scaffold_21359	GW2011_AR11
gwa2_scaffold_21046	GW2011_AR11
gwa2_scaffold_19748	GW2011_AR11
gwa2_scaffold_18874	GW2011_AR11
gwa2_scaffold_18476	GW2011_AR11
gwa2_scaffold_18251	GW2011_AR11
gwa2_scaffold_18122	GW2011_AR11
gwa2_scaffold_16558	GW2011_AR11
gwa2_scaffold_16115	GW2011_AR11
gwa2_scaffold_15565	GW2011_AR11
gwa2_scaffold_15548	GW2011_AR11
gwa2_scaffold_153050	GW2011_AR11
gwa2_scaffold_14980	GW2011_AR11
gwa2_scaffold_13532	GW2011_AR11
gwa2_scaffold_12618	GW2011_AR11
gwa2_scaffold_12415	GW2011_AR11
gwa2_scaffold_12358	GW2011_AR11
gwa2_scaffold_11371	GW2011_AR11
gwa2_scaffold_11314	GW2011_AR11
gwa2_scaffold_11178	GW2011_AR11
gwa2_scaffold_10202	GW2011_AR11
gwa2_scaffold_10016	GW2011_AR11
gwa2_scaffold_8450	GW2011_AR13
gwa2_scaffold_8105	GW2011_AR13
gwa2_scaffold_6543	GW2011_AR13
gwa2_scaffold_6382	GW2011_AR13
gwa2_scaffold_59364	GW2011_AR13
gwa2_scaffold_5823	GW2011_AR13
gwa2_scaffold_52962	GW2011_AR13
gwa2_scaffold_52196	GW2011_AR13
gwa2_scaffold_50281	GW2011_AR13
gwa2_scaffold_4638	GW2011_AR13
gwa2_scaffold_43155	GW2011_AR13
gwa2_scaffold_4294	GW2011_AR13
gwa2_scaffold_4144	GW2011_AR13
gwa2_scaffold_40108	GW2011_AR13
gwa2_scaffold_37939	GW2011_AR13
gwa2_scaffold_37019	GW2011_AR13
gwa2_scaffold_3578	GW2011_AR13
gwa2_scaffold_34977	GW2011_AR13
gwa2_scaffold_30180	GW2011_AR13
gwa2_scaffold_28519	GW2011_AR13
gwa2_scaffold_28188	GW2011_AR13
gwa2_scaffold_27641	GW2011_AR13
gwa2_scaffold_25331	GW2011_AR13
gwa2_scaffold_25196	GW2011_AR13
gwa2_scaffold_24048	GW2011_AR13
gwa2_scaffold_23813	GW2011_AR13
gwa2_scaffold_20794	GW2011_AR13
gwa2_scaffold_20111	GW2011_AR13
gwa2_scaffold_20018	GW2011_AR13
gwa2_scaffold_18896	GW2011_AR13
gwa2_scaffold_18892	GW2011_AR13
gwa2_scaffold_18628	GW2011_AR13
gwa2_scaffold_18353	GW2011_AR13
gwa2_scaffold_18308	GW2011_AR13
gwa2_scaffold_18138	GW2011_AR13
gwa2_scaffold_17291	GW2011_AR13
gwa2_scaffold_16970	GW2011_AR13
gwa2_scaffold_1673	GW2011_AR13
gwa2_scaffold_153211	GW2011_AR13
gwa2_scaffold_14744	GW2011_AR13
gwa2_scaffold_14269	GW2011_AR13
gwa2_scaffold_13363	GW2011_AR13
gwa2_scaffold_12742	GW2011_AR13
gwa2_scaffold_12410	GW2011_AR13
gwa2_scaffold_11741	GW2011_AR13
gwa2_scaffold_11204	GW2011_AR13
gwa2_scaffold_11068	GW2011_AR13
gwa2_scaffold_11004	GW2011_AR13
gwa2_scaffold_11000	GW2011_AR13
gwa2_scaffold_10902	GW2011_AR13
gwa2_scaffold_10791	GW2011_AR13
gwa2_scaffold_104243	GW2011_AR13
gwa2_scaffold_10138	GW2011_AR13
gwa2_scaffold_5886	GW2011_AR16
gwa2_scaffold_3852	GW2011_AR16
gwa2_scaffold_2121	GW2011_AR16
gwa2_scaffold_2079	GW2011_AR16
gwa2_scaffold_2075	GW2011_AR16
gwa2_scaffold_1808	GW2011_AR16
gwa2_scaffold_1731	GW2011_AR16
gwa2_scaffold_1152	GW2011_AR16
gwa2_scaffold_1144	GW2011_AR16
gwa2_scaffold_10247	GW2011_AR16
gwa2_scaffold_9751	GW2011_AR17
gwa2_scaffold_9609	GW2011_AR17
gwa2_scaffold_8653	GW2011_AR17
gwa2_scaffold_7685	GW2011_AR17
gwa2_scaffold_7218	GW2011_AR17
gwa2_scaffold_7096	GW2011_AR17
gwa2_scaffold_5796	GW2011_AR17
gwa2_scaffold_4275	GW2011_AR17
gwa2_scaffold_3673	GW2011_AR17
gwa2_scaffold_3211	GW2011_AR17
gwa2_scaffold_27822	GW2011_AR17
gwa2_scaffold_26508	GW2011_AR17
gwa2_scaffold_26394	GW2011_AR17
gwa2_scaffold_2520	GW2011_AR17
gwa2_scaffold_2174	GW2011_AR17
gwa2_scaffold_20485	GW2011_AR17
gwa2_scaffold_20417	GW2011_AR17
gwa2_scaffold_20316	GW2011_AR17
gwa2_scaffold_1859	GW2011_AR17
gwa2_scaffold_17191	GW2011_AR17
gwa2_scaffold_15409	GW2011_AR17
gwa2_scaffold_14051	GW2011_AR17
gwa2_scaffold_12074	GW2011_AR17
gwa2_scaffold_11587	GW2011_AR17
gwa2_scaffold_11107	GW2011_AR17
gwa2_scaffold_10287	GW2011_AR17
gwa2_scaffold_924	GW2011_AR18
gwa2_scaffold_8887	GW2011_AR18
gwa2_scaffold_6785	GW2011_AR18
gwa2_scaffold_6662	GW2011_AR18
gwa2_scaffold_5864	GW2011_AR18
gwa2_scaffold_5574	GW2011_AR18
gwa2_scaffold_497	GW2011_AR18
gwa2_scaffold_3934	GW2011_AR18
gwa2_scaffold_3930	GW2011_AR18
gwa2_scaffold_3885	GW2011_AR18
gwa2_scaffold_3862	GW2011_AR18
gwa2_scaffold_2898	GW2011_AR18
gwa2_scaffold_2523	GW2011_AR18
gwa2_scaffold_2004	GW2011_AR18
gwa2_scaffold_1772	GW2011_AR18
gwa2_scaffold_1256	GW2011_AR18
gwa2_scaffold_1029	GW2011_AR18
gwa2_scaffold_978	GW2011_AR19
gwa2_scaffold_8730	GW2011_AR19
gwa2_scaffold_81396	GW2011_AR19
gwa2_scaffold_6323	GW2011_AR19
gwa2_scaffold_5798	GW2011_AR19
gwa2_scaffold_5284	GW2011_AR19
gwa2_scaffold_4614	GW2011_AR19
gwa2_scaffold_3481	GW2011_AR19
gwa2_scaffold_34751	GW2011_AR19
gwa2_scaffold_3232	GW2011_AR19
gwa2_scaffold_3030	GW2011_AR19
gwa2_scaffold_2792	GW2011_AR19
gwa2_scaffold_2683	GW2011_AR19
gwa2_scaffold_25724	GW2011_AR19
gwa2_scaffold_250	GW2011_AR19
gwa2_scaffold_2235	GW2011_AR19
gwa2_scaffold_17730	GW2011_AR19
gwa2_scaffold_1510	GW2011_AR19
gwa2_scaffold_13495	GW2011_AR19
gwa2_scaffold_11639	GW2011_AR19
gwa2_scaffold_32	GW2011_AR20
gwa2_scaffold_226	GW2011_AR20
gwa2_scaffold_1845	GW2011_AR20
gwa2_scaffold_111	GW2011_AR20
gwa2_scaffold_9798	GW2011_AR21
gwa2_scaffold_9648	GW2011_AR21
gwa2_scaffold_9632	GW2011_AR21
gwa2_scaffold_9325	GW2011_AR21
gwa2_scaffold_7813	GW2011_AR21
gwa2_scaffold_73910	GW2011_AR21
gwa2_scaffold_7390	GW2011_AR21
gwa2_scaffold_71482	GW2011_AR21
gwa2_scaffold_69649	GW2011_AR21
gwa2_scaffold_67383	GW2011_AR21
gwa2_scaffold_5920	GW2011_AR21
gwa2_scaffold_53343	GW2011_AR21
gwa2_scaffold_49462	GW2011_AR21
gwa2_scaffold_48614	GW2011_AR21
gwa2_scaffold_44694	GW2011_AR21
gwa2_scaffold_43369	GW2011_AR21
gwa2_scaffold_43084	GW2011_AR21
gwa2_scaffold_41736	GW2011_AR21
gwa2_scaffold_37938	GW2011_AR21
gwa2_scaffold_34949	GW2011_AR21
gwa2_scaffold_34562	GW2011_AR21
gwa2_scaffold_28716	GW2011_AR21
gwa2_scaffold_26307	GW2011_AR21
gwa2_scaffold_25940	GW2011_AR21
gwa2_scaffold_24192	GW2011_AR21
gwa2_scaffold_22894	GW2011_AR21
gwa2_scaffold_21665	GW2011_AR21
gwa2_scaffold_21400	GW2011_AR21
gwa2_scaffold_19932	GW2011_AR21
gwa2_scaffold_19065	GW2011_AR21
gwa2_scaffold_18864	GW2011_AR21
gwa2_scaffold_16714	GW2011_AR21
gwa2_scaffold_16314	GW2011_AR21
gwa2_scaffold_16270	GW2011_AR21
gwa2_scaffold_13023	GW2011_AR21
gwa2_scaffold_11252	GW2011_AR21
gwa2_scaffold_4890	GW2011_AR3
gwa2_scaffold_4885	GW2011_AR3
gwa2_scaffold_3385	GW2011_AR3
gwa2_scaffold_2767	GW2011_AR3
gwa2_scaffold_2611	GW2011_AR3
gwa2_scaffold_256	GW2011_AR3
gwa2_scaffold_2253	GW2011_AR3
gwa2_scaffold_210	GW2011_AR3
gwa2_scaffold_2064	GW2011_AR3
gwa2_scaffold_1782	GW2011_AR3
gwa2_scaffold_1678	GW2011_AR3
gwa2_scaffold_1422	GW2011_AR3
gwa2_scaffold_1344	GW2011_AR3
gwa2_scaffold_1329	GW2011_AR3
gwa2_scaffold_907	GW2011_AR4
gwa2_scaffold_665	GW2011_AR4
gwa2_scaffold_651	GW2011_AR4
gwa2_scaffold_511	GW2011_AR4
gwa2_scaffold_503	GW2011_AR4
gwa2_scaffold_485	GW2011_AR4
gwa2_scaffold_470	GW2011_AR4
gwa2_scaffold_300	GW2011_AR4
gwa2_scaffold_2690	GW2011_AR4
gwa2_scaffold_2554	GW2011_AR4
gwa2_scaffold_2361	GW2011_AR4
gwa2_scaffold_2017	GW2011_AR4
gwa2_scaffold_2001	GW2011_AR4
gwa2_scaffold_1849	GW2011_AR4
gwa2_scaffold_1548	GW2011_AR4
gwa2_scaffold_1391	GW2011_AR4
gwa2_scaffold_135	GW2011_AR4
gwa2_scaffold_117	GW2011_AR4
gwa2_scaffold_1043	GW2011_AR4
gwa2_scaffold_63	GW2011_AR5
gwa2_scaffold_5599	GW2011_AR5
gwa2_scaffold_521	GW2011_AR5
gwa2_scaffold_241	GW2011_AR5
gwa2_scaffold_2089	GW2011_AR5
gwa2_scaffold_20346	GW2011_AR5
gwa2_scaffold_192	GW2011_AR5
gwa2_scaffold_9588	GW2011_AR6
gwa2_scaffold_6874	GW2011_AR6
gwa2_scaffold_5107	GW2011_AR6
gwa2_scaffold_4994	GW2011_AR6
gwa2_scaffold_315	GW2011_AR6
gwa2_scaffold_3012	GW2011_AR6
gwa2_scaffold_2569	GW2011_AR6
gwa2_scaffold_2357	GW2011_AR6
gwa2_scaffold_1413	GW2011_AR6
gwa2_scaffold_10207	GW2011_AR6
gwa2_scaffold_830	GW2011_AR8
gwa2_scaffold_2632	GW2011_AR8
gwa2_scaffold_1641	GW2011_AR8
gwa2_scaffold_8777	GW2011_AR9
gwa2_scaffold_4756	GW2011_AR9
gwa2_scaffold_4627	GW2011_AR9
gwa2_scaffold_4371	GW2011_AR9
gwa2_scaffold_3554	GW2011_AR9
gwa2_scaffold_3423	GW2011_AR9
gwa2_scaffold_28345	GW2011_AR9
gwa2_scaffold_2161	GW2011_AR9
gwa2_scaffold_1987	GW2011_AR9
gwa2_scaffold_1109	GW2011_AR9
gwa2_scaffold_10742	GW2011_AR9
gwa2_scaffold_1018	GW2011_AR9
gwc2_scaffold_987	GW2011_GWC2_Proteobacteria_42_11
gwc2_scaffold_9740	GW2011_GWC2_Proteobacteria_42_11
gwc2_scaffold_9197	GW2011_GWC2_Proteobacteria_42_11
gwc2_scaffold_898	GW2011_GWC2_Proteobacteria_42_11
gwc2_scaffold_8821	GW2011_GWC2_Proteobacteria_42_11
gwc2_scaffold_8481	GW2011_GWC2_Proteobacteria_42_11
gwc2_scaffold_7843	GW2011_GWC2_Proteobacteria_42_11
gwc2_scaffold_6808	GW2011_GWC2_Proteobacteria_42_11
gwc2_scaffold_6745	GW2011_GWC2_Proteobacteria_42_11
gwc2_scaffold_6727	GW2011_GWC2_Proteobacteria_42_11
gwc2_scaffold_6224	GW2011_GWC2_Proteobacteria_42_11
gwc2_scaffold_5515	GW2011_GWC2_Proteobacteria_42_11
gwc2_scaffold_5257	GW2011_GWC2_Proteobacteria_42_11
gwc2_scaffold_51635	GW2011_GWC2_Proteobacteria_42_11
gwc2_scaffold_485	GW2011_GWC2_Proteobacteria_42_11
gwc2_scaffold_4646	GW2011_GWC2_Proteobacteria_42_11
gwc2_scaffold_4402	GW2011_GWC2_Proteobacteria_42_11
gwc2_scaffold_4325	GW2011_GWC2_Proteobacteria_42_11
gwc2_scaffold_3967	GW2011_GWC2_Proteobacteria_42_11
gwc2_scaffold_3737	GW2011_GWC2_Proteobacteria_42_11
gwc2_scaffold_3708	GW2011_GWC2_Proteobacteria_42_11
gwc2_scaffold_3566	GW2011_GWC2_Proteobacteria_42_11
gwc2_scaffold_3245	GW2011_GWC2_Proteobacteria_42_11
gwc2_scaffold_30216	GW2011_GWC2_Proteobacteria_42_11
gwc2_scaffold_29173	GW2011_GWC2_Proteobacteria_42_11
gwc2_scaffold_2750	GW2011_GWC2_Proteobacteria_42_11
gwc2_scaffold_2736	GW2011_GWC2_Proteobacteria_42_11
gwc2_scaffold_26944	GW2011_GWC2_Proteobacteria_42_11
gwc2_scaffold_26444	GW2011_GWC2_Proteobacteria_42_11
gwc2_scaffold_2546	GW2011_GWC2_Proteobacteria_42_11
gwc2_scaffold_2510	GW2011_GWC2_Proteobacteria_42_11
gwc2_scaffold_2509	GW2011_GWC2_Proteobacteria_42_11
gwc2_scaffold_2423	GW2011_GWC2_Proteobacteria_42_11
gwc2_scaffold_2241	GW2011_GWC2_Proteobacteria_42_11
gwc2_scaffold_2013	GW2011_GWC2_Proteobacteria_42_11
gwc2_scaffold_1897	GW2011_GWC2_Proteobacteria_42_11
gwc2_scaffold_18880	GW2011_GWC2_Proteobacteria_42_11
gwc2_scaffold_18622	GW2011_GWC2_Proteobacteria_42_11
gwc2_scaffold_1817	GW2011_GWC2_Proteobacteria_42_11
gwc2_scaffold_17258	GW2011_GWC2_Proteobacteria_42_11
gwc2_scaffold_16955	GW2011_GWC2_Proteobacteria_42_11
gwc2_scaffold_1681	GW2011_GWC2_Proteobacteria_42_11
gwc2_scaffold_16694	GW2011_GWC2_Proteobacteria_42_11
gwc2_scaffold_1591	GW2011_GWC2_Proteobacteria_42_11
gwc2_scaffold_1515	GW2011_GWC2_Proteobacteria_42_11
gwc2_scaffold_14381	GW2011_GWC2_Proteobacteria_42_11
gwc2_scaffold_14120	GW2011_GWC2_Proteobacteria_42_11
gwc2_scaffold_1385	GW2011_GWC2_Proteobacteria_42_11
gwc2_scaffold_1258	GW2011_GWC2_Proteobacteria_42_11
gwc2_scaffold_12411	GW2011_GWC2_Proteobacteria_42_11
gwc2_scaffold_1136	GW2011_GWC2_Proteobacteria_42_11
gwc2_scaffold_1118	GW2011_GWC2_Proteobacteria_42_11
gwc2_scaffold_1094	GW2011_GWC2_Proteobacteria_42_11
gwc2_scaffold_1055	GW2011_GWC2_Proteobacteria_42_11
gwc2_scaffold_1051	GW2011_GWC2_Proteobacteria_42_11
gwc2_scaffold_10474	GW2011_GWC2_Proteobacteria_42_11
gwc2_scaffold_10442	GW2011_GWC2_Proteobacteria_42_11
gwa1_scaffold_973	GWA1_Alphaproteobacteria_45_9
gwa1_scaffold_8960	GWA1_Alphaproteobacteria_45_9
gwa1_scaffold_79	GWA1_Alphaproteobacteria_45_9
gwa1_scaffold_683	GWA1_Alphaproteobacteria_45_9
gwa1_scaffold_6325	GWA1_Alphaproteobacteria_45_9
gwa1_scaffold_598	GWA1_Alphaproteobacteria_45_9
gwa1_scaffold_494	GWA1_Alphaproteobacteria_45_9
gwa1_scaffold_408	GWA1_Alphaproteobacteria_45_9
gwa1_scaffold_2727	GWA1_Alphaproteobacteria_45_9
gwa1_scaffold_26	GWA1_Alphaproteobacteria_45_9
gwa1_scaffold_2399	GWA1_Alphaproteobacteria_45_9
gwa1_scaffold_1951	GWA1_Alphaproteobacteria_45_9
gwa1_scaffold_1922	GWA1_Alphaproteobacteria_45_9
gwa1_scaffold_1829	GWA1_Alphaproteobacteria_45_9
gwa1_scaffold_16348	GWA1_Alphaproteobacteria_45_9
gwa1_scaffold_1547	GWA1_Alphaproteobacteria_45_9
gwa1_scaffold_107	GWA1_Alphaproteobacteria_45_9
gwa1_scaffold_10290	GWA1_Alphaproteobacteria_45_9
gwa1_scaffold_100	GWA1_Alphaproteobacteria_45_9
gwa1_scaffold_9997	GWA1_Archaea_29_7_partial
gwa1_scaffold_9778	GWA1_Archaea_29_7_partial
gwa1_scaffold_9766	GWA1_Archaea_29_7_partial
gwa1_scaffold_9500	GWA1_Archaea_29_7_partial
gwa1_scaffold_9321	GWA1_Archaea_29_7_partial
gwa1_scaffold_9205	GWA1_Archaea_29_7_partial
gwa1_scaffold_9189	GWA1_Archaea_29_7_partial
gwa1_scaffold_9137	GWA1_Archaea_29_7_partial
gwa1_scaffold_8538	GWA1_Archaea_29_7_partial
gwa1_scaffold_8502	GWA1_Archaea_29_7_partial
gwa1_scaffold_8479	GWA1_Archaea_29_7_partial
gwa1_scaffold_8222	GWA1_Archaea_29_7_partial
gwa1_scaffold_8196	GWA1_Archaea_29_7_partial
gwa1_scaffold_7518	GWA1_Archaea_29_7_partial
gwa1_scaffold_7450	GWA1_Archaea_29_7_partial
gwa1_scaffold_7345	GWA1_Archaea_29_7_partial
gwa1_scaffold_7270	GWA1_Archaea_29_7_partial
gwa1_scaffold_7056	GWA1_Archaea_29_7_partial
gwa1_scaffold_6821	GWA1_Archaea_29_7_partial
gwa1_scaffold_6687	GWA1_Archaea_29_7_partial
gwa1_scaffold_6561	GWA1_Archaea_29_7_partial
gwa1_scaffold_6378	GWA1_Archaea_29_7_partial
gwa1_scaffold_6253	GWA1_Archaea_29_7_partial
gwa1_scaffold_6143	GWA1_Archaea_29_7_partial
gwa1_scaffold_6118	GWA1_Archaea_29_7_partial
gwa1_scaffold_5934	GWA1_Archaea_29_7_partial
gwa1_scaffold_5930	GWA1_Archaea_29_7_partial
gwa1_scaffold_5698	GWA1_Archaea_29_7_partial
gwa1_scaffold_5659	GWA1_Archaea_29_7_partial
gwa1_scaffold_5552	GWA1_Archaea_29_7_partial
gwa1_scaffold_5545	GWA1_Archaea_29_7_partial
gwa1_scaffold_5509	GWA1_Archaea_29_7_partial
gwa1_scaffold_4602	GWA1_Archaea_29_7_partial
gwa1_scaffold_45818	GWA1_Archaea_29_7_partial
gwa1_scaffold_4513	GWA1_Archaea_29_7_partial
gwa1_scaffold_4460	GWA1_Archaea_29_7_partial
gwa1_scaffold_4330	GWA1_Archaea_29_7_partial
gwa1_scaffold_4308	GWA1_Archaea_29_7_partial
gwa1_scaffold_3847	GWA1_Archaea_29_7_partial
gwa1_scaffold_38021	GWA1_Archaea_29_7_partial
gwa1_scaffold_3750	GWA1_Archaea_29_7_partial
gwa1_scaffold_3606	GWA1_Archaea_29_7_partial
gwa1_scaffold_3392	GWA1_Archaea_29_7_partial
gwa1_scaffold_3283	GWA1_Archaea_29_7_partial
gwa1_scaffold_32506	GWA1_Archaea_29_7_partial
gwa1_scaffold_3135	GWA1_Archaea_29_7_partial
gwa1_scaffold_31341	GWA1_Archaea_29_7_partial
gwa1_scaffold_2729	GWA1_Archaea_29_7_partial
gwa1_scaffold_2655	GWA1_Archaea_29_7_partial
gwa1_scaffold_25291	GWA1_Archaea_29_7_partial
gwa1_scaffold_21589	GWA1_Archaea_29_7_partial
gwa1_scaffold_21222	GWA1_Archaea_29_7_partial
gwa1_scaffold_20611	GWA1_Archaea_29_7_partial
gwa1_scaffold_20060	GWA1_Archaea_29_7_partial
gwa1_scaffold_19894	GWA1_Archaea_29_7_partial
gwa1_scaffold_19327	GWA1_Archaea_29_7_partial
gwa1_scaffold_18315	GWA1_Archaea_29_7_partial
gwa1_scaffold_17004	GWA1_Archaea_29_7_partial
gwa1_scaffold_15852	GWA1_Archaea_29_7_partial
gwa1_scaffold_1526	GWA1_Archaea_29_7_partial
gwa1_scaffold_14578	GWA1_Archaea_29_7_partial
gwa1_scaffold_14439	GWA1_Archaea_29_7_partial
gwa1_scaffold_14436	GWA1_Archaea_29_7_partial
gwa1_scaffold_14188	GWA1_Archaea_29_7_partial
gwa1_scaffold_12944	GWA1_Archaea_29_7_partial
gwa1_scaffold_12937	GWA1_Archaea_29_7_partial
gwa1_scaffold_12737	GWA1_Archaea_29_7_partial
gwa1_scaffold_12722	GWA1_Archaea_29_7_partial
gwa1_scaffold_12004	GWA1_Archaea_29_7_partial
gwa1_scaffold_11908	GWA1_Archaea_29_7_partial
gwa1_scaffold_11770	GWA1_Archaea_29_7_partial
gwa1_scaffold_10881	GWA1_Archaea_29_7_partial
gwa1_scaffold_10414	GWA1_Archaea_29_7_partial
gwa1_scaffold_10154	GWA1_Archaea_29_7_partial
gwa1_scaffold_869	GWA1_Archaea_30_11_partial
gwa1_scaffold_7990	GWA1_Archaea_30_11_partial
gwa1_scaffold_7790	GWA1_Archaea_30_11_partial
gwa1_scaffold_7681	GWA1_Archaea_30_11_partial
gwa1_scaffold_6792	GWA1_Archaea_30_11_partial
gwa1_scaffold_6481	GWA1_Archaea_30_11_partial
gwa1_scaffold_6475	GWA1_Archaea_30_11_partial
gwa1_scaffold_624	GWA1_Archaea_30_11_partial
gwa1_scaffold_5328	GWA1_Archaea_30_11_partial
gwa1_scaffold_5107	GWA1_Archaea_30_11_partial
gwa1_scaffold_5088	GWA1_Archaea_30_11_partial
gwa1_scaffold_5028	GWA1_Archaea_30_11_partial
gwa1_scaffold_3789	GWA1_Archaea_30_11_partial
gwa1_scaffold_3633	GWA1_Archaea_30_11_partial
gwa1_scaffold_3522	GWA1_Archaea_30_11_partial
gwa1_scaffold_2925	GWA1_Archaea_30_11_partial
gwa1_scaffold_2665	GWA1_Archaea_30_11_partial
gwa1_scaffold_2205	GWA1_Archaea_30_11_partial
gwa1_scaffold_1963	GWA1_Archaea_30_11_partial
gwa1_scaffold_18717	GWA1_Archaea_30_11_partial
gwa1_scaffold_1860	GWA1_Archaea_30_11_partial
gwa1_scaffold_1788	GWA1_Archaea_30_11_partial
gwa1_scaffold_15929	GWA1_Archaea_30_11_partial
gwa1_scaffold_1498	GWA1_Archaea_30_11_partial
gwa1_scaffold_1460	GWA1_Archaea_30_11_partial
gwa1_scaffold_1389	GWA1_Archaea_30_11_partial
gwa1_scaffold_13368	GWA1_Archaea_30_11_partial
gwa1_scaffold_1289	GWA1_Archaea_30_11_partial
gwa1_scaffold_12701	GWA1_Archaea_30_11_partial
gwa1_scaffold_1156	GWA1_Archaea_30_11_partial
gwa1_scaffold_8040	GWA1_Archaea_30_11_very_partial
gwa1_scaffold_7959	GWA1_Archaea_30_11_very_partial
gwa1_scaffold_7328	GWA1_Archaea_30_11_very_partial
gwa1_scaffold_7205	GWA1_Archaea_30_11_very_partial
gwa1_scaffold_6689	GWA1_Archaea_30_11_very_partial
gwa1_scaffold_663	GWA1_Archaea_30_11_very_partial
gwa1_scaffold_5712	GWA1_Archaea_30_11_very_partial
gwa1_scaffold_4811	GWA1_Archaea_30_11_very_partial
gwa1_scaffold_4756	GWA1_Archaea_30_11_very_partial
gwa1_scaffold_4557	GWA1_Archaea_30_11_very_partial
gwa1_scaffold_4071	GWA1_Archaea_30_11_very_partial
gwa1_scaffold_3281	GWA1_Archaea_30_11_very_partial
gwa1_scaffold_2606	GWA1_Archaea_30_11_very_partial
gwa1_scaffold_24226	GWA1_Archaea_30_11_very_partial
gwa1_scaffold_2300	GWA1_Archaea_30_11_very_partial
gwa1_scaffold_2263	GWA1_Archaea_30_11_very_partial
gwa1_scaffold_2213	GWA1_Archaea_30_11_very_partial
gwa1_scaffold_20159	GWA1_Archaea_30_11_very_partial
gwa1_scaffold_1797	GWA1_Archaea_30_11_very_partial
gwa1_scaffold_12653	GWA1_Archaea_30_11_very_partial
gwa1_scaffold_10765	GWA1_Archaea_30_11_very_partial
gwa1_scaffold_10376	GWA1_Archaea_30_11_very_partial
gwa1_scaffold_9262	GWA1_Archaea_30_22_partial
gwa1_scaffold_9036	GWA1_Archaea_30_22_partial
gwa1_scaffold_7853	GWA1_Archaea_30_22_partial
gwa1_scaffold_7642	GWA1_Archaea_30_22_partial
gwa1_scaffold_7589	GWA1_Archaea_30_22_partial
gwa1_scaffold_7514	GWA1_Archaea_30_22_partial
gwa1_scaffold_7311	GWA1_Archaea_30_22_partial
gwa1_scaffold_7043	GWA1_Archaea_30_22_partial
gwa1_scaffold_6865	GWA1_Archaea_30_22_partial
gwa1_scaffold_6663	GWA1_Archaea_30_22_partial
gwa1_scaffold_6642	GWA1_Archaea_30_22_partial
gwa1_scaffold_6541	GWA1_Archaea_30_22_partial
gwa1_scaffold_6151	GWA1_Archaea_30_22_partial
gwa1_scaffold_5065	GWA1_Archaea_30_22_partial
gwa1_scaffold_4883	GWA1_Archaea_30_22_partial
gwa1_scaffold_4748	GWA1_Archaea_30_22_partial
gwa1_scaffold_4643	GWA1_Archaea_30_22_partial
gwa1_scaffold_4586	GWA1_Archaea_30_22_partial
gwa1_scaffold_4493	GWA1_Archaea_30_22_partial
gwa1_scaffold_4373	GWA1_Archaea_30_22_partial
gwa1_scaffold_4208	GWA1_Archaea_30_22_partial
gwa1_scaffold_4146	GWA1_Archaea_30_22_partial
gwa1_scaffold_4002	GWA1_Archaea_30_22_partial
gwa1_scaffold_3831	GWA1_Archaea_30_22_partial
gwa1_scaffold_3418	GWA1_Archaea_30_22_partial
gwa1_scaffold_3042	GWA1_Archaea_30_22_partial
gwa1_scaffold_2893	GWA1_Archaea_30_22_partial
gwa1_scaffold_2520	GWA1_Archaea_30_22_partial
gwa1_scaffold_2411	GWA1_Archaea_30_22_partial
gwa1_scaffold_20840	GWA1_Archaea_30_22_partial
gwa1_scaffold_1930	GWA1_Archaea_30_22_partial
gwa1_scaffold_19234	GWA1_Archaea_30_22_partial
gwa1_scaffold_1881	GWA1_Archaea_30_22_partial
gwa1_scaffold_1877	GWA1_Archaea_30_22_partial
gwa1_scaffold_1496	GWA1_Archaea_30_22_partial
gwa1_scaffold_1406	GWA1_Archaea_30_22_partial
gwa1_scaffold_13729	GWA1_Archaea_30_22_partial
gwa1_scaffold_13099	GWA1_Archaea_30_22_partial
gwa1_scaffold_1204	GWA1_Archaea_30_22_partial
gwa1_scaffold_11093	GWA1_Archaea_30_22_partial
gwa1_scaffold_10348	GWA1_Archaea_30_22_partial
gwa1_scaffold_9706	GWA1_Archaea_30_7_partial
gwa1_scaffold_9562	GWA1_Archaea_30_7_partial
gwa1_scaffold_9324	GWA1_Archaea_30_7_partial
gwa1_scaffold_9210	GWA1_Archaea_30_7_partial
gwa1_scaffold_9188	GWA1_Archaea_30_7_partial
gwa1_scaffold_8415	GWA1_Archaea_30_7_partial
gwa1_scaffold_7977	GWA1_Archaea_30_7_partial
gwa1_scaffold_7429	GWA1_Archaea_30_7_partial
gwa1_scaffold_7360	GWA1_Archaea_30_7_partial
gwa1_scaffold_7137	GWA1_Archaea_30_7_partial
gwa1_scaffold_7036	GWA1_Archaea_30_7_partial
gwa1_scaffold_6995	GWA1_Archaea_30_7_partial
gwa1_scaffold_6647	GWA1_Archaea_30_7_partial
gwa1_scaffold_6395	GWA1_Archaea_30_7_partial
gwa1_scaffold_6254	GWA1_Archaea_30_7_partial
gwa1_scaffold_6248	GWA1_Archaea_30_7_partial
gwa1_scaffold_5744	GWA1_Archaea_30_7_partial
gwa1_scaffold_5705	GWA1_Archaea_30_7_partial
gwa1_scaffold_5566	GWA1_Archaea_30_7_partial
gwa1_scaffold_5497	GWA1_Archaea_30_7_partial
gwa1_scaffold_5320	GWA1_Archaea_30_7_partial
gwa1_scaffold_4731	GWA1_Archaea_30_7_partial
gwa1_scaffold_4710	GWA1_Archaea_30_7_partial
gwa1_scaffold_4538	GWA1_Archaea_30_7_partial
gwa1_scaffold_4243	GWA1_Archaea_30_7_partial
gwa1_scaffold_4164	GWA1_Archaea_30_7_partial
gwa1_scaffold_3983	GWA1_Archaea_30_7_partial
gwa1_scaffold_3487	GWA1_Archaea_30_7_partial
gwa1_scaffold_2917	GWA1_Archaea_30_7_partial
gwa1_scaffold_24807	GWA1_Archaea_30_7_partial
gwa1_scaffold_22242	GWA1_Archaea_30_7_partial
gwa1_scaffold_22241	GWA1_Archaea_30_7_partial
gwa1_scaffold_20117	GWA1_Archaea_30_7_partial
gwa1_scaffold_19953	GWA1_Archaea_30_7_partial
gwa1_scaffold_17203	GWA1_Archaea_30_7_partial
gwa1_scaffold_17001	GWA1_Archaea_30_7_partial
gwa1_scaffold_1642	GWA1_Archaea_30_7_partial
gwa1_scaffold_16363	GWA1_Archaea_30_7_partial
gwa1_scaffold_13663	GWA1_Archaea_30_7_partial
gwa1_scaffold_13652	GWA1_Archaea_30_7_partial
gwa1_scaffold_13229	GWA1_Archaea_30_7_partial
gwa1_scaffold_10445	GWA1_Archaea_30_7_partial
gwa1_scaffold_9949	GWA1_Archaea_30_8
gwa1_scaffold_9890	GWA1_Archaea_30_8
gwa1_scaffold_9787	GWA1_Archaea_30_8
gwa1_scaffold_9694	GWA1_Archaea_30_8
gwa1_scaffold_957	GWA1_Archaea_30_8
gwa1_scaffold_9280	GWA1_Archaea_30_8
gwa1_scaffold_9138	GWA1_Archaea_30_8
gwa1_scaffold_8866	GWA1_Archaea_30_8
gwa1_scaffold_8785	GWA1_Archaea_30_8
gwa1_scaffold_8437	GWA1_Archaea_30_8
gwa1_scaffold_8313	GWA1_Archaea_30_8
gwa1_scaffold_8190	GWA1_Archaea_30_8
gwa1_scaffold_8139	GWA1_Archaea_30_8
gwa1_scaffold_8086	GWA1_Archaea_30_8
gwa1_scaffold_7983	GWA1_Archaea_30_8
gwa1_scaffold_7970	GWA1_Archaea_30_8
gwa1_scaffold_7767	GWA1_Archaea_30_8
gwa1_scaffold_7617	GWA1_Archaea_30_8
gwa1_scaffold_7551	GWA1_Archaea_30_8
gwa1_scaffold_7543	GWA1_Archaea_30_8
gwa1_scaffold_7541	GWA1_Archaea_30_8
gwa1_scaffold_7393	GWA1_Archaea_30_8
gwa1_scaffold_7388	GWA1_Archaea_30_8
gwa1_scaffold_7385	GWA1_Archaea_30_8
gwa1_scaffold_7317	GWA1_Archaea_30_8
gwa1_scaffold_7227	GWA1_Archaea_30_8
gwa1_scaffold_7211	GWA1_Archaea_30_8
gwa1_scaffold_7184	GWA1_Archaea_30_8
gwa1_scaffold_7142	GWA1_Archaea_30_8
gwa1_scaffold_7118	GWA1_Archaea_30_8
gwa1_scaffold_7093	GWA1_Archaea_30_8
gwa1_scaffold_6857	GWA1_Archaea_30_8
gwa1_scaffold_6846	GWA1_Archaea_30_8
gwa1_scaffold_6754	GWA1_Archaea_30_8
gwa1_scaffold_6661	GWA1_Archaea_30_8
gwa1_scaffold_6560	GWA1_Archaea_30_8
gwa1_scaffold_6534	GWA1_Archaea_30_8
gwa1_scaffold_6426	GWA1_Archaea_30_8
gwa1_scaffold_6364	GWA1_Archaea_30_8
gwa1_scaffold_6269	GWA1_Archaea_30_8
gwa1_scaffold_6247	GWA1_Archaea_30_8
gwa1_scaffold_6213	GWA1_Archaea_30_8
gwa1_scaffold_6159	GWA1_Archaea_30_8
gwa1_scaffold_6149	GWA1_Archaea_30_8
gwa1_scaffold_6135	GWA1_Archaea_30_8
gwa1_scaffold_6092	GWA1_Archaea_30_8
gwa1_scaffold_6083	GWA1_Archaea_30_8
gwa1_scaffold_6077	GWA1_Archaea_30_8
gwa1_scaffold_5871	GWA1_Archaea_30_8
gwa1_scaffold_5758	GWA1_Archaea_30_8
gwa1_scaffold_5747	GWA1_Archaea_30_8
gwa1_scaffold_5745	GWA1_Archaea_30_8
gwa1_scaffold_5620	GWA1_Archaea_30_8
gwa1_scaffold_5507	GWA1_Archaea_30_8
gwa1_scaffold_5348	GWA1_Archaea_30_8
gwa1_scaffold_5303	GWA1_Archaea_30_8
gwa1_scaffold_4985	GWA1_Archaea_30_8
gwa1_scaffold_4976	GWA1_Archaea_30_8
gwa1_scaffold_4745	GWA1_Archaea_30_8
gwa1_scaffold_4689	GWA1_Archaea_30_8
gwa1_scaffold_4651	GWA1_Archaea_30_8
gwa1_scaffold_4573	GWA1_Archaea_30_8
gwa1_scaffold_4382	GWA1_Archaea_30_8
gwa1_scaffold_4364	GWA1_Archaea_30_8
gwa1_scaffold_4314	GWA1_Archaea_30_8
gwa1_scaffold_4302	GWA1_Archaea_30_8
gwa1_scaffold_4259	GWA1_Archaea_30_8
gwa1_scaffold_4231	GWA1_Archaea_30_8
gwa1_scaffold_4134	GWA1_Archaea_30_8
gwa1_scaffold_3893	GWA1_Archaea_30_8
gwa1_scaffold_3818	GWA1_Archaea_30_8
gwa1_scaffold_3550	GWA1_Archaea_30_8
gwa1_scaffold_354	GWA1_Archaea_30_8
gwa1_scaffold_3415	GWA1_Archaea_30_8
gwa1_scaffold_3391	GWA1_Archaea_30_8
gwa1_scaffold_3194	GWA1_Archaea_30_8
gwa1_scaffold_3179	GWA1_Archaea_30_8
gwa1_scaffold_29533	GWA1_Archaea_30_8
gwa1_scaffold_2754	GWA1_Archaea_30_8
gwa1_scaffold_2397	GWA1_Archaea_30_8
gwa1_scaffold_21401	GWA1_Archaea_30_8
gwa1_scaffold_2136	GWA1_Archaea_30_8
gwa1_scaffold_21087	GWA1_Archaea_30_8
gwa1_scaffold_20879	GWA1_Archaea_30_8
gwa1_scaffold_1938	GWA1_Archaea_30_8
gwa1_scaffold_17984	GWA1_Archaea_30_8
gwa1_scaffold_17905	GWA1_Archaea_30_8
gwa1_scaffold_17652	GWA1_Archaea_30_8
gwa1_scaffold_1725	GWA1_Archaea_30_8
gwa1_scaffold_1640	GWA1_Archaea_30_8
gwa1_scaffold_14840	GWA1_Archaea_30_8
gwa1_scaffold_14538	GWA1_Archaea_30_8
gwa1_scaffold_14490	GWA1_Archaea_30_8
gwa1_scaffold_14043	GWA1_Archaea_30_8
gwa1_scaffold_14029	GWA1_Archaea_30_8
gwa1_scaffold_13120	GWA1_Archaea_30_8
gwa1_scaffold_12656	GWA1_Archaea_30_8
gwa1_scaffold_12565	GWA1_Archaea_30_8
gwa1_scaffold_1246	GWA1_Archaea_30_8
gwa1_scaffold_11919	GWA1_Archaea_30_8
gwa1_scaffold_11892	GWA1_Archaea_30_8
gwa1_scaffold_11753	GWA1_Archaea_30_8
gwa1_scaffold_11089	GWA1_Archaea_30_8
gwa1_scaffold_10712	GWA1_Archaea_30_8
gwa1_scaffold_10707	GWA1_Archaea_30_8
gwa1_scaffold_1055	GWA1_Archaea_30_8
gwa1_scaffold_10234	GWA1_Archaea_30_8
gwa1_scaffold_10029	GWA1_Archaea_30_8
gwa1_scaffold_9887	GWA1_Archaea_31_10_partial
gwa1_scaffold_8301	GWA1_Archaea_31_10_partial
gwa1_scaffold_719	GWA1_Archaea_31_10_partial
gwa1_scaffold_674	GWA1_Archaea_31_10_partial
gwa1_scaffold_631	GWA1_Archaea_31_10_partial
gwa1_scaffold_5977	GWA1_Archaea_31_10_partial
gwa1_scaffold_5717	GWA1_Archaea_31_10_partial
gwa1_scaffold_5333	GWA1_Archaea_31_10_partial
gwa1_scaffold_4868	GWA1_Archaea_31_10_partial
gwa1_scaffold_4561	GWA1_Archaea_31_10_partial
gwa1_scaffold_4334	GWA1_Archaea_31_10_partial
gwa1_scaffold_3112	GWA1_Archaea_31_10_partial
gwa1_scaffold_2981	GWA1_Archaea_31_10_partial
gwa1_scaffold_2046	GWA1_Archaea_31_10_partial
gwa1_scaffold_18774	GWA1_Archaea_31_10_partial
gwa1_scaffold_14647	GWA1_Archaea_31_10_partial
gwa1_scaffold_1414	GWA1_Archaea_31_10_partial
gwa1_scaffold_13113	GWA1_Archaea_31_10_partial
gwa1_scaffold_1163	GWA1_Archaea_31_10_partial
gwa1_scaffold_971	GWA1_Archaea_31_13
gwa1_scaffold_965	GWA1_Archaea_31_13
gwa1_scaffold_914	GWA1_Archaea_31_13
gwa1_scaffold_9128	GWA1_Archaea_31_13
gwa1_scaffold_8815	GWA1_Archaea_31_13
gwa1_scaffold_8719	GWA1_Archaea_31_13
gwa1_scaffold_8473	GWA1_Archaea_31_13
gwa1_scaffold_758	GWA1_Archaea_31_13
gwa1_scaffold_739	GWA1_Archaea_31_13
gwa1_scaffold_7236	GWA1_Archaea_31_13
gwa1_scaffold_7007	GWA1_Archaea_31_13
gwa1_scaffold_700	GWA1_Archaea_31_13
gwa1_scaffold_6261	GWA1_Archaea_31_13
gwa1_scaffold_6051	GWA1_Archaea_31_13
gwa1_scaffold_5987	GWA1_Archaea_31_13
gwa1_scaffold_5875	GWA1_Archaea_31_13
gwa1_scaffold_5525	GWA1_Archaea_31_13
gwa1_scaffold_5387	GWA1_Archaea_31_13
gwa1_scaffold_5306	GWA1_Archaea_31_13
gwa1_scaffold_506	GWA1_Archaea_31_13
gwa1_scaffold_477	GWA1_Archaea_31_13
gwa1_scaffold_4671	GWA1_Archaea_31_13
gwa1_scaffold_4559	GWA1_Archaea_31_13
gwa1_scaffold_4475	GWA1_Archaea_31_13
gwa1_scaffold_4347	GWA1_Archaea_31_13
gwa1_scaffold_415	GWA1_Archaea_31_13
gwa1_scaffold_385	GWA1_Archaea_31_13
gwa1_scaffold_3785	GWA1_Archaea_31_13
gwa1_scaffold_3497	GWA1_Archaea_31_13
gwa1_scaffold_3372	GWA1_Archaea_31_13
gwa1_scaffold_3361	GWA1_Archaea_31_13
gwa1_scaffold_3140	GWA1_Archaea_31_13
gwa1_scaffold_2804	GWA1_Archaea_31_13
gwa1_scaffold_27969	GWA1_Archaea_31_13
gwa1_scaffold_2503	GWA1_Archaea_31_13
gwa1_scaffold_2477	GWA1_Archaea_31_13
gwa1_scaffold_2415	GWA1_Archaea_31_13
gwa1_scaffold_2349	GWA1_Archaea_31_13
gwa1_scaffold_20874	GWA1_Archaea_31_13
gwa1_scaffold_20728	GWA1_Archaea_31_13
gwa1_scaffold_1945	GWA1_Archaea_31_13
gwa1_scaffold_185	GWA1_Archaea_31_13
gwa1_scaffold_18140	GWA1_Archaea_31_13
gwa1_scaffold_1728	GWA1_Archaea_31_13
gwa1_scaffold_1661	GWA1_Archaea_31_13
gwa1_scaffold_1364	GWA1_Archaea_31_13
gwa1_scaffold_13489	GWA1_Archaea_31_13
gwa1_scaffold_1295	GWA1_Archaea_31_13
gwa1_scaffold_1245	GWA1_Archaea_31_13
gwa1_scaffold_12298	GWA1_Archaea_31_13
gwa1_scaffold_12015	GWA1_Archaea_31_13
gwa1_scaffold_1003	GWA1_Archaea_31_13
gwa1_scaffold_9916	GWA1_Archaea_31_9_partial
gwa1_scaffold_9609	GWA1_Archaea_31_9_partial
gwa1_scaffold_8565	GWA1_Archaea_31_9_partial
gwa1_scaffold_8315	GWA1_Archaea_31_9_partial
gwa1_scaffold_8248	GWA1_Archaea_31_9_partial
gwa1_scaffold_7837	GWA1_Archaea_31_9_partial
gwa1_scaffold_7088	GWA1_Archaea_31_9_partial
gwa1_scaffold_6986	GWA1_Archaea_31_9_partial
gwa1_scaffold_6646	GWA1_Archaea_31_9_partial
gwa1_scaffold_6583	GWA1_Archaea_31_9_partial
gwa1_scaffold_6412	GWA1_Archaea_31_9_partial
gwa1_scaffold_6154	GWA1_Archaea_31_9_partial
gwa1_scaffold_5854	GWA1_Archaea_31_9_partial
gwa1_scaffold_5817	GWA1_Archaea_31_9_partial
gwa1_scaffold_5799	GWA1_Archaea_31_9_partial
gwa1_scaffold_5711	GWA1_Archaea_31_9_partial
gwa1_scaffold_5710	GWA1_Archaea_31_9_partial
gwa1_scaffold_5580	GWA1_Archaea_31_9_partial
gwa1_scaffold_5437	GWA1_Archaea_31_9_partial
gwa1_scaffold_5171	GWA1_Archaea_31_9_partial
gwa1_scaffold_5073	GWA1_Archaea_31_9_partial
gwa1_scaffold_5017	GWA1_Archaea_31_9_partial
gwa1_scaffold_4958	GWA1_Archaea_31_9_partial
gwa1_scaffold_4866	GWA1_Archaea_31_9_partial
gwa1_scaffold_4721	GWA1_Archaea_31_9_partial
gwa1_scaffold_4702	GWA1_Archaea_31_9_partial
gwa1_scaffold_4386	GWA1_Archaea_31_9_partial
gwa1_scaffold_4230	GWA1_Archaea_31_9_partial
gwa1_scaffold_3841	GWA1_Archaea_31_9_partial
gwa1_scaffold_3535	GWA1_Archaea_31_9_partial
gwa1_scaffold_3440	GWA1_Archaea_31_9_partial
gwa1_scaffold_32467	GWA1_Archaea_31_9_partial
gwa1_scaffold_3164	GWA1_Archaea_31_9_partial
gwa1_scaffold_2983	GWA1_Archaea_31_9_partial
gwa1_scaffold_2951	GWA1_Archaea_31_9_partial
gwa1_scaffold_2869	GWA1_Archaea_31_9_partial
gwa1_scaffold_28025	GWA1_Archaea_31_9_partial
gwa1_scaffold_2750	GWA1_Archaea_31_9_partial
gwa1_scaffold_2524	GWA1_Archaea_31_9_partial
gwa1_scaffold_24062	GWA1_Archaea_31_9_partial
gwa1_scaffold_21688	GWA1_Archaea_31_9_partial
gwa1_scaffold_1974	GWA1_Archaea_31_9_partial
gwa1_scaffold_1894	GWA1_Archaea_31_9_partial
gwa1_scaffold_18170	GWA1_Archaea_31_9_partial
gwa1_scaffold_15260	GWA1_Archaea_31_9_partial
gwa1_scaffold_14632	GWA1_Archaea_31_9_partial
gwa1_scaffold_12919	GWA1_Archaea_31_9_partial
gwa1_scaffold_12236	GWA1_Archaea_31_9_partial
gwa1_scaffold_12082	GWA1_Archaea_31_9_partial
gwa1_scaffold_11391	GWA1_Archaea_31_9_partial
gwa1_scaffold_10953	GWA1_Archaea_31_9_partial
gwa1_scaffold_10700	GWA1_Archaea_31_9_partial
gwa1_scaffold_10525	GWA1_Archaea_31_9_partial
gwa1_scaffold_10158	GWA1_Archaea_31_9_partial
gwa1_scaffold_10119	GWA1_Archaea_31_9_partial
gwa1_scaffold_10019	GWA1_Archaea_31_9_partial
gwa1_scaffold_8597	GWA1_Archaea_32_15
gwa1_scaffold_5524	GWA1_Archaea_32_15
gwa1_scaffold_530	GWA1_Archaea_32_15
gwa1_scaffold_481	GWA1_Archaea_32_15
gwa1_scaffold_4619	GWA1_Archaea_32_15
gwa1_scaffold_411	GWA1_Archaea_32_15
gwa1_scaffold_3531	GWA1_Archaea_32_15
gwa1_scaffold_3325	GWA1_Archaea_32_15
gwa1_scaffold_324	GWA1_Archaea_32_15
gwa1_scaffold_32	GWA1_Archaea_32_15
gwa1_scaffold_26053	GWA1_Archaea_32_15
gwa1_scaffold_197	GWA1_Archaea_32_15
gwa1_scaffold_193	GWA1_Archaea_32_15
gwa1_scaffold_176	GWA1_Archaea_32_15
gwa1_scaffold_15788	GWA1_Archaea_32_15
gwa1_scaffold_10399	GWA1_Archaea_32_15
gwa1_scaffold_8910	GWA1_Archaea_32_8
gwa1_scaffold_883	GWA1_Archaea_32_8
gwa1_scaffold_8057	GWA1_Archaea_32_8
gwa1_scaffold_805	GWA1_Archaea_32_8
gwa1_scaffold_767	GWA1_Archaea_32_8
gwa1_scaffold_587	GWA1_Archaea_32_8
gwa1_scaffold_5428	GWA1_Archaea_32_8
gwa1_scaffold_4399	GWA1_Archaea_32_8
gwa1_scaffold_3613	GWA1_Archaea_32_8
gwa1_scaffold_316	GWA1_Archaea_32_8
gwa1_scaffold_2979	GWA1_Archaea_32_8
gwa1_scaffold_2695	GWA1_Archaea_32_8
gwa1_scaffold_231	GWA1_Archaea_32_8
gwa1_scaffold_2302	GWA1_Archaea_32_8
gwa1_scaffold_203	GWA1_Archaea_32_8
gwa1_scaffold_1982	GWA1_Archaea_32_8
gwa1_scaffold_151	GWA1_Archaea_32_8
gwa1_scaffold_1442	GWA1_Archaea_32_8
gwa1_scaffold_1375	GWA1_Archaea_32_8
gwa1_scaffold_1151	GWA1_Archaea_32_8
gwa1_scaffold_1111	GWA1_Archaea_32_8
gwa1_scaffold_10023	GWA1_Archaea_32_8
gwa1_scaffold_9564	GWA1_Archaea_33_8_partial
gwa1_scaffold_956	GWA1_Archaea_33_8_partial
gwa1_scaffold_8865	GWA1_Archaea_33_8_partial
gwa1_scaffold_846	GWA1_Archaea_33_8_partial
gwa1_scaffold_833	GWA1_Archaea_33_8_partial
gwa1_scaffold_823	GWA1_Archaea_33_8_partial
gwa1_scaffold_7712	GWA1_Archaea_33_8_partial
gwa1_scaffold_694	GWA1_Archaea_33_8_partial
gwa1_scaffold_6510	GWA1_Archaea_33_8_partial
gwa1_scaffold_5768	GWA1_Archaea_33_8_partial
gwa1_scaffold_5532	GWA1_Archaea_33_8_partial
gwa1_scaffold_5264	GWA1_Archaea_33_8_partial
gwa1_scaffold_4984	GWA1_Archaea_33_8_partial
gwa1_scaffold_4929	GWA1_Archaea_33_8_partial
gwa1_scaffold_4801	GWA1_Archaea_33_8_partial
gwa1_scaffold_4481	GWA1_Archaea_33_8_partial
gwa1_scaffold_419	GWA1_Archaea_33_8_partial
gwa1_scaffold_3506	GWA1_Archaea_33_8_partial
gwa1_scaffold_3185	GWA1_Archaea_33_8_partial
gwa1_scaffold_2887	GWA1_Archaea_33_8_partial
gwa1_scaffold_2732	GWA1_Archaea_33_8_partial
gwa1_scaffold_2337	GWA1_Archaea_33_8_partial
gwa1_scaffold_2249	GWA1_Archaea_33_8_partial
gwa1_scaffold_22264	GWA1_Archaea_33_8_partial
gwa1_scaffold_2224	GWA1_Archaea_33_8_partial
gwa1_scaffold_2091	GWA1_Archaea_33_8_partial
gwa1_scaffold_2079	GWA1_Archaea_33_8_partial
gwa1_scaffold_1940	GWA1_Archaea_33_8_partial
gwa1_scaffold_1895	GWA1_Archaea_33_8_partial
gwa1_scaffold_1812	GWA1_Archaea_33_8_partial
gwa1_scaffold_17119	GWA1_Archaea_33_8_partial
gwa1_scaffold_1409	GWA1_Archaea_33_8_partial
gwa1_scaffold_1312	GWA1_Archaea_33_8_partial
gwa1_scaffold_12513	GWA1_Archaea_33_8_partial
gwa1_scaffold_11638	GWA1_Archaea_33_8_partial
gwa1_scaffold_9391	GWA1_Archaea_34_12_partial
gwa1_scaffold_8792	GWA1_Archaea_34_12_partial
gwa1_scaffold_8112	GWA1_Archaea_34_12_partial
gwa1_scaffold_6867	GWA1_Archaea_34_12_partial
gwa1_scaffold_6863	GWA1_Archaea_34_12_partial
gwa1_scaffold_5927	GWA1_Archaea_34_12_partial
gwa1_scaffold_5670	GWA1_Archaea_34_12_partial
gwa1_scaffold_5133	GWA1_Archaea_34_12_partial
gwa1_scaffold_5013	GWA1_Archaea_34_12_partial
gwa1_scaffold_4962	GWA1_Archaea_34_12_partial
gwa1_scaffold_4556	GWA1_Archaea_34_12_partial
gwa1_scaffold_4524	GWA1_Archaea_34_12_partial
gwa1_scaffold_4452	GWA1_Archaea_34_12_partial
gwa1_scaffold_3968	GWA1_Archaea_34_12_partial
gwa1_scaffold_3879	GWA1_Archaea_34_12_partial
gwa1_scaffold_37104	GWA1_Archaea_34_12_partial
gwa1_scaffold_3706	GWA1_Archaea_34_12_partial
gwa1_scaffold_3700	GWA1_Archaea_34_12_partial
gwa1_scaffold_3288	GWA1_Archaea_34_12_partial
gwa1_scaffold_2882	GWA1_Archaea_34_12_partial
gwa1_scaffold_2846	GWA1_Archaea_34_12_partial
gwa1_scaffold_2553	GWA1_Archaea_34_12_partial
gwa1_scaffold_2382	GWA1_Archaea_34_12_partial
gwa1_scaffold_2285	GWA1_Archaea_34_12_partial
gwa1_scaffold_2282	GWA1_Archaea_34_12_partial
gwa1_scaffold_1871	GWA1_Archaea_34_12_partial
gwa1_scaffold_1862	GWA1_Archaea_34_12_partial
gwa1_scaffold_1851	GWA1_Archaea_34_12_partial
gwa1_scaffold_1806	GWA1_Archaea_34_12_partial
gwa1_scaffold_17507	GWA1_Archaea_34_12_partial
gwa1_scaffold_16818	GWA1_Archaea_34_12_partial
gwa1_scaffold_15229	GWA1_Archaea_34_12_partial
gwa1_scaffold_14158	GWA1_Archaea_34_12_partial
gwa1_scaffold_13876	GWA1_Archaea_34_12_partial
gwa1_scaffold_1333	GWA1_Archaea_34_12_partial
gwa1_scaffold_12741	GWA1_Archaea_34_12_partial
gwa1_scaffold_12168	GWA1_Archaea_34_12_partial
gwa1_scaffold_10640	GWA1_Archaea_34_12_partial
gwa1_scaffold_10186	GWA1_Archaea_34_12_partial
gwa1_scaffold_1009	GWA1_Archaea_34_12_partial
gwa1_scaffold_9277	GWA1_Archaea_35_50_partial
gwa1_scaffold_8889	GWA1_Archaea_35_50_partial
gwa1_scaffold_8183	GWA1_Archaea_35_50_partial
gwa1_scaffold_7842	GWA1_Archaea_35_50_partial
gwa1_scaffold_7323	GWA1_Archaea_35_50_partial
gwa1_scaffold_7150	GWA1_Archaea_35_50_partial
gwa1_scaffold_5148	GWA1_Archaea_35_50_partial
gwa1_scaffold_5083	GWA1_Archaea_35_50_partial
gwa1_scaffold_4986	GWA1_Archaea_35_50_partial
gwa1_scaffold_49009	GWA1_Archaea_35_50_partial
gwa1_scaffold_3915	GWA1_Archaea_35_50_partial
gwa1_scaffold_3886	GWA1_Archaea_35_50_partial
gwa1_scaffold_3183	GWA1_Archaea_35_50_partial
gwa1_scaffold_14224	GWA1_Archaea_35_50_partial
gwa1_scaffold_13252	GWA1_Archaea_35_50_partial
gwa1_scaffold_12202	GWA1_Archaea_35_50_partial
gwa1_scaffold_10884	GWA1_Archaea_35_50_partial
gwa1_scaffold_10456	GWA1_Archaea_35_50_partial
gwa1_scaffold_10422	GWA1_Archaea_35_50_partial
gwa1_scaffold_9627	GWA1_Archaea_35_98_very_partial
gwa1_scaffold_9548	GWA1_Archaea_35_98_very_partial
gwa1_scaffold_9256	GWA1_Archaea_35_98_very_partial
gwa1_scaffold_9111	GWA1_Archaea_35_98_very_partial
gwa1_scaffold_8632	GWA1_Archaea_35_98_very_partial
gwa1_scaffold_8026	GWA1_Archaea_35_98_very_partial
gwa1_scaffold_6278	GWA1_Archaea_35_98_very_partial
gwa1_scaffold_4633	GWA1_Archaea_35_98_very_partial
gwa1_scaffold_4615	GWA1_Archaea_35_98_very_partial
gwa1_scaffold_4502	GWA1_Archaea_35_98_very_partial
gwa1_scaffold_4448	GWA1_Archaea_35_98_very_partial
gwa1_scaffold_3141	GWA1_Archaea_35_98_very_partial
gwa1_scaffold_23096	GWA1_Archaea_35_98_very_partial
gwa1_scaffold_22327	GWA1_Archaea_35_98_very_partial
gwa1_scaffold_21035	GWA1_Archaea_35_98_very_partial
gwa1_scaffold_15017	GWA1_Archaea_35_98_very_partial
gwa1_scaffold_14336	GWA1_Archaea_35_98_very_partial
gwa1_scaffold_14302	GWA1_Archaea_35_98_very_partial
gwa1_scaffold_12391	GWA1_Archaea_35_98_very_partial
gwa1_scaffold_11949	GWA1_Archaea_35_98_very_partial
gwa1_scaffold_9713	GWA1_Archaea_36_46_partial
gwa1_scaffold_9628	GWA1_Archaea_36_46_partial
gwa1_scaffold_891	GWA1_Archaea_36_46_partial
gwa1_scaffold_6453	GWA1_Archaea_36_46_partial
gwa1_scaffold_5653	GWA1_Archaea_36_46_partial
gwa1_scaffold_5201	GWA1_Archaea_36_46_partial
gwa1_scaffold_5035	GWA1_Archaea_36_46_partial
gwa1_scaffold_4126	GWA1_Archaea_36_46_partial
gwa1_scaffold_3997	GWA1_Archaea_36_46_partial
gwa1_scaffold_3521	GWA1_Archaea_36_46_partial
gwa1_scaffold_2380	GWA1_Archaea_36_46_partial
gwa1_scaffold_2291	GWA1_Archaea_36_46_partial
gwa1_scaffold_2164	GWA1_Archaea_36_46_partial
gwa1_scaffold_2129	GWA1_Archaea_36_46_partial
gwa1_scaffold_1621	GWA1_Archaea_36_46_partial
gwa1_scaffold_1436	GWA1_Archaea_36_46_partial
gwa1_scaffold_11051	GWA1_Archaea_36_46_partial
gwa1_scaffold_1021	GWA1_Archaea_36_46_partial
gwa1_scaffold_10191	GWA1_Archaea_36_46_partial
gwa1_scaffold_9881	GWA1_Archaea_36_51_partial
gwa1_scaffold_759	GWA1_Archaea_36_51_partial
gwa1_scaffold_7482	GWA1_Archaea_36_51_partial
gwa1_scaffold_7203	GWA1_Archaea_36_51_partial
gwa1_scaffold_6915	GWA1_Archaea_36_51_partial
gwa1_scaffold_6810	GWA1_Archaea_36_51_partial
gwa1_scaffold_6224	GWA1_Archaea_36_51_partial
gwa1_scaffold_6038	GWA1_Archaea_36_51_partial
gwa1_scaffold_4961	GWA1_Archaea_36_51_partial
gwa1_scaffold_4875	GWA1_Archaea_36_51_partial
gwa1_scaffold_4316	GWA1_Archaea_36_51_partial
gwa1_scaffold_4140	GWA1_Archaea_36_51_partial
gwa1_scaffold_4098	GWA1_Archaea_36_51_partial
gwa1_scaffold_3909	GWA1_Archaea_36_51_partial
gwa1_scaffold_3835	GWA1_Archaea_36_51_partial
gwa1_scaffold_37558	GWA1_Archaea_36_51_partial
gwa1_scaffold_3462	GWA1_Archaea_36_51_partial
gwa1_scaffold_3269	GWA1_Archaea_36_51_partial
gwa1_scaffold_3055	GWA1_Archaea_36_51_partial
gwa1_scaffold_3012	GWA1_Archaea_36_51_partial
gwa1_scaffold_2911	GWA1_Archaea_36_51_partial
gwa1_scaffold_2437	GWA1_Archaea_36_51_partial
gwa1_scaffold_1948	GWA1_Archaea_36_51_partial
gwa1_scaffold_1749	GWA1_Archaea_36_51_partial
gwa1_scaffold_12557	GWA1_Archaea_36_51_partial
gwa1_scaffold_1185	GWA1_Archaea_36_51_partial
gwa1_scaffold_1063	GWA1_Archaea_36_51_partial
gwa1_scaffold_10423	GWA1_Archaea_36_51_partial
gwa1_scaffold_10132	GWA1_Archaea_36_51_partial
gwa1_scaffold_9244	GWA1_Archaea_36_7_plus
gwa1_scaffold_9041	GWA1_Archaea_36_7_plus
gwa1_scaffold_8977	GWA1_Archaea_36_7_plus
gwa1_scaffold_8935	GWA1_Archaea_36_7_plus
gwa1_scaffold_8859	GWA1_Archaea_36_7_plus
gwa1_scaffold_875	GWA1_Archaea_36_7_plus
gwa1_scaffold_8585	GWA1_Archaea_36_7_plus
gwa1_scaffold_8569	GWA1_Archaea_36_7_plus
gwa1_scaffold_8518	GWA1_Archaea_36_7_plus
gwa1_scaffold_8513	GWA1_Archaea_36_7_plus
gwa1_scaffold_8019	GWA1_Archaea_36_7_plus
gwa1_scaffold_796	GWA1_Archaea_36_7_plus
gwa1_scaffold_7880	GWA1_Archaea_36_7_plus
gwa1_scaffold_6953	GWA1_Archaea_36_7_plus
gwa1_scaffold_6773	GWA1_Archaea_36_7_plus
gwa1_scaffold_6600	GWA1_Archaea_36_7_plus
gwa1_scaffold_6567	GWA1_Archaea_36_7_plus
gwa1_scaffold_652	GWA1_Archaea_36_7_plus
gwa1_scaffold_6353	GWA1_Archaea_36_7_plus
gwa1_scaffold_6326	GWA1_Archaea_36_7_plus
gwa1_scaffold_6105	GWA1_Archaea_36_7_plus
gwa1_scaffold_5883	GWA1_Archaea_36_7_plus
gwa1_scaffold_563	GWA1_Archaea_36_7_plus
gwa1_scaffold_5621	GWA1_Archaea_36_7_plus
gwa1_scaffold_5375	GWA1_Archaea_36_7_plus
gwa1_scaffold_4948	GWA1_Archaea_36_7_plus
gwa1_scaffold_4841	GWA1_Archaea_36_7_plus
gwa1_scaffold_478	GWA1_Archaea_36_7_plus
gwa1_scaffold_4697	GWA1_Archaea_36_7_plus
gwa1_scaffold_4673	GWA1_Archaea_36_7_plus
gwa1_scaffold_4620	GWA1_Archaea_36_7_plus
gwa1_scaffold_431	GWA1_Archaea_36_7_plus
gwa1_scaffold_4221	GWA1_Archaea_36_7_plus
gwa1_scaffold_4215	GWA1_Archaea_36_7_plus
gwa1_scaffold_4107	GWA1_Archaea_36_7_plus
gwa1_scaffold_4099	GWA1_Archaea_36_7_plus
gwa1_scaffold_4077	GWA1_Archaea_36_7_plus
gwa1_scaffold_3943	GWA1_Archaea_36_7_plus
gwa1_scaffold_3468	GWA1_Archaea_36_7_plus
gwa1_scaffold_3436	GWA1_Archaea_36_7_plus
gwa1_scaffold_33363	GWA1_Archaea_36_7_plus
gwa1_scaffold_3335	GWA1_Archaea_36_7_plus
gwa1_scaffold_3319	GWA1_Archaea_36_7_plus
gwa1_scaffold_3203	GWA1_Archaea_36_7_plus
gwa1_scaffold_2863	GWA1_Archaea_36_7_plus
gwa1_scaffold_2770	GWA1_Archaea_36_7_plus
gwa1_scaffold_26374	GWA1_Archaea_36_7_plus
gwa1_scaffold_2612	GWA1_Archaea_36_7_plus
gwa1_scaffold_2565	GWA1_Archaea_36_7_plus
gwa1_scaffold_24927	GWA1_Archaea_36_7_plus
gwa1_scaffold_2453	GWA1_Archaea_36_7_plus
gwa1_scaffold_2450	GWA1_Archaea_36_7_plus
gwa1_scaffold_2350	GWA1_Archaea_36_7_plus
gwa1_scaffold_22216	GWA1_Archaea_36_7_plus
gwa1_scaffold_22125	GWA1_Archaea_36_7_plus
gwa1_scaffold_21756	GWA1_Archaea_36_7_plus
gwa1_scaffold_20814	GWA1_Archaea_36_7_plus
gwa1_scaffold_18413	GWA1_Archaea_36_7_plus
gwa1_scaffold_1760	GWA1_Archaea_36_7_plus
gwa1_scaffold_1688	GWA1_Archaea_36_7_plus
gwa1_scaffold_1673	GWA1_Archaea_36_7_plus
gwa1_scaffold_1623	GWA1_Archaea_36_7_plus
gwa1_scaffold_15782	GWA1_Archaea_36_7_plus
gwa1_scaffold_15643	GWA1_Archaea_36_7_plus
gwa1_scaffold_15194	GWA1_Archaea_36_7_plus
gwa1_scaffold_14942	GWA1_Archaea_36_7_plus
gwa1_scaffold_1457	GWA1_Archaea_36_7_plus
gwa1_scaffold_1388	GWA1_Archaea_36_7_plus
gwa1_scaffold_1361	GWA1_Archaea_36_7_plus
gwa1_scaffold_1283	GWA1_Archaea_36_7_plus
gwa1_scaffold_12659	GWA1_Archaea_36_7_plus
gwa1_scaffold_1206	GWA1_Archaea_36_7_plus
gwa1_scaffold_12052	GWA1_Archaea_36_7_plus
gwa1_scaffold_12035	GWA1_Archaea_36_7_plus
gwa1_scaffold_11817	GWA1_Archaea_36_7_plus
gwa1_scaffold_11400	GWA1_Archaea_36_7_plus
gwa1_scaffold_11244	GWA1_Archaea_36_7_plus
gwa1_scaffold_10930	GWA1_Archaea_36_7_plus
gwa1_scaffold_10389	GWA1_Archaea_36_7_plus
gwa1_scaffold_1018	GWA1_Archaea_36_7_plus
gwa1_scaffold_9720	GWA1_Archaea_36_9
gwa1_scaffold_9538	GWA1_Archaea_36_9
gwa1_scaffold_9098	GWA1_Archaea_36_9
gwa1_scaffold_8794	GWA1_Archaea_36_9
gwa1_scaffold_8772	GWA1_Archaea_36_9
gwa1_scaffold_847	GWA1_Archaea_36_9
gwa1_scaffold_8279	GWA1_Archaea_36_9
gwa1_scaffold_7913	GWA1_Archaea_36_9
gwa1_scaffold_7254	GWA1_Archaea_36_9
gwa1_scaffold_725	GWA1_Archaea_36_9
gwa1_scaffold_7029	GWA1_Archaea_36_9
gwa1_scaffold_6996	GWA1_Archaea_36_9
gwa1_scaffold_5787	GWA1_Archaea_36_9
gwa1_scaffold_5364	GWA1_Archaea_36_9
gwa1_scaffold_5305	GWA1_Archaea_36_9
gwa1_scaffold_5299	GWA1_Archaea_36_9
gwa1_scaffold_4869	GWA1_Archaea_36_9
gwa1_scaffold_4389	GWA1_Archaea_36_9
gwa1_scaffold_3975	GWA1_Archaea_36_9
gwa1_scaffold_3838	GWA1_Archaea_36_9
gwa1_scaffold_3763	GWA1_Archaea_36_9
gwa1_scaffold_3648	GWA1_Archaea_36_9
gwa1_scaffold_3643	GWA1_Archaea_36_9
gwa1_scaffold_3532	GWA1_Archaea_36_9
gwa1_scaffold_3525	GWA1_Archaea_36_9
gwa1_scaffold_3385	GWA1_Archaea_36_9
gwa1_scaffold_2775	GWA1_Archaea_36_9
gwa1_scaffold_2673	GWA1_Archaea_36_9
gwa1_scaffold_2670	GWA1_Archaea_36_9
gwa1_scaffold_2345	GWA1_Archaea_36_9
gwa1_scaffold_2222	GWA1_Archaea_36_9
gwa1_scaffold_2098	GWA1_Archaea_36_9
gwa1_scaffold_2053	GWA1_Archaea_36_9
gwa1_scaffold_1985	GWA1_Archaea_36_9
gwa1_scaffold_1972	GWA1_Archaea_36_9
gwa1_scaffold_1837	GWA1_Archaea_36_9
gwa1_scaffold_1801	GWA1_Archaea_36_9
gwa1_scaffold_17644	GWA1_Archaea_36_9
gwa1_scaffold_1730	GWA1_Archaea_36_9
gwa1_scaffold_1697	GWA1_Archaea_36_9
gwa1_scaffold_1488	GWA1_Archaea_36_9
gwa1_scaffold_14732	GWA1_Archaea_36_9
gwa1_scaffold_1332	GWA1_Archaea_36_9
gwa1_scaffold_1292	GWA1_Archaea_36_9
gwa1_scaffold_12243	GWA1_Archaea_36_9
gwa1_scaffold_1198	GWA1_Archaea_36_9
gwa1_scaffold_11866	GWA1_Archaea_36_9
gwa1_scaffold_1150	GWA1_Archaea_36_9
gwa1_scaffold_1105	GWA1_Archaea_36_9
gwa1_scaffold_10823	GWA1_Archaea_36_9
gwa1_scaffold_10742	GWA1_Archaea_36_9
gwa1_scaffold_1026	GWA1_Archaea_36_9
gwa1_scaffold_10217	GWA1_Archaea_36_9
gwa1_scaffold_996	GWA1_Archaea_36_9_mix
gwa1_scaffold_9939	GWA1_Archaea_36_9_mix
gwa1_scaffold_980	GWA1_Archaea_36_9_mix
gwa1_scaffold_972	GWA1_Archaea_36_9_mix
gwa1_scaffold_970	GWA1_Archaea_36_9_mix
gwa1_scaffold_9452	GWA1_Archaea_36_9_mix
gwa1_scaffold_9434	GWA1_Archaea_36_9_mix
gwa1_scaffold_940	GWA1_Archaea_36_9_mix
gwa1_scaffold_9362	GWA1_Archaea_36_9_mix
gwa1_scaffold_9350	GWA1_Archaea_36_9_mix
gwa1_scaffold_9153	GWA1_Archaea_36_9_mix
gwa1_scaffold_9115	GWA1_Archaea_36_9_mix
gwa1_scaffold_8990	GWA1_Archaea_36_9_mix
gwa1_scaffold_887	GWA1_Archaea_36_9_mix
gwa1_scaffold_8500	GWA1_Archaea_36_9_mix
gwa1_scaffold_8480	GWA1_Archaea_36_9_mix
gwa1_scaffold_8216	GWA1_Archaea_36_9_mix
gwa1_scaffold_8205	GWA1_Archaea_36_9_mix
gwa1_scaffold_8181	GWA1_Archaea_36_9_mix
gwa1_scaffold_803	GWA1_Archaea_36_9_mix
gwa1_scaffold_7873	GWA1_Archaea_36_9_mix
gwa1_scaffold_7860	GWA1_Archaea_36_9_mix
gwa1_scaffold_7779	GWA1_Archaea_36_9_mix
gwa1_scaffold_7501	GWA1_Archaea_36_9_mix
gwa1_scaffold_7366	GWA1_Archaea_36_9_mix
gwa1_scaffold_7154	GWA1_Archaea_36_9_mix
gwa1_scaffold_7146	GWA1_Archaea_36_9_mix
gwa1_scaffold_7145	GWA1_Archaea_36_9_mix
gwa1_scaffold_714	GWA1_Archaea_36_9_mix
gwa1_scaffold_7105	GWA1_Archaea_36_9_mix
gwa1_scaffold_7097	GWA1_Archaea_36_9_mix
gwa1_scaffold_7046	GWA1_Archaea_36_9_mix
gwa1_scaffold_6972	GWA1_Archaea_36_9_mix
gwa1_scaffold_6886	GWA1_Archaea_36_9_mix
gwa1_scaffold_6884	GWA1_Archaea_36_9_mix
gwa1_scaffold_6780	GWA1_Archaea_36_9_mix
gwa1_scaffold_6733	GWA1_Archaea_36_9_mix
gwa1_scaffold_669	GWA1_Archaea_36_9_mix
gwa1_scaffold_6602	GWA1_Archaea_36_9_mix
gwa1_scaffold_6515	GWA1_Archaea_36_9_mix
gwa1_scaffold_646	GWA1_Archaea_36_9_mix
gwa1_scaffold_6458	GWA1_Archaea_36_9_mix
gwa1_scaffold_6448	GWA1_Archaea_36_9_mix
gwa1_scaffold_6358	GWA1_Archaea_36_9_mix
gwa1_scaffold_6246	GWA1_Archaea_36_9_mix
gwa1_scaffold_6171	GWA1_Archaea_36_9_mix
gwa1_scaffold_603	GWA1_Archaea_36_9_mix
gwa1_scaffold_5994	GWA1_Archaea_36_9_mix
gwa1_scaffold_5865	GWA1_Archaea_36_9_mix
gwa1_scaffold_5846	GWA1_Archaea_36_9_mix
gwa1_scaffold_583	GWA1_Archaea_36_9_mix
gwa1_scaffold_5813	GWA1_Archaea_36_9_mix
gwa1_scaffold_5771	GWA1_Archaea_36_9_mix
gwa1_scaffold_5674	GWA1_Archaea_36_9_mix
gwa1_scaffold_5460	GWA1_Archaea_36_9_mix
gwa1_scaffold_5422	GWA1_Archaea_36_9_mix
gwa1_scaffold_4989	GWA1_Archaea_36_9_mix
gwa1_scaffold_4980	GWA1_Archaea_36_9_mix
gwa1_scaffold_4808	GWA1_Archaea_36_9_mix
gwa1_scaffold_4800	GWA1_Archaea_36_9_mix
gwa1_scaffold_4614	GWA1_Archaea_36_9_mix
gwa1_scaffold_4464	GWA1_Archaea_36_9_mix
gwa1_scaffold_4414	GWA1_Archaea_36_9_mix
gwa1_scaffold_4273	GWA1_Archaea_36_9_mix
gwa1_scaffold_4151	GWA1_Archaea_36_9_mix
gwa1_scaffold_4050	GWA1_Archaea_36_9_mix
gwa1_scaffold_4032	GWA1_Archaea_36_9_mix
gwa1_scaffold_40189	GWA1_Archaea_36_9_mix
gwa1_scaffold_3993	GWA1_Archaea_36_9_mix
gwa1_scaffold_3854	GWA1_Archaea_36_9_mix
gwa1_scaffold_3851	GWA1_Archaea_36_9_mix
gwa1_scaffold_3837	GWA1_Archaea_36_9_mix
gwa1_scaffold_3759	GWA1_Archaea_36_9_mix
gwa1_scaffold_3671	GWA1_Archaea_36_9_mix
gwa1_scaffold_36663	GWA1_Archaea_36_9_mix
gwa1_scaffold_3557	GWA1_Archaea_36_9_mix
gwa1_scaffold_3443	GWA1_Archaea_36_9_mix
gwa1_scaffold_33850	GWA1_Archaea_36_9_mix
gwa1_scaffold_3117	GWA1_Archaea_36_9_mix
gwa1_scaffold_3014	GWA1_Archaea_36_9_mix
gwa1_scaffold_2961	GWA1_Archaea_36_9_mix
gwa1_scaffold_2849	GWA1_Archaea_36_9_mix
gwa1_scaffold_2783	GWA1_Archaea_36_9_mix
gwa1_scaffold_2704	GWA1_Archaea_36_9_mix
gwa1_scaffold_26256	GWA1_Archaea_36_9_mix
gwa1_scaffold_2554	GWA1_Archaea_36_9_mix
gwa1_scaffold_25477	GWA1_Archaea_36_9_mix
gwa1_scaffold_2491	GWA1_Archaea_36_9_mix
gwa1_scaffold_24907	GWA1_Archaea_36_9_mix
gwa1_scaffold_2393	GWA1_Archaea_36_9_mix
gwa1_scaffold_23800	GWA1_Archaea_36_9_mix
gwa1_scaffold_23566	GWA1_Archaea_36_9_mix
gwa1_scaffold_2334	GWA1_Archaea_36_9_mix
gwa1_scaffold_2327	GWA1_Archaea_36_9_mix
gwa1_scaffold_23148	GWA1_Archaea_36_9_mix
gwa1_scaffold_2288	GWA1_Archaea_36_9_mix
gwa1_scaffold_2220	GWA1_Archaea_36_9_mix
gwa1_scaffold_2188	GWA1_Archaea_36_9_mix
gwa1_scaffold_2171	GWA1_Archaea_36_9_mix
gwa1_scaffold_2099	GWA1_Archaea_36_9_mix
gwa1_scaffold_20669	GWA1_Archaea_36_9_mix
gwa1_scaffold_19692	GWA1_Archaea_36_9_mix
gwa1_scaffold_1969	GWA1_Archaea_36_9_mix
gwa1_scaffold_1965	GWA1_Archaea_36_9_mix
gwa1_scaffold_19463	GWA1_Archaea_36_9_mix
gwa1_scaffold_189	GWA1_Archaea_36_9_mix
gwa1_scaffold_1878	GWA1_Archaea_36_9_mix
gwa1_scaffold_1849	GWA1_Archaea_36_9_mix
gwa1_scaffold_1752	GWA1_Archaea_36_9_mix
gwa1_scaffold_1702	GWA1_Archaea_36_9_mix
gwa1_scaffold_16809	GWA1_Archaea_36_9_mix
gwa1_scaffold_1622	GWA1_Archaea_36_9_mix
gwa1_scaffold_16114	GWA1_Archaea_36_9_mix
gwa1_scaffold_1596	GWA1_Archaea_36_9_mix
gwa1_scaffold_1589	GWA1_Archaea_36_9_mix
gwa1_scaffold_15777	GWA1_Archaea_36_9_mix
gwa1_scaffold_15356	GWA1_Archaea_36_9_mix
gwa1_scaffold_1525	GWA1_Archaea_36_9_mix
gwa1_scaffold_1502	GWA1_Archaea_36_9_mix
gwa1_scaffold_14305	GWA1_Archaea_36_9_mix
gwa1_scaffold_13821	GWA1_Archaea_36_9_mix
gwa1_scaffold_13435	GWA1_Archaea_36_9_mix
gwa1_scaffold_1337	GWA1_Archaea_36_9_mix
gwa1_scaffold_12738	GWA1_Archaea_36_9_mix
gwa1_scaffold_12718	GWA1_Archaea_36_9_mix
gwa1_scaffold_12638	GWA1_Archaea_36_9_mix
gwa1_scaffold_12623	GWA1_Archaea_36_9_mix
gwa1_scaffold_12619	GWA1_Archaea_36_9_mix
gwa1_scaffold_1255	GWA1_Archaea_36_9_mix
gwa1_scaffold_1217	GWA1_Archaea_36_9_mix
gwa1_scaffold_12161	GWA1_Archaea_36_9_mix
gwa1_scaffold_1209	GWA1_Archaea_36_9_mix
gwa1_scaffold_12037	GWA1_Archaea_36_9_mix
gwa1_scaffold_12003	GWA1_Archaea_36_9_mix
gwa1_scaffold_11941	GWA1_Archaea_36_9_mix
gwa1_scaffold_1145	GWA1_Archaea_36_9_mix
gwa1_scaffold_11298	GWA1_Archaea_36_9_mix
gwa1_scaffold_10940	GWA1_Archaea_36_9_mix
gwa1_scaffold_1073	GWA1_Archaea_36_9_mix
gwa1_scaffold_10517	GWA1_Archaea_36_9_mix
gwa1_scaffold_10101	GWA1_Archaea_36_9_mix
gwa1_scaffold_9446	GWA1_Archaea_37_24
gwa1_scaffold_8791	GWA1_Archaea_37_24
gwa1_scaffold_8199	GWA1_Archaea_37_24
gwa1_scaffold_7730	GWA1_Archaea_37_24
gwa1_scaffold_7728	GWA1_Archaea_37_24
gwa1_scaffold_7701	GWA1_Archaea_37_24
gwa1_scaffold_7644	GWA1_Archaea_37_24
gwa1_scaffold_6066	GWA1_Archaea_37_24
gwa1_scaffold_5992	GWA1_Archaea_37_24
gwa1_scaffold_5971	GWA1_Archaea_37_24
gwa1_scaffold_5708	GWA1_Archaea_37_24
gwa1_scaffold_5623	GWA1_Archaea_37_24
gwa1_scaffold_5520	GWA1_Archaea_37_24
gwa1_scaffold_5395	GWA1_Archaea_37_24
gwa1_scaffold_5381	GWA1_Archaea_37_24
gwa1_scaffold_5294	GWA1_Archaea_37_24
gwa1_scaffold_5257	GWA1_Archaea_37_24
gwa1_scaffold_5128	GWA1_Archaea_37_24
gwa1_scaffold_5092	GWA1_Archaea_37_24
gwa1_scaffold_4933	GWA1_Archaea_37_24
gwa1_scaffold_4921	GWA1_Archaea_37_24
gwa1_scaffold_4785	GWA1_Archaea_37_24
gwa1_scaffold_4437	GWA1_Archaea_37_24
gwa1_scaffold_3920	GWA1_Archaea_37_24
gwa1_scaffold_3881	GWA1_Archaea_37_24
gwa1_scaffold_3823	GWA1_Archaea_37_24
gwa1_scaffold_3688	GWA1_Archaea_37_24
gwa1_scaffold_3676	GWA1_Archaea_37_24
gwa1_scaffold_3617	GWA1_Archaea_37_24
gwa1_scaffold_2712	GWA1_Archaea_37_24
gwa1_scaffold_2272	GWA1_Archaea_37_24
gwa1_scaffold_18370	GWA1_Archaea_37_24
gwa1_scaffold_1828	GWA1_Archaea_37_24
gwa1_scaffold_16220	GWA1_Archaea_37_24
gwa1_scaffold_1592	GWA1_Archaea_37_24
gwa1_scaffold_1588	GWA1_Archaea_37_24
gwa1_scaffold_1432	GWA1_Archaea_37_24
gwa1_scaffold_13845	GWA1_Archaea_37_24
gwa1_scaffold_1345	GWA1_Archaea_37_24
gwa1_scaffold_1271	GWA1_Archaea_37_24
gwa1_scaffold_10901	GWA1_Archaea_37_24
gwa1_scaffold_10532	GWA1_Archaea_37_24
gwa1_scaffold_97	GWA1_Archaea_38_15
gwa1_scaffold_937	GWA1_Archaea_38_15
gwa1_scaffold_905	GWA1_Archaea_38_15
gwa1_scaffold_777	GWA1_Archaea_38_15
gwa1_scaffold_72	GWA1_Archaea_38_15
gwa1_scaffold_697	GWA1_Archaea_38_15
gwa1_scaffold_675	GWA1_Archaea_38_15
gwa1_scaffold_6367	GWA1_Archaea_38_15
gwa1_scaffold_4994	GWA1_Archaea_38_15
gwa1_scaffold_4425	GWA1_Archaea_38_15
gwa1_scaffold_430	GWA1_Archaea_38_15
gwa1_scaffold_410	GWA1_Archaea_38_15
gwa1_scaffold_3814	GWA1_Archaea_38_15
gwa1_scaffold_377	GWA1_Archaea_38_15
gwa1_scaffold_3456	GWA1_Archaea_38_15
gwa1_scaffold_297	GWA1_Archaea_38_15
gwa1_scaffold_247	GWA1_Archaea_38_15
gwa1_scaffold_237	GWA1_Archaea_38_15
gwa1_scaffold_2138	GWA1_Archaea_38_15
gwa1_scaffold_174	GWA1_Archaea_38_15
gwa1_scaffold_1684	GWA1_Archaea_38_15
gwa1_scaffold_164	GWA1_Archaea_38_15
gwa1_scaffold_148	GWA1_Archaea_38_15
gwa1_scaffold_1430	GWA1_Archaea_38_15
gwa1_scaffold_142	GWA1_Archaea_38_15
gwa1_scaffold_1405	GWA1_Archaea_38_15
gwa1_scaffold_1349	GWA1_Archaea_38_15
gwa1_scaffold_9829	GWA1_Archaea_42_5_very_partial
gwa1_scaffold_9754	GWA1_Archaea_42_5_very_partial
gwa1_scaffold_9496	GWA1_Archaea_42_5_very_partial
gwa1_scaffold_9477	GWA1_Archaea_42_5_very_partial
gwa1_scaffold_8982	GWA1_Archaea_42_5_very_partial
gwa1_scaffold_8463	GWA1_Archaea_42_5_very_partial
gwa1_scaffold_8009	GWA1_Archaea_42_5_very_partial
gwa1_scaffold_7724	GWA1_Archaea_42_5_very_partial
gwa1_scaffold_5888	GWA1_Archaea_42_5_very_partial
gwa1_scaffold_4585	GWA1_Archaea_42_5_very_partial
gwa1_scaffold_33306	GWA1_Archaea_42_5_very_partial
gwa1_scaffold_31335	GWA1_Archaea_42_5_very_partial
gwa1_scaffold_23551	GWA1_Archaea_42_5_very_partial
gwa1_scaffold_21502	GWA1_Archaea_42_5_very_partial
gwa1_scaffold_21425	GWA1_Archaea_42_5_very_partial
gwa1_scaffold_21140	GWA1_Archaea_42_5_very_partial
gwa1_scaffold_21104	GWA1_Archaea_42_5_very_partial
gwa1_scaffold_20497	GWA1_Archaea_42_5_very_partial
gwa1_scaffold_20389	GWA1_Archaea_42_5_very_partial
gwa1_scaffold_19798	GWA1_Archaea_42_5_very_partial
gwa1_scaffold_17698	GWA1_Archaea_42_5_very_partial
gwa1_scaffold_17201	GWA1_Archaea_42_5_very_partial
gwa1_scaffold_15722	GWA1_Archaea_42_5_very_partial
gwa1_scaffold_15434	GWA1_Archaea_42_5_very_partial
gwa1_scaffold_14916	GWA1_Archaea_42_5_very_partial
gwa1_scaffold_14459	GWA1_Archaea_42_5_very_partial
gwa1_scaffold_14077	GWA1_Archaea_42_5_very_partial
gwa1_scaffold_13963	GWA1_Archaea_42_5_very_partial
gwa1_scaffold_13500	GWA1_Archaea_42_5_very_partial
gwa1_scaffold_13107	GWA1_Archaea_42_5_very_partial
gwa1_scaffold_11435	GWA1_Archaea_42_5_very_partial
gwa1_scaffold_10874	GWA1_Archaea_42_5_very_partial
gwa1_scaffold_10634	GWA1_Archaea_42_5_very_partial
gwa1_scaffold_10367	GWA1_Archaea_42_5_very_partial
gwa1_scaffold_10361	GWA1_Archaea_42_5_very_partial
gwa1_scaffold_10319	GWA1_Archaea_42_5_very_partial
gwa1_scaffold_10185	GWA1_Archaea_42_5_very_partial
gwa1_scaffold_10114	GWA1_Archaea_42_5_very_partial
gwa1_scaffold_927	GWA1_Archaea_43_31_partial
gwa1_scaffold_8595	GWA1_Archaea_43_31_partial
gwa1_scaffold_8303	GWA1_Archaea_43_31_partial
gwa1_scaffold_807	GWA1_Archaea_43_31_partial
gwa1_scaffold_7669	GWA1_Archaea_43_31_partial
gwa1_scaffold_7199	GWA1_Archaea_43_31_partial
gwa1_scaffold_6798	GWA1_Archaea_43_31_partial
gwa1_scaffold_6641	GWA1_Archaea_43_31_partial
gwa1_scaffold_5007	GWA1_Archaea_43_31_partial
gwa1_scaffold_4913	GWA1_Archaea_43_31_partial
gwa1_scaffold_4708	GWA1_Archaea_43_31_partial
gwa1_scaffold_4480	GWA1_Archaea_43_31_partial
gwa1_scaffold_4419	GWA1_Archaea_43_31_partial
gwa1_scaffold_4388	GWA1_Archaea_43_31_partial
gwa1_scaffold_4097	GWA1_Archaea_43_31_partial
gwa1_scaffold_4056	GWA1_Archaea_43_31_partial
gwa1_scaffold_4006	GWA1_Archaea_43_31_partial
gwa1_scaffold_3863	GWA1_Archaea_43_31_partial
gwa1_scaffold_3770	GWA1_Archaea_43_31_partial
gwa1_scaffold_32502	GWA1_Archaea_43_31_partial
gwa1_scaffold_3199	GWA1_Archaea_43_31_partial
gwa1_scaffold_2963	GWA1_Archaea_43_31_partial
gwa1_scaffold_29478	GWA1_Archaea_43_31_partial
gwa1_scaffold_27466	GWA1_Archaea_43_31_partial
gwa1_scaffold_2726	GWA1_Archaea_43_31_partial
gwa1_scaffold_2545	GWA1_Archaea_43_31_partial
gwa1_scaffold_2494	GWA1_Archaea_43_31_partial
gwa1_scaffold_21726	GWA1_Archaea_43_31_partial
gwa1_scaffold_2020	GWA1_Archaea_43_31_partial
gwa1_scaffold_19249	GWA1_Archaea_43_31_partial
gwa1_scaffold_17818	GWA1_Archaea_43_31_partial
gwa1_scaffold_1529	GWA1_Archaea_43_31_partial
gwa1_scaffold_1239	GWA1_Archaea_43_31_partial
gwa1_scaffold_11354	GWA1_Archaea_43_31_partial
gwa1_scaffold_1098	GWA1_Archaea_43_31_partial
gwa1_scaffold_9610	GWA1_Archaea_43_6_partial
gwa1_scaffold_9462	GWA1_Archaea_43_6_partial
gwa1_scaffold_8999	GWA1_Archaea_43_6_partial
gwa1_scaffold_8495	GWA1_Archaea_43_6_partial
gwa1_scaffold_8351	GWA1_Archaea_43_6_partial
gwa1_scaffold_8148	GWA1_Archaea_43_6_partial
gwa1_scaffold_8126	GWA1_Archaea_43_6_partial
gwa1_scaffold_7905	GWA1_Archaea_43_6_partial
gwa1_scaffold_7844	GWA1_Archaea_43_6_partial
gwa1_scaffold_7555	GWA1_Archaea_43_6_partial
gwa1_scaffold_7463	GWA1_Archaea_43_6_partial
gwa1_scaffold_7321	GWA1_Archaea_43_6_partial
gwa1_scaffold_6666	GWA1_Archaea_43_6_partial
gwa1_scaffold_6546	GWA1_Archaea_43_6_partial
gwa1_scaffold_6345	GWA1_Archaea_43_6_partial
gwa1_scaffold_5864	GWA1_Archaea_43_6_partial
gwa1_scaffold_5844	GWA1_Archaea_43_6_partial
gwa1_scaffold_5831	GWA1_Archaea_43_6_partial
gwa1_scaffold_5697	GWA1_Archaea_43_6_partial
gwa1_scaffold_5635	GWA1_Archaea_43_6_partial
gwa1_scaffold_5459	GWA1_Archaea_43_6_partial
gwa1_scaffold_4061	GWA1_Archaea_43_6_partial
gwa1_scaffold_30223	GWA1_Archaea_43_6_partial
gwa1_scaffold_29613	GWA1_Archaea_43_6_partial
gwa1_scaffold_27710	GWA1_Archaea_43_6_partial
gwa1_scaffold_26810	GWA1_Archaea_43_6_partial
gwa1_scaffold_26455	GWA1_Archaea_43_6_partial
gwa1_scaffold_26066	GWA1_Archaea_43_6_partial
gwa1_scaffold_24050	GWA1_Archaea_43_6_partial
gwa1_scaffold_23903	GWA1_Archaea_43_6_partial
gwa1_scaffold_2369	GWA1_Archaea_43_6_partial
gwa1_scaffold_22668	GWA1_Archaea_43_6_partial
gwa1_scaffold_20860	GWA1_Archaea_43_6_partial
gwa1_scaffold_18958	GWA1_Archaea_43_6_partial
gwa1_scaffold_17534	GWA1_Archaea_43_6_partial
gwa1_scaffold_16901	GWA1_Archaea_43_6_partial
gwa1_scaffold_16815	GWA1_Archaea_43_6_partial
gwa1_scaffold_16714	GWA1_Archaea_43_6_partial
gwa1_scaffold_16167	GWA1_Archaea_43_6_partial
gwa1_scaffold_15812	GWA1_Archaea_43_6_partial
gwa1_scaffold_15590	GWA1_Archaea_43_6_partial
gwa1_scaffold_14479	GWA1_Archaea_43_6_partial
gwa1_scaffold_13530	GWA1_Archaea_43_6_partial
gwa1_scaffold_12920	GWA1_Archaea_43_6_partial
gwa1_scaffold_12449	GWA1_Archaea_43_6_partial
gwa1_scaffold_11087	GWA1_Archaea_43_6_partial
gwa1_scaffold_11043	GWA1_Archaea_43_6_partial
gwa1_scaffold_10950	GWA1_Archaea_43_6_partial
gwa1_scaffold_10679	GWA1_Archaea_43_6_partial
gwa1_scaffold_10651	GWA1_Archaea_43_6_partial
gwa1_scaffold_10436	GWA1_Archaea_43_6_partial
gwa1_scaffold_10428	GWA1_Archaea_43_6_partial
gwa1_scaffold_10424	GWA1_Archaea_43_6_partial
gwa1_scaffold_10382	GWA1_Archaea_43_6_partial
gwa1_scaffold_10371	GWA1_Archaea_43_6_partial
gwa1_scaffold_10242	GWA1_Archaea_43_6_partial
gwa1_scaffold_968	GWA1_Archaea_like_33_15
gwa1_scaffold_9201	GWA1_Archaea_like_33_15
gwa1_scaffold_904	GWA1_Archaea_like_33_15
gwa1_scaffold_851	GWA1_Archaea_like_33_15
gwa1_scaffold_791	GWA1_Archaea_like_33_15
gwa1_scaffold_769	GWA1_Archaea_like_33_15
gwa1_scaffold_660	GWA1_Archaea_like_33_15
gwa1_scaffold_633	GWA1_Archaea_like_33_15
gwa1_scaffold_60	GWA1_Archaea_like_33_15
gwa1_scaffold_44	GWA1_Archaea_like_33_15
gwa1_scaffold_413	GWA1_Archaea_like_33_15
gwa1_scaffold_3403	GWA1_Archaea_like_33_15
gwa1_scaffold_330	GWA1_Archaea_like_33_15
gwa1_scaffold_3076	GWA1_Archaea_like_33_15
gwa1_scaffold_2781	GWA1_Archaea_like_33_15
gwa1_scaffold_1562	GWA1_Archaea_like_33_15
gwa1_scaffold_1556	GWA1_Archaea_like_33_15
gwa1_scaffold_144	GWA1_Archaea_like_33_15
gwa1_scaffold_115	GWA1_Archaea_like_33_15
gwa1_scaffold_1103	GWA1_Archaea_like_33_15
gwa1_scaffold_108	GWA1_Archaea_like_33_15
gwa1_scaffold_1079	GWA1_Archaea_like_33_15
gwa1_scaffold_1037	GWA1_Archaea_like_33_15
gwa1_scaffold_9635	GWA1_Archaea_like_39_32
gwa1_scaffold_8246	GWA1_Archaea_like_39_32
gwa1_scaffold_8211	GWA1_Archaea_like_39_32
gwa1_scaffold_748	GWA1_Archaea_like_39_32
gwa1_scaffold_7062	GWA1_Archaea_like_39_32
gwa1_scaffold_7034	GWA1_Archaea_like_39_32
gwa1_scaffold_703	GWA1_Archaea_like_39_32
gwa1_scaffold_7022	GWA1_Archaea_like_39_32
gwa1_scaffold_6830	GWA1_Archaea_like_39_32
gwa1_scaffold_677	GWA1_Archaea_like_39_32
gwa1_scaffold_6508	GWA1_Archaea_like_39_32
gwa1_scaffold_644	GWA1_Archaea_like_39_32
gwa1_scaffold_637	GWA1_Archaea_like_39_32
gwa1_scaffold_6085	GWA1_Archaea_like_39_32
gwa1_scaffold_5901	GWA1_Archaea_like_39_32
gwa1_scaffold_573	GWA1_Archaea_like_39_32
gwa1_scaffold_5397	GWA1_Archaea_like_39_32
gwa1_scaffold_4968	GWA1_Archaea_like_39_32
gwa1_scaffold_4650	GWA1_Archaea_like_39_32
gwa1_scaffold_4357	GWA1_Archaea_like_39_32
gwa1_scaffold_4016	GWA1_Archaea_like_39_32
gwa1_scaffold_3950	GWA1_Archaea_like_39_32
gwa1_scaffold_3444	GWA1_Archaea_like_39_32
gwa1_scaffold_3205	GWA1_Archaea_like_39_32
gwa1_scaffold_3029	GWA1_Archaea_like_39_32
gwa1_scaffold_2692	GWA1_Archaea_like_39_32
gwa1_scaffold_2611	GWA1_Archaea_like_39_32
gwa1_scaffold_2101	GWA1_Archaea_like_39_32
gwa1_scaffold_2095	GWA1_Archaea_like_39_32
gwa1_scaffold_1842	GWA1_Archaea_like_39_32
gwa1_scaffold_1712	GWA1_Archaea_like_39_32
gwa1_scaffold_1671	GWA1_Archaea_like_39_32
gwa1_scaffold_1564	GWA1_Archaea_like_39_32
gwa1_scaffold_1381	GWA1_Archaea_like_39_32
gwa1_scaffold_1328	GWA1_Archaea_like_39_32
gwa1_scaffold_1189	GWA1_Archaea_like_39_32
gwa1_scaffold_1109	GWA1_Archaea_like_39_32
gwa1_scaffold_10334	GWA1_Archaea_like_39_32
gwa1_scaffold_9681	GWA1_Archaea_poss_45_7_partial
gwa1_scaffold_9629	GWA1_Archaea_poss_45_7_partial
gwa1_scaffold_9405	GWA1_Archaea_poss_45_7_partial
gwa1_scaffold_9184	GWA1_Archaea_poss_45_7_partial
gwa1_scaffold_9051	GWA1_Archaea_poss_45_7_partial
gwa1_scaffold_9031	GWA1_Archaea_poss_45_7_partial
gwa1_scaffold_8672	GWA1_Archaea_poss_45_7_partial
gwa1_scaffold_8461	GWA1_Archaea_poss_45_7_partial
gwa1_scaffold_8407	GWA1_Archaea_poss_45_7_partial
gwa1_scaffold_8371	GWA1_Archaea_poss_45_7_partial
gwa1_scaffold_8326	GWA1_Archaea_poss_45_7_partial
gwa1_scaffold_8225	GWA1_Archaea_poss_45_7_partial
gwa1_scaffold_8085	GWA1_Archaea_poss_45_7_partial
gwa1_scaffold_7872	GWA1_Archaea_poss_45_7_partial
gwa1_scaffold_7489	GWA1_Archaea_poss_45_7_partial
gwa1_scaffold_7348	GWA1_Archaea_poss_45_7_partial
gwa1_scaffold_6781	GWA1_Archaea_poss_45_7_partial
gwa1_scaffold_67652	GWA1_Archaea_poss_45_7_partial
gwa1_scaffold_6214	GWA1_Archaea_poss_45_7_partial
gwa1_scaffold_6175	GWA1_Archaea_poss_45_7_partial
gwa1_scaffold_6136	GWA1_Archaea_poss_45_7_partial
gwa1_scaffold_6034	GWA1_Archaea_poss_45_7_partial
gwa1_scaffold_566	GWA1_Archaea_poss_45_7_partial
gwa1_scaffold_5042	GWA1_Archaea_poss_45_7_partial
gwa1_scaffold_4938	GWA1_Archaea_poss_45_7_partial
gwa1_scaffold_4935	GWA1_Archaea_poss_45_7_partial
gwa1_scaffold_472	GWA1_Archaea_poss_45_7_partial
gwa1_scaffold_4418	GWA1_Archaea_poss_45_7_partial
gwa1_scaffold_4336	GWA1_Archaea_poss_45_7_partial
gwa1_scaffold_4233	GWA1_Archaea_poss_45_7_partial
gwa1_scaffold_4086	GWA1_Archaea_poss_45_7_partial
gwa1_scaffold_4083	GWA1_Archaea_poss_45_7_partial
gwa1_scaffold_3317	GWA1_Archaea_poss_45_7_partial
gwa1_scaffold_31759	GWA1_Archaea_poss_45_7_partial
gwa1_scaffold_3056	GWA1_Archaea_poss_45_7_partial
gwa1_scaffold_30206	GWA1_Archaea_poss_45_7_partial
gwa1_scaffold_2899	GWA1_Archaea_poss_45_7_partial
gwa1_scaffold_2788	GWA1_Archaea_poss_45_7_partial
gwa1_scaffold_26595	GWA1_Archaea_poss_45_7_partial
gwa1_scaffold_26388	GWA1_Archaea_poss_45_7_partial
gwa1_scaffold_25973	GWA1_Archaea_poss_45_7_partial
gwa1_scaffold_22682	GWA1_Archaea_poss_45_7_partial
gwa1_scaffold_21656	GWA1_Archaea_poss_45_7_partial
gwa1_scaffold_21587	GWA1_Archaea_poss_45_7_partial
gwa1_scaffold_21015	GWA1_Archaea_poss_45_7_partial
gwa1_scaffold_2009	GWA1_Archaea_poss_45_7_partial
gwa1_scaffold_18805	GWA1_Archaea_poss_45_7_partial
gwa1_scaffold_18615	GWA1_Archaea_poss_45_7_partial
gwa1_scaffold_1843	GWA1_Archaea_poss_45_7_partial
gwa1_scaffold_17924	GWA1_Archaea_poss_45_7_partial
gwa1_scaffold_17719	GWA1_Archaea_poss_45_7_partial
gwa1_scaffold_17465	GWA1_Archaea_poss_45_7_partial
gwa1_scaffold_17393	GWA1_Archaea_poss_45_7_partial
gwa1_scaffold_17014	GWA1_Archaea_poss_45_7_partial
gwa1_scaffold_1595	GWA1_Archaea_poss_45_7_partial
gwa1_scaffold_15905	GWA1_Archaea_poss_45_7_partial
gwa1_scaffold_15631	GWA1_Archaea_poss_45_7_partial
gwa1_scaffold_15465	GWA1_Archaea_poss_45_7_partial
gwa1_scaffold_15353	GWA1_Archaea_poss_45_7_partial
gwa1_scaffold_14406	GWA1_Archaea_poss_45_7_partial
gwa1_scaffold_1395	GWA1_Archaea_poss_45_7_partial
gwa1_scaffold_13602	GWA1_Archaea_poss_45_7_partial
gwa1_scaffold_13490	GWA1_Archaea_poss_45_7_partial
gwa1_scaffold_13095	GWA1_Archaea_poss_45_7_partial
gwa1_scaffold_12506	GWA1_Archaea_poss_45_7_partial
gwa1_scaffold_12055	GWA1_Archaea_poss_45_7_partial
gwa1_scaffold_12011	GWA1_Archaea_poss_45_7_partial
gwa1_scaffold_10481	GWA1_Archaea_poss_45_7_partial
gwa1_scaffold_10455	GWA1_Archaea_poss_45_7_partial
gwa1_scaffold_10339	GWA1_Archaea_poss_45_7_partial
gwa1_scaffold_10236	GWA1_Archaea_poss_45_7_partial
gwa1_scaffold_10203	GWA1_Archaea_poss_45_7_partial
gwa1_scaffold_10131	GWA1_Archaea_poss_45_7_partial
gwa1_scaffold_10027	GWA1_Archaea_poss_45_7_partial
gwa1_scaffold_9640	GWA1_Archaeon_57_19
gwa1_scaffold_9415	GWA1_Archaeon_57_19
gwa1_scaffold_9312	GWA1_Archaeon_57_19
gwa1_scaffold_9231	GWA1_Archaeon_57_19
gwa1_scaffold_921	GWA1_Archaeon_57_19
gwa1_scaffold_8575	GWA1_Archaeon_57_19
gwa1_scaffold_7816	GWA1_Archaeon_57_19
gwa1_scaffold_6965	GWA1_Archaeon_57_19
gwa1_scaffold_661	GWA1_Archaeon_57_19
gwa1_scaffold_6362	GWA1_Archaeon_57_19
gwa1_scaffold_512	GWA1_Archaeon_57_19
gwa1_scaffold_4669	GWA1_Archaeon_57_19
gwa1_scaffold_4560	GWA1_Archaeon_57_19
gwa1_scaffold_4540	GWA1_Archaeon_57_19
gwa1_scaffold_4459	GWA1_Archaeon_57_19
gwa1_scaffold_4300	GWA1_Archaeon_57_19
gwa1_scaffold_4255	GWA1_Archaeon_57_19
gwa1_scaffold_4238	GWA1_Archaeon_57_19
gwa1_scaffold_4194	GWA1_Archaeon_57_19
gwa1_scaffold_3691	GWA1_Archaeon_57_19
gwa1_scaffold_36797	GWA1_Archaeon_57_19
gwa1_scaffold_3491	GWA1_Archaeon_57_19
gwa1_scaffold_317	GWA1_Archaeon_57_19
gwa1_scaffold_3016	GWA1_Archaeon_57_19
gwa1_scaffold_2845	GWA1_Archaeon_57_19
gwa1_scaffold_2623	GWA1_Archaeon_57_19
gwa1_scaffold_2609	GWA1_Archaeon_57_19
gwa1_scaffold_2522	GWA1_Archaeon_57_19
gwa1_scaffold_2443	GWA1_Archaeon_57_19
gwa1_scaffold_2247	GWA1_Archaeon_57_19
gwa1_scaffold_2139	GWA1_Archaeon_57_19
gwa1_scaffold_1795	GWA1_Archaeon_57_19
gwa1_scaffold_1750	GWA1_Archaeon_57_19
gwa1_scaffold_1681	GWA1_Archaeon_57_19
[truncated: 111,356 more rows]
