# Supplementary material for: Major bacterial lineages are essentially devoid of CRISPR-Cas viral defence systems
Source: Nat Commun. 2016 Feb 3;7:10613. doi: 10.1038/ncomms10613 (PMC4742961; doi:10.1038/ncomms10613)
Supplement: Supplementary Data 2 — CRISPR arrays found in Rifle groundwater genomes - location, size and repeat. [file ncomms10613-s3.xlsx]

## Sheet: gw.binned_no_phage.certified.cr
Supplementary Data 2: CRISPR arrays found in Rifle groundwater genomes - location, size and repeat.
Taxonomic group	Genome bin	Scaffold	Scaffold length	Array location	Number of spacers	Repeat sequence
Alphaproteobacteria	GWE1_Rhodobacter_64_9_partial	gwe1_scaffold_810	27302	21333..23313	32	GGCTCCCCCGCACACGCGGGGATAGACCC
Alphaproteobacteria	GWF1_Rhodobacteraceae_65_7	gwf1_scaffold_1194	51414	3192..5124	31	GGGTCTATCCCCGCGTGTGCGGGGGAGCC
Archaea	GWA1_Archaeon_57_19	gwa1_scaffold_1795	27702	24055..25316	17	GTTGCATTCCTTCATTCGTCTATTCGGGTTCTGCAAC
Archaea	GWA2_Archaea_36_16_part	gwa2_scaffold_2445	30899	20651..20915	3	GTTGCAGTCCTTAACCCCTAGTTTCTGAATATGAAAG
Archaea	GWA2_Archaea_54_9	gwa2_scaffold_6427	14523	10922..11835	12	GTTTCCATGGTCGAAAGACCGTGGCCCCATTGAAGC
Archaea	GWB1_Archaea_36_5	GWB1_scaffold_2574	23247	7028..7292	3	CTTTCATATTCAGAAACTAGGGGTTAAGGACTGCAAC
Archaea	GWB1_Archaea_57_18	GWB1_scaffold_10668	13361	155..1416	17	GTTGCATTCCTTCATTCGTCTATTCGGGTTCTGCAAC
Archaea	GWC1_Archaea_56_16	gwc1_scaffold_6648	13124	3609..4870	17	GTTGCAGAACCCGAATAGACGAATGAAGGAATGCAAC
Archaea	GWC2_Archaea_36_8	gwc2_scaffold_1033	54123	7945..8209	3	GTTGCAGTCCTTAACCCCTAGTTTCTGAATATGAAAG
Archaea	GWC2_Archaea_57_20	gwc2_scaffold_12583	15421	2714..3187	6	GTTGCAGAACCCGAATAGACGAATGAAGGAATGCAAC
Archaeon	GWA2_Archaea_35_12	gwa2_scaffold_55717	7095	1..3135	47	ATTTCAAAAATACTATATTAAGATTTAGAC
Atribacteria (OP9)	GWF2_OP9_related_35_9	gwf2_scaffold_2872	32798	2390..3927	20	GTTTTAGCGCATATATCCAATACAATAAGGATTGAAAC
Atribacteria (OP9)	GWF2_OP9_related_35_9	gwf2_scaffold_2872	32798	4027..4739	9	GTTTTAGCGCATATATCCAATACAATAAGGATTGAAAC
Bacteroidetes	GWA2_Bacteroidetes_32_17	gwa2_scaffold_15756	11963	60..1145	14	GTCAGAATTTATATTCCACTAAAACAAGGATTAAGAC
Bacteroidetes	GWA2_Bacteroidetes_32_17	gwa2_scaffold_2154	27737	63..2027	27	GTCTTAATCCTTGTTTTAGTGGAATATAAATTCTGAC
Bacteroidetes	GWA2_Bacteroidetes_32_17	gwa2_scaffold_27241	8528	4385..5476	16	GTTGTAACTGCCCTTATTTTGATGGGTAAAAACAAC
Bacteroidetes	GWA2_Bacteroidetes_32_17	gwa2_scaffold_5130	16667	14568..16616	26	GTTGTTTATCAATATGTCAAAGATACAAAATGAAAGCAAATCACAAC
Bacteroidetes	GWA2_Bacteroidetes_32_17	gwa2_scaffold_5479	18412	2286..2992	10	GTTGTAATCTCCTTTCAAATAGATGGTATGCACACG
Bacteroidetes	GWA2_Bacteroidetes_33_15	gwa2_scaffold_99	310526	56125..59056	44	GTTTTTTATCATCTTGAAATTACATCAAACCACAAC
Bacteroidetes	GWA2_Bacteroidetes_40_14	gwa2_scaffold_26905	5660	481..1373	13	GGTGCTTTTACCTTTCAAATCAAAGGCTTTTCCACC
Bacteroidetes	GWA2_Bacteroidetes_40_14	gwa2_scaffold_39869	10701	10139..10684	6	GTTGTGATTTGCTTTCAAAATGTATCTTTGACTTACTGATAAACAAC
Bacteroidetes	GWA2_Bacteroidetes_40_14	gwa2_scaffold_654	53564	53..1872	23	GTTGTGATTTGCTTTCAAAATGTATCTTTGACTTACTGATAAACAAC
Bacteroidetes	GWA2_Bacteroidetes_42_15	gwa2_scaffold_1292	57590	28259..30384	27	GTTGTCAGAGAACTTTATAAAGATACAATTTGAAAGCAAATCACAAC
Bacteroidetes	GWA2_Bacteroidetes_42_15	gwa2_scaffold_2324	103808	43934..44497	8	GTTGTGTATGCCTTAATTTTGGAAGGTGAGAACAAC
Bacteroidetes	GWB2_Bacteroidetes_32_14	gwb2_scaffold_4	310867	251660..254591	44	GTTGTGGTTTGATGTAATTTCAAGATGATAAAAAAC
Bacteroidetes	GWB2_Bacteroidetes_40_19	gwb2_scaffold_0	380106	221364..221650	4	CTGGCCCCAAATTTTAATTTCTACTGTTGTAGAT
Bacteroidetes	GWB2_Bacteroidetes_40_46	gwb2_scaffold_178	60589	14591..23239	132	CTACCAATCGCACCACACTGGAATTGAAAC
Bacteroidetes	GWB2_Bacteroidetes_41_8	gwb2_scaffold_605	62953	32373..39616	110	CTACCAATCGCACCACACTGGAATTGAAAC
Bacteroidetes	GWC2_Bacteroidales_39_5_partial	gwc2_scaffold_18640	9432	7566..9422	28	CTTATAATCGTACCATACTGGAATTGAAAT
Bacteroidetes	GWC2_Bacteroidetes_30_6_partial	gwc2_scaffold_52562	8044	6627..7649	15	GTTGTGGTTTGATTAAAAAATGGAAACAAAAATATT
Bacteroidetes	GWC2_Bacteroidetes_33_15	gwc2_scaffold_13	310944	251716..254647	44	GTTGTGGTTTGATGTAATTTCAAGATGATAAAAAAC
Bacteroidetes	GWC2_Bacteroidetes_40_13	gwc2_scaffold_1216	33487	33060..33435	4	TTTCAAAATGTATCTTTGACTTACTGATAAACAAC
Bacteroidetes	GWC2_Bacteroidetes_40_13	gwc2_scaffold_175	83469	81598..83417	23	GTTGTTTATCAGTAAGTCAAAGATACATTTTGAAAGCAAATCACAAC
Bacteroidetes	GWC2_Bacteroidetes_40_20	gwc2_scaffold_351	61222	14638..23286	132	CTACCAATCGCACCACACTGGAATTGAAAC
Bacteroidetes	GWC2_Bacteroidetes_41_7	gwc2_scaffold_11145	13303	25..5031	76	CTACCAATCGCACCACACTGGAATTGAAAC
Bacteroidetes	GWC2_Bacteroidetes_41_7	gwc2_scaffold_38358	10946	9225..10904	25	CTACCAATCGCACCACACTGGAATTGAAAC
Bacteroidetes	GWD2_Bacteroidetes_33_33	gwd2_scaffold_6	310972	251716..254647	44	GTTGTGGTTTGATGTAATTTCAAGATGATAAAAAAC
Bacteroidetes	GWD2_Bacteroidetes_40_43	gwd2_scaffold_120	152745	120580..121472	13	GGTGCTTTTACCTTTCAAATCAAAGGCTTTTCCACC
Bacteroidetes	GWD2_Bacteroidetes_40_43	gwd2_scaffold_204	117076	33028..35454	29	GTTGTGATTTGCTTTCAAAATGTATCTTTGACTTACTGATAAACAAC
Bacteroidetes	GWE2_Bacteroidetes_39_28	gwe2_scaffold_68	181586	16665..19894	49	CTTATAATCGTACCATACTGGAATTGAAAT
Bacteroidetes	GWE2_Bacteroidetes_40_63	gwe2_scaffold_164	159214	157343..159162	23	GTTGTTTATCAGTAAGTCAAAGATACATTTTGAAAGCAAATCACAAC
Bacteroidetes	GWE2_Bacteroidetes_40_63	gwe2_scaffold_173	162431	31274..32166	13	GGTGGAAAAGCCTTTGATTTGAAAGGTAAAAGCACC
Bacteroidetes	GWE2_Bacteroidetes_40_63	gwe2_scaffold_581	33483	53..428	4	GTTGTTTATCAGTAAGTCAAAGATACATTTTGAAA
Bacteroidetes	GWE2_Bacteroidetes_40_7_partial	gwe2_scaffold_1185	19475	272..1009	10	GTTTCAGTGAGTTCCCTCCTAATTGGCCAATACAAC
Bacteroidetes	GWE2_Bacteroidetes_42_24	gwe2_scaffold_2439	9743	565..4181	47	GTTGTGACTTGCTTTCAATCAAAGTATTTCAACGATCTTTGACAAC
Bacteroidetes	GWE2_Bacteroidetes_42_39	gwe2_scaffold_305	152562	59719..60282	8	GTTGTTCTCACCTTCCAAAATTAAGGCATACACAAC
Bacteroidetes	GWE2_Bacteroidetes_42_39	gwe2_scaffold_34	236841	180695..182820	27	GTTGTCAGAGAACTTTATAAAGATACAATTTGAAAGCAAATCACAAC
Bacteroidetes	GWF2_Bacteroidetes_29_10	gwf2_scaffold_4410	35453	17761..18647	13	GTTGTAACTGCTCTTATTTTGAAGGGTAAAAACAAC
Bacteroidetes	GWF2_Bacteroidetes_33_38	gwf2_scaffold_403	114037	23988..25406	21	AATATTTATGTTTCCATTTTTTAATCAAACCACAAC
Bacteroidetes	GWF2_Bacteroidetes_33_38	gwf2_scaffold_487	88148	18923..19209	4	ATCTACAATAGTAGAAATTTTTAAAAACGATTTGAC
Bacteroidetes	GWF2_Bacteroidetes_34_53_partial	gwf2_scaffold_948	48587	118..12184	185	ATTTCAATTCCACTATGGGACGATTAAAAG
Bacteroidetes	GWF2_Bacteroidetes_35_48	gwf2_scaffold_1597	78250	26430..29662	47	ATTATTTATTATTCCATTTTTCTTTCAAACCACAAC
Bacteroidetes	GWF2_Bacteroidetes_35_48	gwf2_scaffold_5563	14972	9514..14219	71	CCTTTAATCGAACCTTTTAGGAATTGAAAC
Bacteroidetes	GWF2_Bacteroidetes_39_10	gwf2_scaffold_1682	53076	16639..19868	49	CTTATAATCGTACCATACTGGAATTGAAAT
Bacteroidetes	GWF2_Bacteroidetes_40_13	gwf2_scaffold_171	152446	31258..32150	13	GGTGGAAAAGCCTTTGATTTGAAAGGTAAAAGCACC
Bacteroidetes	GWF2_Bacteroidetes_40_13	gwf2_scaffold_378	117149	81639..84081	29	GTTGTTTATCAGTAAGTCAAAGATACATTTTGAAAGCAAATCACAAC
Bacteroidetes	GWF2_Bacteroidetes_40_14	gwf2_scaffold_12	318200	104681..106922	34	GTTTCAATTCCAATATGGTACGATTAAGGG
Bacteroidetes	GWF2_Bacteroidetes_40_23_partial	gwf2_scaffold_4388	33398	3631..4781	13	GTTGTGATTTGCTTTCAAATTGTATCTTTAATGCGTTCTATCACATC
Bacteroidetes	GWF2_Bacteroidetes_41_31	gwf2_scaffold_37	234174	5..1813	27	GTTTCAATTCCGCTTTGGTTCGATTGATAG
Bacteroidetes	GWF2_Bacteroidetes_41_31	gwf2_scaffold_608	61437	2..1018	15	CTATCAATCGAACCAAAGCGGAATTGAAAC
Bacteroidetes	GWF2_Bacteroidetes_42_66	gwf2_scaffold_47	233355	180695..182820	27	GTTGTCAGAGAACTTTATAAAGATACAATTTGAAAGCAAATCACAAC
Bacteroidetes	GWF2_Bacteroidetes_42_66	gwf2_scaffold_750	152633	59737..60300	8	GTTGTTCTCACCTTCCAAAATTAAGGCATACACAAC
Betaproteobacteria	GWA2_Betaproteobacteria_57_38_partial	gwa2_scaffold_9696	17628	8197..8460	4	CGCGGCAACCTGCGTCGTGCTCA
Betaproteobacteria	GWA2_Betaproteobacteria_57_38_partial	gwa2_scaffold_9696	17628	8533..8772	4	CGCGGCAACCTGCGTCGTGCTCA
Betaproteobacteria	GWA2_Betaproteobacteria_58_11	gwa2_scaffold_2226	27279	26543..27154	8	GCATCGCCCGCCAGCAATGGCGGGCGCGGATTGAAACA
Betaproteobacteria	GWA2_Betaproteobacteria_58_11	gwa2_scaffold_7376	67948	47540..51280	52	AAGTAAATACCAGCCCTGAATTCAAAGGGATTAAGAC
Betaproteobacteria	GWA2_Betaproteobacteria_61_42_partial	gwa2_scaffold_23377	17240	10944..15438	62	GCATCGCTCCCCGGAAACGGGGGGCGTGGATTGAAAC
Betaproteobacteria	GWA2_Betaproteobacteria_61_42_partial	gwa2_scaffold_30047	8109	1438..2199	11	AGTGTATCAAGCATTCCGATGGTGGGGTGTCGGAAC
Betaproteobacteria	GWA2_Betaproteobacteria_61_42_partial	gwa2_scaffold_5046	23014	12849..19842	116	GTTCACTGCCGGACAGGCAGCTCAGAAA
Betaproteobacteria	GWA2_Betaproteobacteria_61_42_partial	gwa2_scaffold_66517	7089	826..1262	6	GGTTGTAGCTCCCTCTCTCACCCCGGATAGCTA
Betaproteobacteria	GWA2_Gallionellales_54_124	gwa2_scaffold_14	522509	8877..9968	16	GTTCCGGTCAGAGCGCAAATCCCAATCTGCTACAAT
Betaproteobacteria	GWA2_Gallionellales_55_18	gwa2_scaffold_4330	68867	23931..27183	48	ATTGTAGAGCATCCGGGGTGAGAGAGGGAGCTACAAC
Betaproteobacteria	GWA2_Gallionellales_60_142	gwa2_scaffold_3315	61950	55000..56846	27	AGTGTAGTTCATCCGGGGTGAGAGAGGGAGCTACAAC
Betaproteobacteria	GWA2_Gallionellales_60_18	gwa2_scaffold_142	217007	6688..8638	26	GTAGCGCCCGCGCCTCGGCGCGGGCGAGGATTGAAAC
Betaproteobacteria	GWA2_Rhodocyclales_60_26	gwa2_scaffold_8177	21999	4660..5025	5	GTTGTAGCTCCCTCTCTCACCCCGGAAAGCTACAAT
Betaproteobacteria	GWA2_Rhodocyclales_65_19	gwa2_scaffold_10153	38011	64..2402	31	GTTTCAATCCTCGCCCGGCCCTCGCGGGCCGGGCGTC
Betaproteobacteria	GWA2_Rhodocyclales_65_19	gwa2_scaffold_693	102085	80..450	4	GACGCCCGGCCCGCGAGGGCCGGGCGAGGATTGAAA
Betaproteobacteria	GWA2_Rhodocyclales_65_19	gwa2_scaffold_969	42421	22..1577	23	ATTCTAGACGATTGGGATTTGCGCTCTGGCCGGAAC
Betaproteobacteria	GWA2_Sulfuritalea_61_24	gwa2_scaffold_12801	11767	196..2232	28	GTTTCAATCCTCGCCCGGCCCGCGAGGGCCGGGCGTC
Betaproteobacteria	GWA2_Sulfuritalea_61_24	gwa2_scaffold_28455	5448	311..615	4	GTTGTAGCTCCCTCTCTCACCCCGGATGCACTACAAT
Betaproteobacteria	GWA2_Sulfuritalea_61_24	gwa2_scaffold_9498	11351	6553..6991	6	CATTGTAGCTATCCGGGGTGAGAGAGGGAGCTACAAC
Betaproteobacteria	GWB2_Gallionellales_58_32	gwb2_scaffold_4764	7014	365..2211	27	GTTGTAGCTCCCTCTCTCACCCCGGATGAACTACACT
Betaproteobacteria	GWC2_Gallionellales_57_13_partial	gwc2_scaffold_19613	7440	3..453	6	GAAGCACCCCAGCCCTGAAAAAAAAGGGATTGAGAC
Betaproteobacteria	GWC2_Gallionellales-rel_55_98_partial	gwc2_scaffold_15780	7014	4804..6650	27	AGTGTAGTTCATCCGGGGTGAGAGAGGGAGCTACAAC
Chloroflexi	GWB2_Chloroflexi_54_36	gwb2_scaffold_2280	18562	71..3109	49	CTCTACCCCGCACACGCGGGGATGAACCC
Clostridiales	GWE2_Clostridiales_32_10	gwe2_scaffold_2438	9743	7767..9658	28	GTTTTAATCTAACCATAGTGGAATGTAAAT
Deltaproteobacteria	GWB2_Deltaproteobacteria_55_10p	gwb2_scaffold_11348	6228	3381..5181	25	GATCGCCCGGCATTCATGCCGGGCGCGGATTGAAAC
Deltaproteobacteria	GWB2_Deltaproteobacteria_55_10p	gwb2_scaffold_23972	5711	688..1559	14	CGGTTCATCCCCGCGCCTGCGGGGAACAC
Deltaproteobacteria	GWB2_Deltaproteobacteria_55_10p	gwb2_scaffold_6145	9787	9068..9744	9	GTAGCGCCCACCTGTCAGGGTGGGCGAGGATTGAAAC
Deltaproteobacteria	GWB2_Deltaproteobacteria_55_10p	gwb2_scaffold_714	29895	6673..12072	88	CGGTTCATCCCCGCGCCTGCGGGGAACAC
Deltaproteobacteria	GWB2_Deltaproteobacteria_55_6_partial	gwb2_scaffold_11400	7090	484..1311	12	GTTTCAATCCACGCCCCCGCGCGGGGGGCGAC
Deltaproteobacteria	GWB2_Geobacter_59_55_partial	gwb2_scaffold_1581	19292	2856..4535	27	CGGTTCATCCCCGCGCCTGCGGGGAACAC
Deltaproteobacteria	GWB2_Geobacter_59_55_partial	gwb2_scaffold_1581	19292	4611..5188	9	CGGTTCATCCCCGCGCCTGCGGGGAACAC
Deltaproteobacteria	GWB2_Geobacter_59_55_partial	gwb2_scaffold_5726	6234	354..2826	34	GTTTCAATCCTCACCCGCCATTGAAGGCGGGTGCTTC
Deltaproteobacteria	GWB2_Geobacter_60_29_partial	gwb2_scaffold_7275	5356	185..4611	72	CGGTTCATCCCCGCGCCTGCGGGGAACAC
Deltaproteobacteria	GWB2_Geobacter-like_52_12	gwb2_scaffold_5404	10090	10..221	3	CTGTTCCCCGCAAGCGCGGGGATGAACCG
Deltaproteobacteria	GWB2_GeobPelob_50_9_mix	gwb2_scaffold_7100	8966	8..281	4	TCGGTTCATCCCCGCGCTTGCGGGGAACAT
Deltaproteobacteria	GWC2_Deltaproteobacteria_55_46	gwc2_scaffold_75	121202	95844..96809	14	GTCGCTCCCCGCGCGGGAGCGTGGATTGAAAC
Deltaproteobacteria	GWC2_Deltaproteobacteria_56_8	gwc2_scaffold_3620	23135	12..1138	18	CGGTTCATCCCCACGCCTGTGGGGAACAT
Deltaproteobacteria	GWC2_Deltaproteobacteria_56_8	gwc2_scaffold_3620	23135	3917..6010	34	CGGTTCATCCCCACGCCTGTGGGGAACAT
Deltaproteobacteria	GWC2_Geobacteraceae_55_20	gwc2_scaffold_950	53538	6333..7161	11	GTTTCAATCCTCGCCCGCCCAGATAGGACGGGCGCTC
Deltaproteobacteria	GWC2_Syntrophobacterales_56_13	gwc2_scaffold_13757	7643	45..407	5	GTCGCCCCCCGCGCGGGGGCGTGGATTGAAAC
Deltaproteobacteria	GWF2_Desulfobacula_48_7_plus	gwf2_scaffold_13157	8883	625..1339	9	GTCTTAATCACCTCCGTAAGCGGTGCCCCATTCAAAC
Deltaproteobacteria	GWF2_Desulfobacula_48_7_plus	gwf2_scaffold_18076	14524	8701..9440	10	GTCTTAATCACCTCCGTAAGCGGTGCCCCATTCAAAC
Elusimicrobia	GWA2_Elusimicrobia_51_34	gwa2_scaffold_1270	51613	14816..18376	58	ATGTTCCCCACACGTGTGGGGATGAACCG
Elusimicrobia	GWA2_Elusimicrobia_69_24	gwa2_scaffold_1245	45911	45650..45898	3	GTTTCAATCCGCTCCCGGCCACGTCGCCGGGAGATAC
Elusimicrobia	GWA2_Elusimicrobia_69_24	gwa2_scaffold_4176	19952	20..1031	15	GTCGCCCCTCGCGCGGGGGCGTGGATTGAAAC
Elusimicrobia	GWC2_Elusimicrobia_51_8	gwc2_scaffold_4550	25228	6774..10402	59	CGGTTCATCCCCACACGTGTGGGGAACAT
Elusimicrobia	GWC2_Elusimicrobia_64_44	gwc2_scaffold_269	137433	119506..120090	11	TGACGGGCGCATGTCCTGCGGCGG
Elusimicrobia	GWF2_Elusimicrobia_52_66	gwf2_scaffold_22706	5947	71..3749	60	ATGTTCCCCACACGTGTGGGGATGAACCG
Firmicute	GWD2_Clostridiales_32_19	gwd2_scaffold_533	26409	17604..19030	21	GTTTCAATCCACGCACCCGCACGGGGTGCGAC
Firmicute	GWD2_Clostridiales_32_59	gwd2_scaffold_170	98801	37523..38613	16	GTTTTAATCTTACCATAGTGGAATGTAAAT
Firmicute	GWF2_Clostridiales_38_85	gwf2_scaffold_128	139288	105034..106548	22	GTCGCTCTCCACACGGAGAGCGTGGATTGAAAT
Ignavibacteria	GWA2_Ignavibacteriae_36_19	gwa2_scaffold_51276	5851	2509..2937	6	GTTTCAATCCACGCGCCCGCATGGGGCGCGAC
Ignavibacteria	GWC2_Ignavibacteria_38_9	gwc2_scaffold_532	71354	314..2393	31	GTTTCAATTCTACTGTAGTGCGATTAAGAG
Ignavibacteria	GWF2_Ignavibacteria_35_20	gwf2_scaffold_4656	36417	35385..35842	6	TGTCTCAATTCTATTATAGTTCGATTAACAT
Ignavibacteria	GWF2_Ignavibacteria_35_20	gwf2_scaffold_551	127553	18755..19213	6	GTTTCAATCCACGCGCCCGCATGGGGCGCGAC
Ignavibacteria	GWF2_Melioribacter_38_21	gwf2_scaffold_706	111854	102056..104136	31	CTCTTAATCGCACTACAGTAGAATTGAAAC
Lentisphaerae	GWF2_Lentisphaerae_38_69	gwf2_scaffold_162	125384	18254..18514	3	GTCAGAAATGACTGAAGAGCCGAAAGGCGATTGAGAC
Lentisphaerae	GWF2_Lentisphaerae_38_69	gwf2_scaffold_415	158347	138437..138984	7	GTTTCAATCCACGCTCTCCGTGCGGAGAGCGAC
Lentisphaerae	GWF2_Lentisphaerae_49_21	gwf2_scaffold_170	238297	154019..154724	10	GTTTCAATCCACGCCCCCCGCGCGGGGAGCGAC
Lentisphaerae	GWF2_Lentisphaerae_49_21	gwf2_scaffold_230	136552	10106..12154	30	GTCGCTCCCCGCGAGGGGGGCGTGGATTGAAAC
Lentisphaerae	GWF2_Lentisphaerae_50_93	gwf2_scaffold_392	85814	58092..64399	95	GTTCCCATCGTACCGTAGTGGATTTGAAAC
Lentisphaerae	GWF2_Lentisphaerae_50_93	gwf2_scaffold_495	72280	54532..56307	26	GTCGCTCCCCGCGTGGGGGGCGTGGATTGAAAC
Lentisphaerae	GWF2_Lentisphaerae_52_8	gwf2_scaffold_31134	6904	1178..1936	11	GTCGCGCCCCGCGTGGGCGCGTGGATTGAAAC
Lentisphaerae	GWF2_Lentisphaerae_52_8	gwf2_scaffold_31134	6904	2028..3913	28	GTCGCGCCCCGCGTGGGCGCGTGGATTGAAAC
Lentisphaerae	GWF2_Lentisphaerae_57_35	gwf2_scaffold_1774	120382	35820..38542	41	GTTTCAATCCACGCCCGCGCGAAGCGGGCGAC
Microgenomates (OP11)	GWA2_OP11_37_7	gwa2_scaffold_10168	31461	23004..23550	8	CTCTACAACTGATAAAGAATTTCTACTTTTGTAGATC
NC10	GWA2_Methylomirabilis_73_35	gwa2_scaffold_2857	23518	20551..23393	38	GGATTCCGCGGCGGCGACGCCGCGGCTCAATTGAAGC
NC10	GWA2_Methylomirabilis_73_35	gwa2_scaffold_5887	36555	12656..15344	36	GTTTCAGTCCCCTCCTCATCGGGGAACATCGTCGAAC
NC10	GWC2_Methylomirabilis_70_16	gwc2_scaffold_3228	18471	15504..18346	38	GGATTCCGCGGCGGCGACGCCGCGGCTCAATTGAAGC
NC10	GWC2_Methylomirabilis_70_16	gwc2_scaffold_5176	19084	18305..19078	10	GTTCGACGATGTTCCCCGATGAGGAGGGGACTGAAAC
Nitrospirae	GWA2_CP_Nitrospirae_hits_46_13	gwa2_scaffold_2344	152606	21200..22289	16	GTCGCGCCCCGCGCGGGCGCGTGGATTGAAAC
Nitrospirae	GWA2_Nitospirae_41_14_partial	gwa2_scaffold_10015	14651	14373..14631	3	GTTGAAACGGCGATTCCATAAAAACAAGGATTGAAAC
Nitrospirae	GWA2_Nitrospirae_40_7_partial	gwa2_scaffold_16583	7835	1751..2131	5	CTTTGATGCTTCTTATTTATCGGAGATATCTTCAAAC
Nitrospirae	GWA2_Nitrospirae_46_11	gwa2_scaffold_37252	10896	4387..7131	41	GTTTCAATCCACGCGCCCGCGAGGGGCGCGAC
Nitrospirae	GWC2_Nitrospirae-rel_56_14	gwc2_scaffold_21712	7531	975..6932	82	GTTTCAATCCTCGCCCGTCCAGGTAGGACGGGCGCTC
Omnitrophica (OP3)	GWA2_OP3_52_12	gwa2_scaffold_566	192082	127056..127347	4	GTTTCAATCCACGCGCCCGCGCGGGGCGCGAC
Omnitrophica (OP3)	GWF2_OP3_38_59	gwf2_scaffold_4665	32818	19177..19908	11	ATCTACAACAGTAGAAATTTTATGAGTCTGTTCGAT
Parcubacteria (OD1)	GWA2_OD1_43_13	gwa2_scaffold_1769	90105	9..1285	20	TCCTAATACATATAAAAGATTTCTACTTTTGTAGAT
Parcubacteria (OD1)	GWA2_OD1_44_42	gwa2_scaffold_807	59059	55800..56550	11	ATCTACAAAAGTAGAAATTTTATAGAGGTATTTGGC
Parcubacteria (OD1)	GWA2_OD1_47_8	gwa2_scaffold_25964	7367	2390..2642	3	CCTGTAGACCGGTCTCATTCTGAGAGGGGTATGCAACT
Parcubacteria (OD1)	GWC1_OD1_43_30	gwc1_scaffold_1354	82041	36072..36299	4	CCAGTGGTGTTGGAGGAGAGTGCG
Parcubacteria (OD1)	GWC2_OD1_44_17	gwc2_scaffold_426	52013	44665..45517	13	ATCTACAAAAGTAGAAATTTTATAGAGGTATTTGGC
Parcubacteria (OD1)	GWF2_OD1_44_17	gwf2_scaffold_13768	7917	7260..7606	5	TCTACAAAAGTAGAAATTTTATAGAGGTATTTGGC
Parcubacteria (OD1)	GWF2_OD1_44_17	gwf2_scaffold_4964	36882	427..1279	13	ATCTACAAAAGTAGAAATTTTATAGAGGTATTTGGC
Peregrinibacteria (PER)	GWA2_PER_33_10	gwa2_scaffold_2902	51203	11040..11898	13	GTTTAAAAGTCCTATTGGATTTCTACTTTTGTAGAT
Peregrinibacteria (PER)	GWA2_PER_44_7	gwa2_scaffold_8078	12590	11859..12590	11	ATCTACAAAAGTAGAAATCCAATAAGGATATCGAAT
Peregrinibacteria (PER)	GWC2_PER_33_13	gwc2_scaffold_436	51559	11040..11898	13	GTTTAAAAGTCCTATTGGATTTCTACTTTTGTAGAT
Planctomycetes	GWA2_Planctomycete_KSU_39_15	gwa2_scaffold_33206	7252	255..509	3	GTCGCAATCCCTTATTCATCAGG
Planctomycetes	GWC2_Planctomycete_KSU_39_26	gwc2_scaffold_12851	8266	567..821	3	GTCGCAATCCCTTATTCATCAGG
Planctomycetes	GWC2_Planctomycete_KSU_39_26	gwc2_scaffold_13443	8936	7650..8773	14	GTGTGAATCATTGACCTGATGTAGAAGGGATTGCGAC
Planctomycetes	GWF2_Planctomycete_41_51	gwf2_scaffold_1153	42220	84..976	13	GTTTCAATCCACGCTCCTGTGTGAGGAGCGAT
Planctomycetes	GWF2_Planctomycete_41_51	gwf2_scaffold_2421	25144	24637..25060	6	GTTTCAATCCACGCTCCTGTGTGAGGAGCGAT
Planctomycetes	GWF2_Planctomycete_41_51	gwf2_scaffold_3228	46532	6159..8171	30	AGTGTAACTAATCCCGACCTGATGTCAATCCACAAC
Planctomycetes	GWF2_Planctomycete_41_51	gwf2_scaffold_5054	52398	22119..24362	33	GTCGCTCCCTTCACGGGAGCGTGGATTGAAAC
Planctomycetes	GWF2_Planctomycete_41_51	gwf2_scaffold_7442	14711	13908..14648	10	GTTATAGTTGACAGTTCAAGCAATCTCAAATACAAT
Planctomycetes	GWF2_Planctomycetes_39_14_partial	gwf2_scaffold_10320	11348	723..977	3	GTCGCAATCCCTTATTCATCAGG
Proteobacteria	GWA2_Novel_Proteobacteria_55_82	gwa2_scaffold_203	104619	95722..96687	14	GTCGCTCCCCGCGCGGGAGCGTGGATTGAAAC
Proteobacteria	GWA2_Proteobacteria_43_19	gwa2_scaffold_7984	24900	9454..9843	5	ATTTGAAGGTATCTCCGATAAGTAAAACGCATCAAAG
Proteobacteria	GWB2_Proteobacteria_55_19	gwb2_scaffold_511	33251	14039..16132	34	CGGTTCATCCCCACGCCTGTGGGGAACAT
Proteobacteria	GWB2_Proteobacteria_55_19	gwb2_scaffold_511	33251	8158..11236	50	CGGTTCATCCCCACGCCTGTGGGGAACAT
Proteobacteria	GWC1_Azobacter_66_9	gwc1_scaffold_20323	6522	3354..5123	29	CTTCACTGCCGAATAGGCAGCTCAGAAA
Proteobacteria	GWF2_Proteo_42_12	gwf2_scaffold_1015	47300	14651..15054	5	AGTTACAGTTAAGGCTCTTTGAAAATATGGCGTGAAAC
Spirochaetes	GWB1_Spirochaetales_60_80	GWB1_scaffold_1090	56560	7316..24244	254	GTCGCCTCCTTCGCGGGGGCGTGGATTGAAAC
Spirochaetes	GWB1_Spirochaetes_59_5	GWB1_scaffold_3172	30722	57..8046	120	GTTTCAATCCACGCCCCCGCGCGGGGGGCGAC
Spirochaetes	GWB1_Spirochaetes_59_5	GWB1_scaffold_7903	13953	13369..13930	8	GTCGCCCCCCGCGCGGGGGCGTGGATTGAAAC
Spirochaetes	GWC1_Spirochaetes_27_15	gwc1_scaffold_11064	7928	4951..6216	17	ATAACATTAATAGTCAAAGAATACAAGTAATTGAAAC
Spirochaetes	GWC1_Spirochaetes_27_15	gwc1_scaffold_11064	7928	7138..7680	7	ATAACATTAATAGTCAAAGAATACAAGTAATTGAAAC
Spirochaetes	GWC1_Sprirochaete_61_12	gwc1_scaffold_2976	45481	20..13280	198	GTCGCCTCCTTCGCGGGGGCGTGGATTGAAAC
Spirochaetes	GWC2_Spirochaete_52_13	gwc2_scaffold_7406	18546	16058..16882	13	ATATTCCCCGCGTCTGCGGGGGTGTTTC
Spirochaetes	GWC2_Spirochaete_52_13	gwc2_scaffold_7406	18546	16957..18267	21	ATATTCCCCGCGTCTGCGGGGGTGTTTC
Spirochaetes	GWD1_Treponema_61_31	gwd1_scaffold_352	34816	7316..24244	254	GTCGCCTCCTTCGCGGGGGCGTGGATTGAAAC
Spirochaetes	GWE1_Spirochaete_60_18	gwe1_scaffold_751	56728	32527..49413	253	GTTTCAATCCACGCCCCCGCGAAGGAGGCGAC
Spirochaetes	GWF1_Spirochaete_49_6	gwf1_scaffold_3023	17026	13581..16869	44	CTTTCAGACCTATATCCAGAATAACAAGGATTGAAAC
Spirochaetes	GWF1_Spirochaetes_60_12	gwf1_scaffold_1020	26229	2010..18914	253	GTTTCAATCCACGCCCCCGCGAAGGAGGCGAC
TA06	GWE2_TA06_54_12	gwe2_scaffold_8	955765	836492..836787	4	GTCGCGCCCCGCGCGGGCGCGTGGATTGAAAC
TA06	GWF2_TA06_54_11	gwf2_scaffold_2236	44075	16264..16559	4	GTCGCGCCCCGCGCGGGCGCGTGGATTGAAAC
TM6	GWF2_TM6_37_49	gwf2_scaffold_963	57565	27003..27313	4	TTCAGTGAGCTTACTCTTAATCGGCCAATACAAC
Unknown_CP	GWD2_RBX1-related_39_127	gwd2_scaffold_656	39598	15920..19349	51	GTCGCTCCCTACGCGGGAGCGTGGATTGAAAC
Unknown_CP	GWD2_RBX1-related_39_127	gwd2_scaffold_656	39598	38691..39517	11	ATAAGAAACCTACGAATACCTGGATAGGTATTGAGAC
Unknown_CP	GWF2_RBX1-related_38_17	gwf2_scaffold_14057	12914	82..1197	15	GTCTCAATACCTATCCAGGTATTCGTAGGTTTCTTAT
Unknown_CP	GWF2_RBX1-related_38_17	gwf2_scaffold_15186	13541	12373..13396	15	GTTTCAATCCACGCTCCCGCGTAGGGAGCGAC
Unknown_CP	GWA2_CP_42_11	gwa2_scaffold_34293	8243	3635..5281	25	ATTTCATTGTGCCTATAAGGAATTGAAAC
Unknown_CP	GWA2_CP_54_8_partial	gwa2_scaffold_9554	21146	78..289	3	GTGTTCCCCGTGCGTGCGGGGATGAACCG
Unknown_CP	GWB1_CP_36_13	GWB1_scaffold_1943	33338	7540..8014	6	GTTTCAATCCTTGTTATTTTGGAAGTTGAATTTTAAT
Unknown_CP	GWB2_CP_71_10_partial	gwb2_scaffold_16413	6347	4639..6294	22	GGATTCCGCGGCGGCGACGCCGCGGCTCAATTGAAGC
Unknown_CP	GWB2_CP_71_10_partial	gwb2_scaffold_16413	6347	50..1869	24	GGATTCCGCGGCGGCGACGCCGCGGCTCAATTGAAGC
Unknown_CP	GWC2_CP_38_7_partial	gwc2_scaffold_14545	10872	1..990	15	ATCTACAATAGTAGAAATTATCTGAAGCTTCTAGAC
Unknown_CP	GWC2_CP_38_7_partial	gwc2_scaffold_30300	8619	6800..8324	20	GTAGGAATCATTGACCTGATGAATAAGGGATTGCGAC
Unknown_CP	GWC2_CP_39_7_partial	gwc2_scaffold_27240	7024	1318..2023	10	GTTTCAGTCCCCTGCAGGGGATGTCCGTCTCC
Unknown_CP	GWC2_CP_60_17_partial	gwc2_scaffold_7496	11211	265..1167	15	GAGCGCGAGCGCAAGGAGGCCGAGGAA
Unknown_CP	GWF2_CP_34_7_partial	gwf2_scaffold_10951	8378	2443..3666	18	GTTATAACTTGCTCTCATTTTCATGTCTGATATAAT
Unknown_CP	GWF2_CP_34_7_partial	gwf2_scaffold_10951	8378	711..943	3	GTTGTGGATTGACAGCAGGTCGAGATTAGTTACACT
Unknown_CP	GWF2_CP_34_7_partial	gwf2_scaffold_55747	5264	94..3970	52	GTTTCAATCCTTATTTTAATGGAACCAACATATCAAC
Unknown_CP	GWF2_CP_54_8_partial	gwf2_scaffold_10445	8185	60..1552	24	CGGTTCATCCCCACGCCCGTGGGGAACAT
WS6	GWF1_WS6_37_7	gwf1_scaffold_44	119464	16272..16560	4	GTCTATTCCTTATAGTAGATTTCTACTTTTGTAGAT
