# Supplementary material for: Major bacterial lineages are essentially devoid of CRISPR-Cas viral defence systems
Source: Nat Commun. 2016 Feb 3;7:10613. doi: 10.1038/ncomms10613 (PMC4742961; doi:10.1038/ncomms10613)
Supplement: Supplementary Data 3 — cas operons identified in Rifle groundwater genomes. [file ncomms10613-s4.xlsx]

## Sheet: Sheet1
Supplementary Data 3: cas operons identified in Rifle groundwater genomes.
Scaffold	ORF No.	Bin	Taxonomic group	Cas type	Operon architecturea
gwc2_scaffold_6399	2	GWC2_ACD39_50_8	ACD39	I-F	cas1_I-F--cas3_cas2_I-F--csy1_I-F--csy2_I-F--csy3_I-F--cas6_I-F
gwe1_scaffold_810	12	GWE1_Rhodobacter_64_9_partial	Alphaproteobacteria	I-E	cas2_I-E--cas1_I-E--cas6_I-E--cas5_I-E--cas7_I-E--#--#--cas3_I
gwf1_scaffold_1194	5	GWF1_Rhodobacteraceae_65_7	Alphaproteobacteria	I-E	cas2_I-E--cas1_I-E--cas6_I-E--cas5_I-E--cas7_I-E--#--#--cas3_I
gwe1_scaffold_3600	2	GWE1_Rhodobacter_64_9_partial	Alphaproteobacteria	I-C	cas2_I_II_III--cas1_I-C--cas4_I-A_I-B_I-C_I-D_II-B--cas7_I-C--cas8c_I-C--cas5_I-C--cas3''_I
gwf1_scaffold_810	26	GWF1_Rhodobacteraceae_65_7	Alphaproteobacteria	I-C	cas2_I_II_III--cas1_I-C--cas4_I-A_I-B_I-C_I-D_II-B--cas7_I-C--cas8c_I-C--cas5_I-C--cas3''_I
gwc2_scaffold_707	5	GWC2_Archaea_35_11	Archaea	I-?	cas4_I-A_I-B_I-C_I-D_II-B--#--casRa_I-A
gwf2_scaffold_7360	5	GWF2_Archaea_37_7_plus_minus	Archaea	I-?	cas4_I-A_I-B_I-C_I-D_II-B--#--casRa_I-A
gwa2_scaffold_5628	21	GWA2_Archaeon_28_8	Archaea	I-B	cas3_I--cas5_I-B--cas7_I-B
gwa2_scaffold_6427	4	GWA2_Archaea_54_9	Archaea	I-U	cas2_I_II_III--cas1_I-II-III--csb2_I-U--csb1_I-U--csx17_I-U--cas3_I
gwc2_scaffold_12583	1	GWC2_Archaea_57_20	Archaea	?-?	cas2_I_II_III--#--cas4_I-A_I-B_I-C_I-D_II-B
gwa2_scaffold_2445	28	GWA2_Archaea_36_16_part	Archaea	?-?	cas1_I-II-III--cas2_I_II_III--cas4_I-A_I-B_I-C_I-D_II-B
gwb1_scaffold_2574	3	GWB1_Archaea_36_5	Archaea	?-?	cas1_I-II-III--cas2_I_II_III--cas4_I-A_I-B_I-C_I-D_II-B
gwc2_scaffold_1033	12	GWC2_Archaea_36_8	Archaea	?-?	cas1_I-II-III--cas2_I_II_III--cas4_I-A_I-B_I-C_I-D_II-B
gwb1_scaffold_10668	4	GWB1_Archaea_57_18	Archaea	?-?	cas1_I-II-III--cas2_I_II_III--#--cas4_I-A_I-B_I-C_I-D_II-B
gwc1_scaffold_6648	1	GWC1_Archaea_56_16	Archaea	?-?	cas1_I-II-III--cas2_I_II_III--#--cas4_I-A_I-B_I-C_I-D_II-B
gwa2_scaffold_536	75	GWA2_Archaea_like_34_34_partial	Archaea	?-?	cas1_I-II-III
gwc1_scaffold_7716	1	GWC1_Archaea_56_16	Archaea	?-?	cas1_I-II-III
gwc2_scaffold_719	11	GWC2_Archaea_33_18	Archaea	?-?	cas1_I-II-III
gwf2_scaffold_1183	11	GWF2_Archaea_34_31	Archaea	?-?	cas1_I-II-III
gwa2_scaffold_55717	1	GWA2_Archaea_35_12	Archaea	I-B	cas1_I-B--cas2_I_II_III
gwc2_scaffold_34790	9	GWC2_Archaea_49_6_partial	Archaea	?-?	cas1_I-B
gwa2_scaffold_99	36	GWA2_Bacteroidetes_33_15	Bacteroidetes	II-?	cas2_I_II_III--cas1_II--csn1
gwb2_scaffold_4	208	GWB2_Bacteroidetes_32_14	Bacteroidetes	II-?	cas2_I_II_III--cas1_II--csn1
gwc2_scaffold_13	208	GWC2_Bacteroidetes_33_15	Bacteroidetes	II-?	cas2_I_II_III--cas1_II--csn1
gwd2_scaffold_6	208	GWD2_Bacteroidetes_33_33	Bacteroidetes	II-?	cas2_I_II_III--cas1_II--csn1
gwe2_scaffold_2439	2	GWE2_Bacteroidetes_42_24	Bacteroidetes	II-?	cas2_I_II_III--cas1_II--csn1
gwa2_scaffold_1292	19	GWA2_Bacteroidetes_42_15	Bacteroidetes	II-?	cas2_I_II_III--cas1_II--#--csn1
gwe2_scaffold_34	145	GWE2_Bacteroidetes_42_39	Bacteroidetes	II-?	cas2_I_II_III--cas1_II--#--csn1
gwf2_scaffold_210	90	GWF2_Bacteroidetes_33_38	Bacteroidetes	II-?	cas2_I_II_III--cas1_II--#--csn1
gwf2_scaffold_47	145	GWF2_Bacteroidetes_42_66	Bacteroidetes	II-?	cas2_I_II_III--cas1_II--#--csn1
gwa2_scaffold_39869	1	GWA2_Bacteroidetes_40_14	Bacteroidetes	II-?	cas2_I_II_III--cas1_II--#--#--csn1
gwc2_scaffold_1216	22	GWC2_Bacteroidetes_40_13	Bacteroidetes	II-?	cas2_I_II_III--cas1_II--#--#--csn1
gwd2_scaffold_204	23	GWD2_Bacteroidetes_40_43	Bacteroidetes	II-?	cas2_I_II_III--cas1_II--#--#--csn1
gwe2_scaffold_581	2	GWE2_Bacteroidetes_40_63	Bacteroidetes	II-?	cas2_I_II_III--cas1_II--#--#--csn1
gwf2_scaffold_1597	19	GWF2_Bacteroidetes_35_48	Bacteroidetes	II-?	cas2_I_II_III--cas1_II--#--#--csn1
gwf2_scaffold_378	76	GWF2_Bacteroidetes_40_13	Bacteroidetes	II-?	cas2_I_II_III--cas1_II--#--#--csn1
gwf2_scaffold_4388	4	GWF2_Bacteroidetes_40_23_partial	Bacteroidetes	II-?	cas2_I_II_III--cas1_II--#--#--csn1
gwa2_scaffold_5130	3	GWA2_Bacteroidetes_32_17	Bacteroidetes	II-?	cas2_I_II_III--cas1_II--#--#--#--csn1
gwb2_scaffold_12	179	GWB2_Bacteroidetes_40_19	Bacteroidetes	I-C	cas2_I_II_III--cas1_I-C--cas4_I-A_I-B_I-C_I-D_II-B--#--cas7_I-C--cas8c_I-C--cas5_I-C--cas3_I
gwb2_scaffold_178	8	GWB2_Bacteroidetes_40_46	Bacteroidetes	I-B	cas2_I_II_III--cas1_I-B--cas4_I-A_I-B_I-C_I-D_II-B--cas3_I--cas5_I-B--cas7_I-B--#--cas6_I-A
gwc2_scaffold_351	8	GWC2_Bacteroidetes_40_20	Bacteroidetes	I-B	cas2_I_II_III--cas1_I-B--cas4_I-A_I-B_I-C_I-D_II-B--cas3_I--cas5_I-B--cas7_I-B--#--cas6_I-A
gwf2_scaffold_12	107	GWF2_Bacteroidetes_40_14	Bacteroidetes	I-?	cas2_I_II_III--cas1_I-B--cas4_I-A_I-B_I-C_I-D_II-B--cas3_I--#--cas7_I-C--#--cas6_I-A
gwe2_scaffold_68	5	GWE2_Bacteroidetes_39_28	Bacteroidetes	I-?	cas2_I_II_III--cas1_I-B--cas4_I-A_I-B_I-C_I-D_II-B--#--cas7_I-A--#--cas3_I--cas6_I-A
gwf2_scaffold_1682	5	GWF2_Bacteroidetes_39_10	Bacteroidetes	I-?	cas2_I_II_III--cas1_I-B--cas4_I-A_I-B_I-C_I-D_II-B--#--cas7_I-A--#--cas3_I--cas6_I-A
gwc2_scaffold_18640	1	GWC2_Bacteroidales_39_5_partial	Bacteroidetes	I-?	cas2_I_II_III--cas1_I-B--cas4_I-A_I-B_I-C_I-D_II-B--#--cas7_I-A--#--cas3_I
gwf2_scaffold_37	2	GWF2_Bacteroidetes_41_31	Bacteroidetes	I-U	cas2_I_II_III--cas1_I-B--cas4_I-A_I-B_I-C_I-D_II-B--#--#--cas3_I--cas7_I--csp2_I-U--cas5_I--#--#--cas6_I-A
gwc2_scaffold_38358	4	GWC2_Bacteroidetes_41_7	Bacteroidetes	I-B	cas2_I_II_III--cas1_I-B--cas4_I-A_I-B_I-C_I-D_II-B--#--#--cas3_I--cas3''_I--#--cas6-I-III
gwb2_scaffold_605	19	GWB2_Bacteroidetes_41_8	Bacteroidetes	I-B	cas2_I_II_III--cas1_I-B--cas4_I-A_I-B_I-C_I-D_II-B--#--#--cas3_I--#--cas6-I-III
gwf2_scaffold_5563	2	GWF2_Bacteroidetes_35_48	Bacteroidetes	I-?	cas2_I_II_III--cas1_I-B--cas4_I-A_I-B_I-C_I-D_II-B--#--#--cas3_I--#--cas6_I-A
gwf2_scaffold_948	7	GWF2_Bacteroidetes_34_53_partial	Bacteroidetes	I-B	cas2_I_II_III--#--cas1_I-B--#--#--cas4_I-A_I-B_I-C_I-D_II-B--#--#--cas3_I--cas5_I-B--cas7_I-B--#--#--#--cas6_I-A
gwa2_scaffold_2154	2	GWA2_Bacteroidetes_32_17	Bacteroidetes	III-A	cas10_III--csm2_III-A--csm3_III-A--csm4_III-A--csm5_III-A
gwa2_scaffold_5479	8	GWA2_Bacteroidetes_32_17	Bacteroidetes	III-A	cas10_III--csm2_III-A--csm3_III-A--#--#--csm4_III-A--csm5_III-A
gwe2_scaffold_1185	5	GWE2_Bacteroidetes_40_7_partial	Bacteroidetes	III-B	cas10_III--cmr3_III-B--cmr4_III-B--#--cmr6_III-B
gwf2_scaffold_403	20	GWF2_Bacteroidetes_33_38	Bacteroidetes	?-?	cas1_II--cas2_I_II_III
gwb2_scaffold_0	179	GWB2_Bacteroidetes_40_19	Bacteroidetes	?-?	cas1_I-II-III--cas2_I_II_III
gwa2_scaffold_7376	31	GWA2_Betaproteobacteria_58_11	Betaproteobacteria	III-A	csm3_III-A--csm2_III-A--cas10_III--csx1_III-U
gwa2_scaffold_24707	5	GWA2_Betaproteobacteria_57_38_partial	Betaproteobacteria	I-C	cas5_I-C--cas8c_I-C--cas7_I-C
gwa2_scaffold_10153	10	GWA2_Rhodocyclales_65_19	Betaproteobacteria	I-C	cas3''_I--cas5_I-C--cas8c_I-C--cas7_I-C
gwb2_scaffold_3768	5	GWB2_Betaproteobacteria_56_11_partial	Betaproteobacteria	I-C	cas3''_I--cas5_I-C--cas8c_I-C--cas7_I-C
gwb2_scaffold_22101	10	GWB2_Gallionellales_55_7_partial	Betaproteobacteria	I-E	cas2_I-E--cas1_I-E--#--#--cas6_I-E--cas5_I-E
gwa2_scaffold_66517	2	GWA2_Betaproteobacteria_61_42_partial	Betaproteobacteria	II-?	cas2_I_II_III--cas1_II--csn1
gwa2_scaffold_14	11	GWA2_Gallionellales_54_124	Betaproteobacteria	II-?	cas2_I_II_III--cas1_II--csn1
gwa2_scaffold_4330	18	GWA2_Gallionellales_55_18	Betaproteobacteria	II-?	cas2_I_II_III--cas1_II--csn1
gwa2_scaffold_3315	45	GWA2_Gallionellales_60_142	Betaproteobacteria	II-?	cas2_I_II_III--cas1_II--csn1
gwa2_scaffold_8177	5	GWA2_Rhodocyclales_60_26	Betaproteobacteria	II-?	cas2_I_II_III--cas1_II--csn1
gwa2_scaffold_28455	2	GWA2_Sulfuritalea_61_24	Betaproteobacteria	II-?	cas2_I_II_III--cas1_II--csn1
gwa2_scaffold_9498	4	GWA2_Sulfuritalea_61_24	Betaproteobacteria	II-?	cas2_I_II_III--cas1_II--csn1
gwb2_scaffold_7662	1	GWB2_Gallionellales_57_20_partial	Betaproteobacteria	II-?	cas2_I_II_III--cas1_II--csn1
gwb2_scaffold_4764	1	GWB2_Gallionellales_58_32	Betaproteobacteria	II-?	cas2_I_II_III--cas1_II--csn1
gwc2_scaffold_15780	1	GWC2_Gallionellales-rel_55_98_partial	Betaproteobacteria	II-?	cas2_I_II_III--cas1_II--csn1
gwa2_scaffold_142	3	GWA2_Gallionellales_60_18	Betaproteobacteria	I-C	cas2_I_II_III--cas1_I-C--cas4_I-A_I-B_I-C_I-D_II-B--#--cas7_I-C--cas8c_I-C--cas5_I-C
gwa2_scaffold_23377	3	GWA2_Betaproteobacteria_61_42_partial	Betaproteobacteria	I-C	cas2_I_II_III--cas1_I-C--cas4_I-A_I-B_I-C_I-D_II-B--#--#--cas7_I-C--cas8c_I-C--cas8c_I-C--cas5_I-C--#--cas3''_I
gwa2_scaffold_12801	2	GWA2_Sulfuritalea_61_24	Betaproteobacteria	I-C	cas2_I_II_III--cas1_I-C--cas4_I-A_I-B_I-C_I-D_II-B--#--#--#--#--cas7_I-C--cas8c_I-C--cas5_I-C--cas3''_I
gwa2_scaffold_2226	14	GWA2_Betaproteobacteria_58_11	Betaproteobacteria	I-C	cas2_I_II_III--cas1_I-C--#--#--cas4_I-A_I-B_I-C_I-D_II-B--cas3_I--cas7_I-C--#--cas5_I-C
gwa2_scaffold_30047	1	GWA2_Betaproteobacteria_61_42_partial	Betaproteobacteria	?-?	cas1_II
gwa2_scaffold_5046	3	GWA2_Betaproteobacteria_61_42_partial	Betaproteobacteria	I-F	cas1_I-F--cas3_cas2_I-F--#--csy1_I-F--csy2_I-F--csy3_I-F--cas6_I-F
gwb2_scaffold_3120	1	GWB2_Chloroflexi_54_36	Chloroflexi	I-E	cas2_I-E--cas1_I-E--cas6_I-E--cas5_I-E--cas7_I-E--cse2_I-E--cse1_I-E--cas3_I
gwe2_scaffold_2438	1	GWE2_Clostridiales_32_10	Clostridiales	I-A	cas2_I_II_III--cas1_I-B--cas1_I-B--cas4_I-A_I-B_I-C_I-D_II-B--cas3_I--cas5_I-B--cas7_I-C--cas8a1_I-A--cas6-I-III
gwc2_scaffold_1900	30	GWC2_Geobacteraceae_55_11_partial	Deltaproteobacteria	I-C	cas5_I-C--cas8c_I-C--cas7_I-C--#--cas8c_I-C
gwb2_scaffold_1994	1	GWB2_Geobacter_53_20_partial	Deltaproteobacteria	I-E	cas3_I--cse1_I-E--cse2_I-E--cas7_I-E--cas5_I-E--cas6_I-E
gwb2_scaffold_2618	16	GWB2_Geobacter-like_52_12	Deltaproteobacteria	I-E	cas3_I--cse1_I-E--cse2_I-E--cas7_I-E--cas5_I-E--cas6_I-E
gwf2_scaffold_12287	2	GWF2_Desulfobacula_48_7_plus	Deltaproteobacteria	I-C	cas3_I--cas7_I-C--#--cas5_I-C
gwb2_scaffold_39860	1	GWB2_Deltaproteobacteria_55_10p	Deltaproteobacteria	I-C	cas3_I--cas5_I-C--cas8c_I-C--cas8c_I-C--cas7_I-C--cas7_I-C
gwb2_scaffold_714	13	GWB2_Deltaproteobacteria_55_10p	Deltaproteobacteria	I-E	cas2_I-E--cas1_I-E--cas6_I-E--cas5_I-E--cas7_I-E--cse2_I-E--cse1_I-E--cas3_I
gwc2_scaffold_3620	6	GWC2_Deltaproteobacteria_56_8	Deltaproteobacteria	I-E	cas2_I-E--cas1_I-E--cas6_I-E--cas5_I-E--cas7_I-E--cse2_I-E--cse1_I-E--cas3_I
gwb2_scaffold_23972	3	GWB2_Deltaproteobacteria_55_10p	Deltaproteobacteria	I-E	cas2_I-E--cas1_I-E--#--cas6_I-E--cas5_I-E--cas7_I-E
gwb2_scaffold_7100	1	GWB2_GeobPelob_50_9_mix	Deltaproteobacteria	I-E	cas2_I-E--#--cas1_I-E--#--cas5_I-E--cas7_I-E--cas6_I-E--cse2_I-E--cse1_I-E
gwf2_scaffold_13157	1	GWF2_Desulfobacula_48_7_plus	Deltaproteobacteria	?-?	cas2_I_II_III--cas2_I_II_III--#--#--#--RAMP_I_III
gwb2_scaffold_6145	3	GWB2_Deltaproteobacteria_55_10p	Deltaproteobacteria	I-C	cas2_I_II_III--cas1_I-C--cas4_I-A_I-B_I-C_I-D_II-B--cas7_I-C--cas8c_I-C--cas5_I-C--cas3''_I
gwb2_scaffold_3255	2	GWB2_Geobacter_53_20_partial	Deltaproteobacteria	I-C	cas2_I_II_III--cas1_I-C--cas4_I-A_I-B_I-C_I-D_II-B--cas7_I-C--cas8c_I-C--cas5_I-C--cas3''_I
gwc2_scaffold_75	121	GWC2_Deltaproteobacteria_55_46	Deltaproteobacteria	I-C	cas2_I_II_III--cas1_I-C--cas4_I-A_I-B_I-C_I-D_II-B--cas7_I-C--cas8c_I-C--cas5_I-C
gwb2_scaffold_5726	1	GWB2_Geobacter_59_55_partial	Deltaproteobacteria	I-C	cas2_I_II_III--cas1_I-C--cas4_I-A_I-B_I-C_I-D_II-B--cas7_I-C
gwc2_scaffold_950	10	GWC2_Geobacteraceae_55_20	Deltaproteobacteria	I-C	cas2_I_II_III--cas1_I-C--cas4_I-A_I-B_I-C_I-D_II-B--#--cas7_I-C--cas8c_I-C--cas5_I-C--cas3''_I
gwd2_scaffold_2691	2	GWD2_Desulfuromonadales_61_12	Deltaproteobacteria	I-C	cas2_I_II_III--cas1_I-C--#--cas4_I-A_I-B_I-C_I-D_II-B--cas7_I-C--cas8c_I-C--cas5_I-C--cas3_I
gwb2_scaffold_9618	1	GWB2_Geobacteraceae_53_12_partial	Deltaproteobacteria	I-C	cas2_I_II_III--cas1_I-C--#--cas4_I-A_I-B_I-C_I-D_II-B--#--#--cas7_I-C--cas8c_I-C
gwb2_scaffold_3851	1	GWB2_Geobacter_53_34_partial	Deltaproteobacteria	I-E	cas1_I-E--cas6_I-E--cas5_I-E--cas7_I-E--cse2_I-E--cse1_I-E--cas3_I
gwb2_scaffold_1581	10	GWB2_Geobacter_59_55_partial	Deltaproteobacteria	I-E	cas1_I-E--cas6_I-E--cas5_I-E--cas7_I-E--cse2_I-E--cse1_I-E--cas3_I
gwb2_scaffold_7275	3	GWB2_Geobacter_60_29_partial	Deltaproteobacteria	I-E	cas1_I-E--cas2_I-E
gwc2_scaffold_40080	1	GWC2_Desulfuromonadales_49_7_one_plus	Deltaproteobacteria	I-E	cas1_I-E--#--cas5_I-E--cas7_I-E--cas6_I-E--cse2_I-E
gwf2_scaffold_11148	2	GWF2_Geobacter_54_21	Deltaproteobacteria	I-C	cas1_I-C--cas4_I-A_I-B_I-C_I-D_II-B--#--cas7_I-C--cas8c_I-C--cas5_I-C--cas3''_I
gwb2_scaffold_4001	1	GWB2_CGWB2_Proteobacteria_46_18_v_partialP_46_18_partial	Deltaproteobacteria	I-C	cas1_I-C--#--cas4_I-A_I-B_I-C_I-D_II-B--cas7_I-C--cas8c_I-C--cas5_I-C--cas3''_I
gwb2_scaffold_11400	1	GWB2_Deltaproteobacteria_55_6_partial	Deltaproteobacteria	I-C	cas1_I-C--#--#--#--#--cas7_I-C--cas8c_I-C
gwa2_scaffold_7331	1	GWA2_CP_43_7GWA2_Deltaproteobacteria_43_7_partial_partial	Deltaproteobacteria	?-?	cas1_I-C
gwb2_scaffold_9669	4	GWB2_Elusimicrobium_67_8	Elusimicrobia	I-U	csb1_I-U--csb2_I-U--csb2_I-U
gwa2_scaffold_2913	1	GWA2_Elusimicrobia_69_24	Elusimicrobia	I-?	cas3_I--cas5_I-C
gwa2_scaffold_1270	6	GWA2_Elusimicrobia_51_34	Elusimicrobia	I-E	cas2_I-E--cas1_I-E--#--cas6_I-E--cas5_I-E--cas7_I-E--cse2_I-E--cse1_I-E--cas3_I
gwc2_scaffold_4550	6	GWC2_Elusimicrobia_51_8	Elusimicrobia	I-E	cas2_I-E--cas1_I-E--#--cas6_I-E--cas5_I-E--cas7_I-E--cse2_I-E--cse1_I-E--cas3_I
gwf2_scaffold_6226	1	GWF2_Elusimicrobia_52_66	Elusimicrobia	I-E	cas2_I-E--cas1_I-E--#--cas6_I-E--cas5_I-E--cas7_I-E--cse2_I-E--cse1_I-E--cas3_I
gwd2_scaffold_533	18	GWD2_Clostridiales_32_19	Firmicutes	I-C	cas2_I_II_III--cas1_I-C--cas4_I-A_I-B_I-C_I-D_II-B--cas7_I-C--cas8c_I-C--cas5_I-C--cas3_I
gwf2_scaffold_128	109	GWF2_Clostridiales_38_85	Firmicutes	I-C	cas2_I_II_III--cas1_I-C--cas4_I-A_I-B_I-C_I-D_II-B--cas7_I-C--cas8c_I-C--cas5_I-C--cas3_I
gwd2_scaffold_170	28	GWD2_Clostridiales_32_59	Firmicutes	I-A	cas2_I_II_III--cas1_I-B--cas4_I-A_I-B_I-C_I-D_II-B--cas3_I--cas5_I-B--cas7_I-C--cas8a1_I-A--cas6-I-III
gwa2_scaffold_22755	2	GWA2_Gammaproteobacteria_60_23	Gammaproteobacteria	I-C	cas3''_I--cas5_I-C--cas8c_I-C--cas7_I-C
gwa2_scaffold_16309	4	GWA2_Ignavibacteriae_36_19	Ignavibacteria	I-C	cas3''_I--cas5_I-C--cas8c_I-C--cas7_I-C
gwc2_scaffold_5225	15	GWC2_Ignavibacteria_35_8	Ignavibacteria	I-?	cas3''_I--cas5_I-C
gwf2_scaffold_551	17	GWF2_Ignavibacteria_35_20	Ignavibacteria	I-C	cas2_I_II_III--cas1_I-C--cas4_I-A_I-B_I-C_I-D_II-B--#--cas7_I-C--cas8c_I-C--cas5_I-C--cas3''_I
gwc2_scaffold_532	1	GWC2_Ignavibacteria_38_9	Ignavibacteria	I-B	cas2_I_II_III--cas1_I-B--#--#--#--cas4_I-A_I-B_I-C_I-D_II-B--#--#--cas3_I--#--cas6-I-III
gwf2_scaffold_706	93	GWF2_Melioribacter_38_21	Ignavibacteria	I-B	cas2_I_II_III--cas1_I-B--#--#--#--cas4_I-A_I-B_I-C_I-D_II-B--#--#--cas3_I--#--cas6-I-III
gwa2_scaffold_32891	1	GWA2_Ignavibacteria-rel_35_8	Ignavibacteria	III-U	cas10_III--#--csm3_III-A--csm4_III-A--#--#--csx1_III-U--cas2_I_II_III--cas1_I-II-III--#--cas2_I_II_III
gwa2_scaffold_12012	1	GWA2_Ignavibacteriae_36_19	Ignavibacteria	III-U	cas1_I-B--csx1_III-U--csx1_III-U--csm4_III-A--csm3_III-A--#--cas10_III--cas6_I-A
gwf2_scaffold_8379	1	GWF2_Ignavibacteria_35_20	Ignavibacteria	III-U	cas1_I-B--csx1_III-U--csx1_III-U--csm4_III-A--csm3_III-A--#--cas10_III--cas6_I-A
gwf2_scaffold_230	5	GWF2_Lentisphaerae_49_21	Lentisphaerae	I-C	cas2_I_II_III--cas1_I-C--cas4_I-A_I-B_I-C_I-D_II-B--cas7_I-C--cas8c_I-C--cas5_I-C--cas3''_I
gwf2_scaffold_495	35	GWF2_Lentisphaerae_50_93	Lentisphaerae	I-C	cas2_I_II_III--cas1_I-C--cas4_I-A_I-B_I-C_I-D_II-B--#--cas7_I-C--cas8c_I-C--cas5_I-C--cas3''_I
gwf2_scaffold_1774	25	GWF2_Lentisphaerae_57_35	Lentisphaerae	I-C	cas2_I_II_III--cas1_I-C--cas4_I-A_I-B_I-C_I-D_II-B--#--cas7_I-C--cas8c_I-C--#--cas5_I-C--cas3''_I
gwf2_scaffold_415	138	GWF2_Lentisphaerae_38_69	Lentisphaerae	I-C	cas2_I_II_III--cas1_I-C--cas4_I-A_I-B_I-C_I-D_II-B--#--cas3_I--cas7_I-C--#--cas5_I-C
gwf2_scaffold_170	128	GWF2_Lentisphaerae_49_21	Lentisphaerae	I-C	cas2_I_II_III--cas1_I-C--cas4_I-A_I-B_I-C_I-D_II-B--#--#--cas7_I-C--cas8c_I-C--cas5_I-C--cas3''_I
gwf2_scaffold_392	39	GWF2_Lentisphaerae_50_93	Lentisphaerae	I-?	cas2_I_II_III--cas1_I-B--cas4_I-A_I-B_I-C_I-D_II-B--cas3_I--#--#--#--cas6_I-A
gwf2_scaffold_162	7	GWF2_Lentisphaerae_38_69	Lentisphaerae	III-B	cas10_III--cmr3_III-B--cmr4_III-B--cmr5_III-B--cmr6_III-B--#--#--#--#--cas1_I-II-III--cas2_I_II_III--csx1_III-U
gwf2_scaffold_31134	1	GWF2_Lentisphaerae_52_8	Lentisphaerae	I-?	cas1_I-C--cas2_I_II_III
gwe2_scaffold_4424	5	GWE2_Melainabacteria_33_8_partial	Melainabacteria	III-?	cas10_III--cas6_I-A
gwa2_scaffold_5887	20	GWA2_Methylomirabilis_73_35	NC10	I-C	cas4_I-A_I-B_I-C_I-D_II-B--cas2_I_II_III--cas1_I-II-III--#--#--#--#--cas3_I--#--cas7_I-C
gwc2_scaffold_5176	13	GWC2_Methylomirabilis_70_16	NC10	I-C	cas4_I-A_I-B_I-C_I-D_II-B--cas2_I_II_III--cas1_I-II-III--#--#--#--#--cas3_I--#--cas7_I-C
gwc2_scaffold_37166	1	GWC2_Methylomirabilis_70_16	NC10	I-?	cas3_I--cas3_I--#--#--cas4_I-A_I-B_I-C_I-D_II-B
gwa2_scaffold_2857	12	GWA2_Methylomirabilis_73_35	NC10	I-U	cas2_I_II_III--cas1_I-II-III--#--csb1_I-U--csx17_I-U--cas3_I
gwc2_scaffold_3228	8	GWC2_Methylomirabilis_70_16	NC10	I-U	cas2_I_II_III--cas1_I-II-III--#--csb1_I-U--csx17_I-U--cas3_I
gwa2_scaffold_6184	16	GWA2_Nitrospirae_46_11	Nitrospirae	II-B	cas4_I-A_I-B_I-C_I-D_II-B--cas2_I_II_III--cas1_I-II-III--csn1
gwb2_scaffold_1283	17	GWB2_Nitrospirae_rel_47_37	Nitrospirae	II-B	cas4_I-A_I-B_I-C_I-D_II-B--cas2_I_II_III--cas1_I-II-III--csn1
gwa2_scaffold_1063	1	GWA2_Nitrospirae_46_11	Nitrospirae	I-C	cas3_I--cas7_I-C--#--cas5_I-C
gwa2_scaffold_10015	8	GWA2_Nitospirae_41_14_partial	Nitrospirae	I-A	cas3_I--cas5_I-B--cas7_I-B--cas8a1_I-A
gwa2_scaffold_16583	3	GWA2_Nitrospirae_40_7_partial	Nitrospirae	?-?	cas2_I_II_III--cas1_I-II-III--cas4_I-A_I-B_I-C_I-D_II-B
gwa2_scaffold_2344	12	GWA2_CP_Nitrospirae_hits_46_13	Nitrospirae	I-C	cas2_I_II_III--cas1_I-C--cas4_I-A_I-B_I-C_I-D_II-B--cas3_I--cas7_I-C--#--cas5_I-C
gwc2_scaffold_23863	3	GWC2_CP_Nitrospirae-rel_42_7	Nitrospirae	I-E	cas1_I-E--cas2_I-E
gwb1_scaffold_9965	4	GWB1_OD1_38_9_partial	Parcubacteria (OD1)	?-?	cas2_I_II_III--cas1_I-II-III--cas4_I-A_I-B_I-C_I-D_II-B
gwf2_scaffold_4964	3	GWF2_OD1_44_17	Parcubacteria (OD1)	?-?	cas1_I-II-III--cas4_I-A_I-B_I-C_I-D_II-B
gwa2_scaffold_25964	4	GWA2_OD1_47_8	Parcubacteria (OD1)	?-?	cas1_I-II-III--cas2_I_II_III
gwa2_scaffold_807	52	GWA2_OD1_44_42	Parcubacteria (OD1)	?-?	cas1_I-II-III
gwa2_scaffold_62267	2	GWA2_OD1_45_17_five_plus_genomes	Parcubacteria (OD1)	?-?	cas1_I-II-III
gwc2_scaffold_426	41	GWC2_OD1_44_17	Parcubacteria (OD1)	?-?	cas1_I-II-III
gwa2_scaffold_10168	18	GWA2_OP11_37_7	Microgenomates (OP11)	?-?	cas2_I_II_III--cas1_I-II-III--cas4_I-A_I-B_I-C_I-D_II-B
gwc2_scaffold_16588	2	GWC2_OP3-like_45_7	Omnitrophica (OP3)	I-E	cas2_I-E--cas1_I-E--#--cas6_I-E--cas5_I-E--cas7_I-E--cse2_I-E--cse1_I-E
gwf2_scaffold_4665	21	GWF2_OP3_38_59	Omnitrophica (OP3)	?-?	cas2_I_II_III--cas1_I-II-III--cas4_I-A_I-B_I-C_I-D_II-B
gwa2_scaffold_566	115	GWA2_OP3_52_12	Omnitrophica (OP3)	I-C	cas2_I_II_III--cas1_I-C--cas4_I-A_I-B_I-C_I-D_II-B--#--#--cas7_I-C--cas8c_I-C--cas5_I-C--cas3''_I
gwf2_scaffold_10655	12	GWF2_OP9_related_35_9	Atribacteria (OP9)	I-A	cas3_I--cas5_I-B--cas7_I-B--cas8a1_I-A
gwa2_scaffold_2902	8	GWA2_PER_33_10	Peregrinibacteria (PER)	?-?	cas2_I_II_III--cas1_I-II-III--cas4_I-A_I-B_I-C_I-D_II-B
gwc2_scaffold_436	8	GWC2_PER_33_13	Peregrinibacteria (PER)	?-?	cas2_I_II_III--cas1_I-II-III--cas4_I-A_I-B_I-C_I-D_II-B
gwc2_scaffold_8462	6	GWC2_Planctomycete_KSU_39_26	Planctomycetes	III-B	cmr1_III-B--cas10_III--cmr3_III-B--cmr4_III-B--cmr5_III-B--cmr6_III-B
gwc2_scaffold_12851	4	GWC2_Planctomycete_KSU_39_26	Planctomycetes	III-A	cas6-I-III--cas10_III--csm2_III-A--csm3_III-A--csm4_III-A--csm5_III-A
gwc2_scaffold_13443	1	GWC2_Planctomycete_KSU_39_26	Planctomycetes	III-A	cas6-I-III--cas10_III--csm2_III-A--csm3_III-A--csm4_III-A--csm5_III-A
gwf2_scaffold_10320	4	GWF2_Planctomycetes_39_14_partial	Planctomycetes	III-A	cas6-I-III--cas10_III--csm2_III-A--csm3_III-A--csm4_III-A--csm5_III-A
gwf2_scaffold_14140	2	GWF2_Planctomycetes_39_14_partial	Planctomycetes	I-C	cas3_I--cas5_I-C--cas8c_I-C--cas7_I-C
gwf2_scaffold_3228	2	GWF2_Planctomycete_41_51	Planctomycetes	II-?	cas2_I_II_III--cas1_II--csn1
gwf2_scaffold_1153	1	GWF2_Planctomycete_41_51	Planctomycetes	I-C	cas2_I_II_III--cas1_I-C--cas4_I-A_I-B_I-C_I-D_II-B--cas7_I-C--cas8c_I-C--cas5_I-C--cas3_I
gwa2_scaffold_33206	3	GWA2_Planctomycete_KSU_39_15	Planctomycetes	III-A	cas10_III--cas10_III--csm2_III-A--csm3_III-A--csm4_III-A--csm5_III-A
gwf2_scaffold_9516	1	GWF2_Planctomycete_41_51	Planctomycetes	II-?	cas1_II--#--csn1
gwd2_scaffold_6589	1	GWD2_Planctomycetes_38_6_partial	Planctomycetes	?-?	cas1_II
gwf2_scaffold_5054	12	GWF2_Planctomycete_41_51	Planctomycetes	I-C	cas1_I-C--cas4_I-A_I-B_I-C_I-D_II-B--cas7_I-C--cas8c_I-C--cas5_I-C--#--cas3_I--cas3''_I
gwa2_scaffold_517	53	GWA2_Planctomycetia_51_21	Planctomycetes	I-?	cas1_I-C--cas2_I_II_III
gwe2_scaffold_2233	14	GWE2_RBX1_39_32	Unknown CP	I-C	cas4_I-A_I-B_I-C_I-D_II-B--cas3_I--cas7_I-C--#--cas5_I-C
gwe2_scaffold_18696	2	GWE2_RBX1_39_32	Unknown CP	III-A	cas2_I_II_III--cas1_I-II-III--cas6-I-III--#--#--csm6_III-A
gwd2_scaffold_656	8	GWD2_RBX1-related_39_127	Unknown CP	I-C	cas2_I_II_III--cas1_I-C--#--cas4_I-A_I-B_I-C_I-D_II-B--#--cas7_I-C--cas8c_I-C--cas5_I-C--cas3''_I
gwd2_scaffold_656	29	GWD2_RBX1-related_39_127	Unknown CP	III-A	cas10_III--csm2_III-A--csm3_III-A--csm4_III-A--csm5_III-A--#--csm6_III-A--#--#--cas6-I-III--cas1_I-II-III--cas2_I_II_III
gwf2_scaffold_15186	1	GWF2_RBX1-related_38_17	Unknown CP	III-A	cas10_III--csm2_III-A--csm3_III-A--csm4_III-A--csm5_III-A
gwf2_scaffold_14057	3	GWF2_RBX1-related_38_17	Unknown CP	III-A	cas10_III--#--csm3_III-A--csm5_III-A--#--csm4_III-A--#--csm6_III-A--#--#--#--cas6-I-III--cas1_I-II-III--cas2_I_II_III
gwf1_scaffold_115	187	GWF1_Spirochaetes_51_8	Spirochaetes	I-A	cas7_I-B--cas8a1_I-A
gwf1_scaffold_3023	6	GWF1_Spirochaete_49_6	Spirochaetes	I-A	cas4_I-A_I-B_I-C_I-D_II-B--cas2_I_II_III--cas1_I-II-III--cas3_I--cas7_I-B--cas8a1_I-A
gwc2_scaffold_7406	8	GWC2_Spirochaete_52_13	Spirochaetes	I-E	cas2_I-E--cas1_I-E--cas5_I-E--cas7_I-E--cas6_I-E--cse2_I-E--cse1_I-E--cse1_I-E--cas3_I
gwf1_scaffold_4198	2	GWF1_Spirochaete_41_5	Spirochaetes	I-E	cas2_I-E--cas1_I-E--cas1_I-E--cas5_I-E--cas7_I-E--cas6_I-E--cse2_I-E
gwb1_scaffold_3172	5	GWB1_Spirochaetes_59_5	Spirochaetes	I-C	cas2_I_II_III--cas1_I-C--cas4_I-A_I-B_I-C_I-D_II-B--cas7_I-C--cas8c_I-C--cas5_I-C--cas3''_I
gwb1_scaffold_1090	1	GWB1_Spirochaetales_60_80	Spirochaetes	I-C	cas2_I_II_III--cas1_I-C--cas4_I-A_I-B_I-C_I-D_II-B--cas7_I-C--cas8c_I-C--cas5_I-C--cas3_I
gwd1_scaffold_352	1	GWD1_Treponema_61_31	Spirochaetes	I-C	cas2_I_II_III--cas1_I-C--cas4_I-A_I-B_I-C_I-D_II-B--cas7_I-C--cas8c_I-C--cas5_I-C--cas3_I
gwe1_scaffold_751	45	GWE1_Spirochaete_60_18	Spirochaetes	I-C	cas2_I_II_III--cas1_I-C--cas4_I-A_I-B_I-C_I-D_II-B--cas7_I-C--cas8c_I-C--cas5_I-C--cas3_I
gwf1_scaffold_1020	20	GWF1_Spirochaetes_60_12	Spirochaetes	I-C	cas2_I_II_III--cas1_I-C--cas4_I-A_I-B_I-C_I-D_II-B--cas7_I-C--cas8c_I-C--cas5_I-C--cas3_I
gwb1_scaffold_7903	9	GWB1_Spirochaetes_59_5	Spirochaetes	I-C	cas2_I_II_III--cas1_I-C--cas4_I-A_I-B_I-C_I-D_II-B--#--#--#--#--cas5_I-C
gwe1_scaffold_89	31	GWE1_Spirochaetes_32_154	Spirochaetes	?-?	cas1_I-II-III--cas2_I_II_III--cas4_I-A_I-B_I-C_I-D_II-B
gwe2_scaffold_626	2	GWE2_Spirochaete_31_10	Spirochaetes	?-?	cas1_I-II-III--cas2_I_II_III--cas4_I-A_I-B_I-C_I-D_II-B
gwf1_scaffold_139	48	GWF1_Spirochaete-like_31_7	Spirochaetes	?-?	cas1_I-II-III--cas2_I_II_III--cas4_I-A_I-B_I-C_I-D_II-B
gwa2_scaffold_7877	14	GWA2_TA06_55_6_partial	TA06	I-C	cas2_I_II_III--cas1_I-C--cas7_I-C--cas8c_I-C--cas5_I-C--cas3_I
gwe2_scaffold_8	759	GWE2_TA06_54_12	TA06	I-C	cas2_I_II_III--cas1_I-C--cas4_I-A_I-B_I-C_I-D_II-B--cas7_I-C--cas8c_I-C--cas5_I-C--cas3_I
gwf2_scaffold_2236	10	GWF2_TA06_54_11	TA06	I-C	cas2_I_II_III--cas1_I-C--cas4_I-A_I-B_I-C_I-D_II-B--cas7_I-C--cas8c_I-C--cas5_I-C--cas3_I
gwc1_scaffold_28345	4	GWC1_Azobacter_66_9	Unclassified proteobacteria	I-E	cse1_I-E--cse2_I-E
gwc1_scaffold_20323	1	GWC1_Azobacter_66_9	Unclassified proteobacteria	I-F	cas6_I-F--csy3_I-F--csy2_I-F--csy1_I-F
gwf2_scaffold_1015	12	GWF2_Proteo_42_12	Unclassified proteobacteria	II-B	cas4_I-A_I-B_I-C_I-D_II-B--cas2_I_II_III--cas1_I-II-III--#--csn1
gwa2_scaffold_40798	1	GWA2_Proteobacteria_47_7_partial	Unclassified proteobacteria	I-E	cas3_I--cse1_I-E--cse2_I-E--cas6_I-E--cas7_I-E--cas7_I-E--cas5_I-E
gwb2_scaffold_511	13	GWB2_Proteobacteria_55_19	Unclassified proteobacteria	I-E	cas2_I-E--cas1_I-E--cas6_I-E--cas5_I-E--cas7_I-E--cse2_I-E--cse1_I-E--cas3_I
gwa2_scaffold_7984	8	GWA2_Proteobacteria_43_19	Unclassified proteobacteria	?-?	cas2_I_II_III--cas1_I-II-III--cas4_I-A_I-B_I-C_I-D_II-B
gwb2_scaffold_6163	1	GWB2_CP_54_13_partial	Unclassified proteobacteria	I-C	cas2_I_II_III--cas1_I-II-III--#--cas7_I-C--#--#--cas3_I--cas6-I-III
gwa2_scaffold_203	121	GWA2_Novel_Proteobacteria_55_82	Unclassified proteobacteria	I-C	cas2_I_II_III--cas1_I-C--cas4_I-A_I-B_I-C_I-D_II-B--cas7_I-C--cas8c_I-C--cas5_I-C
gwa2_scaffold_32406	4	GWA2_Proteobacteria_59_8_partial	Unclassified proteobacteria	?-?	cas1_I-II-III
gwc2_scaffold_24062	3	GWC2_CP_41_12_partial	Unknown CP	III-B	cmr6_III-B--cmr5_III-B--cmr4_III-B--cmr3_III-B--cas10_III--cmr1_III-B--csx1_III-U
gwc2_scaffold_39284	2	GWC2_CP_38_7_partial	Unknown CP	I-A	cas6-I-III--cas8a1_I-A
gwc2_scaffold_17344	3	GWC2_CP_41_12_partial	Unknown CP	I-C	cas3''_I--cas5_I-C--cas8c_I-C--cas7_I-C--cas7_I-C
gwc2_scaffold_9522	6	GWC2_CP_41_12_partial	Unknown CP	I-D	cas3_I-D--#--csc2_I-D
gwc2_scaffold_19148	1	GWC2_CP_50_16_partial	Unknown CP	I-E	cas3_I--cse1_I-E--cse2_I-E--cas7_I-E--cas5_I-E
gwf2_scaffold_31483	1	GWF2_CP_54_8_partial	Unknown CP	I-E	cas3_I--cse1_I-E--cas6_I-E
gwc2_scaffold_21420	2	GWC2_CP_50_16_partial	Unknown CP	I-E	cas3_I--cse1_I-E--#--cas7_I-E
gwc2_scaffold_13296	3	GWC2_CP_54_10_partial	Unknown CP	I-C	cas3_I--cas7_I-C--#--cas5_I-C
gwb1_scaffold_1943	14	GWB1_CP_36_13	Unknown CP	I-C	cas3_I--#--cas7_I-C--#--#--cas1_I-II-III--cas2_I_II_III--cas4_I-A_I-B_I-C_I-D_II-B
gwc2_scaffold_3724	4	GWC2_CP_50_16_partial	Unknown CP	I-E	cas2_I-E--cas1_I-E--cas6_I-E--cas5_I-E--cas7_I-E--cse2_I-E--cse1_I-E--#--cas3_I
gwb1_scaffold_6402	2	GWB1_CP_36_13	Unknown CP	I-E	cas2_I-E--cas1_I-E--cas5_I-E--cas7_I-E--cas6_I-E--cse2_I-E--cse1_I-E--#--cas3_I
gwa2_scaffold_367	77	GWA2_CP_45_18	Unknown CP	I-E	cas2_I-E--cas1_I-E--#--cas6_I-E--cas5_I-E--cas7_I-E--cse2_I-E--cse1_I-E--cas3_I
gwf2_scaffold_10445	4	GWF2_CP_54_8_partial	Unknown CP	I-E	cas2_I-E--cas1_I-E--#--#--#--cas5_I-E--cas7_I-E
gwf2_scaffold_10951	2	GWF2_CP_34_7_partial	Unknown CP	II-?	cas2_I_II_III--cas1_II--#--#--#--csn1
gwc2_scaffold_30300	1	GWC2_CP_38_7_partial	Unknown CP	III-U	cas2_I_II_III--cas1_I-II-III--csx1_III-U--csx1_III-U--#--#--#--csm5_III-A--#--csm3_III-A
gwc2_scaffold_7793	2	GWC2_CP_50_16_partial	Unknown CP	I-C	cas2_I_II_III--cas1_I-C--cas4_I-A_I-B_I-C_I-D_II-B--cas7_I-C--cas8c_I-C--cas5_I-C--cas3''_I
gwc2_scaffold_42214	1	GWC2_CP_54_9_partial	Unknown CP	I-C	cas2_I_II_III--cas1_I-C--cas4_I-A_I-B_I-C_I-D_II-B--#--#--#--#--cas7_I-C
gwc2_scaffold_11710	2	GWC2_CP_41_12_partial	Unknown CP	I-B	cas2_I_II_III--cas1_I-B--cas4_I-A_I-B_I-C_I-D_II-B--#--#--#--cas3_I
gwa2_scaffold_34293	4	GWA2_CP_42_11	Unknown CP	I-B	cas2_I_II_III--cas1_I-B--cas4_I-A_I-B_I-C_I-D_II-B
gwc2_scaffold_37095	1	GWC2_CP_41_12_partial	Unknown CP	III-?	cas10_III--cmr1_III-B--#--#--csx1_III-U
gwf2_scaffold_56422	1	GWF2_CP_70_13_partial	Unknown CP	I-U	cas1_I-II-III--cas1_I-II-III--#--csb1_I-U--csx17_I-U--#--#--cas3_I
gwf2_scaffold_9297	1	GWF2_CP_34_7_partial	Unknown CP	I-A	cas1_I-II-III--#--cas3_I--cas5_I-B--#--#--cas7_I-B--cas8a1_I-A
gwb2_scaffold_21212	1	GWB2_CP_42_6_partial	Unknown CP	I-E	cas1_I-E--cas2_I-E
gwc2_scaffold_9582	7	GWC2_CP_41_12_partial	Unknown CP	?-?	cas1_I-C
gwf2_scaffold_28720	2	GWF2_Verrucomicrobia_rel_62_7_partial	Verrucomicrobia	I-U	cas3_I--#--cas3_I--#--csb1_I-U
gwf1_scaffold_44	13	GWF1_WS6_37_7	WS6	?-?	cas2_I_II_III--cas1_I-II-III--cas4_I-A_I-B_I-C_I-D_II-B
acas genes are marked by names and type (according to best HMM hit), non cas genes are marked by '#'
