# Supplementary material for: Major bacterial lineages are essentially devoid of CRISPR-Cas viral defence systems
Source: Nat Commun. 2016 Feb 3;7:10613. doi: 10.1038/ncomms10613 (PMC4742961; doi:10.1038/ncomms10613)
Supplement: Supplementary Data 4 — Presence of cas operons in organisms from Parcubacteria, Microgenomates, WWE3, Berkelbacteria, WS6 and TM6, sampled from other environments. [file ncomms10613-s5.xlsx]

## Sheet: non-Rifle
Supplementary Data 4: Presence of cas operons in organisms from Parcubacteria, Microgenomates, WWE3, Berkelbacteria, WS6 and TM6, sampled from other environments.
No.	Genome	Source	Taxonomic group	cas operon	Operon architecturea
Publically available genomes
1	Microgenomates_bacterium_SCGC_AAA255-J07	Sakinaw Lake (meromictic lake)	Microgenomates (OP11)	-
2	Microgenomates_bacterium_SCGC_AAA011-A19	Homestake Mine (deep underground gold mine)	Microgenomates (OP11)	-
3	Microgenomates_bacterium_SCGC_AAA011-B20	Homestake Mine (deep underground gold mine)	Microgenomates (OP11)	-
4	Microgenomates_bacterium_SCGC_AAA011-F5	Homestake Mine (deep underground gold mine)	Microgenomates (OP11)	-
5	Microgenomates_bacterium_SCGC_AAA011-I21	Homestake Mine (deep underground gold mine)	Microgenomates (OP11)	-
6	Microgenomates_bacterium_SCGC_AAA011-L05	Homestake Mine (deep underground gold mine)	Microgenomates (OP11)	-
7	Microgenomates_bacterium_SCGC_AAA011-L6	Homestake Mine (deep underground gold mine)	Microgenomates (OP11)	-
8	Microgenomates_bacterium_SCGC_AAA011-M05	Homestake Mine (deep underground gold mine)	Microgenomates (OP11)	-
9	Candidatus_Microgenomatus_auricola_SCGC_AAA011-E14	Great Boiling Spring (geothermal spring)	Microgenomates (OP11)	-
10	Microgenomates_bacterium_SCGC_AAA011-J08	Great Boiling Spring (geothermal spring)	Microgenomates (OP11)	-
11	Microgenomates_bacterium_SCGC_AAA040-P11	East Pacific Rise (deep-sea hydrothermal vent)	Microgenomates (OP11)	-
12	Candidatus_Paceibacter_normanii_SCGC_AAA255-P19	Sakinaw Lake (meromictic lake)	Parcubacteria (OD1)	-
13	Parcubacteria_bacterium_SCGC_AB-164-E21	Sakinaw Lake (meromictic lake)	Parcubacteria (OD1)	-
14	Parcubacteria_bacterium_SCGC_AAA010-E09	Homestake Mine (deep underground gold mine)	Parcubacteria (OD1)	-
15	Parcubacteria_bacterium_SCGC_AAA011-A08	Homestake Mine (deep underground gold mine)	Parcubacteria (OD1)	-
16	Parcubacteria_bacterium_SCGC_AAA011-A09	Homestake Mine (deep underground gold mine)	Parcubacteria (OD1)	-
17	Parcubacteria_bacterium_SCGC_AAA011-J21	Homestake Mine (deep underground gold mine)	Parcubacteria (OD1)	-
18	Parcubacteria_bacterium_SCGC_AAA011-N16	Homestake Mine (deep underground gold mine)	Parcubacteria (OD1)	-
19	Parcubacteria_bacterium_SCGC_AAA036-E14	East Pacific Rise (deep-sea hydrothermal vent)	Parcubacteria (OD1)	-
20	Parcubacteria_bacterium_SCGC_AAA040-L21	East Pacific Rise (deep-sea hydrothermal vent)	Parcubacteria (OD1)	-
21	Parcubacteria_bacterium_C7867-001	Borehole ground water Washingot	Parcubacteria (OD1)	-
22	Parcubacteria_bacterium_C7867-002	Borehole ground water Washingot	Parcubacteria (OD1)	-
23	Parcubacteria_bacterium_C7867-003	Borehole ground water Washingot	Parcubacteria (OD1)	-
24	Parcubacteria_bacterium_C7867-004	Borehole ground water Washingot	Parcubacteria (OD1)	-
25	Parcubacteria_bacterium_C7867-005	Borehole ground water Washingot	Parcubacteria (OD1)	-
26	Parcubacteria_bacterium_C7867-006	Borehole ground water Washingot	Parcubacteria (OD1)	-
27	Parcubacteria_bacterium_C7867-007	Borehole ground water Washingot	Parcubacteria (OD1)	-
28	Parcubacteria_bacterium_C7867-008	Borehole ground water Washingot	Parcubacteria (OD1)	-
29	Parcubacteria_bacterium_SCGC_AAA011-G05	unknown	Parcubacteria (OD1)	-
30	Parcubacteria_bacterium_SCGC_AAA011-J16	unknown	Parcubacteria (OD1)	-
31	Candidate_division_TM6_bacterium_Zodletone_IIa	Single-cell isolate from Zodletone Spring (artesian spring)	TM6	-
32	Candidate_division_TM6_bacterium_JCVI_TM6SC1	Single-cell hospital sink drain biofilm	TM6	-
Crystal Geyser
1	CG1_02_FULL_Berkelbacteria_42_45	Crystal Geyser	Berkelbacteria (ACD58)	-
2	CG2_30_FULL_Berkelbacteria_39_44	Crystal Geyser	Berkelbacteria (ACD58)	-
3	CG2_30_FULL_Berkelbacteria_43_20	Crystal Geyser	Berkelbacteria (ACD58)	-
4	CG1_02_FULL_Gottesmanbakteria_OP11_37_22	Crystal Geyser	Microgenomates (OP11)	+	cas2_I_II_III--cas1_I-II-III--cas4_I-A_I-B_I-C_I-D_II-B
5	CG1_02_FULL_Collierbacteria_OP11_44_10	Crystal Geyser	Microgenomates (OP11)	-
6	CG2_30_FULL_Roizmanbacteria_OP11_33_16	Crystal Geyser	Microgenomates (OP11)	-
7	CG2_30_FULL_Pacebacteria_OP11_36_39	Crystal Geyser	Microgenomates (OP11)	-
8	CG1_02_FULL_CPR3_42_9	Crystal Geyser	Microgenomates (OP11)	-
9	CG1_02_FULL_Beckwithbacteria_OP11_47_37	Crystal Geyser	Microgenomates (OP11)	-
10	CG2_30_FULL_Beckwithbacteria_OP11_44_31	Crystal Geyser	Microgenomates (OP11)	-
11	CG2_30_FULL_Levybacteria_OP11_37_29	Crystal Geyser	Microgenomates (OP11)	-
12	CG2_30_FULL_Shapirobacteria_OP11_35_20	Crystal Geyser	Microgenomates (OP11)	-
13	CG1_02_FULL_Pacebacteria_OP11_43_31	Crystal Geyser	Microgenomates (OP11)	-
14	CG2_30_SUB10_Moranbacteria_OD1_41_165	Crystal Geyser	Parcubacteria (OD1)	+	cas2_I_II_III--cas1_I-II-III--cas4_I-A_I-B_I-C_I-D_II-B
15	CG1_02_FULL_Magasanikbacteria_OD1_32_51	Crystal Geyser	Parcubacteria (OD1)	+	cas1_I-II-III--cas4_I-A_I-B_I-C_I-D_II-B
16	CG1_02_FULL_Falkowbacteria_OD1_37_21	Crystal Geyser	Parcubacteria (OD1)	-
17	CG2_30_FULL_Parcubacteria_OD1_45_37	Crystal Geyser	Parcubacteria (OD1)	-
18	CG1_02_FULL_Falkowbacteria_OD1_37_44	Crystal Geyser	Parcubacteria (OD1)	-
19	CG2_30_FULL_Parcubacteria_OD1_36_38	Crystal Geyser	Parcubacteria (OD1)	-
20	CG1_02_FULL_Falkowbacteria_OD1_41_21	Crystal Geyser	Parcubacteria (OD1)	-
21	CG2_30_FULL_Kuenenbacteria_OD1_39_24	Crystal Geyser	Parcubacteria (OD1)	-
22	CG1_02_FULL_Kuenenbacteria_OD1_38_13	Crystal Geyser	Parcubacteria (OD1)	-
23	CG2_30_FULL_Moranbacteria_OD1_45_14	Crystal Geyser	Parcubacteria (OD1)	-
24	CG1_02_FULL_Parcubacteria_OD1_36_42	Crystal Geyser	Parcubacteria (OD1)	-
25	CG2_30_FULL_Parcubacteria_OD1_36_18	Crystal Geyser	Parcubacteria (OD1)	-
26	CG1_02_FULL_Parcubacteria_OD1_37_13	Crystal Geyser	Parcubacteria (OD1)	-
27	CG2_30_FULL_Parcubacteria_OD1_36_21	Crystal Geyser	Parcubacteria (OD1)	-
28	CG1_02_FULL_Parcubacteria_OD1_37_51	Crystal Geyser	Parcubacteria (OD1)	-
29	CG2_30_FULL_Parcubacteria_OD1_44_11	Crystal Geyser	Parcubacteria (OD1)	-
30	CG1_02_FULL_Parcubacteria_OD1_39_15	Crystal Geyser	Parcubacteria (OD1)	-
31	CG2_30_FULL_Parcubacteria_OD1_48_51	Crystal Geyser	Parcubacteria (OD1)	-
32	CG1_02_FULL_Parcubacteria_OD1_40_82	Crystal Geyser	Parcubacteria (OD1)	-
33	CG1_02_FULL_Parcubacteria_OD1_41_12	Crystal Geyser	Parcubacteria (OD1)	-
34	CG1_02_FULL_Parcubacteria_OD1_41_26	Crystal Geyser	Parcubacteria (OD1)	-
35	CG1_02_FULL_Parcubacteria_OD1_44_31	Crystal Geyser	Parcubacteria (OD1)	-
36	CG1_02_FULL_Parcubacteria_OD1_44_65	Crystal Geyser	Parcubacteria (OD1)	-
37	CG1_02_FULL_Parcubacteria_OD1_58_44	Crystal Geyser	Parcubacteria (OD1)	-
38	CG1_02_FULL_Magasanikbacteria_OD1_41_34	Crystal Geyser	Parcubacteria (OD1)	-
39	CG1_02_FULL_Nomurabacteria_OD1_31_12	Crystal Geyser	Parcubacteria (OD1)	-
40	CG1_02_FULL_Nomurabacteria_OD1_43_90	Crystal Geyser	Parcubacteria (OD1)	-
41	CG1_02_FULL_Wolfebacteria_OD1_39_135	Crystal Geyser	Parcubacteria (OD1)	-
42	CG1_02_FULL_Nomurabacteria_OD1_47_685	Crystal Geyser	Parcubacteria (OD1)	-
43	CG2_30_FULL_Nomurabacteria_OD1_43_9	Crystal Geyser	Parcubacteria (OD1)	-
44	CG2_30_FULL_Parcubacteria_OD1_44_18	Crystal Geyser	Parcubacteria (OD1)	-
45	CG1_02_FULL_Parcubacteria_OD1_40_25	Crystal Geyser	Parcubacteria (OD1)	-
46	CG1_02_FULL_Parcubacteria_OD1_42_13	Crystal Geyser	Parcubacteria (OD1)	-
47	CG1_02_FULL_Parcubacteria_OD1_50_68	Crystal Geyser	Parcubacteria (OD1)	-
48	CG2_30_FULL_WWE3_related_40_12	Crystal Geyser	WWE3	-
acas genes are marked by names and type (according to best HMM hit), non cas genes are marked by '#'
