# Supplementary material for: Major bacterial lineages are essentially devoid of CRISPR-Cas viral defence systems
Source: Nat Commun. 2016 Feb 3;7:10613. doi: 10.1038/ncomms10613 (PMC4742961; doi:10.1038/ncomms10613)
Supplement: Supplementary Data 5 — Publically available complete microbial genomes screened for CRISPR-Cas. [file ncomms10613-s6.xlsx]

## Sheet: NCBI complete genome screened
Supplementary Data 5: Publically available complete microbial genomes screened for CRISPR-Cas.
Organism	Accession	GI	Taxonomic ID	Taxonomy
Acaryochloris marina MBIC11017	NC_009925.1	158333233	329726	Bacteria; Cyanobacteria; Oscillatoriophycideae; Chroococcales; Acaryochloris.
Acaryochloris marina MBIC11017	NC_009926.1	158339488	329726	Bacteria; Cyanobacteria; Oscillatoriophycideae; Chroococcales; Acaryochloris.
Acaryochloris marina MBIC11017	NC_009927.1	158339871	329726	Bacteria; Cyanobacteria; Oscillatoriophycideae; Chroococcales; Acaryochloris.
Acaryochloris marina MBIC11017	NC_009928.1	158340280	329726	Bacteria; Cyanobacteria; Oscillatoriophycideae; Chroococcales; Acaryochloris.
Acaryochloris marina MBIC11017	NC_009929.1	158340643	329726	Bacteria; Cyanobacteria; Oscillatoriophycideae; Chroococcales; Acaryochloris.
Acaryochloris marina MBIC11017	NC_009930.1	158340917	329726	Bacteria; Cyanobacteria; Oscillatoriophycideae; Chroococcales; Acaryochloris.
Acaryochloris marina MBIC11017	NC_009931.1	158341140	329726	Bacteria; Cyanobacteria; Oscillatoriophycideae; Chroococcales; Acaryochloris.
Acaryochloris marina MBIC11017	NC_009932.1	158341329	329726	Bacteria; Cyanobacteria; Oscillatoriophycideae; Chroococcales; Acaryochloris.
Acaryochloris marina MBIC11017	NC_009933.1	158341503	329726	Bacteria; Cyanobacteria; Oscillatoriophycideae; Chroococcales; Acaryochloris.
Acaryochloris marina MBIC11017	NC_009934.1	158341621	329726	Bacteria; Cyanobacteria; Oscillatoriophycideae; Chroococcales; Acaryochloris.
Acetobacter pasteurianus 386B	NC_021976.1	529218539	1266844	Bacteria; Proteobacteria; Alphaproteobacteria; Rhodospirillales; Acetobacteraceae; Acetobacter.
Acetobacter pasteurianus 386B	NC_021977.1	529218760	1266844	Bacteria; Proteobacteria; Alphaproteobacteria; Rhodospirillales; Acetobacteraceae; Acetobacter.
Acetobacter pasteurianus 386B	NC_021978.1	529218770	1266844	Bacteria; Proteobacteria; Alphaproteobacteria; Rhodospirillales; Acetobacteraceae; Acetobacter.
Acetobacter pasteurianus 386B	NC_021979.1	529218776	1266844	Bacteria; Proteobacteria; Alphaproteobacteria; Rhodospirillales; Acetobacteraceae; Acetobacter.
Acetobacter pasteurianus 386B	NC_021991.1	529230092	1266844	Bacteria; Proteobacteria; Alphaproteobacteria; Rhodospirillales; Acetobacteraceae; Acetobacter.
Acetobacter pasteurianus 386B	NC_021992.1	529232689	1266844	Bacteria; Proteobacteria; Alphaproteobacteria; Rhodospirillales; Acetobacteraceae; Acetobacter.
Acetobacter pasteurianus 386B	NC_021993.1	529232701	1266844	Bacteria; Proteobacteria; Alphaproteobacteria; Rhodospirillales; Acetobacteraceae; Acetobacter.
Acetobacter pasteurianus IFO 3283-01-42C	NC_017104.1	384117540	634458	Bacteria; Proteobacteria; Alphaproteobacteria; Rhodospirillales; Acetobacteraceae; Acetobacter.
Acetobacter pasteurianus IFO 3283-01-42C	NC_017105.1	384117719	634458	Bacteria; Proteobacteria; Alphaproteobacteria; Rhodospirillales; Acetobacteraceae; Acetobacter.
Acetobacter pasteurianus IFO 3283-01-42C	NC_017106.1	384117533	634458	Bacteria; Proteobacteria; Alphaproteobacteria; Rhodospirillales; Acetobacteraceae; Acetobacter.
Acetobacter pasteurianus IFO 3283-01-42C	NC_017107.1	384117537	634458	Bacteria; Proteobacteria; Alphaproteobacteria; Rhodospirillales; Acetobacteraceae; Acetobacter.
Acetobacter pasteurianus IFO 3283-01-42C	NC_017150.1	384117894	634458	Bacteria; Proteobacteria; Alphaproteobacteria; Rhodospirillales; Acetobacteraceae; Acetobacter.
Acetobacter pasteurianus IFO 3283-01-42C	NC_017151.1	384120457	634458	Bacteria; Proteobacteria; Alphaproteobacteria; Rhodospirillales; Acetobacteraceae; Acetobacter.
Acetobacter pasteurianus IFO 3283-01-42C	NC_017152.1	384120521	634458	Bacteria; Proteobacteria; Alphaproteobacteria; Rhodospirillales; Acetobacteraceae; Acetobacter.
Acetobacter pasteurianus IFO 3283-01	NC_013209.1	258541105	634452	Bacteria; Proteobacteria; Alphaproteobacteria; Rhodospirillales; Acetobacteraceae; Acetobacter.
Acetobacter pasteurianus IFO 3283-01	NC_013210.1	258512909	634452	Bacteria; Proteobacteria; Alphaproteobacteria; Rhodospirillales; Acetobacteraceae; Acetobacter.
Acetobacter pasteurianus IFO 3283-01	NC_013211.1	258513088	634452	Bacteria; Proteobacteria; Alphaproteobacteria; Rhodospirillales; Acetobacteraceae; Acetobacter.
Acetobacter pasteurianus IFO 3283-01	NC_013212.1	258513263	634452	Bacteria; Proteobacteria; Alphaproteobacteria; Rhodospirillales; Acetobacteraceae; Acetobacter.
Acetobacter pasteurianus IFO 3283-01	NC_013213.1	258513327	634452	Bacteria; Proteobacteria; Alphaproteobacteria; Rhodospirillales; Acetobacteraceae; Acetobacter.
Acetobacter pasteurianus IFO 3283-01	NC_013214.1	258513331	634452	Bacteria; Proteobacteria; Alphaproteobacteria; Rhodospirillales; Acetobacteraceae; Acetobacter.
Acetobacter pasteurianus IFO 3283-01	NC_013215.1	258513334	634452	Bacteria; Proteobacteria; Alphaproteobacteria; Rhodospirillales; Acetobacteraceae; Acetobacter.
Acetobacter pasteurianus IFO 3283-03	NC_017100.1	384049541	634453	Bacteria; Proteobacteria; Alphaproteobacteria; Rhodospirillales; Acetobacteraceae; Acetobacter.
Acetobacter pasteurianus IFO 3283-03	NC_017101.1	384049357	634453	Bacteria; Proteobacteria; Alphaproteobacteria; Rhodospirillales; Acetobacteraceae; Acetobacter.
Acetobacter pasteurianus IFO 3283-03	NC_017109.1	384049535	634453	Bacteria; Proteobacteria; Alphaproteobacteria; Rhodospirillales; Acetobacteraceae; Acetobacter.
Acetobacter pasteurianus IFO 3283-03	NC_017118.1	384052169	634453	Bacteria; Proteobacteria; Alphaproteobacteria; Rhodospirillales; Acetobacteraceae; Acetobacter.
Acetobacter pasteurianus IFO 3283-03	NC_017119.1	384052344	634453	Bacteria; Proteobacteria; Alphaproteobacteria; Rhodospirillales; Acetobacteraceae; Acetobacter.
Acetobacter pasteurianus IFO 3283-03	NC_017120.1	384049538	634453	Bacteria; Proteobacteria; Alphaproteobacteria; Rhodospirillales; Acetobacteraceae; Acetobacter.
Acetobacter pasteurianus IFO 3283-03	NC_017142.1	384052408	634453	Bacteria; Proteobacteria; Alphaproteobacteria; Rhodospirillales; Acetobacteraceae; Acetobacter.
Acetobacter pasteurianus IFO 3283-07	NC_017110.1	384052587	634454	Bacteria; Proteobacteria; Alphaproteobacteria; Rhodospirillales; Acetobacteraceae; Acetobacter.
Acetobacter pasteurianus IFO 3283-07	NC_017121.1	384052651	634454	Bacteria; Proteobacteria; Alphaproteobacteria; Rhodospirillales; Acetobacteraceae; Acetobacter.
Acetobacter pasteurianus IFO 3283-07	NC_017122.1	384052412	634454	Bacteria; Proteobacteria; Alphaproteobacteria; Rhodospirillales; Acetobacteraceae; Acetobacter.
Acetobacter pasteurianus IFO 3283-07	NC_017123.1	384055284	634454	Bacteria; Proteobacteria; Alphaproteobacteria; Rhodospirillales; Acetobacteraceae; Acetobacter.
Acetobacter pasteurianus IFO 3283-07	NC_017124.1	384055278	634454	Bacteria; Proteobacteria; Alphaproteobacteria; Rhodospirillales; Acetobacteraceae; Acetobacter.
Acetobacter pasteurianus IFO 3283-07	NC_017143.1	384055288	634454	Bacteria; Proteobacteria; Alphaproteobacteria; Rhodospirillales; Acetobacteraceae; Acetobacter.
Acetobacter pasteurianus IFO 3283-07	NC_017144.1	384055281	634454	Bacteria; Proteobacteria; Alphaproteobacteria; Rhodospirillales; Acetobacteraceae; Acetobacter.
Acetobacter pasteurianus IFO 3283-12	NC_017108.1	384041026	634459	Bacteria; Proteobacteria; Alphaproteobacteria; Rhodospirillales; Acetobacteraceae; Acetobacter.
Acetobacter pasteurianus IFO 3283-12	NC_017113.1	384043652	634459	Bacteria; Proteobacteria; Alphaproteobacteria; Rhodospirillales; Acetobacteraceae; Acetobacter.
Acetobacter pasteurianus IFO 3283-12	NC_017114.1	384043827	634459	Bacteria; Proteobacteria; Alphaproteobacteria; Rhodospirillales; Acetobacteraceae; Acetobacter.
Acetobacter pasteurianus IFO 3283-12	NC_017115.1	384044072	634459	Bacteria; Proteobacteria; Alphaproteobacteria; Rhodospirillales; Acetobacteraceae; Acetobacter.
Acetobacter pasteurianus IFO 3283-12	NC_017116.1	384044076	634459	Bacteria; Proteobacteria; Alphaproteobacteria; Rhodospirillales; Acetobacteraceae; Acetobacter.
Acetobacter pasteurianus IFO 3283-12	NC_017136.1	384043891	634459	Bacteria; Proteobacteria; Alphaproteobacteria; Rhodospirillales; Acetobacteraceae; Acetobacter.
Acetobacter pasteurianus IFO 3283-12	NC_017137.1	384044069	634459	Bacteria; Proteobacteria; Alphaproteobacteria; Rhodospirillales; Acetobacteraceae; Acetobacter.
Acetobacter pasteurianus IFO 3283-22	NC_017117.1	384055705	634455	Bacteria; Proteobacteria; Alphaproteobacteria; Rhodospirillales; Acetobacteraceae; Acetobacter.
Acetobacter pasteurianus IFO 3283-22	NC_017125.1	384055883	634455	Bacteria; Proteobacteria; Alphaproteobacteria; Rhodospirillales; Acetobacteraceae; Acetobacter.
Acetobacter pasteurianus IFO 3283-22	NC_017126.1	384055466	634455	Bacteria; Proteobacteria; Alphaproteobacteria; Rhodospirillales; Acetobacteraceae; Acetobacter.
Acetobacter pasteurianus IFO 3283-22	NC_017127.1	384055641	634455	Bacteria; Proteobacteria; Alphaproteobacteria; Rhodospirillales; Acetobacteraceae; Acetobacter.
Acetobacter pasteurianus IFO 3283-22	NC_017128.1	384058515	634455	Bacteria; Proteobacteria; Alphaproteobacteria; Rhodospirillales; Acetobacteraceae; Acetobacter.
Acetobacter pasteurianus IFO 3283-22	NC_017129.1	384058518	634455	Bacteria; Proteobacteria; Alphaproteobacteria; Rhodospirillales; Acetobacteraceae; Acetobacter.
Acetobacter pasteurianus IFO 3283-22	NC_017145.1	384058511	634455	Bacteria; Proteobacteria; Alphaproteobacteria; Rhodospirillales; Acetobacteraceae; Acetobacter.
Acetobacter pasteurianus IFO 3283-26	NC_017130.1	384061216	634456	Bacteria; Proteobacteria; Alphaproteobacteria; Rhodospirillales; Acetobacteraceae; Acetobacter.
Acetobacter pasteurianus IFO 3283-26	NC_017131.1	384061398	634456	Bacteria; Proteobacteria; Alphaproteobacteria; Rhodospirillales; Acetobacteraceae; Acetobacter.
Acetobacter pasteurianus IFO 3283-26	NC_017132.1	384061394	634456	Bacteria; Proteobacteria; Alphaproteobacteria; Rhodospirillales; Acetobacteraceae; Acetobacter.
Acetobacter pasteurianus IFO 3283-26	NC_017133.1	384058521	634456	Bacteria; Proteobacteria; Alphaproteobacteria; Rhodospirillales; Acetobacteraceae; Acetobacter.
Acetobacter pasteurianus IFO 3283-26	NC_017146.1	384058524	634456	Bacteria; Proteobacteria; Alphaproteobacteria; Rhodospirillales; Acetobacteraceae; Acetobacter.
Acetobacter pasteurianus IFO 3283-26	NC_017147.1	384061152	634456	Bacteria; Proteobacteria; Alphaproteobacteria; Rhodospirillales; Acetobacteraceae; Acetobacter.
Acetobacter pasteurianus IFO 3283-26	NC_017148.1	384061573	634456	Bacteria; Proteobacteria; Alphaproteobacteria; Rhodospirillales; Acetobacteraceae; Acetobacter.
Acetobacter pasteurianus IFO 3283-32	NC_017102.1	384064450	634457	Bacteria; Proteobacteria; Alphaproteobacteria; Rhodospirillales; Acetobacteraceae; Acetobacter.
Acetobacter pasteurianus IFO 3283-32	NC_017103.1	384064444	634457	Bacteria; Proteobacteria; Alphaproteobacteria; Rhodospirillales; Acetobacteraceae; Acetobacter.
Acetobacter pasteurianus IFO 3283-32	NC_017111.1	384061818	634457	Bacteria; Proteobacteria; Alphaproteobacteria; Rhodospirillales; Acetobacteraceae; Acetobacter.
Acetobacter pasteurianus IFO 3283-32	NC_017112.1	384064447	634457	Bacteria; Proteobacteria; Alphaproteobacteria; Rhodospirillales; Acetobacteraceae; Acetobacter.
Acetobacter pasteurianus IFO 3283-32	NC_017134.1	384061576	634457	Bacteria; Proteobacteria; Alphaproteobacteria; Rhodospirillales; Acetobacteraceae; Acetobacter.
Acetobacter pasteurianus IFO 3283-32	NC_017135.1	384061754	634457	Bacteria; Proteobacteria; Alphaproteobacteria; Rhodospirillales; Acetobacteraceae; Acetobacter.
Acetobacter pasteurianus IFO 3283-32	NC_017149.1	384064454	634457	Bacteria; Proteobacteria; Alphaproteobacteria; Rhodospirillales; Acetobacteraceae; Acetobacter.
Acetobacterium woodii DSM 1030	NC_016894.1	379009891	931626	Bacteria; Firmicutes; Clostridia; Clostridiales; Eubacteriaceae; Acetobacterium.
Acetohalobium arabaticum DSM 5501	NC_014378.1	302390797	574087	Bacteria; Firmicutes; Clostridia; Halanaerobiales; Halobacteroidaceae; Acetohalobium.
Acholeplasma brassicae	NC_022549.1	651866761	61635	Bacteria; Tenericutes; Mollicutes; Acholeplasmatales; Acholeplasmataceae; Acholeplasma.
Acholeplasma laidlawii PG-8A	NC_010163.1	162446888	441768	Bacteria; Tenericutes; Mollicutes; Acholeplasmatales; Acholeplasmataceae; Acholeplasma.
Acholeplasma palmae J233	NC_022538.1	651865246	1318466	Bacteria; Tenericutes; Mollicutes; Acholeplasmatales; Acholeplasmataceae; Acholeplasma.
Achromobacter xylosoxidans A8	NC_014640.1	311103224	762376	Bacteria; Proteobacteria; Betaproteobacteria; Burkholderiales; Alcaligenaceae; Achromobacter.
Achromobacter xylosoxidans A8	NC_014641.1	311109684	762376	Bacteria; Proteobacteria; Betaproteobacteria; Burkholderiales; Alcaligenaceae; Achromobacter.
Achromobacter xylosoxidans A8	NC_014642.1	311109789	762376	Bacteria; Proteobacteria; Betaproteobacteria; Burkholderiales; Alcaligenaceae; Achromobacter.
Achromobacter xylosoxidans NBRC 15126 = ATCC 27061	NC_023061.1	568125122	1216976	Bacteria; Proteobacteria; Betaproteobacteria; Burkholderiales; Alcaligenaceae; Achromobacter.
Achromobacter xylosoxidans NH44784-1996	NC_021285.1	528981796	1167634	Bacteria; Proteobacteria; Betaproteobacteria; Burkholderiales; Alcaligenaceae; Achromobacter.
Acidaminococcus fermentans DSM 20731	NC_013740.1	284047386	591001	Bacteria; Firmicutes; Negativicutes; Selenomonadales; Acidaminococcaceae; Acidaminococcus.
Acidaminococcus intestini RyC-MR95	NC_016077.1	352683411	568816	Bacteria; Firmicutes; Negativicutes; Selenomonadales; Acidaminococcaceae; Acidaminococcus.
Acidianus hospitalis W1	NC_015518.1	332795693	933801	Archaea; Crenarchaeota; Thermoprotei; Sulfolobales; Sulfolobaceae; Acidianus.
Acidilobus saccharovorans 345-15	NC_014374.1	302347802	666510	Archaea; Crenarchaeota; Thermoprotei; Acidilobales; Acidilobaceae; Acidilobus.
Ilumatobacter coccineus YM16-304	NC_020520.1	470176208	1313172	Bacteria; Actinobacteria; Acidimicrobidae; Acidimicrobiales; Acidimicrobineae; Acidimicrobiaceae; Ilumatobacter.
Acidimicrobium ferrooxidans DSM 10331	NC_013124.1	256370824	525909	Bacteria; Actinobacteria; Acidimicrobidae; Acidimicrobiales; Acidimicrobineae; Acidimicrobiaceae; Acidimicrobium.
Acidiphilium cryptum JF-5	NC_009467.1	148243635	349163	Bacteria; Proteobacteria; Alphaproteobacteria; Rhodospirillales; Acetobacteraceae; Acidiphilium.
Acidiphilium cryptum JF-5	NC_009468.1	148243807	349163	Bacteria; Proteobacteria; Alphaproteobacteria; Rhodospirillales; Acetobacteraceae; Acidiphilium.
Acidiphilium cryptum JF-5	NC_009469.1	148243977	349163	Bacteria; Proteobacteria; Alphaproteobacteria; Rhodospirillales; Acetobacteraceae; Acidiphilium.
Acidiphilium cryptum JF-5	NC_009470.1	148244055	349163	Bacteria; Proteobacteria; Alphaproteobacteria; Rhodospirillales; Acetobacteraceae; Acidiphilium.
Acidiphilium cryptum JF-5	NC_009471.1	148244088	349163	Bacteria; Proteobacteria; Alphaproteobacteria; Rhodospirillales; Acetobacteraceae; Acidiphilium.
Acidiphilium cryptum JF-5	NC_009472.1	148244117	349163	Bacteria; Proteobacteria; Alphaproteobacteria; Rhodospirillales; Acetobacteraceae; Acidiphilium.
Acidiphilium cryptum JF-5	NC_009473.1	148244127	349163	Bacteria; Proteobacteria; Alphaproteobacteria; Rhodospirillales; Acetobacteraceae; Acidiphilium.
Acidiphilium cryptum JF-5	NC_009474.1	148244133	349163	Bacteria; Proteobacteria; Alphaproteobacteria; Rhodospirillales; Acetobacteraceae; Acidiphilium.
Acidiphilium cryptum JF-5	NC_009484.1	148259021	349163	Bacteria; Proteobacteria; Alphaproteobacteria; Rhodospirillales; Acetobacteraceae; Acidiphilium.
Acidiphilium multivorum AIU301	NC_015178.1	325112992	926570	Bacteria; Proteobacteria; Alphaproteobacteria; Rhodospirillales; Acetobacteraceae; Acidiphilium.
Acidiphilium multivorum AIU301	NC_015179.1	325113277	926570	Bacteria; Proteobacteria; Alphaproteobacteria; Rhodospirillales; Acetobacteraceae; Acidiphilium.
Acidiphilium multivorum AIU301	NC_015180.1	325168242	926570	Bacteria; Proteobacteria; Alphaproteobacteria; Rhodospirillales; Acetobacteraceae; Acidiphilium.
Acidiphilium multivorum AIU301	NC_015181.1	325168262	926570	Bacteria; Proteobacteria; Alphaproteobacteria; Rhodospirillales; Acetobacteraceae; Acidiphilium.
Acidiphilium multivorum AIU301	NC_015182.1	325168277	926570	Bacteria; Proteobacteria; Alphaproteobacteria; Rhodospirillales; Acetobacteraceae; Acidiphilium.
Acidiphilium multivorum AIU301	NC_015186.1	326402148	926570	Bacteria; Proteobacteria; Alphaproteobacteria; Rhodospirillales; Acetobacteraceae; Acidiphilium.
Acidiphilium multivorum AIU301	NC_015187.1	325168931	926570	Bacteria; Proteobacteria; Alphaproteobacteria; Rhodospirillales; Acetobacteraceae; Acidiphilium.
Acidiphilium multivorum AIU301	NC_015188.1	325169001	926570	Bacteria; Proteobacteria; Alphaproteobacteria; Rhodospirillales; Acetobacteraceae; Acidiphilium.
Acidiphilium multivorum AIU301	NC_015189.1	325169046	926570	Bacteria; Proteobacteria; Alphaproteobacteria; Rhodospirillales; Acetobacteraceae; Acidiphilium.
Acidithiobacillus caldus SM-1	NC_015850.1	340780744	990288	Bacteria; Proteobacteria; Gammaproteobacteria; Acidithiobacillales; Acidithiobacillaceae; Acidithiobacillus.
Acidithiobacillus caldus SM-1	NC_015851.1	340783625	990288	Bacteria; Proteobacteria; Gammaproteobacteria; Acidithiobacillales; Acidithiobacillaceae; Acidithiobacillus.
Acidithiobacillus caldus SM-1	NC_015852.1	340783881	990288	Bacteria; Proteobacteria; Gammaproteobacteria; Acidithiobacillales; Acidithiobacillaceae; Acidithiobacillus.
Acidithiobacillus caldus SM-1	NC_015853.1	340783921	990288	Bacteria; Proteobacteria; Gammaproteobacteria; Acidithiobacillales; Acidithiobacillaceae; Acidithiobacillus.
Acidithiobacillus caldus SM-1	NC_015854.1	340783892	990288	Bacteria; Proteobacteria; Gammaproteobacteria; Acidithiobacillales; Acidithiobacillaceae; Acidithiobacillus.
Acidithiobacillus ferrivorans SS3	NC_015942.1	344198243	743299	Bacteria; Proteobacteria; Gammaproteobacteria; Acidithiobacillales; Acidithiobacillaceae; Acidithiobacillus.
Acidithiobacillus ferrooxidans ATCC 23270	NC_011761.1	218665024	243159	Bacteria; Proteobacteria; Gammaproteobacteria; Acidithiobacillales; Acidithiobacillaceae; Acidithiobacillus.
Acidithiobacillus ferrooxidans ATCC 53993	NC_011206.1	198282148	380394	Bacteria; Proteobacteria; Gammaproteobacteria; Acidithiobacillales; Acidithiobacillaceae; Acidithiobacillus.
Granulicella tundricola MP5ACTX9	NC_015057.1	322432858	1198114	Bacteria; Acidobacteria; Acidobacteriales; Acidobacteriaceae; Granulicella.
Granulicella tundricola MP5ACTX9	NC_015058.1	322433172	1198114	Bacteria; Acidobacteria; Acidobacteriales; Acidobacteriaceae; Granulicella.
Granulicella tundricola MP5ACTX9	NC_015059.1	322433342	1198114	Bacteria; Acidobacteria; Acidobacteriales; Acidobacteriaceae; Granulicella.
Granulicella tundricola MP5ACTX9	NC_015060.1	322836736	1198114	Bacteria; Acidobacteria; Acidobacteriales; Acidobacteriaceae; Granulicella.
Granulicella tundricola MP5ACTX9	NC_015064.1	322433659	1198114	Bacteria; Acidobacteria; Acidobacteriales; Acidobacteriaceae; Granulicella.
Granulicella tundricola MP5ACTX9	NC_015065.1	322437479	1198114	Bacteria; Acidobacteria; Acidobacteriales; Acidobacteriaceae; Granulicella.
Acidobacterium capsulatum ATCC 51196	NC_012483.1	225871699	240015	Bacteria; Acidobacteria; Acidobacteriales; Acidobacteriaceae; Acidobacterium.
Acidothermus cellulolyticus 11B	NC_008578.1	117927211	351607	Bacteria; Actinobacteria; Actinobacteridae; Actinomycetales; Frankineae; Acidothermaceae; Acidothermus.
Acidovorax sp. JS42	NC_008765.1	121582466	232721	Bacteria; Proteobacteria; Betaproteobacteria; Burkholderiales; Comamonadaceae; Acidovorax.
Acidovorax sp. JS42	NC_008766.1	121582553	232721	Bacteria; Proteobacteria; Betaproteobacteria; Burkholderiales; Comamonadaceae; Acidovorax.
Acidovorax sp. JS42	NC_008782.1	121592436	232721	Bacteria; Proteobacteria; Betaproteobacteria; Burkholderiales; Comamonadaceae; Acidovorax.
Acidovorax sp. KKS102	NC_018708.1	407936729	358220	Bacteria; Proteobacteria; Betaproteobacteria; Burkholderiales; Comamonadaceae; Acidovorax.
Acidovorax avenae subsp. avenae ATCC 19860	NC_015138.1	326314823	643561	Bacteria; Proteobacteria; Betaproteobacteria; Burkholderiales; Comamonadaceae; Acidovorax.
Acidovorax citrulli AAC00-1	NC_008752.1	120608714	397945	Bacteria; Proteobacteria; Betaproteobacteria; Burkholderiales; Comamonadaceae; Acidovorax.
Acidovorax ebreus TPSY	NC_011992.1	222109225	535289	Bacteria; Proteobacteria; Betaproteobacteria; Burkholderiales; Comamonadaceae; Acidovorax.
Aciduliprofundum sp. MAR08-339	NC_019942.1	432327926	673860	Archaea; Euryarchaeota; Aciduliprofundum.
Aciduliprofundum boonei T469	NC_013926.1	289595678	439481	Archaea; Euryarchaeota; Aciduliprofundum.
Acinetobacter sp. ADP1	NC_005966.1	50083297	62977	Bacteria; Proteobacteria; Gammaproteobacteria; Pseudomonadales; Moraxellaceae; Acinetobacter.
Acinetobacter baumannii 1656-2	NC_017162.1	384129960	696749	Bacteria; Proteobacteria; Gammaproteobacteria; Pseudomonadales; Moraxellaceae; Acinetobacter; Acinetobacter calcoaceticus/baumannii complex.
Acinetobacter baumannii 1656-2	NC_017163.1	384133685	696749	Bacteria; Proteobacteria; Gammaproteobacteria; Pseudomonadales; Moraxellaceae; Acinetobacter; Acinetobacter calcoaceticus/baumannii complex.
Acinetobacter baumannii 1656-2	NC_017164.1	384133676	696749	Bacteria; Proteobacteria; Gammaproteobacteria; Pseudomonadales; Moraxellaceae; Acinetobacter; Acinetobacter calcoaceticus/baumannii complex.
Acinetobacter baumannii AB0057	NC_011585.1	213155358	480119	Bacteria; Proteobacteria; Gammaproteobacteria; Pseudomonadales; Moraxellaceae; Acinetobacter; Acinetobacter calcoaceticus/baumannii complex.
Acinetobacter baumannii AB0057	NC_011586.1	213155370	480119	Bacteria; Proteobacteria; Gammaproteobacteria; Pseudomonadales; Moraxellaceae; Acinetobacter; Acinetobacter calcoaceticus/baumannii complex.
Acinetobacter baumannii AB307-0294	NC_011595.1	215481761	557600	Bacteria; Proteobacteria; Gammaproteobacteria; Pseudomonadales; Moraxellaceae; Acinetobacter; Acinetobacter calcoaceticus/baumannii complex.
Acinetobacter baumannii ACICU	NC_010605.1	184159988	405416	Bacteria; Proteobacteria; Gammaproteobacteria; Pseudomonadales; Moraxellaceae; Acinetobacter; Acinetobacter calcoaceticus/baumannii complex.
Acinetobacter baumannii ACICU	NC_010606.1	184160017	405416	Bacteria; Proteobacteria; Gammaproteobacteria; Pseudomonadales; Moraxellaceae; Acinetobacter; Acinetobacter calcoaceticus/baumannii complex.
Acinetobacter baumannii ACICU	NC_010611.1	184156320	405416	Bacteria; Proteobacteria; Gammaproteobacteria; Pseudomonadales; Moraxellaceae; Acinetobacter; Acinetobacter calcoaceticus/baumannii complex.
Acinetobacter baumannii ATCC 17978	NC_009083.1	126640097	400667	Bacteria; Proteobacteria; Gammaproteobacteria; Pseudomonadales; Moraxellaceae; Acinetobacter; Acinetobacter calcoaceticus/baumannii complex.
Acinetobacter baumannii ATCC 17978	NC_009084.1	126640109	400667	Bacteria; Proteobacteria; Gammaproteobacteria; Pseudomonadales; Moraxellaceae; Acinetobacter; Acinetobacter calcoaceticus/baumannii complex.
Acinetobacter baumannii ATCC 17978	NC_009085.1	126640115	400667	Bacteria; Proteobacteria; Gammaproteobacteria; Pseudomonadales; Moraxellaceae; Acinetobacter; Acinetobacter calcoaceticus/baumannii complex.
Acinetobacter baumannii AYE	NC_010401.1	169302972	509173	Bacteria; Proteobacteria; Gammaproteobacteria; Pseudomonadales; Moraxellaceae; Acinetobacter; Acinetobacter calcoaceticus/baumannii complex.
Acinetobacter baumannii AYE	NC_010402.1	169302980	509173	Bacteria; Proteobacteria; Gammaproteobacteria; Pseudomonadales; Moraxellaceae; Acinetobacter; Acinetobacter calcoaceticus/baumannii complex.
Acinetobacter baumannii AYE	NC_010403.1	169302992	509173	Bacteria; Proteobacteria; Gammaproteobacteria; Pseudomonadales; Moraxellaceae; Acinetobacter; Acinetobacter calcoaceticus/baumannii complex.
Acinetobacter baumannii AYE	NC_010404.1	169786889	509173	Bacteria; Proteobacteria; Gammaproteobacteria; Pseudomonadales; Moraxellaceae; Acinetobacter; Acinetobacter calcoaceticus/baumannii complex.
Acinetobacter baumannii AYE	NC_010410.1	169794206	509173	Bacteria; Proteobacteria; Gammaproteobacteria; Pseudomonadales; Moraxellaceae; Acinetobacter; Acinetobacter calcoaceticus/baumannii complex.
Acinetobacter baumannii BJAB07104	NC_021726.1	523521389	1096995	Bacteria; Proteobacteria; Gammaproteobacteria; Pseudomonadales; Moraxellaceae; Acinetobacter; Acinetobacter calcoaceticus/baumannii complex.
Acinetobacter baumannii BJAB07104	NC_021727.1	523525145	1096995	Bacteria; Proteobacteria; Gammaproteobacteria; Pseudomonadales; Moraxellaceae; Acinetobacter; Acinetobacter calcoaceticus/baumannii complex.
Acinetobacter baumannii BJAB07104	NC_021728.1	523525242	1096995	Bacteria; Proteobacteria; Gammaproteobacteria; Pseudomonadales; Moraxellaceae; Acinetobacter; Acinetobacter calcoaceticus/baumannii complex.
Acinetobacter baumannii BJAB0715	NC_021733.1	523529121	1096996	Bacteria; Proteobacteria; Gammaproteobacteria; Pseudomonadales; Moraxellaceae; Acinetobacter; Acinetobacter calcoaceticus/baumannii complex.
Acinetobacter baumannii BJAB0715	NC_021734.1	523532970	1096996	Bacteria; Proteobacteria; Gammaproteobacteria; Pseudomonadales; Moraxellaceae; Acinetobacter; Acinetobacter calcoaceticus/baumannii complex.
Acinetobacter baumannii BJAB0868	NC_021729.1	523525298	1096997	Bacteria; Proteobacteria; Gammaproteobacteria; Pseudomonadales; Moraxellaceae; Acinetobacter; Acinetobacter calcoaceticus/baumannii complex.
Acinetobacter baumannii BJAB0868	NC_021730.1	523529002	1096997	Bacteria; Proteobacteria; Gammaproteobacteria; Pseudomonadales; Moraxellaceae; Acinetobacter; Acinetobacter calcoaceticus/baumannii complex.
Acinetobacter baumannii BJAB0868	NC_021731.1	523529013	1096997	Bacteria; Proteobacteria; Gammaproteobacteria; Pseudomonadales; Moraxellaceae; Acinetobacter; Acinetobacter calcoaceticus/baumannii complex.
Acinetobacter baumannii BJAB0868	NC_021732.1	523529100	1096997	Bacteria; Proteobacteria; Gammaproteobacteria; Pseudomonadales; Moraxellaceae; Acinetobacter; Acinetobacter calcoaceticus/baumannii complex.
Acinetobacter baumannii D1279779	NC_020525.1	469820173	945556	Bacteria; Proteobacteria; Gammaproteobacteria; Pseudomonadales; Moraxellaceae; Acinetobacter; Acinetobacter calcoaceticus/baumannii complex.
Acinetobacter baumannii D1279779	NC_020547.1	469820182	945556	Bacteria; Proteobacteria; Gammaproteobacteria; Pseudomonadales; Moraxellaceae; Acinetobacter; Acinetobacter calcoaceticus/baumannii complex.
Acinetobacter baumannii MDR-TJ	NC_017847.1	387122089	889738	Bacteria; Proteobacteria; Gammaproteobacteria; Pseudomonadales; Moraxellaceae; Acinetobacter; Acinetobacter calcoaceticus/baumannii complex.
Acinetobacter baumannii MDR-TJ	NC_017848.1	387125794	889738	Bacteria; Proteobacteria; Gammaproteobacteria; Pseudomonadales; Moraxellaceae; Acinetobacter; Acinetobacter calcoaceticus/baumannii complex.
Acinetobacter baumannii MDR-TJ	NC_020524.1	469816145	889738	Bacteria; Proteobacteria; Gammaproteobacteria; Pseudomonadales; Moraxellaceae; Acinetobacter; Acinetobacter calcoaceticus/baumannii complex.
Acinetobacter baumannii MDR-ZJ06	NC_017171.1	384141246	497978	Bacteria; Proteobacteria; Gammaproteobacteria; Pseudomonadales; Moraxellaceae; Acinetobacter; Acinetobacter calcoaceticus/baumannii complex.
Acinetobacter baumannii MDR-ZJ06	NC_017172.1	384145110	497978	Bacteria; Proteobacteria; Gammaproteobacteria; Pseudomonadales; Moraxellaceae; Acinetobacter; Acinetobacter calcoaceticus/baumannii complex.
Acinetobacter baumannii SDF	NC_010395.1	169302963	509170	Bacteria; Proteobacteria; Gammaproteobacteria; Pseudomonadales; Moraxellaceae; Acinetobacter; Acinetobacter calcoaceticus/baumannii complex.
Acinetobacter baumannii SDF	NC_010396.1	169786833	509170	Bacteria; Proteobacteria; Gammaproteobacteria; Pseudomonadales; Moraxellaceae; Acinetobacter; Acinetobacter calcoaceticus/baumannii complex.
Acinetobacter baumannii SDF	NC_010398.1	169786864	509170	Bacteria; Proteobacteria; Gammaproteobacteria; Pseudomonadales; Moraxellaceae; Acinetobacter; Acinetobacter calcoaceticus/baumannii complex.
Acinetobacter baumannii SDF	NC_010400.1	169632029	509170	Bacteria; Proteobacteria; Gammaproteobacteria; Pseudomonadales; Moraxellaceae; Acinetobacter; Acinetobacter calcoaceticus/baumannii complex.
Acinetobacter baumannii TCDC-AB0715	NC_017165.1	385239402	980514	Bacteria; Proteobacteria; Gammaproteobacteria; Pseudomonadales; Moraxellaceae; Acinetobacter; Acinetobacter calcoaceticus/baumannii complex.
Acinetobacter baumannii TCDC-AB0715	NC_017166.1	385239413	980514	Bacteria; Proteobacteria; Gammaproteobacteria; Pseudomonadales; Moraxellaceae; Acinetobacter; Acinetobacter calcoaceticus/baumannii complex.
Acinetobacter baumannii TCDC-AB0715	NC_017387.1	385235550	980514	Bacteria; Proteobacteria; Gammaproteobacteria; Pseudomonadales; Moraxellaceae; Acinetobacter; Acinetobacter calcoaceticus/baumannii complex.
Acinetobacter baumannii TYTH-1	NC_018706.1	407930685	1100841	Bacteria; Proteobacteria; Gammaproteobacteria; Pseudomonadales; Moraxellaceae; Acinetobacter; Acinetobacter calcoaceticus/baumannii complex.
Acinetobacter baumannii ZW85-1	NC_023028.1	565636615	1400867	Bacteria; Proteobacteria; Gammaproteobacteria; Pseudomonadales; Moraxellaceae; Acinetobacter; Acinetobacter calcoaceticus/baumannii complex.
Acinetobacter baumannii ZW85-1	NC_023031.1	565643352	1400867	Bacteria; Proteobacteria; Gammaproteobacteria; Pseudomonadales; Moraxellaceae; Acinetobacter; Acinetobacter calcoaceticus/baumannii complex.
Acinetobacter calcoaceticus PHEA-2	NC_016603.1	375133618	871585	Bacteria; Proteobacteria; Gammaproteobacteria; Pseudomonadales; Moraxellaceae; Acinetobacter; Acinetobacter calcoaceticus/baumannii complex.
Acinetobacter oleivorans DR1	NC_014259.1	299768250	436717	Bacteria; Proteobacteria; Gammaproteobacteria; Pseudomonadales; Moraxellaceae; Acinetobacter.
Actinobacillus pleuropneumoniae serovar 3 str. JL03	NC_010278.1	165975457	434271	Bacteria; Proteobacteria; Gammaproteobacteria; Pasteurellales; Pasteurellaceae; Actinobacillus.
Actinobacillus pleuropneumoniae serovar 5b str. L20	NC_009053.1	126207488	416269	Bacteria; Proteobacteria; Gammaproteobacteria; Pasteurellales; Pasteurellaceae; Actinobacillus.
Actinobacillus pleuropneumoniae serovar 7 str. AP76	NC_010939.1	190149269	537457	Bacteria; Proteobacteria; Gammaproteobacteria; Pasteurellales; Pasteurellaceae; Actinobacillus.
Actinobacillus pleuropneumoniae serovar 7 str. AP76	NC_010940.1	190151401	537457	Bacteria; Proteobacteria; Gammaproteobacteria; Pasteurellales; Pasteurellaceae; Actinobacillus.
Actinobacillus pleuropneumoniae serovar 7 str. AP76	NC_010941.1	190151404	537457	Bacteria; Proteobacteria; Gammaproteobacteria; Pasteurellales; Pasteurellaceae; Actinobacillus.
Actinobacillus pleuropneumoniae serovar 7 str. AP76	NC_010942.1	190151409	537457	Bacteria; Proteobacteria; Gammaproteobacteria; Pasteurellales; Pasteurellaceae; Actinobacillus.
Actinobacillus succinogenes 130Z	NC_009655.1	152977688	339671	Bacteria; Proteobacteria; Gammaproteobacteria; Pasteurellales; Pasteurellaceae; Actinobacillus.
Actinobacillus suis H91-0380	NC_018690.1	407691594	696748	Bacteria; Proteobacteria; Gammaproteobacteria; Pasteurellales; Pasteurellaceae; Actinobacillus.
Actinoplanes sp. N902-109	NC_021191.1	494682416	649831	Bacteria; Actinobacteria; Actinobacteridae; Actinomycetales; Micromonosporineae; Micromonosporaceae; Actinoplanes.
Actinoplanes sp. SE50/110	NC_017803.1	386845069	134676	Bacteria; Actinobacteria; Actinobacteridae; Actinomycetales; Micromonosporineae; Micromonosporaceae; Actinoplanes.
Actinoplanes friuliensis DSM 7358	NC_022657.1	556562917	1246995	Bacteria; Actinobacteria; Actinobacteridae; Actinomycetales; Micromonosporineae; Micromonosporaceae; Actinoplanes.
Actinoplanes missouriensis 431	NC_017093.1	383775170	512565	Bacteria; Actinobacteria; Actinobacteridae; Actinomycetales; Micromonosporineae; Micromonosporaceae; Actinoplanes.
Actinosynnema mirum DSM 43827	NC_013093.1	256374160	446462	Bacteria; Actinobacteria; Actinobacteridae; Actinomycetales; Pseudonocardineae; Pseudonocardiaceae; Actinosynnema.
Adlercreutzia equolifaciens DSM 19450	NC_022567.1	550889302	1384484	Bacteria; Actinobacteria; Coriobacteridae; Coriobacteriales; Coriobacterineae; Coriobacteriaceae; Adlercreutzia.
Advenella kashmirensis WT001	NC_017964.1	389870301	1036672	Bacteria; Proteobacteria; Betaproteobacteria; Burkholderiales; Alcaligenaceae.
Advenella kashmirensis WT001	NC_017965.1	389874175	1036672	Bacteria; Proteobacteria; Betaproteobacteria; Burkholderiales; Alcaligenaceae.
Aequorivita sublithincola DSM 14238	NC_018013.1	390952789	746697	Bacteria; Bacteroidetes; Flavobacteriia; Flavobacteriales; Flavobacteriaceae; Aequorivita.
Aerococcus urinae ACS-120-V-Col10a	NC_015278.1	326802614	866775	Bacteria; Firmicutes; Bacilli; Lactobacillales; Aerococcaceae; Aerococcus.
Aeromonas hydrophila subsp. hydrophila ATCC 7966	NC_008570.1	117617447	380703	Bacteria; Proteobacteria; Gammaproteobacteria; Aeromonadales; Aeromonadaceae; Aeromonas.
Aeromonas hydrophila ML09-119	NC_021290.1	507519518	1288394	Bacteria; Proteobacteria; Gammaproteobacteria; Aeromonadales; Aeromonadaceae; Aeromonas.
Aeromonas salmonicida subsp. salmonicida A449	NC_004923.1	32453760	382245	Bacteria; Proteobacteria; Gammaproteobacteria; Aeromonadales; Aeromonadaceae; Aeromonas.
Aeromonas salmonicida subsp. salmonicida A449	NC_004924.1	32453769	382245	Bacteria; Proteobacteria; Gammaproteobacteria; Aeromonadales; Aeromonadaceae; Aeromonas.
Aeromonas salmonicida subsp. salmonicida A449	NC_004925.1	32453780	382245	Bacteria; Proteobacteria; Gammaproteobacteria; Aeromonadales; Aeromonadaceae; Aeromonas.
Aeromonas salmonicida subsp. salmonicida A449	NC_009348.1	145297124	382245	Bacteria; Proteobacteria; Gammaproteobacteria; Aeromonadales; Aeromonadaceae; Aeromonas.
Aeromonas salmonicida subsp. salmonicida A449	NC_009349.1	145301211	382245	Bacteria; Proteobacteria; Gammaproteobacteria; Aeromonadales; Aeromonadaceae; Aeromonas.
Aeromonas salmonicida subsp. salmonicida A449	NC_009350.1	145301385	382245	Bacteria; Proteobacteria; Gammaproteobacteria; Aeromonadales; Aeromonadaceae; Aeromonas.
Aeromonas veronii B565	NC_015424.1	330827700	998088	Bacteria; Proteobacteria; Gammaproteobacteria; Aeromonadales; Aeromonadaceae; Aeromonas.
Aeropyrum camini SY1 = JCM 12091	NC_022521.1	549454644	1198449	Archaea; Crenarchaeota; Thermoprotei; Desulfurococcales; Desulfurococcaceae; Aeropyrum.
Aeropyrum pernix K1	NC_000854.2	118430835	272557	Archaea; Crenarchaeota; Thermoprotei; Desulfurococcales; Desulfurococcaceae; Aeropyrum.
Aggregatibacter actinomycetemcomitans ANH9381	NC_016513.1	365966241	754507	Bacteria; Proteobacteria; Gammaproteobacteria; Pasteurellales; Pasteurellaceae; Aggregatibacter.
Aggregatibacter actinomycetemcomitans D7S-1	NC_017846.1	387119833	694569	Bacteria; Proteobacteria; Gammaproteobacteria; Pasteurellales; Pasteurellaceae; Aggregatibacter.
Aggregatibacter aphrophilus NJ8700	NC_012913.1	251791816	634176	Bacteria; Proteobacteria; Gammaproteobacteria; Pasteurellales; Pasteurellaceae; Aggregatibacter.
Agrobacterium sp. H13-3	NC_015183.1	325291453	861208	Bacteria; Proteobacteria; Alphaproteobacteria; Rhizobiales; Rhizobiaceae; Rhizobium/Agrobacterium group; Agrobacterium.
Agrobacterium sp. H13-3	NC_015184.1	325168279	861208	Bacteria; Proteobacteria; Alphaproteobacteria; Rhizobiales; Rhizobiaceae; Rhizobium/Agrobacterium group; Agrobacterium.
Agrobacterium sp. H13-3	NC_015508.1	332715374	861208	Bacteria; Proteobacteria; Alphaproteobacteria; Rhizobiales; Rhizobiaceae; Rhizobium/Agrobacterium group; Agrobacterium.
Agrobacterium fabrum str. C58	NC_003062.2	159184118	176299	Bacteria; Proteobacteria; Alphaproteobacteria; Rhizobiales; Rhizobiaceae; Rhizobium/Agrobacterium group; Agrobacterium; Agrobacterium tumefaciens complex.
Agrobacterium fabrum str. C58	NC_003063.2	159185562	176299	Bacteria; Proteobacteria; Alphaproteobacteria; Rhizobiales; Rhizobiaceae; Rhizobium/Agrobacterium group; Agrobacterium; Agrobacterium tumefaciens complex.
Agrobacterium fabrum str. C58	NC_003064.2	159186452	176299	Bacteria; Proteobacteria; Alphaproteobacteria; Rhizobiales; Rhizobiaceae; Rhizobium/Agrobacterium group; Agrobacterium; Agrobacterium tumefaciens complex.
Agrobacterium fabrum str. C58	NC_003065.3	159161952	176299	Bacteria; Proteobacteria; Alphaproteobacteria; Rhizobiales; Rhizobiaceae; Rhizobium/Agrobacterium group; Agrobacterium; Agrobacterium tumefaciens complex.
Agrobacterium radiobacter K84	NC_011983.1	222080781	311403	Bacteria; Proteobacteria; Alphaproteobacteria; Rhizobiales; Rhizobiaceae; Rhizobium/Agrobacterium group; Agrobacterium; Agrobacterium tumefaciens complex.
Agrobacterium radiobacter K84	NC_011985.1	222084201	311403	Bacteria; Proteobacteria; Alphaproteobacteria; Rhizobiales; Rhizobiaceae; Rhizobium/Agrobacterium group; Agrobacterium; Agrobacterium tumefaciens complex.
Agrobacterium radiobacter K84	NC_011987.1	222101962	311403	Bacteria; Proteobacteria; Alphaproteobacteria; Rhizobiales; Rhizobiaceae; Rhizobium/Agrobacterium group; Agrobacterium; Agrobacterium tumefaciens complex.
Agrobacterium radiobacter K84	NC_011990.1	222108940	311403	Bacteria; Proteobacteria; Alphaproteobacteria; Rhizobiales; Rhizobiaceae; Rhizobium/Agrobacterium group; Agrobacterium; Agrobacterium tumefaciens complex.
Agrobacterium radiobacter K84	NC_011994.1	222112705	311403	Bacteria; Proteobacteria; Alphaproteobacteria; Rhizobiales; Rhizobiaceae; Rhizobium/Agrobacterium group; Agrobacterium; Agrobacterium tumefaciens complex.
Agrobacterium vitis S4	NC_011981.1	222102412	311402	Bacteria; Proteobacteria; Alphaproteobacteria; Rhizobiales; Rhizobiaceae; Rhizobium/Agrobacterium group; Agrobacterium.
Agrobacterium vitis S4	NC_011982.1	222080117	311402	Bacteria; Proteobacteria; Alphaproteobacteria; Rhizobiales; Rhizobiaceae; Rhizobium/Agrobacterium group; Agrobacterium.
Agrobacterium vitis S4	NC_011984.1	222083145	311402	Bacteria; Proteobacteria; Alphaproteobacteria; Rhizobiales; Rhizobiaceae; Rhizobium/Agrobacterium group; Agrobacterium.
Agrobacterium vitis S4	NC_011986.1	222102329	311402	Bacteria; Proteobacteria; Alphaproteobacteria; Rhizobiales; Rhizobiaceae; Rhizobium/Agrobacterium group; Agrobacterium.
Agrobacterium vitis S4	NC_011988.1	222106127	311402	Bacteria; Proteobacteria; Alphaproteobacteria; Rhizobiales; Rhizobiaceae; Rhizobium/Agrobacterium group; Agrobacterium.
Agrobacterium vitis S4	NC_011989.1	222147015	311402	Bacteria; Proteobacteria; Alphaproteobacteria; Rhizobiales; Rhizobiaceae; Rhizobium/Agrobacterium group; Agrobacterium.
Agrobacterium vitis S4	NC_011991.1	222109117	311402	Bacteria; Proteobacteria; Alphaproteobacteria; Rhizobiales; Rhizobiaceae; Rhizobium/Agrobacterium group; Agrobacterium.
Bradyrhizobium oligotrophicum S58	NC_020453.1	459286451	1245469	Bacteria; Proteobacteria; Alphaproteobacteria; Rhizobiales; Bradyrhizobiaceae; Bradyrhizobium.
Akkermansia muciniphila ATCC BAA-835	NC_010655.1	187734516	349741	Bacteria; Verrucomicrobia; Verrucomicrobiae; Verrucomicrobiales; Verrucomicrobiaceae; Akkermansia.
Alcanivorax borkumensis SK2	NC_008260.1	110832861	393595	Bacteria; Proteobacteria; Gammaproteobacteria; Oceanospirillales; Alcanivoracaceae; Alcanivorax.
Alcanivorax dieselolei B5	NC_018691.1	407693844	930169	Bacteria; Proteobacteria; Gammaproteobacteria; Oceanospirillales; Alcanivoracaceae; Alcanivorax.
Alicycliphilus denitrificans BC	NC_014908.1	319760024	596153	Bacteria; Proteobacteria; Betaproteobacteria; Burkholderiales; Comamonadaceae; Alicycliphilus.
Alicycliphilus denitrificans BC	NC_014910.1	319760738	596153	Bacteria; Proteobacteria; Betaproteobacteria; Burkholderiales; Comamonadaceae; Alicycliphilus.
Alicycliphilus denitrificans BC	NC_014911.1	319765069	596153	Bacteria; Proteobacteria; Betaproteobacteria; Burkholderiales; Comamonadaceae; Alicycliphilus.
Alicycliphilus denitrificans K601	NC_015422.1	330822653	596154	Bacteria; Proteobacteria; Betaproteobacteria; Burkholderiales; Comamonadaceae; Alicycliphilus.
Alicycliphilus denitrificans K601	NC_015423.1	330827325	596154	Bacteria; Proteobacteria; Betaproteobacteria; Burkholderiales; Comamonadaceae; Alicycliphilus.
Alicyclobacillus acidocaldarius subsp. acidocaldarius DSM 446	NC_013205.1	258510020	521098	Bacteria; Firmicutes; Bacilli; Bacillales; Alicyclobacillaceae; Alicyclobacillus.
Alicyclobacillus acidocaldarius subsp. acidocaldarius DSM 446	NC_013206.1	257792943	521098	Bacteria; Firmicutes; Bacilli; Bacillales; Alicyclobacillaceae; Alicyclobacillus.
Alicyclobacillus acidocaldarius subsp. acidocaldarius DSM 446	NC_013207.1	257793042	521098	Bacteria; Firmicutes; Bacilli; Bacillales; Alicyclobacillaceae; Alicyclobacillus.
Alicyclobacillus acidocaldarius subsp. acidocaldarius DSM 446	NC_013208.1	257793135	521098	Bacteria; Firmicutes; Bacilli; Bacillales; Alicyclobacillaceae; Alicyclobacillus.
Alicyclobacillus acidocaldarius subsp. acidocaldarius Tc-4-1	NC_017167.1	384133787	1048834	Bacteria; Firmicutes; Bacilli; Bacillales; Alicyclobacillaceae; Alicyclobacillus.
Aliivibrio salmonicida LFI1238	NC_011311.1	215778350	316275	Bacteria; Proteobacteria; Gammaproteobacteria; Vibrionales; Vibrionaceae; Aliivibrio.
Aliivibrio salmonicida LFI1238	NC_011312.1	209693634	316275	Bacteria; Proteobacteria; Gammaproteobacteria; Vibrionales; Vibrionaceae; Aliivibrio.
Aliivibrio salmonicida LFI1238	NC_011313.1	209808847	316275	Bacteria; Proteobacteria; Gammaproteobacteria; Vibrionales; Vibrionaceae; Aliivibrio.
Aliivibrio salmonicida LFI1238	NC_011314.1	209967944	316275	Bacteria; Proteobacteria; Gammaproteobacteria; Vibrionales; Vibrionaceae; Aliivibrio.
Aliivibrio salmonicida LFI1238	NC_011315.1	209809832	316275	Bacteria; Proteobacteria; Gammaproteobacteria; Vibrionales; Vibrionaceae; Aliivibrio.
Aliivibrio salmonicida LFI1238	NC_011316.1	215538592	316275	Bacteria; Proteobacteria; Gammaproteobacteria; Vibrionales; Vibrionaceae; Aliivibrio.
Alistipes finegoldii DSM 17242	NC_018011.1	390945347	679935	Bacteria; Bacteroidetes; Bacteroidia; Bacteroidales; Rikenellaceae; Alistipes.
Alistipes shahii WAL 8301	NC_021030.1	479185170	717959	Bacteria; Bacteroidetes; Bacteroidia; Bacteroidales; Rikenellaceae; Alistipes.
Alkalilimnicola ehrlichii MLHE-1	NC_008340.1	114319166	187272	Bacteria; Proteobacteria; Gammaproteobacteria; Chromatiales; Ectothiorhodospiraceae; Alkalilimnicola.
Alkaliphilus metalliredigens QYMF	NC_009633.1	150387853	293826	Bacteria; Firmicutes; Clostridia; Clostridiales; Clostridiaceae; Alkaliphilus.
Alkaliphilus oremlandii OhILAs	NC_009922.1	158319059	350688	Bacteria; Firmicutes; Clostridia; Clostridiales; Clostridiaceae; Alkaliphilus.
Allochromatium vinosum DSM 180	NC_013851.1	288939764	572477	Bacteria; Proteobacteria; Gammaproteobacteria; Chromatiales; Chromatiaceae; Allochromatium.
Allochromatium vinosum DSM 180	NC_013852.1	288947674	572477	Bacteria; Proteobacteria; Gammaproteobacteria; Chromatiales; Chromatiaceae; Allochromatium.
Allochromatium vinosum DSM 180	NC_013862.1	288986931	572477	Bacteria; Proteobacteria; Gammaproteobacteria; Chromatiales; Chromatiaceae; Allochromatium.
Alteromonas sp. SN2	NC_015554.1	333891490	715451	Bacteria; Proteobacteria; Gammaproteobacteria; Alteromonadales; Alteromonadaceae; Alteromonas.
Alteromonas macleodii ATCC 27126	NC_018632.1	406595001	529120	Bacteria; Proteobacteria; Gammaproteobacteria; Alteromonadales; Alteromonadaceae; Alteromonas.
Alteromonas macleodii AltDE1	NC_019393.1	410859653	1004786	Bacteria; Proteobacteria; Gammaproteobacteria; Alteromonadales; Alteromonadaceae; Alteromonas.
Alteromonas macleodii AltDE1	NC_019394.1	410863773	1004786	Bacteria; Proteobacteria; Gammaproteobacteria; Alteromonadales; Alteromonadaceae; Alteromonas.
Alteromonas macleodii str. 'Aegean Sea MED64'	NC_023045.1	566716565	1300254	Bacteria; Proteobacteria; Gammaproteobacteria; Alteromonadales; Alteromonadaceae; Alteromonas.
Alteromonas macleodii str. 'Balearic Sea AD45'	NC_018679.1	407685798	1004787	Bacteria; Proteobacteria; Gammaproteobacteria; Alteromonadales; Alteromonadaceae; Alteromonas.
Alteromonas macleodii str. 'Balearic Sea AD45'	NC_018680.1	407689711	1004787	Bacteria; Proteobacteria; Gammaproteobacteria; Alteromonadales; Alteromonadaceae; Alteromonas.
Alteromonas macleodii str. 'Black Sea 11'	NC_018692.1	407698262	1004785	Bacteria; Proteobacteria; Gammaproteobacteria; Alteromonadales; Alteromonadaceae; Alteromonas.
Alteromonas macleodii str. 'Deep ecotype'	NC_011138.3	543891911	314275	Bacteria; Proteobacteria; Gammaproteobacteria; Alteromonadales; Alteromonadaceae; Alteromonas.
Alteromonas macleodii str. 'English Channel 615'	NC_021709.1	522555424	1300253	Bacteria; Proteobacteria; Gammaproteobacteria; Alteromonadales; Alteromonadaceae; Alteromonas.
Alteromonas macleodii str. 'English Channel 615'	NC_021716.1	522648624	1300253	Bacteria; Proteobacteria; Gammaproteobacteria; Alteromonadales; Alteromonadaceae; Alteromonas.
Alteromonas macleodii str. 'English Channel 673'	NC_018678.1	407681909	1004788	Bacteria; Proteobacteria; Gammaproteobacteria; Alteromonadales; Alteromonadaceae; Alteromonas.
Alteromonas macleodii str. 'Ionian Sea U4'	NC_021710.1	522567641	1300255	Bacteria; Proteobacteria; Gammaproteobacteria; Alteromonadales; Alteromonadaceae; Alteromonas.
Alteromonas macleodii str. 'Ionian Sea U4'	NC_021711.1	522574444	1300255	Bacteria; Proteobacteria; Gammaproteobacteria; Alteromonadales; Alteromonadaceae; Alteromonas.
Alteromonas macleodii str. 'Ionian Sea U7'	NC_021717.1	522665969	1300256	Bacteria; Proteobacteria; Gammaproteobacteria; Alteromonadales; Alteromonadaceae; Alteromonas.
Alteromonas macleodii str. 'Ionian Sea U8'	NC_021712.1	522588077	1300257	Bacteria; Proteobacteria; Gammaproteobacteria; Alteromonadales; Alteromonadaceae; Alteromonas.
Alteromonas macleodii str. 'Ionian Sea UM4b'	NC_021714.1	522813769	1300259	Bacteria; Proteobacteria; Gammaproteobacteria; Alteromonadales; Alteromonadaceae; Alteromonas.
Alteromonas macleodii str. 'Ionian Sea UM7'	NC_021713.1	522612259	1300258	Bacteria; Proteobacteria; Gammaproteobacteria; Alteromonadales; Alteromonadaceae; Alteromonas.
Alteromonas macleodii str. 'Ionian Sea UM7'	NC_021718.1	522671826	1300258	Bacteria; Proteobacteria; Gammaproteobacteria; Alteromonadales; Alteromonadaceae; Alteromonas.
Aminobacterium colombiense DSM 12261	NC_014011.1	294101015	572547	Bacteria; Synergistetes; Synergistia; Synergistales; Synergistaceae; Aminobacterium.
Ammonifex degensii KC4	NC_013385.1	260891930	429009	Bacteria; Firmicutes; Clostridia; Thermoanaerobacterales; Thermoanaerobacteraceae; Moorella group; Ammonifex.
Ammonifex degensii KC4	NC_013386.1	260893985	429009	Bacteria; Firmicutes; Clostridia; Thermoanaerobacterales; Thermoanaerobacteraceae; Moorella group; Ammonifex.
Amphibacillus xylanus NBRC 15112	NC_018704.1	408355363	698758	Bacteria; Firmicutes; Bacilli; Bacillales; Bacillaceae; Amphibacillus.
Amycolatopsis mediterranei RB	NC_022116.1	532456681	1221524	Bacteria; Actinobacteria; Actinobacteridae; Actinomycetales; Pseudonocardineae; Pseudonocardiaceae; Amycolatopsis.
Amycolatopsis mediterranei S699	NC_017186.1	384145136	713604	Bacteria; Actinobacteria; Actinobacteridae; Actinomycetales; Pseudonocardineae; Pseudonocardiaceae; Amycolatopsis.
Amycolatopsis mediterranei S699	NC_018266.1	399533820	713604	Bacteria; Actinobacteria; Actinobacteridae; Actinomycetales; Pseudonocardineae; Pseudonocardiaceae; Amycolatopsis.
Amycolatopsis mediterranei U32	NC_014318.1	300781937	749927	Bacteria; Actinobacteria; Actinobacteridae; Actinomycetales; Pseudonocardineae; Pseudonocardiaceae; Amycolatopsis.
Amycolatopsis orientalis HCCB10007	NC_021252.1	506928554	1156913	Bacteria; Actinobacteria; Actinobacteridae; Actinomycetales; Pseudonocardineae; Pseudonocardiaceae; Amycolatopsis.
Amycolatopsis orientalis HCCB10007	NC_023497.1	589285998	1156913	Bacteria; Actinobacteria; Actinobacteridae; Actinomycetales; Pseudonocardineae; Pseudonocardiaceae; Amycolatopsis.
Amycolicicoccus subflavus DQS3-9A1	NC_015560.1	333917529	443218	Bacteria; Actinobacteria; Actinobacteridae; Actinomycetales; Corynebacterineae; Mycobacteriaceae; Amycolicicoccus.
Amycolicicoccus subflavus DQS3-9A1	NC_015561.1	333917557	443218	Bacteria; Actinobacteria; Actinobacteridae; Actinomycetales; Corynebacterineae; Mycobacteriaceae; Amycolicicoccus.
Amycolicicoccus subflavus DQS3-9A1	NC_015564.1	333917679	443218	Bacteria; Actinobacteria; Actinobacteridae; Actinomycetales; Corynebacterineae; Mycobacteriaceae; Amycolicicoccus.
Anabaena sp. 90	NC_019427.1	414075311	46234	Bacteria; Cyanobacteria; Nostocales; Nostocaceae; Anabaena.
Anabaena sp. 90	NC_019428.1	414078960	46234	Bacteria; Cyanobacteria; Nostocales; Nostocaceae; Anabaena.
Anabaena sp. 90	NC_019429.1	414079049	46234	Bacteria; Cyanobacteria; Nostocales; Nostocaceae; Anabaena.
Anabaena sp. 90	NC_019439.1	414079097	46234	Bacteria; Cyanobacteria; Nostocales; Nostocaceae; Anabaena.
Anabaena sp. 90	NC_019440.1	414079804	46234	Bacteria; Cyanobacteria; Nostocales; Nostocaceae; Anabaena.
Anabaena cylindrica PCC 7122	NC_019771.1	440679730	272123	Bacteria; Cyanobacteria; Nostocales; Nostocaceae; Anabaena.
Anabaena cylindrica PCC 7122	NC_019772.1	440685051	272123	Bacteria; Cyanobacteria; Nostocales; Nostocaceae; Anabaena.
Anabaena cylindrica PCC 7122	NC_019773.1	440685202	272123	Bacteria; Cyanobacteria; Nostocales; Nostocaceae; Anabaena.
Anabaena cylindrica PCC 7122	NC_019774.1	440685330	272123	Bacteria; Cyanobacteria; Nostocales; Nostocaceae; Anabaena.
Anabaena cylindrica PCC 7122	NC_019775.1	440685390	272123	Bacteria; Cyanobacteria; Nostocales; Nostocaceae; Anabaena.
Anabaena cylindrica PCC 7122	NC_020056.1	436843263	272123	Bacteria; Cyanobacteria; Nostocales; Nostocaceae; Anabaena.
Anabaena cylindrica PCC 7122	NC_020157.1	443329695	272123	Bacteria; Cyanobacteria; Nostocales; Nostocaceae; Anabaena.
Anabaena variabilis ATCC 29413	NC_007410.1	75812284	240292	Bacteria; Cyanobacteria; Nostocales; Nostocaceae; Anabaena.
Anabaena variabilis ATCC 29413	NC_007411.1	75812629	240292	Bacteria; Cyanobacteria; Nostocales; Nostocaceae; Anabaena.
Anabaena variabilis ATCC 29413	NC_007412.1	75812661	240292	Bacteria; Cyanobacteria; Nostocales; Nostocaceae; Anabaena.
Anabaena variabilis ATCC 29413	NC_007413.1	75906225	240292	Bacteria; Cyanobacteria; Nostocales; Nostocaceae; Anabaena.
Anabaena variabilis ATCC 29413	NC_014000.1	292905252	240292	Bacteria; Cyanobacteria; Nostocales; Nostocaceae; Anabaena.
Anaerobaculum mobile DSM 13181	NC_018024.1	392406391	891968	Bacteria; Synergistetes; Synergistia; Synergistales; Synergistaceae; Anaerobaculum.
Anaerococcus prevotii DSM 20548	NC_013164.1	256821123	525919	Bacteria; Firmicutes; Clostridia; Clostridiales; Clostridiales Family XI. Incertae Sedis; Anaerococcus.
Anaerococcus prevotii DSM 20548	NC_013171.1	257065520	525919	Bacteria; Firmicutes; Clostridia; Clostridiales; Clostridiales Family XI. Incertae Sedis; Anaerococcus.
Anaerolinea thermophila UNI-1	NC_014960.1	320159410	926569	Bacteria; Chloroflexi; Anaerolineae; Anaerolineales; Anaerolineaceae; Anaerolinea.
Anaeromyxobacter sp. Fw109-5	NC_009675.1	153002879	404589	Bacteria; Proteobacteria; Deltaproteobacteria; Myxococcales; Cystobacterineae; Myxococcaceae; Anaeromyxobacter.
Anaeromyxobacter sp. K	NC_011145.1	197120421	447217	Bacteria; Proteobacteria; Deltaproteobacteria; Myxococcales; Cystobacterineae; Myxococcaceae; Anaeromyxobacter.
Anaeromyxobacter dehalogenans 2CP-1	NC_011891.1	220915123	455488	Bacteria; Proteobacteria; Deltaproteobacteria; Myxococcales; Cystobacterineae; Myxococcaceae; Anaeromyxobacter.
Anaeromyxobacter dehalogenans 2CP-C	NC_007760.1	86156430	290397	Bacteria; Proteobacteria; Deltaproteobacteria; Myxococcales; Cystobacterineae; Myxococcaceae; Anaeromyxobacter.
Anaplasma centrale str. Israel	NC_013532.1	269958255	574556	Bacteria; Proteobacteria; Alphaproteobacteria; Rickettsiales; Anaplasmataceae; Anaplasma.
Anaplasma marginale str. Dawn	NC_022760.1	557237421	1412841	Bacteria; Proteobacteria; Alphaproteobacteria; Rickettsiales; Anaplasmataceae; Anaplasma.
Anaplasma marginale str. Florida	NC_012026.1	222474741	320483	Bacteria; Proteobacteria; Alphaproteobacteria; Rickettsiales; Anaplasmataceae; Anaplasma.
Anaplasma marginale str. Gypsy Plains	NC_022784.1	557625306	1412840	Bacteria; Proteobacteria; Alphaproteobacteria; Rickettsiales; Anaplasmataceae; Anaplasma.
Anaplasma marginale str. St. Maries	NC_004842.2	56416370	234826	Bacteria; Proteobacteria; Alphaproteobacteria; Rickettsiales; Anaplasmataceae; Anaplasma.
Anaplasma phagocytophilum str. Dog2	NC_021881.1	526464097	1184254	Bacteria; Proteobacteria; Alphaproteobacteria; Rickettsiales; Anaplasmataceae; Anaplasma; phagocytophilum group.
Anaplasma phagocytophilum str. HZ2	NC_021879.1	526461592	1184253	Bacteria; Proteobacteria; Alphaproteobacteria; Rickettsiales; Anaplasmataceae; Anaplasma; phagocytophilum group.
Anaplasma phagocytophilum str. HZ	NC_007797.1	88606690	212042	Bacteria; Proteobacteria; Alphaproteobacteria; Rickettsiales; Anaplasmataceae; Anaplasma; phagocytophilum group.
Anaplasma phagocytophilum str. JM	NC_021880.1	526462840	1173064	Bacteria; Proteobacteria; Alphaproteobacteria; Rickettsiales; Anaplasmataceae; Anaplasma; phagocytophilum group.
Anoxybacillus flavithermus WK1	NC_011567.1	212637849	491915	Bacteria; Firmicutes; Bacilli; Bacillales; Bacillaceae; Anoxybacillus.
Aquifex aeolicus VF5	NC_000918.1	15282445	224324	Bacteria; Aquificae; Aquificales; Aquificaceae; Aquifex.
Aquifex aeolicus VF5	NC_001880.1	10957041	224324	Bacteria; Aquificae; Aquificales; Aquificaceae; Aquifex.
Arcanobacterium haemolyticum DSM 20595	NC_014218.1	297570613	644284	Bacteria; Actinobacteria; Actinobacteridae; Actinomycetales; Actinomycineae; Actinomycetaceae; Arcanobacterium.
Archaeoglobus fulgidus DSM 4304	NC_000917.1	11497621	224325	Archaea; Euryarchaeota; Archaeoglobi; Archaeoglobales; Archaeoglobaceae; Archaeoglobus.
Bacillus sp. JS	NC_017743.1	386756580	1127744	Bacteria; Firmicutes; Bacilli; Bacillales; Bacillaceae; Bacillus.
Archaeoglobus profundus DSM 5631	NC_013741.1	284161128	572546	Archaea; Euryarchaeota; Archaeoglobi; Archaeoglobales; Archaeoglobaceae; Archaeoglobus.
Archaeoglobus profundus DSM 5631	NC_013742.1	284162948	572546	Archaea; Euryarchaeota; Archaeoglobi; Archaeoglobales; Archaeoglobaceae; Archaeoglobus.
Archaeoglobus sulfaticallidus PM70-1	NC_021169.1	488599558	387631	Archaea; Euryarchaeota; Archaeoglobi; Archaeoglobales; Archaeoglobaceae; Archaeoglobus.
Archaeoglobus veneficus SNP6	NC_015320.1	327399920	693661	Archaea; Euryarchaeota; Archaeoglobi; Archaeoglobales; Archaeoglobaceae; Archaeoglobus.
Arcobacter sp. L	NC_017192.1	384170815	944547	Bacteria; Proteobacteria; Epsilonproteobacteria; Campylobacterales; Campylobacteraceae; Arcobacter.
Arcobacter sp. L	NC_017193.1	383505584	944547	Bacteria; Proteobacteria; Epsilonproteobacteria; Campylobacterales; Campylobacteraceae; Arcobacter.
Arcobacter butzleri 7h1h	NC_021878.1	526459392	1036172	Bacteria; Proteobacteria; Epsilonproteobacteria; Campylobacterales; Campylobacteraceae; Arcobacter.
Arcobacter butzleri ED-1	NC_017187.1	384154712	944546	Bacteria; Proteobacteria; Epsilonproteobacteria; Campylobacterales; Campylobacteraceae; Arcobacter.
Arcobacter butzleri RM4018	NC_009850.1	157736271	367737	Bacteria; Proteobacteria; Epsilonproteobacteria; Campylobacterales; Campylobacteraceae; Arcobacter.
Arcobacter nitrofigilis DSM 7299	NC_014166.1	296271545	572480	Bacteria; Proteobacteria; Epsilonproteobacteria; Campylobacterales; Campylobacteraceae; Arcobacter.
Aromatoleum aromaticum EbN1	NC_006513.1	56475432	76114	Bacteria; Proteobacteria; Betaproteobacteria; Rhodocyclales; Rhodocyclaceae; Aromatoleum.
Aromatoleum aromaticum EbN1	NC_006823.1	58616149	76114	Bacteria; Proteobacteria; Betaproteobacteria; Rhodocyclales; Rhodocyclaceae; Aromatoleum.
Aromatoleum aromaticum EbN1	NC_006824.1	58616422	76114	Bacteria; Proteobacteria; Betaproteobacteria; Rhodocyclales; Rhodocyclaceae; Aromatoleum.
Arthrobacter sp. FB24	NC_008537.1	116662073	290399	Bacteria; Actinobacteria; Actinobacteridae; Actinomycetales; Micrococcineae; Micrococcaceae; Arthrobacter.
Arthrobacter sp. FB24	NC_008538.1	116662232	290399	Bacteria; Actinobacteria; Actinobacteridae; Actinomycetales; Micrococcineae; Micrococcaceae; Arthrobacter.
Arthrobacter sp. FB24	NC_008539.1	116662341	290399	Bacteria; Actinobacteria; Actinobacteridae; Actinomycetales; Micrococcineae; Micrococcaceae; Arthrobacter.
Arthrobacter sp. FB24	NC_008541.1	116668568	290399	Bacteria; Actinobacteria; Actinobacteridae; Actinomycetales; Micrococcineae; Micrococcaceae; Arthrobacter.
Arthrobacter arilaitensis Re117	NC_014548.1	308151709	861360	Bacteria; Actinobacteria; Actinobacteridae; Actinomycetales; Micrococcineae; Micrococcaceae; Arthrobacter.
Arthrobacter arilaitensis Re117	NC_014549.1	308171843	861360	Bacteria; Actinobacteria; Actinobacteridae; Actinomycetales; Micrococcineae; Micrococcaceae; Arthrobacter.
Arthrobacter arilaitensis Re117	NC_014550.1	308175814	861360	Bacteria; Actinobacteria; Actinobacteridae; Actinomycetales; Micrococcineae; Micrococcaceae; Arthrobacter.
Arthrobacter aurescens TC1	NC_008711.1	119960487	290340	Bacteria; Actinobacteria; Actinobacteridae; Actinomycetales; Micrococcineae; Micrococcaceae; Arthrobacter.
Arthrobacter aurescens TC1	NC_008712.1	119952258	290340	Bacteria; Actinobacteria; Actinobacteridae; Actinomycetales; Micrococcineae; Micrococcaceae; Arthrobacter.
Arthrobacter aurescens TC1	NC_008713.1	119952551	290340	Bacteria; Actinobacteria; Actinobacteridae; Actinomycetales; Micrococcineae; Micrococcaceae; Arthrobacter.
Arthrobacter chlorophenolicus A6	NC_011879.1	219882541	452863	Bacteria; Actinobacteria; Actinobacteridae; Actinomycetales; Micrococcineae; Micrococcaceae; Arthrobacter.
Arthrobacter chlorophenolicus A6	NC_011881.1	219883257	452863	Bacteria; Actinobacteria; Actinobacteridae; Actinomycetales; Micrococcineae; Micrococcaceae; Arthrobacter.
Arthrobacter chlorophenolicus A6	NC_011886.1	220910783	452863	Bacteria; Actinobacteria; Actinobacteridae; Actinomycetales; Micrococcineae; Micrococcaceae; Arthrobacter.
Arthrobacter sp. Rue61a	NC_009453.1	146351220	1118963	Bacteria; Actinobacteria; Actinobacteridae; Actinomycetales; Micrococcineae; Micrococcaceae; Arthrobacter.
Arthrobacter sp. Rue61a	NC_018531.1	403525101	1118963	Bacteria; Actinobacteria; Actinobacteridae; Actinomycetales; Micrococcineae; Micrococcaceae; Arthrobacter.
Arthrobacter sp. Rue61a	NC_018532.1	403529507	1118963	Bacteria; Actinobacteria; Actinobacteridae; Actinomycetales; Micrococcineae; Micrococcaceae; Arthrobacter.
Arthrobacter phenanthrenivorans Sphe3	NC_015145.1	325961450	930171	Bacteria; Actinobacteria; Actinobacteridae; Actinomycetales; Micrococcineae; Micrococcaceae; Arthrobacter.
Arthrobacter phenanthrenivorans Sphe3	NC_015146.1	325965294	930171	Bacteria; Actinobacteria; Actinobacteridae; Actinomycetales; Micrococcineae; Micrococcaceae; Arthrobacter.
Arthrobacter phenanthrenivorans Sphe3	NC_015147.1	325965484	930171	Bacteria; Actinobacteria; Actinobacteridae; Actinomycetales; Micrococcineae; Micrococcaceae; Arthrobacter.
Arthrospira platensis NIES-39	NC_016640.1	479126419	696747	Bacteria; Cyanobacteria; Oscillatoriophycideae; Oscillatoriales; Arthrospira.
Aster yellows witches'-broom phytoplasma AYWB	NC_007716.1	85057280	322098	Bacteria; Tenericutes; Mollicutes; Acholeplasmatales; Acholeplasmataceae; Candidatus Phytoplasma; Candidatus Phytoplasma asteris.
Aster yellows witches'-broom phytoplasma AYWB	NC_007717.1	85057952	322098	Bacteria; Tenericutes; Mollicutes; Acholeplasmatales; Acholeplasmataceae; Candidatus Phytoplasma; Candidatus Phytoplasma asteris.
Aster yellows witches'-broom phytoplasma AYWB	NC_007718.1	85057958	322098	Bacteria; Tenericutes; Mollicutes; Acholeplasmatales; Acholeplasmataceae; Candidatus Phytoplasma; Candidatus Phytoplasma asteris.
Aster yellows witches'-broom phytoplasma AYWB	NC_007719.1	85057963	322098	Bacteria; Tenericutes; Mollicutes; Acholeplasmatales; Acholeplasmataceae; Candidatus Phytoplasma; Candidatus Phytoplasma asteris.
Aster yellows witches'-broom phytoplasma AYWB	NC_007720.1	85057971	322098	Bacteria; Tenericutes; Mollicutes; Acholeplasmatales; Acholeplasmataceae; Candidatus Phytoplasma; Candidatus Phytoplasma asteris.
Asticcacaulis excentricus CB 48	NC_014816.1	315497051	573065	Bacteria; Proteobacteria; Alphaproteobacteria; Caulobacterales; Caulobacteraceae; Asticcacaulis.
Asticcacaulis excentricus CB 48	NC_014817.1	315499382	573065	Bacteria; Proteobacteria; Alphaproteobacteria; Caulobacterales; Caulobacteraceae; Asticcacaulis.
Asticcacaulis excentricus CB 48	NC_014818.1	315500504	573065	Bacteria; Proteobacteria; Alphaproteobacteria; Caulobacterales; Caulobacteraceae; Asticcacaulis.
Asticcacaulis excentricus CB 48	NC_014819.1	315500677	573065	Bacteria; Proteobacteria; Alphaproteobacteria; Caulobacterales; Caulobacteraceae; Asticcacaulis.
Atopobium parvulum DSM 20469	NC_013203.1	257783814	521095	Bacteria; Actinobacteria; Coriobacteridae; Coriobacteriales; Coriobacterineae; Coriobacteriaceae; Atopobium.
Azoarcus sp. BH72	NC_008702.1	119896292	62928	Bacteria; Proteobacteria; Betaproteobacteria; Rhodocyclales; Rhodocyclaceae; Azoarcus.
Azoarcus sp. KH32C	NC_020516.1	470168442	748247	Bacteria; Proteobacteria; Betaproteobacteria; Rhodocyclales; Rhodocyclaceae; Azoarcus.
Azoarcus sp. KH32C	NC_020548.1	470203841	748247	Bacteria; Proteobacteria; Betaproteobacteria; Rhodocyclales; Rhodocyclaceae; Azoarcus.
Azorhizobium caulinodans ORS 571	NC_009937.1	158421624	438753	Bacteria; Proteobacteria; Alphaproteobacteria; Rhizobiales; Xanthobacteraceae; Azorhizobium.
Azospirillum sp. B510	NC_013854.1	288956841	137722	Bacteria; Proteobacteria; Alphaproteobacteria; Rhodospirillales; Rhodospirillaceae; Azospirillum.
Azospirillum sp. B510	NC_013855.1	288959735	137722	Bacteria; Proteobacteria; Alphaproteobacteria; Rhodospirillales; Rhodospirillaceae; Azospirillum.
Azospirillum sp. B510	NC_013856.1	288960867	137722	Bacteria; Proteobacteria; Alphaproteobacteria; Rhodospirillales; Rhodospirillaceae; Azospirillum.
Azospirillum sp. B510	NC_013857.1	288961527	137722	Bacteria; Proteobacteria; Alphaproteobacteria; Rhodospirillales; Rhodospirillaceae; Azospirillum.
Azospirillum sp. B510	NC_013858.1	288962075	137722	Bacteria; Proteobacteria; Alphaproteobacteria; Rhodospirillales; Rhodospirillaceae; Azospirillum.
Azospirillum sp. B510	NC_013859.1	288962595	137722	Bacteria; Proteobacteria; Alphaproteobacteria; Rhodospirillales; Rhodospirillaceae; Azospirillum.
Azospirillum sp. B510	NC_013860.1	288963025	137722	Bacteria; Proteobacteria; Alphaproteobacteria; Rhodospirillales; Rhodospirillaceae; Azospirillum.
Azospirillum brasilense Sp245	NC_016594.1	392377157	1064539	Bacteria; Proteobacteria; Alphaproteobacteria; Rhodospirillales; Rhodospirillaceae; Azospirillum.
Azospirillum brasilense Sp245	NC_016595.1	392378906	1064539	Bacteria; Proteobacteria; Alphaproteobacteria; Rhodospirillales; Rhodospirillaceae; Azospirillum.
Azospirillum brasilense Sp245	NC_016596.1	392379715	1064539	Bacteria; Proteobacteria; Alphaproteobacteria; Rhodospirillales; Rhodospirillaceae; Azospirillum.
Azospirillum brasilense Sp245	NC_016597.1	392380387	1064539	Bacteria; Proteobacteria; Alphaproteobacteria; Rhodospirillales; Rhodospirillaceae; Azospirillum.
Azospirillum brasilense Sp245	NC_016617.1	392380513	1064539	Bacteria; Proteobacteria; Alphaproteobacteria; Rhodospirillales; Rhodospirillaceae; Azospirillum.
Azospirillum brasilense Sp245	NC_016618.1	392383673	1064539	Bacteria; Proteobacteria; Alphaproteobacteria; Rhodospirillales; Rhodospirillaceae; Azospirillum.
Azospirillum brasilense Sp245	NC_016619.1	392384558	1064539	Bacteria; Proteobacteria; Alphaproteobacteria; Rhodospirillales; Rhodospirillaceae; Azospirillum.
Azospirillum lipoferum 4B	NC_016585.1	374998023	862719	Bacteria; Proteobacteria; Alphaproteobacteria; Rhodospirillales; Rhodospirillaceae; Azospirillum.
Azospirillum lipoferum 4B	NC_016586.1	374998886	862719	Bacteria; Proteobacteria; Alphaproteobacteria; Rhodospirillales; Rhodospirillaceae; Azospirillum.
Azospirillum lipoferum 4B	NC_016587.1	375006210	862719	Bacteria; Proteobacteria; Alphaproteobacteria; Rhodospirillales; Rhodospirillaceae; Azospirillum.
Azospirillum lipoferum 4B	NC_016588.1	374999497	862719	Bacteria; Proteobacteria; Alphaproteobacteria; Rhodospirillales; Rhodospirillaceae; Azospirillum.
Azospirillum lipoferum 4B	NC_016622.1	374290655	862719	Bacteria; Proteobacteria; Alphaproteobacteria; Rhodospirillales; Rhodospirillaceae; Azospirillum.
Azospirillum lipoferum 4B	NC_016623.1	374293519	862719	Bacteria; Proteobacteria; Alphaproteobacteria; Rhodospirillales; Rhodospirillaceae; Azospirillum.
Azospirillum lipoferum 4B	NC_016624.1	374294063	862719	Bacteria; Proteobacteria; Alphaproteobacteria; Rhodospirillales; Rhodospirillaceae; Azospirillum.
Azotobacter vinelandii CA6	NC_021150.1	482897536	1283331	Bacteria; Proteobacteria; Gammaproteobacteria; Pseudomonadales; Pseudomonadaceae; Azotobacter.
Azotobacter vinelandii CA	NC_021149.1	482892482	1283330	Bacteria; Proteobacteria; Gammaproteobacteria; Pseudomonadales; Pseudomonadaceae; Azotobacter.
Azotobacter vinelandii DJ	NC_012560.1	226942170	322710	Bacteria; Proteobacteria; Gammaproteobacteria; Pseudomonadales; Pseudomonadaceae; Azotobacter.
Bacillus sp. 1NLA3E	NC_021171.1	488570484	666686	Bacteria; Firmicutes; Bacilli; Bacillales; Bacillaceae; Bacillus.
Bacillus amyloliquefaciens CC178	NC_022653.1	556555759	1412898	Bacteria; Firmicutes; Bacilli; Bacillales; Bacillaceae; Bacillus.
Bacillus amyloliquefaciens DSM 7	NC_014551.1	308171891	692420	Bacteria; Firmicutes; Bacilli; Bacillales; Bacillaceae; Bacillus.
Bacillus amyloliquefaciens subsp. plantarum str. FZB42	NC_009725.1	154684518	326423	Bacteria; Firmicutes; Bacilli; Bacillales; Bacillaceae; Bacillus.
Bacillus amyloliquefaciens IT-45	NC_020272.1	451344759	1091041	Bacteria; Firmicutes; Bacilli; Bacillales; Bacillaceae; Bacillus.
Bacillus amyloliquefaciens IT-45	NC_020273.1	451348611	1091041	Bacteria; Firmicutes; Bacilli; Bacillales; Bacillaceae; Bacillus.
Bacillus amyloliquefaciens LFB112	NC_023073.1	568175750	1415165	Bacteria; Firmicutes; Bacilli; Bacillales; Bacillaceae; Bacillus.
Bacillus amyloliquefaciens LL3	NC_017189.1	384162394	1001582	Bacteria; Firmicutes; Bacilli; Bacillales; Bacillaceae; Bacillus.
Bacillus amyloliquefaciens LL3	NC_017190.1	384162404	1001582	Bacteria; Firmicutes; Bacilli; Bacillales; Bacillaceae; Bacillus.
Bacillus amyloliquefaciens TA208	NC_017188.1	384157612	999891	Bacteria; Firmicutes; Bacilli; Bacillales; Bacillaceae; Bacillus.
Bacillus amyloliquefaciens XH7	NC_017191.1	384166624	1034836	Bacteria; Firmicutes; Bacilli; Bacillales; Bacillaceae; Bacillus.
Bacillus amyloliquefaciens Y2	NC_017912.1	387896523	1126211	Bacteria; Firmicutes; Bacilli; Bacillales; Bacillaceae; Bacillus.
Bacillus amyloliquefaciens subsp. plantarum AS43.3	NC_019842.1	429503531	1225788	Bacteria; Firmicutes; Bacilli; Bacillales; Bacillaceae; Bacillus.
Bacillus amyloliquefaciens subsp. plantarum CAU B946	NC_016784.1	375360690	1114958	Bacteria; Firmicutes; Bacilli; Bacillales; Bacillaceae; Bacillus.
Bacillus amyloliquefaciens subsp. plantarum NAU-B3	NC_022530.1	549695945	1385727	Bacteria; Firmicutes; Bacilli; Bacillales; Bacillaceae; Bacillus.
Bacillus amyloliquefaciens subsp. plantarum NAU-B3	NC_022531.1	549700063	1385727	Bacteria; Firmicutes; Bacilli; Bacillales; Bacillaceae; Bacillus.
Bacillus amyloliquefaciens subsp. plantarum UCMB5033	NC_022075.1	530567812	1338518	Bacteria; Firmicutes; Bacilli; Bacillales; Bacillaceae; Bacillus.
Bacillus amyloliquefaciens subsp. plantarum UCMB5036	NC_020410.1	452854062	1150475	Bacteria; Firmicutes; Bacilli; Bacillales; Bacillaceae; Bacillus.
Bacillus amyloliquefaciens subsp. plantarum UCMB5113	NC_022081.1	530612796	1150476	Bacteria; Firmicutes; Bacilli; Bacillales; Bacillaceae; Bacillus.
Bacillus amyloliquefaciens subsp. plantarum YAU B9601-Y2	NC_017061.1	384263631	1155777	Bacteria; Firmicutes; Bacilli; Bacillales; Bacillaceae; Bacillus.
Bacillus anthracis str. A0248	NC_012655.1	229599623	592021	Bacteria; Firmicutes; Bacilli; Bacillales; Bacillaceae; Bacillus; Bacillus cereus group.
Bacillus anthracis str. A0248	NC_012656.1	229599713	592021	Bacteria; Firmicutes; Bacilli; Bacillales; Bacillaceae; Bacillus; Bacillus cereus group.
Bacillus anthracis str. A0248	NC_012659.1	229599883	592021	Bacteria; Firmicutes; Bacilli; Bacillales; Bacillaceae; Bacillus; Bacillus cereus group.
Bacillus anthracis str. A2012	NC_003980.1	21392688	191218	Bacteria; Firmicutes; Bacilli; Bacillales; Bacillaceae; Bacillus; Bacillus cereus group.
Bacillus anthracis str. A2012	NC_003981.1	21392893	191218	Bacteria; Firmicutes; Bacilli; Bacillales; Bacillaceae; Bacillus; Bacillus cereus group.
Bacillus anthracis str. Ames	NC_003997.3	30260195	198094	Bacteria; Firmicutes; Bacilli; Bacillales; Bacillaceae; Bacillus; Bacillus cereus group.
Bacillus anthracis str. CDC 684	NC_012577.1	227811309	568206	Bacteria; Firmicutes; Bacilli; Bacillales; Bacillaceae; Bacillus; Bacillus cereus group.
Bacillus anthracis str. CDC 684	NC_012579.1	227811427	568206	Bacteria; Firmicutes; Bacilli; Bacillales; Bacillaceae; Bacillus; Bacillus cereus group.
Bacillus anthracis str. CDC 684	NC_012581.1	227812678	568206	Bacteria; Firmicutes; Bacilli; Bacillales; Bacillaceae; Bacillus; Bacillus cereus group.
Bacillus anthracis str. H9401	NC_017726.1	386733559	768494	Bacteria; Firmicutes; Bacilli; Bacillales; Bacillaceae; Bacillus; Bacillus cereus group.
Bacillus anthracis str. H9401	NC_017727.1	386733762	768494	Bacteria; Firmicutes; Bacilli; Bacillales; Bacillaceae; Bacillus; Bacillus cereus group.
Bacillus anthracis str. H9401	NC_017729.1	386733873	768494	Bacteria; Firmicutes; Bacilli; Bacillales; Bacillaceae; Bacillus; Bacillus cereus group.
Bacillus anthracis str. Sterne	NC_005945.1	49183039	260799	Bacteria; Firmicutes; Bacilli; Bacillales; Bacillaceae; Bacillus; Bacillus cereus group.
Bacillus anthracis str. 'Ames Ancestor'	NC_007322.2	47566322	261594	Bacteria; Firmicutes; Bacilli; Bacillales; Bacillaceae; Bacillus; Bacillus cereus group.
Bacillus anthracis str. 'Ames Ancestor'	NC_007323.3	50163691	261594	Bacteria; Firmicutes; Bacilli; Bacillales; Bacillaceae; Bacillus; Bacillus cereus group.
Bacillus anthracis str. 'Ames Ancestor'	NC_007530.2	50196905	261594	Bacteria; Firmicutes; Bacilli; Bacillales; Bacillaceae; Bacillus; Bacillus cereus group.
Bacillus atrophaeus 1942	NC_014639.1	311066968	720555	Bacteria; Firmicutes; Bacilli; Bacillales; Bacillaceae; Bacillus.
Bacillus cellulosilyticus DSM 2522	NC_014829.1	317126741	649639	Bacteria; Firmicutes; Bacilli; Bacillales; Bacillaceae; Bacillus.
Bacillus cereus 03BB102	NC_012472.1	225862057	572264	Bacteria; Firmicutes; Bacilli; Bacillales; Bacillaceae; Bacillus; Bacillus cereus group.
Bacillus cereus 03BB102	NC_012473.1	225871489	572264	Bacteria; Firmicutes; Bacilli; Bacillales; Bacillaceae; Bacillus; Bacillus cereus group.
Bacillus cereus AH187	NC_011654.1	217316512	405534	Bacteria; Firmicutes; Bacilli; Bacillales; Bacillaceae; Bacillus; Bacillus cereus group.
Bacillus cereus AH187	NC_011655.1	217956691	405534	Bacteria; Firmicutes; Bacilli; Bacillales; Bacillaceae; Bacillus; Bacillus cereus group.
Bacillus cereus AH187	NC_011656.1	217322921	405534	Bacteria; Firmicutes; Bacilli; Bacillales; Bacillaceae; Bacillus; Bacillus cereus group.
Bacillus cereus AH187	NC_011657.1	217322982	405534	Bacteria; Firmicutes; Bacilli; Bacillales; Bacillaceae; Bacillus; Bacillus cereus group.
Bacillus cereus AH187	NC_011658.1	217957581	405534	Bacteria; Firmicutes; Bacilli; Bacillales; Bacillaceae; Bacillus; Bacillus cereus group.
Bacillus cereus AH820	NC_011771.1	218847796	405535	Bacteria; Firmicutes; Bacilli; Bacillales; Bacillaceae; Bacillus; Bacillus cereus group.
Bacillus cereus AH820	NC_011773.1	218901206	405535	Bacteria; Firmicutes; Bacilli; Bacillales; Bacillaceae; Bacillus; Bacillus cereus group.
Bacillus cereus AH820	NC_011776.1	218848179	405535	Bacteria; Firmicutes; Bacilli; Bacillales; Bacillaceae; Bacillus; Bacillus cereus group.
Bacillus cereus AH820	NC_011777.1	218848185	405535	Bacteria; Firmicutes; Bacilli; Bacillales; Bacillaceae; Bacillus; Bacillus cereus group.
Bacillus cereus ATCC 10987	NC_003909.8	42779081	222523	Bacteria; Firmicutes; Bacilli; Bacillales; Bacillaceae; Bacillus; Bacillus cereus group.
Bacillus cereus ATCC 10987	NC_005707.1	44004339	222523	Bacteria; Firmicutes; Bacilli; Bacillales; Bacillaceae; Bacillus; Bacillus cereus group.
Bacillus cereus ATCC 14579	NC_004721.2	56973315	226900	Bacteria; Firmicutes; Bacilli; Bacillales; Bacillaceae; Bacillus; Bacillus cereus group.
Bacillus cereus ATCC 14579	NC_004722.1	30018278	226900	Bacteria; Firmicutes; Bacilli; Bacillales; Bacillaceae; Bacillus; Bacillus cereus group.
Bacillus cereus B4264	NC_011725.1	218230750	405532	Bacteria; Firmicutes; Bacilli; Bacillales; Bacillaceae; Bacillus; Bacillus cereus group.
Bacillus cereus E33L	NC_006274.1	52140164	288681	Bacteria; Firmicutes; Bacilli; Bacillales; Bacillaceae; Bacillus; Bacillus cereus group.
Bacillus cereus E33L	NC_007103.1	67077889	288681	Bacteria; Firmicutes; Bacilli; Bacillales; Bacillaceae; Bacillus; Bacillus cereus group.
Bacillus cereus E33L	NC_007104.1	67078320	288681	Bacteria; Firmicutes; Bacilli; Bacillales; Bacillaceae; Bacillus; Bacillus cereus group.
Bacillus cereus E33L	NC_007105.1	67078326	288681	Bacteria; Firmicutes; Bacilli; Bacillales; Bacillaceae; Bacillus; Bacillus cereus group.
Bacillus cereus E33L	NC_007106.1	67078381	288681	Bacteria; Firmicutes; Bacilli; Bacillales; Bacillaceae; Bacillus; Bacillus cereus group.
Bacillus cereus E33L	NC_007107.1	67078390	288681	Bacteria; Firmicutes; Bacilli; Bacillales; Bacillaceae; Bacillus; Bacillus cereus group.
Bacillus cereus F837/76	NC_016779.1	376264031	347495	Bacteria; Firmicutes; Bacilli; Bacillales; Bacillaceae; Bacillus; Bacillus cereus group.
Bacillus cereus F837/76	NC_016780.1	376269859	347495	Bacteria; Firmicutes; Bacilli; Bacillales; Bacillaceae; Bacillus; Bacillus cereus group.
Bacillus cereus F837/76	NC_016794.1	376270191	347495	Bacteria; Firmicutes; Bacilli; Bacillales; Bacillaceae; Bacillus; Bacillus cereus group.
Bacillus cereus FRI-35	NC_018491.1	402552844	1217984	Bacteria; Firmicutes; Bacilli; Bacillales; Bacillaceae; Bacillus; Bacillus cereus group.
Bacillus cereus FRI-35	NC_018492.1	402557992	1217984	Bacteria; Firmicutes; Bacilli; Bacillales; Bacillaceae; Bacillus; Bacillus cereus group.
Bacillus cereus FRI-35	NC_018493.1	402552801	1217984	Bacteria; Firmicutes; Bacilli; Bacillales; Bacillaceae; Bacillus; Bacillus cereus group.
Bacillus cereus FRI-35	NC_018494.1	402558238	1217984	Bacteria; Firmicutes; Bacilli; Bacillales; Bacillaceae; Bacillus; Bacillus cereus group.
Bacillus cereus FRI-35	NC_018499.1	402558206	1217984	Bacteria; Firmicutes; Bacilli; Bacillales; Bacillaceae; Bacillus; Bacillus cereus group.
Bacillus cereus G9842	NC_011772.1	218895141	405531	Bacteria; Firmicutes; Bacilli; Bacillales; Bacillaceae; Bacillus; Bacillus cereus group.
Bacillus cereus G9842	NC_011774.1	218847808	405531	Bacteria; Firmicutes; Bacilli; Bacillales; Bacillaceae; Bacillus; Bacillus cereus group.
Bacillus cereus G9842	NC_011775.1	218847927	405531	Bacteria; Firmicutes; Bacilli; Bacillales; Bacillaceae; Bacillus; Bacillus cereus group.
Bacillus cereus NC7401	NC_016771.1	375282101	334406	Bacteria; Firmicutes; Bacilli; Bacillales; Bacillaceae; Bacillus; Bacillus cereus group.
Bacillus cereus NC7401	NC_016772.1	375287510	334406	Bacteria; Firmicutes; Bacilli; Bacillales; Bacillaceae; Bacillus; Bacillus cereus group.
Bacillus cereus NC7401	NC_016773.1	375287575	334406	Bacteria; Firmicutes; Bacilli; Bacillales; Bacillaceae; Bacillus; Bacillus cereus group.
Bacillus cereus NC7401	NC_016774.1	374717315	334406	Bacteria; Firmicutes; Bacilli; Bacillales; Bacillaceae; Bacillus; Bacillus cereus group.
Bacillus cereus NC7401	NC_016792.1	376258298	334406	Bacteria; Firmicutes; Bacilli; Bacillales; Bacillaceae; Bacillus; Bacillus cereus group.
Bacillus cereus NC7401	NC_016793.1	374858101	334406	Bacteria; Firmicutes; Bacilli; Bacillales; Bacillaceae; Bacillus; Bacillus cereus group.
Bacillus cereus Q1	NC_011969.1	222093774	361100	Bacteria; Firmicutes; Bacilli; Bacillales; Bacillaceae; Bacillus; Bacillus cereus group.
Bacillus cereus Q1	NC_011971.1	221316922	361100	Bacteria; Firmicutes; Bacilli; Bacillales; Bacillaceae; Bacillus; Bacillus cereus group.
Bacillus cereus Q1	NC_011973.1	221642090	361100	Bacteria; Firmicutes; Bacilli; Bacillales; Bacillaceae; Bacillus; Bacillus cereus group.
Bacillus cereus biovar anthracis str. CI	NC_014331.1	301068040	637380	Bacteria; Firmicutes; Bacilli; Bacillales; Bacillaceae; Bacillus; Bacillus cereus group.
Bacillus cereus biovar anthracis str. CI	NC_014332.1	301067930	637380	Bacteria; Firmicutes; Bacilli; Bacillales; Bacillaceae; Bacillus; Bacillus cereus group.
Bacillus cereus biovar anthracis str. CI	NC_014333.1	300885230	637380	Bacteria; Firmicutes; Bacilli; Bacillales; Bacillaceae; Bacillus; Bacillus cereus group.
Bacillus cereus biovar anthracis str. CI	NC_014335.1	301051741	637380	Bacteria; Firmicutes; Bacilli; Bacillales; Bacillaceae; Bacillus; Bacillus cereus group.
Bacillus clausii KSM-K16	NC_006582.1	56961782	66692	Bacteria; Firmicutes; Bacilli; Bacillales; Bacillaceae; Bacillus.
Bacillus coagulans 2-6	NC_015634.1	336112679	941639	Bacteria; Firmicutes; Bacilli; Bacillales; Bacillaceae; Bacillus.
Bacillus coagulans 36D1	NC_016023.1	347750441	345219	Bacteria; Firmicutes; Bacilli; Bacillales; Bacillaceae; Bacillus.
Bacillus cytotoxicus NVH 391-98	NC_009673.1	152973842	315749	Bacteria; Firmicutes; Bacilli; Bacillales; Bacillaceae; Bacillus; Bacillus cereus group.
Bacillus cytotoxicus NVH 391-98	NC_009674.1	152973854	315749	Bacteria; Firmicutes; Bacilli; Bacillales; Bacillaceae; Bacillus; Bacillus cereus group.
Bacillus halodurans C-125	NC_002570.2	57596592	272558	Bacteria; Firmicutes; Bacilli; Bacillales; Bacillaceae; Bacillus.
Bacillus infantis NRRL B-14911	NC_022524.1	549473062	1367477	Bacteria; Firmicutes; Bacilli; Bacillales; Bacillaceae; Bacillus.
Bacillus licheniformis 9945A	NC_021362.1	511060863	766760	Bacteria; Firmicutes; Bacilli; Bacillales; Bacillaceae; Bacillus.
Bacillus licheniformis DSM 13 = ATCC 14580	NC_006270.3	163119169	279010	Bacteria; Firmicutes; Bacilli; Bacillales; Bacillaceae; Bacillus.
Bacillus licheniformis DSM 13 = ATCC 14580	NC_006322.1	52783855	279010	Bacteria; Firmicutes; Bacilli; Bacillales; Bacillaceae; Bacillus.
Bacillus megaterium DSM 319	NC_014103.1	295702242	592022	Bacteria; Firmicutes; Bacilli; Bacillales; Bacillaceae; Bacillus.
Bacillus megaterium QM B1551	NC_004604.2	294663009	545693	Bacteria; Firmicutes; Bacilli; Bacillales; Bacillaceae; Bacillus.
Bacillus megaterium QM B1551	NC_010008.2	294672670	545693	Bacteria; Firmicutes; Bacilli; Bacillales; Bacillaceae; Bacillus.
Bacillus megaterium QM B1551	NC_010009.2	294672655	545693	Bacteria; Firmicutes; Bacilli; Bacillales; Bacillaceae; Bacillus.
Bacillus megaterium QM B1551	NC_010010.2	294672678	545693	Bacteria; Firmicutes; Bacilli; Bacillales; Bacillaceae; Bacillus.
Bacillus megaterium QM B1551	NC_014019.1	294496875	545693	Bacteria; Firmicutes; Bacilli; Bacillales; Bacillaceae; Bacillus.
Bacillus megaterium QM B1551	NC_014023.1	294508916	545693	Bacteria; Firmicutes; Bacilli; Bacillales; Bacillaceae; Bacillus.
Bacillus megaterium QM B1551	NC_014025.1	294509091	545693	Bacteria; Firmicutes; Bacilli; Bacillales; Bacillaceae; Bacillus.
Bacillus megaterium QM B1551	NC_014031.1	294505704	545693	Bacteria; Firmicutes; Bacilli; Bacillales; Bacillaceae; Bacillus.
Bacillus megaterium WSH-002	NC_017138.1	384044176	1006007	Bacteria; Firmicutes; Bacilli; Bacillales; Bacillaceae; Bacillus.
Bacillus megaterium WSH-002	NC_017139.1	384044106	1006007	Bacteria; Firmicutes; Bacilli; Bacillales; Bacillaceae; Bacillus.
Bacillus megaterium WSH-002	NC_017140.1	384044079	1006007	Bacteria; Firmicutes; Bacilli; Bacillales; Bacillaceae; Bacillus.
Bacillus megaterium WSH-002	NC_017141.1	384044091	1006007	Bacteria; Firmicutes; Bacilli; Bacillales; Bacillaceae; Bacillus.
Bacillus pseudofirmus OF4	NC_013791.2	316994385	398511	Bacteria; Firmicutes; Bacilli; Bacillales; Bacillaceae; Bacillus.
Bacillus pseudofirmus OF4	NC_013792.1	288561476	398511	Bacteria; Firmicutes; Bacilli; Bacillales; Bacillaceae; Bacillus.
Bacillus pseudofirmus OF4	NC_013793.1	288557107	398511	Bacteria; Firmicutes; Bacilli; Bacillales; Bacillaceae; Bacillus.
Bacillus pumilus SAFR-032	NC_009848.1	157690798	315750	Bacteria; Firmicutes; Bacilli; Bacillales; Bacillaceae; Bacillus.
[Bacillus] selenitireducens MLS10	NC_014219.1	297582338	439292	Bacteria; Firmicutes; Bacilli; Bacillales; Bacillaceae; Bacillus.
Bacillus subtilis subsp. subtilis str. 168	NC_000964.3	255767013	224308	Bacteria; Firmicutes; Bacilli; Bacillales; Bacillaceae; Bacillus.
Bacillus subtilis subsp. subtilis 6051-HGW	NC_020507.1	470160151	1147161	Bacteria; Firmicutes; Bacilli; Bacillales; Bacillaceae; Bacillus.
Bacillus subtilis subsp. subtilis str. BAB-1	NC_020832.1	472328503	1302650	Bacteria; Firmicutes; Bacilli; Bacillales; Bacillaceae; Bacillus.
Bacillus subtilis subsp. subtilis str. BSP1	NC_019896.1	430755491	1192196	Bacteria; Firmicutes; Bacilli; Bacillales; Bacillaceae; Bacillus.
Bacillus subtilis BSn5	NC_014976.1	321311376	936156	Bacteria; Firmicutes; Bacilli; Bacillales; Bacillaceae; Bacillus.
Bacillus subtilis PY79	NC_022898.1	560127023	1415167	Bacteria; Firmicutes; Bacilli; Bacillales; Bacillaceae; Bacillus.
Bacillus subtilis QB928	NC_018520.1	402774243	1220533	Bacteria; Firmicutes; Bacilli; Bacillales; Bacillaceae; Bacillus.
Bacillus subtilis subsp. subtilis str. RO-NN-1	NC_017195.1	384173661	1052588	Bacteria; Firmicutes; Bacilli; Bacillales; Bacillaceae; Bacillus.
Bacillus subtilis XF-1	NC_020244.1	449092714	1233100	Bacteria; Firmicutes; Bacilli; Bacillales; Bacillaceae; Bacillus.
Bacillus subtilis subsp. natto BEST195	NC_017194.1	428277405	645657	Bacteria; Firmicutes; Bacilli; Bacillales; Bacillaceae; Bacillus.
Bacillus subtilis subsp. natto BEST195	NC_017196.1	428277412	645657	Bacteria; Firmicutes; Bacilli; Bacillales; Bacillaceae; Bacillus.
Bacillus subtilis subsp. spizizenii TU-B-10	NC_016047.1	350264100	1052585	Bacteria; Firmicutes; Bacilli; Bacillales; Bacillaceae; Bacillus.
Bacillus subtilis subsp. spizizenii str. W23	NC_014479.1	305672698	655816	Bacteria; Firmicutes; Bacilli; Bacillales; Bacillaceae; Bacillus.
Bacillus thuringiensis str. Al Hakam	NC_008598.1	118445179	412694	Bacteria; Firmicutes; Bacilli; Bacillales; Bacillaceae; Bacillus; Bacillus cereus group.
Bacillus thuringiensis str. Al Hakam	NC_008600.1	118475778	412694	Bacteria; Firmicutes; Bacilli; Bacillales; Bacillaceae; Bacillus; Bacillus cereus group.
Bacillus thuringiensis BMB171	NC_014171.1	296500838	714359	Bacteria; Firmicutes; Bacilli; Bacillales; Bacillaceae; Bacillus; Bacillus cereus group.
Bacillus thuringiensis BMB171	NC_014172.1	296506382	714359	Bacteria; Firmicutes; Bacilli; Bacillales; Bacillaceae; Bacillus; Bacillus cereus group.
Bacillus thuringiensis Bt407	NC_018877.1	409187965	527021	Bacteria; Firmicutes; Bacilli; Bacillales; Bacillaceae; Bacillus; Bacillus cereus group.
Bacillus thuringiensis Bt407	NC_018878.1	409187969	527021	Bacteria; Firmicutes; Bacilli; Bacillales; Bacillaceae; Bacillus; Bacillus cereus group.
Bacillus thuringiensis Bt407	NC_018879.1	409187970	527021	Bacteria; Firmicutes; Bacilli; Bacillales; Bacillaceae; Bacillus; Bacillus cereus group.
Bacillus thuringiensis Bt407	NC_018880.1	409187971	527021	Bacteria; Firmicutes; Bacilli; Bacillales; Bacillaceae; Bacillus; Bacillus cereus group.
Bacillus thuringiensis Bt407	NC_018881.1	409187966	527021	Bacteria; Firmicutes; Bacilli; Bacillales; Bacillaceae; Bacillus; Bacillus cereus group.
Bacillus thuringiensis Bt407	NC_018882.1	409187972	527021	Bacteria; Firmicutes; Bacilli; Bacillales; Bacillaceae; Bacillus; Bacillus cereus group.
Bacillus thuringiensis Bt407	NC_018883.1	409187967	527021	Bacteria; Firmicutes; Bacilli; Bacillales; Bacillaceae; Bacillus; Bacillus cereus group.
Bacillus thuringiensis Bt407	NC_018884.1	409187968	527021	Bacteria; Firmicutes; Bacilli; Bacillales; Bacillaceae; Bacillus; Bacillus cereus group.
Bacillus thuringiensis Bt407	NC_018885.1	409187973	527021	Bacteria; Firmicutes; Bacilli; Bacillales; Bacillaceae; Bacillus; Bacillus cereus group.
Bacillus thuringiensis Bt407	NC_018886.1	409187974	527021	Bacteria; Firmicutes; Bacilli; Bacillales; Bacillaceae; Bacillus; Bacillus cereus group.
Bacillus thuringiensis HD-771	NC_018486.1	402558636	1218175	Bacteria; Firmicutes; Bacilli; Bacillales; Bacillaceae; Bacillus; Bacillus cereus group.
Bacillus thuringiensis HD-771	NC_018487.1	402558249	1218175	Bacteria; Firmicutes; Bacilli; Bacillales; Bacillaceae; Bacillus; Bacillus cereus group.
Bacillus thuringiensis HD-771	NC_018488.1	402558329	1218175	Bacteria; Firmicutes; Bacilli; Bacillales; Bacillaceae; Bacillus; Bacillus cereus group.
Bacillus thuringiensis HD-771	NC_018489.1	402558809	1218175	Bacteria; Firmicutes; Bacilli; Bacillales; Bacillaceae; Bacillus; Bacillus cereus group.
Bacillus thuringiensis HD-771	NC_018490.1	402574993	1218175	Bacteria; Firmicutes; Bacilli; Bacillales; Bacillaceae; Bacillus; Bacillus cereus group.
Bacillus thuringiensis HD-771	NC_018500.1	402558824	1218175	Bacteria; Firmicutes; Bacilli; Bacillales; Bacillaceae; Bacillus; Bacillus cereus group.
Bacillus thuringiensis HD-771	NC_018501.1	402558404	1218175	Bacteria; Firmicutes; Bacilli; Bacillales; Bacillaceae; Bacillus; Bacillus cereus group.
Bacillus thuringiensis HD-771	NC_018502.1	402558574	1218175	Bacteria; Firmicutes; Bacilli; Bacillales; Bacillaceae; Bacillus; Bacillus cereus group.
Bacillus thuringiensis HD-771	NC_018503.1	402558241	1218175	Bacteria; Firmicutes; Bacilli; Bacillales; Bacillaceae; Bacillus; Bacillus cereus group.
Bacillus thuringiensis HD-789	NC_018508.1	434373506	1217737	Bacteria; Firmicutes; Bacilli; Bacillales; Bacillaceae; Bacillus; Bacillus cereus group.
Bacillus thuringiensis HD-789	NC_018509.1	434379279	1217737	Bacteria; Firmicutes; Bacilli; Bacillales; Bacillaceae; Bacillus; Bacillus cereus group.
Bacillus thuringiensis HD-789	NC_018510.1	434379567	1217737	Bacteria; Firmicutes; Bacilli; Bacillales; Bacillaceae; Bacillus; Bacillus cereus group.
Bacillus thuringiensis HD-789	NC_018511.1	434379791	1217737	Bacteria; Firmicutes; Bacilli; Bacillales; Bacillaceae; Bacillus; Bacillus cereus group.
Bacillus thuringiensis HD-789	NC_018512.1	434379816	1217737	Bacteria; Firmicutes; Bacilli; Bacillales; Bacillaceae; Bacillus; Bacillus cereus group.
Bacillus thuringiensis HD-789	NC_018516.1	434379898	1217737	Bacteria; Firmicutes; Bacilli; Bacillales; Bacillaceae; Bacillus; Bacillus cereus group.
Bacillus thuringiensis HD-789	NC_018517.1	434380362	1217737	Bacteria; Firmicutes; Bacilli; Bacillales; Bacillaceae; Bacillus; Bacillus cereus group.
Bacillus thuringiensis MC28	NC_018684.1	407708754	1195464	Bacteria; Firmicutes; Bacilli; Bacillales; Bacillaceae; Bacillus; Bacillus cereus group.
Bacillus thuringiensis MC28	NC_018685.1	407702035	1195464	Bacteria; Firmicutes; Bacilli; Bacillales; Bacillaceae; Bacillus; Bacillus cereus group.
Bacillus thuringiensis MC28	NC_018686.1	407702137	1195464	Bacteria; Firmicutes; Bacilli; Bacillales; Bacillaceae; Bacillus; Bacillus cereus group.
Bacillus thuringiensis MC28	NC_018687.1	407702348	1195464	Bacteria; Firmicutes; Bacilli; Bacillales; Bacillaceae; Bacillus; Bacillus cereus group.
Bacillus thuringiensis MC28	NC_018688.1	407702534	1195464	Bacteria; Firmicutes; Bacilli; Bacillales; Bacillaceae; Bacillus; Bacillus cereus group.
Bacillus thuringiensis MC28	NC_018689.1	407702824	1195464	Bacteria; Firmicutes; Bacilli; Bacillales; Bacillaceae; Bacillus; Bacillus cereus group.
Bacillus thuringiensis MC28	NC_018693.1	407703236	1195464	Bacteria; Firmicutes; Bacilli; Bacillales; Bacillaceae; Bacillus; Bacillus cereus group.
Bacillus thuringiensis MC28	NC_018694.1	407708681	1195464	Bacteria; Firmicutes; Bacilli; Bacillales; Bacillaceae; Bacillus; Bacillus cereus group.
Bacillus thuringiensis YBT-1518	NC_020124.1	442313459	529122	Bacteria; Firmicutes; Bacilli; Bacillales; Bacillaceae; Bacillus; Bacillus cereus group.
Bacillus thuringiensis YBT-1518	NC_022873.1	558678294	529122	Bacteria; Firmicutes; Bacilli; Bacillales; Bacillaceae; Bacillus; Bacillus cereus group.
Bacillus thuringiensis YBT-1518	NC_022874.1	558684320	529122	Bacteria; Firmicutes; Bacilli; Bacillales; Bacillaceae; Bacillus; Bacillus cereus group.
Bacillus thuringiensis YBT-1518	NC_022875.1	558684373	529122	Bacteria; Firmicutes; Bacilli; Bacillales; Bacillaceae; Bacillus; Bacillus cereus group.
Bacillus thuringiensis YBT-1518	NC_022876.1	558684436	529122	Bacteria; Firmicutes; Bacilli; Bacillales; Bacillaceae; Bacillus; Bacillus cereus group.
Bacillus thuringiensis YBT-1518	NC_022877.1	558684593	529122	Bacteria; Firmicutes; Bacilli; Bacillales; Bacillaceae; Bacillus; Bacillus cereus group.
Bacillus thuringiensis YBT-1518	NC_022882.1	558687884	529122	Bacteria; Firmicutes; Bacilli; Bacillales; Bacillaceae; Bacillus; Bacillus cereus group.
Bacillus thuringiensis serovar thuringiensis str. IS5056	NC_020376.1	452196381	1286404	Bacteria; Firmicutes; Bacilli; Bacillales; Bacillaceae; Bacillus; Bacillus cereus group.
Bacillus thuringiensis serovar thuringiensis str. IS5056	NC_020377.1	452202001	1286404	Bacteria; Firmicutes; Bacilli; Bacillales; Bacillaceae; Bacillus; Bacillus cereus group.
Bacillus thuringiensis serovar thuringiensis str. IS5056	NC_020378.1	452202110	1286404	Bacteria; Firmicutes; Bacilli; Bacillales; Bacillaceae; Bacillus; Bacillus cereus group.
Bacillus thuringiensis serovar thuringiensis str. IS5056	NC_020379.1	452202826	1286404	Bacteria; Firmicutes; Bacilli; Bacillales; Bacillaceae; Bacillus; Bacillus cereus group.
Bacillus thuringiensis serovar thuringiensis str. IS5056	NC_020380.1	452202118	1286404	Bacteria; Firmicutes; Bacilli; Bacillales; Bacillaceae; Bacillus; Bacillus cereus group.
Bacillus thuringiensis serovar thuringiensis str. IS5056	NC_020381.1	452202137	1286404	Bacteria; Firmicutes; Bacilli; Bacillales; Bacillaceae; Bacillus; Bacillus cereus group.
Bacillus thuringiensis serovar thuringiensis str. IS5056	NC_020382.1	452202187	1286404	Bacteria; Firmicutes; Bacilli; Bacillales; Bacillaceae; Bacillus; Bacillus cereus group.
Bacillus thuringiensis serovar thuringiensis str. IS5056	NC_020383.1	452202278	1286404	Bacteria; Firmicutes; Bacilli; Bacillales; Bacillaceae; Bacillus; Bacillus cereus group.
Bacillus thuringiensis serovar thuringiensis str. IS5056	NC_020384.1	452195884	1286404	Bacteria; Firmicutes; Bacilli; Bacillales; Bacillaceae; Bacillus; Bacillus cereus group.
Bacillus thuringiensis serovar thuringiensis str. IS5056	NC_020385.1	452202391	1286404	Bacteria; Firmicutes; Bacilli; Bacillales; Bacillaceae; Bacillus; Bacillus cereus group.
Bacillus thuringiensis serovar thuringiensis str. IS5056	NC_020390.1	452202016	1286404	Bacteria; Firmicutes; Bacilli; Bacillales; Bacillaceae; Bacillus; Bacillus cereus group.
Bacillus thuringiensis serovar thuringiensis str. IS5056	NC_020391.1	452202023	1286404	Bacteria; Firmicutes; Bacilli; Bacillales; Bacillaceae; Bacillus; Bacillus cereus group.
Bacillus thuringiensis serovar thuringiensis str. IS5056	NC_020392.1	452202047	1286404	Bacteria; Firmicutes; Bacilli; Bacillales; Bacillaceae; Bacillus; Bacillus cereus group.
Bacillus thuringiensis serovar thuringiensis str. IS5056	NC_020393.1	452202695	1286404	Bacteria; Firmicutes; Bacilli; Bacillales; Bacillaceae; Bacillus; Bacillus cereus group.
Bacillus thuringiensis serovar thuringiensis str. IS5056	NC_020394.1	452196180	1286404	Bacteria; Firmicutes; Bacilli; Bacillales; Bacillaceae; Bacillus; Bacillus cereus group.
Bacillus thuringiensis serovar chinensis CT-43	NC_017202.1	384183674	541229	Bacteria; Firmicutes; Bacilli; Bacillales; Bacillaceae; Bacillus; Bacillus cereus group.
Bacillus thuringiensis serovar chinensis CT-43	NC_017203.1	384183816	541229	Bacteria; Firmicutes; Bacilli; Bacillales; Bacillaceae; Bacillus; Bacillus cereus group.
Bacillus thuringiensis serovar chinensis CT-43	NC_017204.1	384183548	541229	Bacteria; Firmicutes; Bacilli; Bacillales; Bacillaceae; Bacillus; Bacillus cereus group.
Bacillus thuringiensis serovar chinensis CT-43	NC_017205.1	384189584	541229	Bacteria; Firmicutes; Bacilli; Bacillales; Bacillaceae; Bacillus; Bacillus cereus group.
Bacillus thuringiensis serovar chinensis CT-43	NC_017206.1	384189671	541229	Bacteria; Firmicutes; Bacilli; Bacillales; Bacillaceae; Bacillus; Bacillus cereus group.
Bacillus thuringiensis serovar chinensis CT-43	NC_017207.1	384183624	541229	Bacteria; Firmicutes; Bacilli; Bacillales; Bacillaceae; Bacillus; Bacillus cereus group.
Bacillus thuringiensis serovar chinensis CT-43	NC_017208.1	384184088	541229	Bacteria; Firmicutes; Bacilli; Bacillales; Bacillaceae; Bacillus; Bacillus cereus group.
Bacillus thuringiensis serovar chinensis CT-43	NC_017209.1	384183635	541229	Bacteria; Firmicutes; Bacilli; Bacillales; Bacillaceae; Bacillus; Bacillus cereus group.
Bacillus thuringiensis serovar chinensis CT-43	NC_017210.1	384183658	541229	Bacteria; Firmicutes; Bacilli; Bacillales; Bacillaceae; Bacillus; Bacillus cereus group.
Bacillus thuringiensis serovar chinensis CT-43	NC_017211.1	384183665	541229	Bacteria; Firmicutes; Bacilli; Bacillales; Bacillaceae; Bacillus; Bacillus cereus group.
Bacillus thuringiensis serovar chinensis CT-43	NC_017212.1	384189578	541229	Bacteria; Firmicutes; Bacilli; Bacillales; Bacillaceae; Bacillus; Bacillus cereus group.
Bacillus thuringiensis serovar finitimus YBT-020	NC_017199.1	384177763	930170	Bacteria; Firmicutes; Bacilli; Bacillales; Bacillaceae; Bacillus; Bacillus cereus group.
Bacillus thuringiensis serovar finitimus YBT-020	NC_017200.1	384177910	930170	Bacteria; Firmicutes; Bacilli; Bacillales; Bacillaceae; Bacillus; Bacillus cereus group.
Bacillus thuringiensis serovar finitimus YBT-020	NC_017201.1	384183356	930170	Bacteria; Firmicutes; Bacilli; Bacillales; Bacillaceae; Bacillus; Bacillus cereus group.
Bacillus thuringiensis serovar konkukian str. 97-27	NC_005957.1	49476684	281309	Bacteria; Firmicutes; Bacilli; Bacillales; Bacillaceae; Bacillus; Bacillus cereus group.
Bacillus thuringiensis serovar konkukian str. 97-27	NC_006578.1	56899872	281309	Bacteria; Firmicutes; Bacilli; Bacillales; Bacillaceae; Bacillus; Bacillus cereus group.
Bacillus thuringiensis serovar kurstaki str. HD73	NC_020238.1	449086670	1279365	Bacteria; Firmicutes; Bacilli; Bacillales; Bacillaceae; Bacillus; Bacillus cereus group.
Bacillus thuringiensis serovar kurstaki str. HD73	NC_020239.1	449092563	1279365	Bacteria; Firmicutes; Bacilli; Bacillales; Bacillaceae; Bacillus; Bacillus cereus group.
Bacillus thuringiensis serovar kurstaki str. HD73	NC_020240.1	449086377	1279365	Bacteria; Firmicutes; Bacilli; Bacillales; Bacillaceae; Bacillus; Bacillus cereus group.
Bacillus thuringiensis serovar kurstaki str. HD73	NC_020241.1	449092659	1279365	Bacteria; Firmicutes; Bacilli; Bacillales; Bacillaceae; Bacillus; Bacillus cereus group.
Bacillus thuringiensis serovar kurstaki str. HD73	NC_020242.1	449092676	1279365	Bacteria; Firmicutes; Bacilli; Bacillales; Bacillaceae; Bacillus; Bacillus cereus group.
Bacillus thuringiensis serovar kurstaki str. HD73	NC_020243.1	449086547	1279365	Bacteria; Firmicutes; Bacilli; Bacillales; Bacillaceae; Bacillus; Bacillus cereus group.
Bacillus thuringiensis serovar kurstaki str. HD73	NC_020249.1	449086465	1279365	Bacteria; Firmicutes; Bacilli; Bacillales; Bacillaceae; Bacillus; Bacillus cereus group.
Bacillus thuringiensis serovar kurstaki str. HD73	NC_020250.1	449092687	1279365	Bacteria; Firmicutes; Bacilli; Bacillales; Bacillaceae; Bacillus; Bacillus cereus group.
Bacillus toyonensis BCT-7112	NC_022781.1	557619566	1415784	Bacteria; Firmicutes; Bacilli; Bacillales; Bacillaceae; Bacillus; Bacillus cereus group.
Bacillus toyonensis BCT-7112	NC_022782.1	557624419	1415784	Bacteria; Firmicutes; Bacilli; Bacillales; Bacillaceae; Bacillus; Bacillus cereus group.
Bacillus toyonensis BCT-7112	NC_022783.1	557624504	1415784	Bacteria; Firmicutes; Bacilli; Bacillales; Bacillaceae; Bacillus; Bacillus cereus group.
Bacillus weihenstephanensis KBAB4	NC_010180.1	163943169	315730	Bacteria; Firmicutes; Bacilli; Bacillales; Bacillaceae; Bacillus; Bacillus cereus group.
Bacillus weihenstephanensis KBAB4	NC_010181.1	163943459	315730	Bacteria; Firmicutes; Bacilli; Bacillales; Bacillaceae; Bacillus; Bacillus cereus group.
Bacillus weihenstephanensis KBAB4	NC_010182.1	163937865	315730	Bacteria; Firmicutes; Bacilli; Bacillales; Bacillaceae; Bacillus; Bacillus cereus group.
Bacillus weihenstephanensis KBAB4	NC_010183.1	163937941	315730	Bacteria; Firmicutes; Bacilli; Bacillales; Bacillaceae; Bacillus; Bacillus cereus group.
Bacillus weihenstephanensis KBAB4	NC_010184.1	163938013	315730	Bacteria; Firmicutes; Bacilli; Bacillales; Bacillaceae; Bacillus; Bacillus cereus group.
Bacteriovorax marinus SJ	NC_016620.1	374286830	862908	Bacteria; Proteobacteria; Deltaproteobacteria; Bdellovibrionales; Bacteriovoracaceae; Bacteriovorax.
Bacteriovorax marinus SJ	NC_019100.1	412336930	862908	Bacteria; Proteobacteria; Deltaproteobacteria; Bdellovibrionales; Bacteriovoracaceae; Bacteriovorax.
Bacteroides sp. CF50	NC_022526.1	549482487	1400053	Bacteria; Bacteroidetes; Bacteroidia; Bacteroidales; Bacteroidaceae; Bacteroides.
Bacteroides fragilis 638R	NC_016776.1	375356399	862962	Bacteria; Bacteroidetes; Bacteroidia; Bacteroidales; Bacteroidaceae; Bacteroides.
Bacteroides fragilis NCTC 9343	NC_003228.3	60679597	272559	Bacteria; Bacteroidetes; Bacteroidia; Bacteroidales; Bacteroidaceae; Bacteroides.
Bacteroides fragilis NCTC 9343	NC_006873.1	60650141	272559	Bacteria; Bacteroidetes; Bacteroidia; Bacteroidales; Bacteroidaceae; Bacteroides.
Bacteroides fragilis YCH46	NC_006297.1	52421214	295405	Bacteria; Bacteroidetes; Bacteroidia; Bacteroidales; Bacteroidaceae; Bacteroides.
Bacteroides fragilis YCH46	NC_006347.1	53711291	295405	Bacteria; Bacteroidetes; Bacteroidia; Bacteroidales; Bacteroidaceae; Bacteroides.
Bacteroides helcogenes P 36-108	NC_014933.1	319899888	693979	Bacteria; Bacteroidetes; Bacteroidia; Bacteroidales; Bacteroidaceae; Bacteroides.
Bacteroides salanitronis DSM 18170	NC_015164.1	325297172	667015	Bacteria; Bacteroidetes; Bacteroidia; Bacteroidales; Bacteroidaceae; Bacteroides.
Bacteroides salanitronis DSM 18170	NC_015165.1	325300726	667015	Bacteria; Bacteroidetes; Bacteroidia; Bacteroidales; Bacteroidaceae; Bacteroides.
Bacteroides salanitronis DSM 18170	NC_015166.1	324959701	667015	Bacteria; Bacteroidetes; Bacteroidia; Bacteroidales; Bacteroidaceae; Bacteroides.
Bacteroides salanitronis DSM 18170	NC_015168.1	324976987	667015	Bacteria; Bacteroidetes; Bacteroidia; Bacteroidales; Bacteroidaceae; Bacteroides.
Bacteroides thetaiotaomicron VPI-5482	NC_004663.1	29345410	226186	Bacteria; Bacteroidetes; Bacteroidia; Bacteroidales; Bacteroidaceae; Bacteroides.
Bacteroides thetaiotaomicron VPI-5482	NC_004703.1	29611500	226186	Bacteria; Bacteroidetes; Bacteroidia; Bacteroidales; Bacteroidaceae; Bacteroides.
Bacteroides uniformis	NC_006373.1	54307144	820	Bacteria; Bacteroidetes; Bacteroidia; Bacteroidales; Bacteroidaceae; Bacteroides.
Bacteroides vulgatus ATCC 8482	NC_009614.1	150002608	435590	Bacteria; Bacteroidetes; Bacteroidia; Bacteroidales; Bacteroidaceae; Bacteroides.
Bacteroides xylanisolvens XB1A	NC_021017.1	479162165	657309	Bacteria; Bacteroidetes; Bacteroidia; Bacteroidales; Bacteroidaceae; Bacteroides.
Bartonella australis Aust/NH1	NC_020300.1	451940044	1094489	Bacteria; Proteobacteria; Alphaproteobacteria; Rhizobiales; Bartonellaceae; Bartonella.
Bartonella bacilliformis KC583	NC_008783.1	121601635	360095	Bacteria; Proteobacteria; Alphaproteobacteria; Rhizobiales; Bartonellaceae; Bartonella.
Bartonella clarridgeiae 73	NC_014932.1	319898193	696125	Bacteria; Proteobacteria; Alphaproteobacteria; Rhizobiales; Bartonellaceae; Bartonella.
Bartonella grahamii as4aup	NC_012846.1	240849682	634504	Bacteria; Proteobacteria; Alphaproteobacteria; Rhizobiales; Bartonellaceae; Bartonella.
Bartonella grahamii as4aup	NC_012847.1	240851420	634504	Bacteria; Proteobacteria; Alphaproteobacteria; Rhizobiales; Bartonellaceae; Bartonella.
Bartonella henselae str. Houston-1	NC_005956.1	49474831	283166	Bacteria; Proteobacteria; Alphaproteobacteria; Rhizobiales; Bartonellaceae; Bartonella.
Bartonella quintana RM-11	NC_018533.1	403529933	1225179	Bacteria; Proteobacteria; Alphaproteobacteria; Rhizobiales; Bartonellaceae; Bartonella.
Bartonella quintana str. Toulouse	NC_005955.1	49473688	283165	Bacteria; Proteobacteria; Alphaproteobacteria; Rhizobiales; Bartonellaceae; Bartonella.
Bartonella tribocorum CIP 105476	NC_010160.1	163659859	382640	Bacteria; Proteobacteria; Alphaproteobacteria; Rhizobiales; Bartonellaceae; Bartonella.
Bartonella tribocorum CIP 105476	NC_010161.1	163867306	382640	Bacteria; Proteobacteria; Alphaproteobacteria; Rhizobiales; Bartonellaceae; Bartonella.
Bartonella vinsonii subsp. berkhoffii str. Winnie	NC_020301.1	451941309	1094497	Bacteria; Proteobacteria; Alphaproteobacteria; Rhizobiales; Bartonellaceae; Bartonella.
Baumannia cicadellinicola str. Hc (Homalodisca coagulata)	NC_007984.1	94676460	374463	Bacteria; Proteobacteria; Gammaproteobacteria; Candidatus Baumannia.
Bdellovibrio bacteriovorus HD100	NC_005363.1	42521650	264462	Bacteria; Proteobacteria; Deltaproteobacteria; Bdellovibrionales; Bdellovibrionaceae; Bdellovibrio.
Bdellovibrio bacteriovorus str. Tiberius	NC_019567.1	426402010	1069642	Bacteria; Proteobacteria; Deltaproteobacteria; Bdellovibrionales; Bdellovibrionaceae; Bdellovibrio.
Bdellovibrio exovorus JSS	NC_020813.1	471260972	1184267	Bacteria; Proteobacteria; Deltaproteobacteria; Bdellovibrionales; Bdellovibrionaceae; Bdellovibrio.
Beijerinckia indica subsp. indica ATCC 9039	NC_010578.1	182676785	395963	Bacteria; Proteobacteria; Alphaproteobacteria; Rhizobiales; Beijerinckiaceae; Beijerinckia.
Beijerinckia indica subsp. indica ATCC 9039	NC_010580.1	182676825	395963	Bacteria; Proteobacteria; Alphaproteobacteria; Rhizobiales; Beijerinckiaceae; Beijerinckia.
Beijerinckia indica subsp. indica ATCC 9039	NC_010581.1	182677002	395963	Bacteria; Proteobacteria; Alphaproteobacteria; Rhizobiales; Beijerinckiaceae; Beijerinckia.
Belliella baltica DSM 15883	NC_018010.1	390941666	866536	Bacteria; Bacteroidetes; Cytophagia; Cytophagales; Cyclobacteriaceae; Belliella.
Beutenbergia cavernae DSM 12333	NC_012669.1	229818502	471853	Bacteria; Actinobacteria; Actinobacteridae; Actinomycetales; Micrococcineae; Beutenbergiaceae; Beutenbergia.
Bibersteinia trehalosi USDA-ARS-USMARC-192	NC_020515.1	470165991	1171377	Bacteria; Proteobacteria; Gammaproteobacteria; Pasteurellales; Pasteurellaceae; Bibersteinia.
Bifidobacterium adolescentis ATCC 15703	NC_008618.1	119025018	367928	Bacteria; Actinobacteria; Actinobacteridae; Bifidobacteriales; Bifidobacteriaceae; Bifidobacterium.
Bifidobacterium animalis subsp. animalis ATCC 25527	NC_017834.1	386866198	703613	Bacteria; Actinobacteria; Actinobacteridae; Bifidobacteriales; Bifidobacteriaceae; Bifidobacterium.
Bifidobacterium animalis subsp. lactis AD011	NC_011835.1	219682499	442563	Bacteria; Actinobacteria; Actinobacteridae; Bifidobacteriales; Bifidobacteriaceae; Bifidobacterium.
Bifidobacterium animalis subsp. lactis ATCC 27673	NC_022523.1	549471505	1167629	Bacteria; Actinobacteria; Actinobacteridae; Bifidobacteriales; Bifidobacteriaceae; Bifidobacterium.
Bifidobacterium animalis subsp. lactis B420	NC_017866.1	387819930	1168290	Bacteria; Actinobacteria; Actinobacteridae; Bifidobacteriales; Bifidobacteriaceae; Bifidobacterium.
Bifidobacterium animalis subsp. lactis BB-12	NC_017214.1	384189768	552531	Bacteria; Actinobacteria; Actinobacteridae; Bifidobacteriales; Bifidobacteriaceae; Bifidobacterium.
Bifidobacterium animalis subsp. lactis BLC1	NC_017216.2	452892165	1075106	Bacteria; Actinobacteria; Actinobacteridae; Bifidobacteriales; Bifidobacteriaceae; Bifidobacterium.
Bifidobacterium animalis subsp. lactis Bi-07	NC_017867.1	387821585	742729	Bacteria; Actinobacteria; Actinobacteridae; Bifidobacteriales; Bifidobacteriaceae; Bifidobacterium.
Bifidobacterium animalis subsp. lactis Bl12	NC_021593.1	518656469	1281781	Bacteria; Actinobacteria; Actinobacteridae; Bifidobacteriales; Bifidobacteriaceae; Bifidobacterium.
Bifidobacterium animalis subsp. lactis Bl-04	NC_012814.1	241190066	580050	Bacteria; Actinobacteria; Actinobacteridae; Bifidobacteriales; Bifidobacteriaceae; Bifidobacterium.
Bifidobacterium animalis subsp. lactis CNCM I-2494	NC_017215.1	384191411	1042403	Bacteria; Actinobacteria; Actinobacteridae; Bifidobacteriales; Bifidobacteriaceae; Bifidobacterium.
Bifidobacterium animalis subsp. lactis DSM 10140	NC_012815.1	241195472	555970	Bacteria; Actinobacteria; Actinobacteridae; Bifidobacteriales; Bifidobacteriaceae; Bifidobacterium.
Bifidobacterium animalis subsp. lactis V9	NC_017217.1	384194622	573236	Bacteria; Actinobacteria; Actinobacteridae; Bifidobacteriales; Bifidobacteriaceae; Bifidobacterium.
Bifidobacterium asteroides PRL2011	NC_018720.1	408500253	1147128	Bacteria; Actinobacteria; Actinobacteridae; Bifidobacteriales; Bifidobacteriaceae; Bifidobacterium.
Bifidobacterium bifidum BGN4	NC_017999.1	390935917	484020	Bacteria; Actinobacteria; Actinobacteridae; Bifidobacteriales; Bifidobacteriaceae; Bifidobacterium.
Bifidobacterium bifidum PRL2010	NC_014638.1	311063459	702459	Bacteria; Actinobacteria; Actinobacteridae; Bifidobacteriales; Bifidobacteriaceae; Bifidobacterium.
Bifidobacterium bifidum S17	NC_014616.1	310286520	883062	Bacteria; Actinobacteria; Actinobacteridae; Bifidobacteriales; Bifidobacteriaceae; Bifidobacterium.
Bifidobacterium breve ACS-071-V-Sch8b	NC_017218.1	384196195	866777	Bacteria; Actinobacteria; Actinobacteridae; Bifidobacteriales; Bifidobacteriaceae; Bifidobacterium.
Bifidobacterium breve UCC2003	NC_020517.1	476417161	326426	Bacteria; Actinobacteria; Actinobacteridae; Bifidobacteriales; Bifidobacteriaceae; Bifidobacterium.
Bifidobacterium dentium Bd1	NC_013714.1	283454959	401473	Bacteria; Actinobacteria; Actinobacteridae; Bifidobacteriales; Bifidobacteriaceae; Bifidobacterium.
Bifidobacterium longum subsp. longum BBMN68	NC_014656.1	312132275	890402	Bacteria; Actinobacteria; Actinobacteridae; Bifidobacteriales; Bifidobacteriaceae; Bifidobacterium.
Bifidobacterium longum DJO10A	NC_004252.1	23307853	205913	Bacteria; Actinobacteria; Actinobacteridae; Bifidobacteriales; Bifidobacteriaceae; Bifidobacterium.
Bifidobacterium longum DJO10A	NC_004253.1	23307864	205913	Bacteria; Actinobacteria; Actinobacteridae; Bifidobacteriales; Bifidobacteriaceae; Bifidobacterium.
Bifidobacterium longum DJO10A	NC_010816.1	189438863	205913	Bacteria; Actinobacteria; Actinobacteridae; Bifidobacteriales; Bifidobacteriaceae; Bifidobacterium.
Bifidobacterium longum subsp. longum F8	NC_021008.1	479134917	722911	Bacteria; Actinobacteria; Actinobacteridae; Bifidobacteriales; Bifidobacteriaceae; Bifidobacterium.
Bifidobacterium longum subsp. longum JCM 1217	NC_015067.1	322690193	565042	Bacteria; Actinobacteria; Actinobacteridae; Bifidobacteriales; Bifidobacteriaceae; Bifidobacterium.
Bifidobacterium longum subsp. longum JDM301	NC_014169.1	296453187	759350	Bacteria; Actinobacteria; Actinobacteridae; Bifidobacteriales; Bifidobacteriaceae; Bifidobacterium.
Bifidobacterium longum subsp. longum KACC 91563	NC_017220.1	384202547	1035817	Bacteria; Actinobacteria; Actinobacteridae; Bifidobacteriales; Bifidobacteriaceae; Bifidobacterium.
Bifidobacterium longum subsp. longum KACC 91563	NC_017221.1	384200575	1035817	Bacteria; Actinobacteria; Actinobacteridae; Bifidobacteriales; Bifidobacteriaceae; Bifidobacterium.
Bifidobacterium longum subsp. longum KACC 91563	NC_017222.1	384202553	1035817	Bacteria; Actinobacteria; Actinobacteridae; Bifidobacteriales; Bifidobacteriaceae; Bifidobacterium.
Bifidobacterium longum NCC2705	NC_004307.2	58036264	206672	Bacteria; Actinobacteria; Actinobacteridae; Bifidobacteriales; Bifidobacteriaceae; Bifidobacterium.
Bifidobacterium longum NCC2705	NC_004943.1	32456045	206672	Bacteria; Actinobacteria; Actinobacteridae; Bifidobacteriales; Bifidobacteriaceae; Bifidobacterium.
Bifidobacterium longum subsp. infantis 157F	NC_015052.1	322688191	565040	Bacteria; Actinobacteria; Actinobacteridae; Bifidobacteriales; Bifidobacteriaceae; Bifidobacterium.
Bifidobacterium longum subsp. infantis 157F	NC_015053.1	322690183	565040	Bacteria; Actinobacteria; Actinobacteridae; Bifidobacteriales; Bifidobacteriaceae; Bifidobacterium.
Bifidobacterium longum subsp. infantis 157F	NC_015066.1	322690189	565040	Bacteria; Actinobacteria; Actinobacteridae; Bifidobacteriales; Bifidobacteriaceae; Bifidobacterium.
Bifidobacterium longum subsp. infantis ATCC 15697 = JCM 1222 = DSM 20088	NC_017219.1	384198022	391904	Bacteria; Actinobacteria; Actinobacteridae; Bifidobacteriales; Bifidobacteriaceae; Bifidobacterium.
Bifidobacterium longum subsp. infantis ATCC 15697 = JCM 1222 = DSM 20088	NC_011593.1	213690928	391904	Bacteria; Actinobacteria; Actinobacteridae; Bifidobacteriales; Bifidobacteriaceae; Bifidobacterium.
Bifidobacterium thermophilum RBL67	NC_020546.1	470201995	1254439	Bacteria; Actinobacteria; Actinobacteridae; Bifidobacteriales; Bifidobacteriaceae; Bifidobacterium.
Blastococcus saxobsidens DD2	NC_016943.1	379733551	1146883	Bacteria; Actinobacteria; Actinobacteridae; Actinomycetales; Frankineae; Geodermatophilaceae; Blastococcus.
Blattabacterium sp. (Blaberus giganteus)	NC_017924.1	387906790	1186051	Bacteria; Bacteroidetes; Flavobacteriia; Flavobacteriales; Blattabacteriaceae; Blattabacterium.
Blattabacterium sp. (Blaberus giganteus)	NC_017925.1	387907363	1186051	Bacteria; Bacteroidetes; Flavobacteriia; Flavobacteriales; Blattabacteriaceae; Blattabacterium.
Blattabacterium sp. (Blatta orientalis) str. Tarazona	NC_020195.1	444335299	1072467	Bacteria; Bacteroidetes; Flavobacteriia; Flavobacteriales; Blattabacteriaceae; Blattabacterium.
Blattabacterium sp. (Blatta orientalis) str. Tarazona	NC_020196.1	444335882	1072467	Bacteria; Bacteroidetes; Flavobacteriia; Flavobacteriales; Blattabacteriaceae; Blattabacterium.
Blattabacterium sp. (Blattella germanica) str. Bge	NC_013454.1	262340793	331104	Bacteria; Bacteroidetes; Flavobacteriia; Flavobacteriales; Blattabacteriaceae; Blattabacterium.
Blattabacterium sp. (Blattella germanica) str. Bge	NC_015679.1	336478154	331104	Bacteria; Bacteroidetes; Flavobacteriia; Flavobacteriales; Blattabacteriaceae; Blattabacterium.
Blattabacterium sp. (Cryptocercus punctulatus) str. Cpu	NC_016598.1	374290638	1075399	Bacteria; Bacteroidetes; Flavobacteriia; Flavobacteriales; Blattabacteriaceae; Blattabacterium.
Blattabacterium sp. (Cryptocercus punctulatus) str. Cpu	NC_016621.1	374290092	1075399	Bacteria; Bacteroidetes; Flavobacteriia; Flavobacteriales; Blattabacteriaceae; Blattabacterium.
Blattabacterium sp. (Mastotermes darwiniensis) str. MADAR	NC_016146.1	357420708	1074889	Bacteria; Bacteroidetes; Flavobacteriia; Flavobacteriales; Blattabacteriaceae; Blattabacterium.
Blattabacterium sp. (Mastotermes darwiniensis) str. MADAR	NC_016150.1	357420702	1074889	Bacteria; Bacteroidetes; Flavobacteriia; Flavobacteriales; Blattabacteriaceae; Blattabacterium.
Blattabacterium sp. (Nauphoeta cinerea)	NC_022550.1	549683697	1316444	Bacteria; Bacteroidetes; Flavobacteriia; Flavobacteriales; Blattabacteriaceae; Blattabacterium.
Blattabacterium sp. (Nauphoeta cinerea)	NC_022551.1	549734475	1316444	Bacteria; Bacteroidetes; Flavobacteriia; Flavobacteriales; Blattabacteriaceae; Blattabacterium.
Blattabacterium sp. (Panesthia angustipennis spadica) str. BPAA	NC_020510.1	471331658	1229512	Bacteria; Bacteroidetes; Flavobacteriia; Flavobacteriales; Blattabacteriaceae; Blattabacterium.
Blattabacterium sp. (Periplaneta americana) str. BPLAN	NC_013418.2	295656029	600809	Bacteria; Bacteroidetes; Flavobacteriia; Flavobacteriales; Blattabacteriaceae; Blattabacterium.
Blattabacterium sp. (Periplaneta americana) str. BPLAN	NC_013419.1	261599111	600809	Bacteria; Bacteroidetes; Flavobacteriia; Flavobacteriales; Blattabacteriaceae; Blattabacterium.
Bordetella avium 197N	NC_010645.1	187476514	360910	Bacteria; Proteobacteria; Betaproteobacteria; Burkholderiales; Alcaligenaceae; Bordetella.
Bordetella bronchiseptica 253	NC_019382.1	412337338	568707	Bacteria; Proteobacteria; Betaproteobacteria; Burkholderiales; Alcaligenaceae; Bordetella.
Bordetella bronchiseptica MO149	NC_018829.1	410417816	1208658	Bacteria; Proteobacteria; Betaproteobacteria; Burkholderiales; Alcaligenaceae; Bordetella.
Bordetella bronchiseptica RB50	NC_002927.3	33598993	257310	Bacteria; Proteobacteria; Betaproteobacteria; Burkholderiales; Alcaligenaceae; Bordetella.
Bordetella parapertussis 12822	NC_002928.3	33594723	257311	Bacteria; Proteobacteria; Betaproteobacteria; Burkholderiales; Alcaligenaceae; Bordetella.
Bordetella pertussis 18323	NC_018518.1	408414082	568706	Bacteria; Proteobacteria; Betaproteobacteria; Burkholderiales; Alcaligenaceae; Bordetella.
Bordetella parapertussis Bpp5	NC_018828.1	410470815	1208660	Bacteria; Proteobacteria; Betaproteobacteria; Burkholderiales; Alcaligenaceae; Bordetella.
Bordetella parapertussis Bpp5	NC_018830.1	408830377	1208660	Bacteria; Proteobacteria; Betaproteobacteria; Burkholderiales; Alcaligenaceae; Bordetella.
Bordetella pertussis CS	NC_017223.1	384202563	1017264	Bacteria; Proteobacteria; Betaproteobacteria; Burkholderiales; Alcaligenaceae; Bordetella.
Bordetella pertussis Tohama I	NC_002929.2	33591275	257313	Bacteria; Proteobacteria; Betaproteobacteria; Burkholderiales; Alcaligenaceae; Bordetella.
Bordetella petrii DSM 12804	NC_010170.1	163854304	340100	Bacteria; Proteobacteria; Betaproteobacteria; Burkholderiales; Alcaligenaceae; Bordetella.
Borrelia afzelii HLJ01	NC_018887.1	409187975	1239934	Bacteria; Spirochaetes; Spirochaetales; Spirochaetaceae; Borrelia; Borrelia burgdorferi group.
Borrelia afzelii PKo	NC_017224.1	384206409	390236	Bacteria; Spirochaetes; Spirochaetales; Spirochaetaceae; Borrelia; Borrelia burgdorferi group.
Borrelia afzelii PKo	NC_017225.1	384206020	390236	Bacteria; Spirochaetes; Spirochaetales; Spirochaetaceae; Borrelia; Borrelia burgdorferi group.
Borrelia afzelii PKo	NC_017226.1	384206063	390236	Bacteria; Spirochaetes; Spirochaetales; Spirochaetaceae; Borrelia; Borrelia burgdorferi group.
Borrelia afzelii PKo	NC_017227.1	384206106	390236	Bacteria; Spirochaetes; Spirochaetales; Spirochaetaceae; Borrelia; Borrelia burgdorferi group.
Borrelia afzelii PKo	NC_017228.1	384206150	390236	Bacteria; Spirochaetes; Spirochaetales; Spirochaetaceae; Borrelia; Borrelia burgdorferi group.
Borrelia afzelii PKo	NC_017229.1	384206192	390236	Bacteria; Spirochaetes; Spirochaetales; Spirochaetaceae; Borrelia; Borrelia burgdorferi group.
Borrelia afzelii PKo	NC_017230.1	384206220	390236	Bacteria; Spirochaetes; Spirochaetales; Spirochaetaceae; Borrelia; Borrelia burgdorferi group.
Borrelia afzelii PKo	NC_017231.1	384206262	390236	Bacteria; Spirochaetes; Spirochaetales; Spirochaetaceae; Borrelia; Borrelia burgdorferi group.
Borrelia afzelii PKo	NC_017232.1	384206380	390236	Bacteria; Spirochaetes; Spirochaetales; Spirochaetaceae; Borrelia; Borrelia burgdorferi group.
Borrelia afzelii PKo	NC_017233.1	384206297	390236	Bacteria; Spirochaetes; Spirochaetales; Spirochaetaceae; Borrelia; Borrelia burgdorferi group.
Borrelia afzelii PKo	NC_017234.1	384206319	390236	Bacteria; Spirochaetes; Spirochaetales; Spirochaetaceae; Borrelia; Borrelia burgdorferi group.
Borrelia afzelii PKo	NC_017235.1	384206451	390236	Bacteria; Spirochaetes; Spirochaetales; Spirochaetaceae; Borrelia; Borrelia burgdorferi group.
Borrelia afzelii PKo	NC_017236.1	384206482	390236	Bacteria; Spirochaetes; Spirochaetales; Spirochaetaceae; Borrelia; Borrelia burgdorferi group.
Borrelia afzelii PKo	NC_017237.1	384207453	390236	Bacteria; Spirochaetes; Spirochaetales; Spirochaetaceae; Borrelia; Borrelia burgdorferi group.
Borrelia afzelii PKo	NC_017238.1	384206503	390236	Bacteria; Spirochaetes; Spirochaetales; Spirochaetaceae; Borrelia; Borrelia burgdorferi group.
Borrelia afzelii PKo	NC_017239.1	384206338	390236	Bacteria; Spirochaetes; Spirochaetales; Spirochaetaceae; Borrelia; Borrelia burgdorferi group.
Borrelia afzelii PKo	NC_017240.1	384207328	390236	Bacteria; Spirochaetes; Spirochaetales; Spirochaetaceae; Borrelia; Borrelia burgdorferi group.
Borrelia afzelii PKo	NC_017241.1	384207382	390236	Bacteria; Spirochaetes; Spirochaetales; Spirochaetaceae; Borrelia; Borrelia burgdorferi group.
Borrelia afzelii PKo	NC_008273.1	111074074	390236	Bacteria; Spirochaetes; Spirochaetales; Spirochaetaceae; Borrelia; Borrelia burgdorferi group.
Borrelia afzelii PKo	NC_008274.1	111074118	390236	Bacteria; Spirochaetes; Spirochaetales; Spirochaetaceae; Borrelia; Borrelia burgdorferi group.
Borrelia afzelii PKo	NC_008277.1	111114823	390236	Bacteria; Spirochaetes; Spirochaetales; Spirochaetaceae; Borrelia; Borrelia burgdorferi group.
Borrelia afzelii PKo	NC_008564.1	117621570	390236	Bacteria; Spirochaetes; Spirochaetales; Spirochaetaceae; Borrelia; Borrelia burgdorferi group.
Borrelia afzelii PKo	NC_008565.1	117621646	390236	Bacteria; Spirochaetes; Spirochaetales; Spirochaetaceae; Borrelia; Borrelia burgdorferi group.
Borrelia afzelii PKo	NC_008566.1	117621706	390236	Bacteria; Spirochaetes; Spirochaetales; Spirochaetaceae; Borrelia; Borrelia burgdorferi group.
Borrelia afzelii PKo	NC_008567.1	117621743	390236	Bacteria; Spirochaetes; Spirochaetales; Spirochaetaceae; Borrelia; Borrelia burgdorferi group.
Borrelia afzelii PKo	NC_008568.1	117621799	390236	Bacteria; Spirochaetes; Spirochaetales; Spirochaetaceae; Borrelia; Borrelia burgdorferi group.
Borrelia afzelii PKo	NC_008569.1	117621834	390236	Bacteria; Spirochaetes; Spirochaetales; Spirochaetaceae; Borrelia; Borrelia burgdorferi group.
Borrelia afzelii PKo	NT_167350.1	294679205	390236	Bacteria; Spirochaetes; Spirochaetales; Spirochaetaceae; Borrelia; Borrelia burgdorferi group.
Borrelia afzelii PKo	NT_167351.1	294679220	390236	Bacteria; Spirochaetes; Spirochaetales; Spirochaetaceae; Borrelia; Borrelia burgdorferi group.
Borrelia afzelii PKo	NT_167352.1	294679245	390236	Bacteria; Spirochaetes; Spirochaetales; Spirochaetaceae; Borrelia; Borrelia burgdorferi group.
Borrelia bissettii DN127	NC_015903.1	343126711	521010	Bacteria; Spirochaetes; Spirochaetales; Spirochaetaceae; Borrelia; Borrelia burgdorferi group.
Borrelia bissettii DN127	NC_015904.1	343126758	521010	Bacteria; Spirochaetes; Spirochaetales; Spirochaetaceae; Borrelia; Borrelia burgdorferi group.
Borrelia bissettii DN127	NC_015905.1	343126801	521010	Bacteria; Spirochaetes; Spirochaetales; Spirochaetaceae; Borrelia; Borrelia burgdorferi group.
Borrelia bissettii DN127	NC_015906.1	343126844	521010	Bacteria; Spirochaetes; Spirochaetales; Spirochaetaceae; Borrelia; Borrelia burgdorferi group.
Borrelia bissettii DN127	NC_015907.1	343126945	521010	Bacteria; Spirochaetes; Spirochaetales; Spirochaetaceae; Borrelia; Borrelia burgdorferi group.
Borrelia bissettii DN127	NC_015908.1	343126973	521010	Bacteria; Spirochaetes; Spirochaetales; Spirochaetaceae; Borrelia; Borrelia burgdorferi group.
Borrelia bissettii DN127	NC_015909.1	343127016	521010	Bacteria; Spirochaetes; Spirochaetales; Spirochaetaceae; Borrelia; Borrelia burgdorferi group.
Borrelia bissettii DN127	NC_015910.1	343127060	521010	Bacteria; Spirochaetes; Spirochaetales; Spirochaetaceae; Borrelia; Borrelia burgdorferi group.
Borrelia bissettii DN127	NC_015911.1	343127105	521010	Bacteria; Spirochaetes; Spirochaetales; Spirochaetaceae; Borrelia; Borrelia burgdorferi group.
Borrelia bissettii DN127	NC_015915.1	343127118	521010	Bacteria; Spirochaetes; Spirochaetales; Spirochaetaceae; Borrelia; Borrelia burgdorferi group.
Borrelia bissettii DN127	NC_015916.1	343128141	521010	Bacteria; Spirochaetes; Spirochaetales; Spirochaetaceae; Borrelia; Borrelia burgdorferi group.
Borrelia bissettii DN127	NC_015917.1	343127152	521010	Bacteria; Spirochaetes; Spirochaetales; Spirochaetaceae; Borrelia; Borrelia burgdorferi group.
Borrelia bissettii DN127	NC_015918.1	343127183	521010	Bacteria; Spirochaetes; Spirochaetales; Spirochaetaceae; Borrelia; Borrelia burgdorferi group.
Borrelia bissettii DN127	NC_015919.1	343127253	521010	Bacteria; Spirochaetes; Spirochaetales; Spirochaetaceae; Borrelia; Borrelia burgdorferi group.
Borrelia bissettii DN127	NC_015920.1	343127220	521010	Bacteria; Spirochaetes; Spirochaetales; Spirochaetaceae; Borrelia; Borrelia burgdorferi group.
Borrelia bissettii DN127	NC_015921.1	343127324	521010	Bacteria; Spirochaetes; Spirochaetales; Spirochaetaceae; Borrelia; Borrelia burgdorferi group.
Borrelia bissettii DN127	NC_015922.1	343128166	521010	Bacteria; Spirochaetes; Spirochaetales; Spirochaetaceae; Borrelia; Borrelia burgdorferi group.
Borrelia burgdorferi B31	NC_000948.1	11497060	224326	Bacteria; Spirochaetes; Spirochaetales; Spirochaetaceae; Borrelia; Borrelia burgdorferi group.
Borrelia burgdorferi B31	NC_000949.1	11497103	224326	Bacteria; Spirochaetes; Spirochaetales; Spirochaetaceae; Borrelia; Borrelia burgdorferi group.
Borrelia burgdorferi B31	NC_000950.1	11497149	224326	Bacteria; Spirochaetes; Spirochaetales; Spirochaetaceae; Borrelia; Borrelia burgdorferi group.
Borrelia burgdorferi B31	NC_000951.1	11497193	224326	Bacteria; Spirochaetes; Spirochaetales; Spirochaetaceae; Borrelia; Borrelia burgdorferi group.
Borrelia burgdorferi B31	NC_000952.1	11497236	224326	Bacteria; Spirochaetes; Spirochaetales; Spirochaetaceae; Borrelia; Borrelia burgdorferi group.
Borrelia burgdorferi B31	NC_000953.1	11497281	224326	Bacteria; Spirochaetes; Spirochaetales; Spirochaetaceae; Borrelia; Borrelia burgdorferi group.
Borrelia burgdorferi B31	NC_000954.1	11497325	224326	Bacteria; Spirochaetes; Spirochaetales; Spirochaetaceae; Borrelia; Borrelia burgdorferi group.
Borrelia burgdorferi B31	NC_000955.2	365823329	224326	Bacteria; Spirochaetes; Spirochaetales; Spirochaetaceae; Borrelia; Borrelia burgdorferi group.
Borrelia burgdorferi B31	NC_000956.1	11497372	224326	Bacteria; Spirochaetes; Spirochaetales; Spirochaetaceae; Borrelia; Borrelia burgdorferi group.
Borrelia burgdorferi B31	NC_000957.1	11497445	224326	Bacteria; Spirochaetes; Spirochaetales; Spirochaetaceae; Borrelia; Borrelia burgdorferi group.
Borrelia burgdorferi B31	NC_001318.1	15594346	224326	Bacteria; Spirochaetes; Spirochaetales; Spirochaetaceae; Borrelia; Borrelia burgdorferi group.
Borrelia burgdorferi B31	NC_001849.2	365823332	224326	Bacteria; Spirochaetes; Spirochaetales; Spirochaetaceae; Borrelia; Borrelia burgdorferi group.
Borrelia burgdorferi B31	NC_001850.1	11496607	224326	Bacteria; Spirochaetes; Spirochaetales; Spirochaetaceae; Borrelia; Borrelia burgdorferi group.
Borrelia burgdorferi B31	NC_001851.2	365823337	224326	Bacteria; Spirochaetes; Spirochaetales; Spirochaetaceae; Borrelia; Borrelia burgdorferi group.
Borrelia burgdorferi B31	NC_001852.1	11496664	224326	Bacteria; Spirochaetes; Spirochaetales; Spirochaetaceae; Borrelia; Borrelia burgdorferi group.
Borrelia burgdorferi B31	NC_001853.1	11496697	224326	Bacteria; Spirochaetes; Spirochaetales; Spirochaetaceae; Borrelia; Borrelia burgdorferi group.
Borrelia burgdorferi B31	NC_001854.1	11496735	224326	Bacteria; Spirochaetes; Spirochaetales; Spirochaetaceae; Borrelia; Borrelia burgdorferi group.
Borrelia burgdorferi B31	NC_001855.1	11496779	224326	Bacteria; Spirochaetes; Spirochaetales; Spirochaetaceae; Borrelia; Borrelia burgdorferi group.
Borrelia burgdorferi B31	NC_001856.1	11496831	224326	Bacteria; Spirochaetes; Spirochaetales; Spirochaetaceae; Borrelia; Borrelia burgdorferi group.
Borrelia burgdorferi B31	NC_001857.2	365823346	224326	Bacteria; Spirochaetes; Spirochaetales; Spirochaetaceae; Borrelia; Borrelia burgdorferi group.
Borrelia burgdorferi B31	NC_001903.1	11497007	224326	Bacteria; Spirochaetes; Spirochaetales; Spirochaetaceae; Borrelia; Borrelia burgdorferi group.
Borrelia burgdorferi B31	NC_001904.1	11497048	224326	Bacteria; Spirochaetes; Spirochaetales; Spirochaetaceae; Borrelia; Borrelia burgdorferi group.
Borrelia burgdorferi CA382	NC_022048.1	530320924	1328311	Bacteria; Spirochaetes; Spirochaetales; Spirochaetaceae; Borrelia; Borrelia burgdorferi group.
Borrelia burgdorferi JD1	NC_013129.1	256041951	521008	Bacteria; Spirochaetes; Spirochaetales; Spirochaetaceae; Borrelia; Borrelia burgdorferi group.
Borrelia burgdorferi JD1	NC_017393.1	387825444	521008	Bacteria; Spirochaetes; Spirochaetales; Spirochaetaceae; Borrelia; Borrelia burgdorferi group.
Borrelia burgdorferi JD1	NC_017394.1	387825484	521008	Bacteria; Spirochaetes; Spirochaetales; Spirochaetaceae; Borrelia; Borrelia burgdorferi group.
Borrelia burgdorferi JD1	NC_017395.1	387825554	521008	Bacteria; Spirochaetes; Spirochaetales; Spirochaetaceae; Borrelia; Borrelia burgdorferi group.
Borrelia burgdorferi JD1	NC_017396.1	387825581	521008	Bacteria; Spirochaetes; Spirochaetales; Spirochaetaceae; Borrelia; Borrelia burgdorferi group.
Borrelia burgdorferi JD1	NC_017397.1	387825622	521008	Bacteria; Spirochaetes; Spirochaetales; Spirochaetaceae; Borrelia; Borrelia burgdorferi group.
Borrelia burgdorferi JD1	NC_017403.1	387825662	521008	Bacteria; Spirochaetes; Spirochaetales; Spirochaetaceae; Borrelia; Borrelia burgdorferi group.
Borrelia burgdorferi JD1	NC_017404.1	387826782	521008	Bacteria; Spirochaetes; Spirochaetales; Spirochaetaceae; Borrelia; Borrelia burgdorferi group.
Borrelia burgdorferi JD1	NC_017405.1	387826795	521008	Bacteria; Spirochaetes; Spirochaetales; Spirochaetaceae; Borrelia; Borrelia burgdorferi group.
Borrelia burgdorferi JD1	NC_017406.1	387826721	521008	Bacteria; Spirochaetes; Spirochaetales; Spirochaetaceae; Borrelia; Borrelia burgdorferi group.
Borrelia burgdorferi JD1	NC_017407.1	387826817	521008	Bacteria; Spirochaetes; Spirochaetales; Spirochaetaceae; Borrelia; Borrelia burgdorferi group.
Borrelia burgdorferi JD1	NC_017408.1	387826486	521008	Bacteria; Spirochaetes; Spirochaetales; Spirochaetaceae; Borrelia; Borrelia burgdorferi group.
Borrelia burgdorferi JD1	NC_017409.1	387826517	521008	Bacteria; Spirochaetes; Spirochaetales; Spirochaetaceae; Borrelia; Borrelia burgdorferi group.
Borrelia burgdorferi JD1	NC_017410.1	387826736	521008	Bacteria; Spirochaetes; Spirochaetales; Spirochaetaceae; Borrelia; Borrelia burgdorferi group.
Borrelia burgdorferi JD1	NC_017411.1	387826840	521008	Bacteria; Spirochaetes; Spirochaetales; Spirochaetaceae; Borrelia; Borrelia burgdorferi group.
Borrelia burgdorferi JD1	NC_017412.1	387826748	521008	Bacteria; Spirochaetes; Spirochaetales; Spirochaetaceae; Borrelia; Borrelia burgdorferi group.
Borrelia burgdorferi JD1	NC_017413.1	387826532	521008	Bacteria; Spirochaetes; Spirochaetales; Spirochaetaceae; Borrelia; Borrelia burgdorferi group.
Borrelia burgdorferi JD1	NC_017425.1	387826553	521008	Bacteria; Spirochaetes; Spirochaetales; Spirochaetaceae; Borrelia; Borrelia burgdorferi group.
Borrelia burgdorferi JD1	NC_017426.1	387826596	521008	Bacteria; Spirochaetes; Spirochaetales; Spirochaetaceae; Borrelia; Borrelia burgdorferi group.
Borrelia burgdorferi JD1	NC_017427.1	387826639	521008	Bacteria; Spirochaetes; Spirochaetales; Spirochaetaceae; Borrelia; Borrelia burgdorferi group.
Borrelia burgdorferi JD1	NC_017428.1	387826681	521008	Bacteria; Spirochaetes; Spirochaetales; Spirochaetaceae; Borrelia; Borrelia burgdorferi group.
Borrelia burgdorferi N40	NC_013130.1	256055273	521007	Bacteria; Spirochaetes; Spirochaetales; Spirochaetaceae; Borrelia; Borrelia burgdorferi group.
Borrelia burgdorferi N40	NC_017398.1	387826859	521007	Bacteria; Spirochaetes; Spirochaetales; Spirochaetaceae; Borrelia; Borrelia burgdorferi group.
Borrelia burgdorferi N40	NC_017399.1	387826896	521007	Bacteria; Spirochaetes; Spirochaetales; Spirochaetaceae; Borrelia; Borrelia burgdorferi group.
Borrelia burgdorferi N40	NC_017400.1	387827965	521007	Bacteria; Spirochaetes; Spirochaetales; Spirochaetaceae; Borrelia; Borrelia burgdorferi group.
Borrelia burgdorferi N40	NC_017401.1	387827984	521007	Bacteria; Spirochaetes; Spirochaetales; Spirochaetaceae; Borrelia; Borrelia burgdorferi group.
Borrelia burgdorferi N40	NC_017402.1	387827867	521007	Bacteria; Spirochaetes; Spirochaetales; Spirochaetaceae; Borrelia; Borrelia burgdorferi group.
Borrelia burgdorferi N40	NC_017414.1	387826906	521007	Bacteria; Spirochaetes; Spirochaetales; Spirochaetaceae; Borrelia; Borrelia burgdorferi group.
Borrelia burgdorferi N40	NC_017415.1	387828011	521007	Bacteria; Spirochaetes; Spirochaetales; Spirochaetaceae; Borrelia; Borrelia burgdorferi group.
Borrelia burgdorferi N40	NC_017416.1	387828029	521007	Bacteria; Spirochaetes; Spirochaetales; Spirochaetaceae; Borrelia; Borrelia burgdorferi group.
Borrelia burgdorferi N40	NC_017417.1	387827839	521007	Bacteria; Spirochaetes; Spirochaetales; Spirochaetaceae; Borrelia; Borrelia burgdorferi group.
Borrelia burgdorferi N40	NC_017418.1	387826928	521007	Bacteria; Spirochaetes; Spirochaetales; Spirochaetaceae; Borrelia; Borrelia burgdorferi group.
Borrelia burgdorferi N40	NC_017419.1	387827738	521007	Bacteria; Spirochaetes; Spirochaetales; Spirochaetaceae; Borrelia; Borrelia burgdorferi group.
Borrelia burgdorferi N40	NC_017420.1	387827856	521007	Bacteria; Spirochaetes; Spirochaetales; Spirochaetaceae; Borrelia; Borrelia burgdorferi group.
Borrelia burgdorferi N40	NC_017421.1	387827769	521007	Bacteria; Spirochaetes; Spirochaetales; Spirochaetaceae; Borrelia; Borrelia burgdorferi group.
Borrelia burgdorferi N40	NC_017422.1	387827903	521007	Bacteria; Spirochaetes; Spirochaetales; Spirochaetaceae; Borrelia; Borrelia burgdorferi group.
Borrelia burgdorferi N40	NC_017423.1	387827926	521007	Bacteria; Spirochaetes; Spirochaetales; Spirochaetaceae; Borrelia; Borrelia burgdorferi group.
Borrelia burgdorferi N40	NC_017424.1	387827798	521007	Bacteria; Spirochaetes; Spirochaetales; Spirochaetaceae; Borrelia; Borrelia burgdorferi group.
Borrelia burgdorferi ZS7	NC_011720.1	218202726	445985	Bacteria; Spirochaetes; Spirochaetales; Spirochaetaceae; Borrelia; Borrelia burgdorferi group.
Borrelia burgdorferi ZS7	NC_011722.1	218203897	445985	Bacteria; Spirochaetes; Spirochaetales; Spirochaetaceae; Borrelia; Borrelia burgdorferi group.
Borrelia burgdorferi ZS7	NC_011724.1	218203978	445985	Bacteria; Spirochaetes; Spirochaetales; Spirochaetaceae; Borrelia; Borrelia burgdorferi group.
Borrelia burgdorferi ZS7	NC_011728.1	218249165	445985	Bacteria; Spirochaetes; Spirochaetales; Spirochaetaceae; Borrelia; Borrelia burgdorferi group.
Borrelia burgdorferi ZS7	NC_011731.1	218442268	445985	Bacteria; Spirochaetes; Spirochaetales; Spirochaetaceae; Borrelia; Borrelia burgdorferi group.
Borrelia burgdorferi ZS7	NC_011735.1	218442354	445985	Bacteria; Spirochaetes; Spirochaetales; Spirochaetaceae; Borrelia; Borrelia burgdorferi group.
Borrelia burgdorferi ZS7	NC_011736.1	218442394	445985	Bacteria; Spirochaetes; Spirochaetales; Spirochaetaceae; Borrelia; Borrelia burgdorferi group.
Borrelia burgdorferi ZS7	NC_011778.1	218868668	445985	Bacteria; Spirochaetes; Spirochaetales; Spirochaetaceae; Borrelia; Borrelia burgdorferi group.
Borrelia burgdorferi ZS7	NC_011779.1	218868768	445985	Bacteria; Spirochaetes; Spirochaetales; Spirochaetaceae; Borrelia; Borrelia burgdorferi group.
Borrelia burgdorferi ZS7	NC_011780.1	218875340	445985	Bacteria; Spirochaetes; Spirochaetales; Spirochaetaceae; Borrelia; Borrelia burgdorferi group.
Borrelia burgdorferi ZS7	NC_011781.1	218875456	445985	Bacteria; Spirochaetes; Spirochaetales; Spirochaetaceae; Borrelia; Borrelia burgdorferi group.
Borrelia burgdorferi ZS7	NC_011782.1	218875581	445985	Bacteria; Spirochaetes; Spirochaetales; Spirochaetaceae; Borrelia; Borrelia burgdorferi group.
Borrelia burgdorferi ZS7	NC_011783.1	219405371	445985	Bacteria; Spirochaetes; Spirochaetales; Spirochaetaceae; Borrelia; Borrelia burgdorferi group.
Borrelia burgdorferi ZS7	NC_011784.1	219499124	445985	Bacteria; Spirochaetes; Spirochaetales; Spirochaetaceae; Borrelia; Borrelia burgdorferi group.
Borrelia burgdorferi ZS7	NC_011785.1	218906779	445985	Bacteria; Spirochaetes; Spirochaetales; Spirochaetaceae; Borrelia; Borrelia burgdorferi group.
Borrelia crocidurae str. Achema	NC_017774.1	386858849	1155096	Bacteria; Spirochaetes; Spirochaetales; Spirochaetaceae; Borrelia.
Borrelia crocidurae str. Achema	NC_017775.1	386858858	1155096	Bacteria; Spirochaetes; Spirochaetales; Spirochaetaceae; Borrelia.
Borrelia crocidurae str. Achema	NC_017776.1	386644995	1155096	Bacteria; Spirochaetes; Spirochaetales; Spirochaetaceae; Borrelia.
Borrelia crocidurae str. Achema	NC_017777.1	386859037	1155096	Bacteria; Spirochaetes; Spirochaetales; Spirochaetaceae; Borrelia.
Borrelia crocidurae str. Achema	NC_017778.1	386859044	1155096	Bacteria; Spirochaetes; Spirochaetales; Spirochaetaceae; Borrelia.
Borrelia crocidurae str. Achema	NC_017779.1	386858652	1155096	Bacteria; Spirochaetes; Spirochaetales; Spirochaetaceae; Borrelia.
Borrelia crocidurae str. Achema	NC_017780.1	386859192	1155096	Bacteria; Spirochaetes; Spirochaetales; Spirochaetaceae; Borrelia.
Borrelia crocidurae str. Achema	NC_017781.1	386858626	1155096	Bacteria; Spirochaetes; Spirochaetales; Spirochaetaceae; Borrelia.
Borrelia crocidurae str. Achema	NC_017782.1	386858667	1155096	Bacteria; Spirochaetes; Spirochaetales; Spirochaetaceae; Borrelia.
Borrelia crocidurae str. Achema	NC_017783.1	386858678	1155096	Bacteria; Spirochaetes; Spirochaetales; Spirochaetaceae; Borrelia.
Borrelia crocidurae str. Achema	NC_017784.1	386858688	1155096	Bacteria; Spirochaetes; Spirochaetales; Spirochaetaceae; Borrelia.
Borrelia crocidurae str. Achema	NC_017785.1	386858702	1155096	Bacteria; Spirochaetes; Spirochaetales; Spirochaetaceae; Borrelia.
Borrelia crocidurae str. Achema	NC_017786.1	386858706	1155096	Bacteria; Spirochaetes; Spirochaetales; Spirochaetaceae; Borrelia.
Borrelia crocidurae str. Achema	NC_017787.1	386858865	1155096	Bacteria; Spirochaetes; Spirochaetales; Spirochaetaceae; Borrelia.
Borrelia crocidurae str. Achema	NC_017788.1	386858754	1155096	Bacteria; Spirochaetes; Spirochaetales; Spirochaetaceae; Borrelia.
Borrelia crocidurae str. Achema	NC_017789.1	386858640	1155096	Bacteria; Spirochaetes; Spirochaetales; Spirochaetaceae; Borrelia.
Borrelia crocidurae str. Achema	NC_017794.1	386858925	1155096	Bacteria; Spirochaetes; Spirochaetales; Spirochaetaceae; Borrelia.
Borrelia crocidurae str. Achema	NC_017795.1	386858840	1155096	Bacteria; Spirochaetes; Spirochaetales; Spirochaetaceae; Borrelia.
Borrelia crocidurae str. Achema	NC_017796.1	386858760	1155096	Bacteria; Spirochaetes; Spirochaetales; Spirochaetaceae; Borrelia.
Borrelia crocidurae str. Achema	NC_017797.1	386859201	1155096	Bacteria; Spirochaetes; Spirochaetales; Spirochaetaceae; Borrelia.
Borrelia crocidurae str. Achema	NC_017798.1	386858793	1155096	Bacteria; Spirochaetes; Spirochaetales; Spirochaetaceae; Borrelia.
Borrelia crocidurae str. Achema	NC_017802.1	386858806	1155096	Bacteria; Spirochaetes; Spirochaetales; Spirochaetaceae; Borrelia.
Borrelia crocidurae str. Achema	NC_017799.1	386858623	1155096	Bacteria; Spirochaetes; Spirochaetales; Spirochaetaceae; Borrelia.
Borrelia crocidurae str. Achema	NC_017800.1	386858843	1155096	Bacteria; Spirochaetes; Spirochaetales; Spirochaetaceae; Borrelia.
Borrelia crocidurae str. Achema	NC_017801.1	386858845	1155096	Bacteria; Spirochaetes; Spirochaetales; Spirochaetaceae; Borrelia.
Borrelia crocidurae str. Achema	NC_017808.1	386859226	1155096	Bacteria; Spirochaetes; Spirochaetales; Spirochaetaceae; Borrelia.
Borrelia crocidurae str. Achema	NC_017809.1	386858947	1155096	Bacteria; Spirochaetes; Spirochaetales; Spirochaetaceae; Borrelia.
Borrelia crocidurae str. Achema	NC_017810.1	386858954	1155096	Bacteria; Spirochaetes; Spirochaetales; Spirochaetaceae; Borrelia.
Borrelia crocidurae str. Achema	NC_017811.1	386858811	1155096	Bacteria; Spirochaetes; Spirochaetales; Spirochaetaceae; Borrelia.
Borrelia crocidurae str. Achema	NC_017812.1	386858817	1155096	Bacteria; Spirochaetes; Spirochaetales; Spirochaetaceae; Borrelia.
Borrelia crocidurae str. Achema	NC_017813.1	386858961	1155096	Bacteria; Spirochaetes; Spirochaetales; Spirochaetaceae; Borrelia.
Borrelia crocidurae str. Achema	NC_017814.1	386858829	1155096	Bacteria; Spirochaetes; Spirochaetales; Spirochaetaceae; Borrelia.
Borrelia crocidurae str. Achema	NC_017815.1	386860091	1155096	Bacteria; Spirochaetes; Spirochaetales; Spirochaetaceae; Borrelia.
Borrelia crocidurae str. Achema	NC_017816.1	386858645	1155096	Bacteria; Spirochaetes; Spirochaetales; Spirochaetaceae; Borrelia.
Borrelia crocidurae str. Achema	NC_017817.1	386858972	1155096	Bacteria; Spirochaetes; Spirochaetales; Spirochaetaceae; Borrelia.
Borrelia crocidurae str. Achema	NC_017821.1	386858648	1155096	Bacteria; Spirochaetes; Spirochaetales; Spirochaetaceae; Borrelia.
Borrelia crocidurae str. Achema	NC_017818.1	386860095	1155096	Bacteria; Spirochaetes; Spirochaetales; Spirochaetaceae; Borrelia.
Borrelia crocidurae str. Achema	NC_017819.1	386859010	1155096	Bacteria; Spirochaetes; Spirochaetales; Spirochaetaceae; Borrelia.
Borrelia crocidurae str. Achema	NC_017820.1	386860119	1155096	Bacteria; Spirochaetes; Spirochaetales; Spirochaetaceae; Borrelia.
Borrelia crocidurae str. Achema	NC_017822.1	386859015	1155096	Bacteria; Spirochaetes; Spirochaetales; Spirochaetaceae; Borrelia.
Borrelia duttonii Ly	NC_011224.1	203283903	412419	Bacteria; Spirochaetes; Spirochaetales; Spirochaetaceae; Borrelia.
Borrelia duttonii Ly	NC_011226.1	203283912	412419	Bacteria; Spirochaetes; Spirochaetales; Spirochaetaceae; Borrelia.
Borrelia duttonii Ly	NC_011229.1	203283926	412419	Bacteria; Spirochaetes; Spirochaetales; Spirochaetaceae; Borrelia.
Borrelia duttonii Ly	NC_011245.1	203288469	412419	Bacteria; Spirochaetes; Spirochaetales; Spirochaetaceae; Borrelia.
Borrelia duttonii Ly	NC_011247.1	203288506	412419	Bacteria; Spirochaetes; Spirochaetales; Spirochaetaceae; Borrelia.
Borrelia duttonii Ly	NC_011248.1	203288641	412419	Bacteria; Spirochaetes; Spirochaetales; Spirochaetaceae; Borrelia.
Borrelia duttonii Ly	NC_011249.1	203288661	412419	Bacteria; Spirochaetes; Spirochaetales; Spirochaetaceae; Borrelia.
Borrelia duttonii Ly	NC_011250.1	203288682	412419	Bacteria; Spirochaetes; Spirochaetales; Spirochaetaceae; Borrelia.
Borrelia duttonii Ly	NC_011251.1	203288701	412419	Bacteria; Spirochaetes; Spirochaetales; Spirochaetaceae; Borrelia.
Borrelia duttonii Ly	NC_011254.1	203288730	412419	Bacteria; Spirochaetes; Spirochaetales; Spirochaetaceae; Borrelia.
Borrelia duttonii Ly	NC_011256.1	203288751	412419	Bacteria; Spirochaetes; Spirochaetales; Spirochaetaceae; Borrelia.
Borrelia duttonii Ly	NC_011257.1	203288797	412419	Bacteria; Spirochaetes; Spirochaetales; Spirochaetaceae; Borrelia.
Borrelia duttonii Ly	NC_011259.1	203288819	412419	Bacteria; Spirochaetes; Spirochaetales; Spirochaetaceae; Borrelia.
Borrelia duttonii Ly	NC_011261.1	203288832	412419	Bacteria; Spirochaetes; Spirochaetales; Spirochaetaceae; Borrelia.
Borrelia duttonii Ly	NC_011262.1	203288867	412419	Bacteria; Spirochaetes; Spirochaetales; Spirochaetaceae; Borrelia.
Borrelia duttonii Ly	NC_011264.1	203288888	412419	Bacteria; Spirochaetes; Spirochaetales; Spirochaetaceae; Borrelia.
Borrelia duttonii Ly	NC_011265.1	203288911	412419	Bacteria; Spirochaetes; Spirochaetales; Spirochaetaceae; Borrelia.
Borrelia garinii BgVir	NC_017717.1	386853410	1081646	Bacteria; Spirochaetes; Spirochaetales; Spirochaetaceae; Borrelia; Borrelia burgdorferi group.
Borrelia garinii BgVir	NC_017725.1	386854243	1081646	Bacteria; Spirochaetes; Spirochaetales; Spirochaetaceae; Borrelia; Borrelia burgdorferi group.
Borrelia garinii BgVir	NC_017804.1	386853317	1081646	Bacteria; Spirochaetes; Spirochaetales; Spirochaetaceae; Borrelia; Borrelia burgdorferi group.
Borrelia garinii NMJW1	NC_018747.1	408670633	1234596	Bacteria; Spirochaetes; Spirochaetales; Spirochaetaceae; Borrelia; Borrelia burgdorferi group.
Borrelia garinii PBi	NC_006128.1	51038597	290434	Bacteria; Spirochaetes; Spirochaetales; Spirochaetaceae; Borrelia; Borrelia burgdorferi group.
Borrelia garinii PBi	NC_006129.1	51038624	290434	Bacteria; Spirochaetes; Spirochaetales; Spirochaetaceae; Borrelia; Borrelia burgdorferi group.
Borrelia garinii PBi	NC_006156.1	51598263	290434	Bacteria; Spirochaetes; Spirochaetales; Spirochaetaceae; Borrelia; Borrelia burgdorferi group.
Borrelia hermsii HS1	NC_010673.1	187917883	314723	Bacteria; Spirochaetes; Spirochaetales; Spirochaetaceae; Borrelia.
Borrelia hermsii HS1	NT_187136.1	426202317	314723	Bacteria; Spirochaetes; Spirochaetales; Spirochaetaceae; Borrelia.
Borrelia hermsii HS1	NT_187137.1	426202324	314723	Bacteria; Spirochaetes; Spirochaetales; Spirochaetaceae; Borrelia.
Borrelia hermsii HS1	NT_187138.1	426202328	314723	Bacteria; Spirochaetes; Spirochaetales; Spirochaetaceae; Borrelia.
Borrelia hermsii HS1	NT_187139.1	426202335	314723	Bacteria; Spirochaetes; Spirochaetales; Spirochaetaceae; Borrelia.
Borrelia hermsii HS1	NT_187140.1	426202340	314723	Bacteria; Spirochaetes; Spirochaetales; Spirochaetaceae; Borrelia.
Borrelia hermsii HS1	NT_187141.1	426202350	314723	Bacteria; Spirochaetes; Spirochaetales; Spirochaetaceae; Borrelia.
Borrelia hermsii HS1	NT_187142.1	426202358	314723	Bacteria; Spirochaetes; Spirochaetales; Spirochaetaceae; Borrelia.
Borrelia hermsii HS1	NT_187143.1	426202372	314723	Bacteria; Spirochaetes; Spirochaetales; Spirochaetaceae; Borrelia.
Borrelia hermsii HS1	NT_187144.1	426202377	314723	Bacteria; Spirochaetes; Spirochaetales; Spirochaetaceae; Borrelia.
Borrelia hermsii HS1	NT_187145.1	426202379	314723	Bacteria; Spirochaetes; Spirochaetales; Spirochaetaceae; Borrelia.
Borrelia miyamotoi LB-2001	NC_022079.1	530575369	1302858	Bacteria; Spirochaetes; Spirochaetales; Spirochaetaceae; Borrelia.
Borrelia recurrentis A1	NC_011244.1	203287471	412418	Bacteria; Spirochaetes; Spirochaetales; Spirochaetaceae; Borrelia.
Borrelia recurrentis A1	NC_011246.1	203288272	412418	Bacteria; Spirochaetes; Spirochaetales; Spirochaetaceae; Borrelia.
Borrelia recurrentis A1	NC_011252.1	203288364	412418	Bacteria; Spirochaetes; Spirochaetales; Spirochaetaceae; Borrelia.
Borrelia recurrentis A1	NC_011253.1	203288382	412418	Bacteria; Spirochaetes; Spirochaetales; Spirochaetaceae; Borrelia.
Borrelia recurrentis A1	NC_011255.1	203288400	412418	Bacteria; Spirochaetes; Spirochaetales; Spirochaetaceae; Borrelia.
Borrelia recurrentis A1	NC_011258.1	203288416	412418	Bacteria; Spirochaetes; Spirochaetales; Spirochaetaceae; Borrelia.
Borrelia recurrentis A1	NC_011260.1	203288436	412418	Bacteria; Spirochaetes; Spirochaetales; Spirochaetaceae; Borrelia.
Borrelia recurrentis A1	NC_011263.1	203288465	412418	Bacteria; Spirochaetes; Spirochaetales; Spirochaetaceae; Borrelia.
Borrelia turicatae 91E135	NC_008710.1	119952806	314724	Bacteria; Spirochaetes; Spirochaetales; Spirochaetaceae; Borrelia.
Borrelia valaisiana VS116	NC_012128.1	224586416	445987	Bacteria; Spirochaetes; Spirochaetales; Spirochaetaceae; Borrelia; Borrelia burgdorferi group.
Borrelia valaisiana VS116	NC_012129.1	224586459	445987	Bacteria; Spirochaetes; Spirochaetales; Spirochaetaceae; Borrelia; Borrelia burgdorferi group.
Borrelia valaisiana VS116	NC_012130.1	224586532	445987	Bacteria; Spirochaetes; Spirochaetales; Spirochaetaceae; Borrelia; Borrelia burgdorferi group.
Borrelia valaisiana VS116	NC_012131.1	224586487	445987	Bacteria; Spirochaetes; Spirochaetales; Spirochaetaceae; Borrelia; Borrelia burgdorferi group.
Borrelia valaisiana VS116	NC_012133.1	224586575	445987	Bacteria; Spirochaetes; Spirochaetales; Spirochaetaceae; Borrelia; Borrelia burgdorferi group.
Borrelia valaisiana VS116	NC_012166.1	224984009	445987	Bacteria; Spirochaetes; Spirochaetales; Spirochaetaceae; Borrelia; Borrelia burgdorferi group.
Borrelia valaisiana VS116	NC_012169.1	224796528	445987	Bacteria; Spirochaetes; Spirochaetales; Spirochaetaceae; Borrelia; Borrelia burgdorferi group.
Borrelia valaisiana VS116	NC_012177.1	224984381	445987	Bacteria; Spirochaetes; Spirochaetales; Spirochaetaceae; Borrelia; Borrelia burgdorferi group.
Borrelia valaisiana VS116	NC_012180.1	224796743	445987	Bacteria; Spirochaetes; Spirochaetales; Spirochaetaceae; Borrelia; Borrelia burgdorferi group.
Borrelia valaisiana VS116	NC_012185.1	224984639	445987	Bacteria; Spirochaetes; Spirochaetales; Spirochaetaceae; Borrelia; Borrelia burgdorferi group.
Borrelia valaisiana VS116	NC_012204.1	224985707	445987	Bacteria; Spirochaetes; Spirochaetales; Spirochaetaceae; Borrelia; Borrelia burgdorferi group.
Brachybacterium faecium DSM 4810	NC_013172.1	257067223	446465	Bacteria; Actinobacteria; Actinobacteridae; Actinomycetales; Micrococcineae; Dermabacteraceae; Brachybacterium.
Brachyspira hyodysenteriae WA1	NC_012225.1	225618950	565034	Bacteria; Spirochaetes; Spirochaetales; Brachyspiraceae; Brachyspira.
Brachyspira hyodysenteriae WA1	NC_012226.1	225350699	565034	Bacteria; Spirochaetes; Spirochaetales; Brachyspiraceae; Brachyspira.
Brachyspira intermedia PWS/A	NC_017242.1	384207492	1045858	Bacteria; Spirochaetes; Spirochaetales; Brachyspiraceae; Brachyspira.
Brachyspira intermedia PWS/A	NC_017243.1	384207496	1045858	Bacteria; Spirochaetes; Spirochaetales; Brachyspiraceae; Brachyspira.
Brachyspira murdochii DSM 12563	NC_014150.1	296125058	526224	Bacteria; Spirochaetes; Spirochaetales; Brachyspiraceae; Brachyspira.
Brachyspira pilosicoli 95/1000	NC_014330.1	300869639	759914	Bacteria; Spirochaetes; Spirochaetales; Brachyspiraceae; Brachyspira.
Brachyspira pilosicoli B2904	NC_018607.1	404474675	1133568	Bacteria; Spirochaetes; Spirochaetales; Brachyspiraceae; Brachyspira.
Brachyspira pilosicoli P43/6/78	NC_019908.1	431806727	1042417	Bacteria; Spirochaetes; Spirochaetales; Brachyspiraceae; Brachyspira.
Brachyspira pilosicoli WesB	NC_018604.1	434380778	1161918	Bacteria; Spirochaetes; Spirochaetales; Brachyspiraceae; Brachyspira.
Bradyrhizobium sp. BTAi1	NC_009475.1	148240870	288000	Bacteria; Proteobacteria; Alphaproteobacteria; Rhizobiales; Bradyrhizobiaceae; Bradyrhizobium.
Bradyrhizobium sp. BTAi1	NC_009485.1	148251626	288000	Bacteria; Proteobacteria; Alphaproteobacteria; Rhizobiales; Bradyrhizobiaceae; Bradyrhizobium.
Bradyrhizobium sp. ORS 278	NC_009445.1	146337175	114615	Bacteria; Proteobacteria; Alphaproteobacteria; Rhizobiales; Bradyrhizobiaceae; Bradyrhizobium.
Bradyrhizobium sp. S23321	NC_017082.1	383768277	335659	Bacteria; Proteobacteria; Alphaproteobacteria; Rhizobiales; Bradyrhizobiaceae; Bradyrhizobium.
Bradyrhizobium diazoefficiens USDA 110	NC_004463.1	27375111	224911	Bacteria; Proteobacteria; Alphaproteobacteria; Rhizobiales; Bradyrhizobiaceae; Bradyrhizobium.
Bradyrhizobium japonicum USDA 6	NC_017249.1	384213726	1037409	Bacteria; Proteobacteria; Alphaproteobacteria; Rhizobiales; Bradyrhizobiaceae; Bradyrhizobium.
Brevibacillus brevis NBRC 100599	NC_012491.1	226309587	358681	Bacteria; Firmicutes; Bacilli; Bacillales; Paenibacillaceae; Brevibacillus.
Brevundimonas subvibrioides ATCC 15264	NC_014375.1	302381116	633149	Bacteria; Proteobacteria; Alphaproteobacteria; Caulobacterales; Caulobacteraceae; Brevundimonas.
Brucella abortus A13334	NC_016777.1	376270416	1104320	Bacteria; Proteobacteria; Alphaproteobacteria; Rhizobiales; Brucellaceae; Brucella.
Brucella abortus A13334	NC_016795.1	376271796	1104320	Bacteria; Proteobacteria; Alphaproteobacteria; Rhizobiales; Brucellaceae; Brucella.
Brucella abortus S19	NC_010740.1	189022234	430066	Bacteria; Proteobacteria; Alphaproteobacteria; Rhizobiales; Brucellaceae; Brucella.
Brucella abortus S19	NC_010742.1	189023268	430066	Bacteria; Proteobacteria; Alphaproteobacteria; Rhizobiales; Brucellaceae; Brucella.
Brucella abortus bv. 1 str. 9-941	NC_006932.1	62288991	262698	Bacteria; Proteobacteria; Alphaproteobacteria; Rhizobiales; Brucellaceae; Brucella.
Brucella abortus bv. 1 str. 9-941	NC_006933.1	62316961	262698	Bacteria; Proteobacteria; Alphaproteobacteria; Rhizobiales; Brucellaceae; Brucella.
Brucella canis ATCC 23365	NC_010103.1	161617991	483179	Bacteria; Proteobacteria; Alphaproteobacteria; Rhizobiales; Brucellaceae; Brucella.
Brucella canis ATCC 23365	NC_010104.1	161620094	483179	Bacteria; Proteobacteria; Alphaproteobacteria; Rhizobiales; Brucellaceae; Brucella.
Brucella canis HSK A52141	NC_016778.1	376274175	1104321	Bacteria; Proteobacteria; Alphaproteobacteria; Rhizobiales; Brucellaceae; Brucella.
Brucella canis HSK A52141	NC_016796.1	376276498	1104321	Bacteria; Proteobacteria; Alphaproteobacteria; Rhizobiales; Brucellaceae; Brucella.
Brucella ceti TE10759-12	NC_022905.1	560146340	1423891	Bacteria; Proteobacteria; Alphaproteobacteria; Rhizobiales; Brucellaceae; Brucella.
Brucella ceti TE10759-12	NC_022906.1	560148055	1423891	Bacteria; Proteobacteria; Alphaproteobacteria; Rhizobiales; Brucellaceae; Brucella.
Frankia sp. CcI3	NC_007777.1	86738724	106370	Bacteria; Actinobacteria; Actinobacteridae; Actinomycetales; Frankineae; Frankiaceae; Frankia.
Brucella ceti TE28753-12	NC_022907.1	560148973	1407053	Bacteria; Proteobacteria; Alphaproteobacteria; Rhizobiales; Brucellaceae; Brucella.
Brucella ceti TE28753-12	NC_022908.1	560150526	1407053	Bacteria; Proteobacteria; Alphaproteobacteria; Rhizobiales; Brucellaceae; Brucella.
Brucella melitensis ATCC 23457	NC_012441.1	225851546	546272	Bacteria; Proteobacteria; Alphaproteobacteria; Rhizobiales; Brucellaceae; Brucella.
Brucella melitensis ATCC 23457	NC_012442.1	225685871	546272	Bacteria; Proteobacteria; Alphaproteobacteria; Rhizobiales; Brucellaceae; Brucella.
Brucella melitensis M28	NC_017244.1	384407464	941967	Bacteria; Proteobacteria; Alphaproteobacteria; Rhizobiales; Brucellaceae; Brucella.
Brucella melitensis M28	NC_017245.1	384409638	941967	Bacteria; Proteobacteria; Alphaproteobacteria; Rhizobiales; Brucellaceae; Brucella.
Brucella melitensis M5-90	NC_017246.1	384210366	703352	Bacteria; Proteobacteria; Alphaproteobacteria; Rhizobiales; Brucellaceae; Brucella.
Brucella melitensis M5-90	NC_017247.1	384212538	703352	Bacteria; Proteobacteria; Alphaproteobacteria; Rhizobiales; Brucellaceae; Brucella.
Brucella melitensis NI	NC_017248.1	384444089	1029825	Bacteria; Proteobacteria; Alphaproteobacteria; Rhizobiales; Brucellaceae; Brucella.
Brucella melitensis NI	NC_017283.1	384446171	1029825	Bacteria; Proteobacteria; Alphaproteobacteria; Rhizobiales; Brucellaceae; Brucella.
Brucella abortus 2308	NC_007618.1	82698932	359391	Bacteria; Proteobacteria; Alphaproteobacteria; Rhizobiales; Brucellaceae; Brucella.
Brucella abortus 2308	NC_007624.1	83268957	359391	Bacteria; Proteobacteria; Alphaproteobacteria; Rhizobiales; Brucellaceae; Brucella.
Brucella melitensis bv. 1 str. 16M	NC_003317.1	17986284	224914	Bacteria; Proteobacteria; Alphaproteobacteria; Rhizobiales; Brucellaceae; Brucella.
Brucella melitensis bv. 1 str. 16M	NC_003318.1	17988344	224914	Bacteria; Proteobacteria; Alphaproteobacteria; Rhizobiales; Brucellaceae; Brucella.
Brucella microti CCM 4915	NC_013118.1	256014795	568815	Bacteria; Proteobacteria; Alphaproteobacteria; Rhizobiales; Brucellaceae; Brucella.
Brucella microti CCM 4915	NC_013119.1	256368465	568815	Bacteria; Proteobacteria; Alphaproteobacteria; Rhizobiales; Brucellaceae; Brucella.
Brucella ovis ATCC 25840	NC_009504.1	148557829	444178	Bacteria; Proteobacteria; Alphaproteobacteria; Rhizobiales; Brucellaceae; Brucella.
Brucella ovis ATCC 25840	NC_009505.1	148558820	444178	Bacteria; Proteobacteria; Alphaproteobacteria; Rhizobiales; Brucellaceae; Brucella.
Brucella pinnipedialis B2/94	NC_015857.1	340789630	520461	Bacteria; Proteobacteria; Alphaproteobacteria; Rhizobiales; Brucellaceae; Brucella.
Brucella pinnipedialis B2/94	NC_015858.1	340791767	520461	Bacteria; Proteobacteria; Alphaproteobacteria; Rhizobiales; Brucellaceae; Brucella.
Brucella suis 1330	NC_017250.1	384222553	204722	Bacteria; Proteobacteria; Alphaproteobacteria; Rhizobiales; Brucellaceae; Brucella.
Brucella suis 1330	NC_017251.1	384223698	204722	Bacteria; Proteobacteria; Alphaproteobacteria; Rhizobiales; Brucellaceae; Brucella.
Brucella suis 1330	NC_004310.3	56968325	204722	Bacteria; Proteobacteria; Alphaproteobacteria; Rhizobiales; Brucellaceae; Brucella.
Brucella suis 1330	NC_004311.2	56968493	204722	Bacteria; Proteobacteria; Alphaproteobacteria; Rhizobiales; Brucellaceae; Brucella.
Brucella suis ATCC 23445	NC_010167.1	163844199	470137	Bacteria; Proteobacteria; Alphaproteobacteria; Rhizobiales; Brucellaceae; Brucella.
Brucella suis ATCC 23445	NC_010169.1	163842277	470137	Bacteria; Proteobacteria; Alphaproteobacteria; Rhizobiales; Brucellaceae; Brucella.
Brucella suis VBI22	NC_016775.1	376277991	1112912	Bacteria; Proteobacteria; Alphaproteobacteria; Rhizobiales; Brucellaceae; Brucella.
Brucella suis VBI22	NC_016797.1	376279704	1112912	Bacteria; Proteobacteria; Alphaproteobacteria; Rhizobiales; Brucellaceae; Brucella.
Buchnera aphidicola str. 5A (Acyrthosiphon pisum)	NC_011833.1	219681389	563178	Bacteria; Proteobacteria; Gammaproteobacteria; Enterobacteriales; Enterobacteriaceae; Buchnera.
Buchnera aphidicola str. APS (Acyrthosiphon pisum)	NC_002252.1	10957099	107806	Bacteria; Proteobacteria; Gammaproteobacteria; Enterobacteriales; Enterobacteriaceae; Buchnera.
Buchnera aphidicola str. APS (Acyrthosiphon pisum)	NC_002253.1	10957103	107806	Bacteria; Proteobacteria; Gammaproteobacteria; Enterobacteriales; Enterobacteriaceae; Buchnera.
Buchnera aphidicola str. APS (Acyrthosiphon pisum)	NC_002528.1	15616630	107806	Bacteria; Proteobacteria; Gammaproteobacteria; Enterobacteriales; Enterobacteriaceae; Buchnera.
Buchnera aphidicola str. Ak (Acyrthosiphon kondoi)	NC_017256.1	384227456	1005090	Bacteria; Proteobacteria; Gammaproteobacteria; Enterobacteriales; Enterobacteriaceae; Buchnera.
Buchnera aphidicola str. Ak (Acyrthosiphon kondoi)	NC_017257.1	384228016	1005090	Bacteria; Proteobacteria; Gammaproteobacteria; Enterobacteriales; Enterobacteriaceae; Buchnera.
Buchnera aphidicola str. Ak (Acyrthosiphon kondoi)	NC_017258.1	384227452	1005090	Bacteria; Proteobacteria; Gammaproteobacteria; Enterobacteriales; Enterobacteriaceae; Buchnera.
Buchnera aphidicola str. Bp (Baizongia pistaciae)	NC_004545.1	27904513	224915	Bacteria; Proteobacteria; Gammaproteobacteria; Enterobacteriales; Enterobacteriaceae; Buchnera.
Buchnera aphidicola str. Bp (Baizongia pistaciae)	NC_004555.1	28191365	224915	Bacteria; Proteobacteria; Gammaproteobacteria; Enterobacteriales; Enterobacteriaceae; Buchnera.
Buchnera aphidicola BCc	NC_008513.1	116514950	372461	Bacteria; Proteobacteria; Gammaproteobacteria; Enterobacteriales; Enterobacteriaceae; Buchnera.
Buchnera aphidicola BCc	NC_011878.1	219882535	372461	Bacteria; Proteobacteria; Gammaproteobacteria; Enterobacteriales; Enterobacteriaceae; Buchnera.
Buchnera aphidicola str. JF98 (Acyrthosiphon pisum)	NC_017254.1	384226396	713600	Bacteria; Proteobacteria; Gammaproteobacteria; Enterobacteriales; Enterobacteriaceae; Buchnera.
Buchnera aphidicola str. JF99 (Acyrthosiphon pisum)	NC_017253.1	384226395	713601	Bacteria; Proteobacteria; Gammaproteobacteria; Enterobacteriales; Enterobacteriaceae; Buchnera.
Buchnera aphidicola str. LL01 (Acyrthosiphon pisum)	NC_017255.1	384226874	713603	Bacteria; Proteobacteria; Gammaproteobacteria; Enterobacteriales; Enterobacteriaceae; Buchnera.
Buchnera aphidicola str. Sg (Schizaphis graminum)	NC_004061.1	21672294	198804	Bacteria; Proteobacteria; Gammaproteobacteria; Enterobacteriales; Enterobacteriaceae; Buchnera.
Buchnera aphidicola str. TLW03 (Acyrthosiphon pisum)	NC_017252.1	384225821	713602	Bacteria; Proteobacteria; Gammaproteobacteria; Enterobacteriales; Enterobacteriaceae; Buchnera.
Buchnera aphidicola str. Tuc7 (Acyrthosiphon pisum)	NC_011834.1	219681945	561501	Bacteria; Proteobacteria; Gammaproteobacteria; Enterobacteriales; Enterobacteriaceae; Buchnera.
Buchnera aphidicola str. Ua (Uroleucon ambrosiae)	NC_017259.1	384228035	1005057	Bacteria; Proteobacteria; Gammaproteobacteria; Enterobacteriales; Enterobacteriaceae; Buchnera.
Buchnera aphidicola str. Ua (Uroleucon ambrosiae)	NC_017260.1	384228024	1005057	Bacteria; Proteobacteria; Gammaproteobacteria; Enterobacteriales; Enterobacteriaceae; Buchnera.
Buchnera aphidicola str. Ua (Uroleucon ambrosiae)	NC_017261.1	384228027	1005057	Bacteria; Proteobacteria; Gammaproteobacteria; Enterobacteriales; Enterobacteriaceae; Buchnera.
Buchnera aphidicola (Cinara tujafilina)	NC_015662.1	336233113	261317	Bacteria; Proteobacteria; Gammaproteobacteria; Enterobacteriales; Enterobacteriaceae; Buchnera.
Burkholderia lata	NC_007509.1	78059643	482957	Bacteria; Proteobacteria; Betaproteobacteria; Burkholderiales; Burkholderiaceae; Burkholderia; Burkholderia cepacia complex.
Burkholderia lata	NC_007510.1	78064658	482957	Bacteria; Proteobacteria; Betaproteobacteria; Burkholderiales; Burkholderiaceae; Burkholderia; Burkholderia cepacia complex.
Burkholderia lata	NC_007511.1	78060853	482957	Bacteria; Proteobacteria; Betaproteobacteria; Burkholderiales; Burkholderiaceae; Burkholderia; Burkholderia cepacia complex.
Burkholderia sp. CCGE1001	NC_015136.1	323524377	640510	Bacteria; Proteobacteria; Betaproteobacteria; Burkholderiales; Burkholderiaceae; Burkholderia.
Burkholderia sp. CCGE1001	NC_015137.1	323527923	640510	Bacteria; Proteobacteria; Betaproteobacteria; Burkholderiales; Burkholderiaceae; Burkholderia.
Burkholderia sp. CCGE1002	NC_014117.1	295675101	640511	Bacteria; Proteobacteria; Betaproteobacteria; Burkholderiales; Burkholderiaceae; Burkholderia.
Burkholderia sp. CCGE1002	NC_014118.1	295698848	640511	Bacteria; Proteobacteria; Betaproteobacteria; Burkholderiales; Burkholderiaceae; Burkholderia.
Burkholderia sp. CCGE1002	NC_014119.1	295680425	640511	Bacteria; Proteobacteria; Betaproteobacteria; Burkholderiales; Burkholderiaceae; Burkholderia.
Burkholderia sp. CCGE1002	NC_014120.1	295701107	640511	Bacteria; Proteobacteria; Betaproteobacteria; Burkholderiales; Burkholderiaceae; Burkholderia.
Burkholderia sp. CCGE1003	NC_014539.1	307728076	640512	Bacteria; Proteobacteria; Betaproteobacteria; Burkholderiales; Burkholderiaceae; Burkholderia.
Burkholderia sp. CCGE1003	NC_014540.1	307725550	640512	Bacteria; Proteobacteria; Betaproteobacteria; Burkholderiales; Burkholderiaceae; Burkholderia.
Burkholderia sp. KJ006	NC_017920.1	387900762	416344	Bacteria; Proteobacteria; Betaproteobacteria; Burkholderiales; Burkholderiaceae; Burkholderia.
Burkholderia sp. KJ006	NC_017921.1	387903680	416344	Bacteria; Proteobacteria; Betaproteobacteria; Burkholderiales; Burkholderiaceae; Burkholderia.
Burkholderia sp. KJ006	NC_017922.1	387905813	416344	Bacteria; Proteobacteria; Betaproteobacteria; Burkholderiales; Burkholderiaceae; Burkholderia.
Burkholderia sp. KJ006	NC_017923.1	387906744	416344	Bacteria; Proteobacteria; Betaproteobacteria; Burkholderiales; Burkholderiaceae; Burkholderia.
Burkholderia sp. RPE64	NC_021287.1	507514533	758793	Bacteria; Proteobacteria; Betaproteobacteria; Burkholderiales; Burkholderiaceae; Burkholderia.
Burkholderia sp. RPE64	NC_021288.1	507517441	758793	Bacteria; Proteobacteria; Betaproteobacteria; Burkholderiales; Burkholderiaceae; Burkholderia.
Burkholderia sp. RPE64	NC_021289.1	507518295	758793	Bacteria; Proteobacteria; Betaproteobacteria; Burkholderiales; Burkholderiaceae; Burkholderia.
Burkholderia sp. RPE64	NC_021294.1	507525638	758793	Bacteria; Proteobacteria; Betaproteobacteria; Burkholderiales; Burkholderiaceae; Burkholderia.
Burkholderia sp. RPE64	NC_021295.1	507527061	758793	Bacteria; Proteobacteria; Betaproteobacteria; Burkholderiales; Burkholderiaceae; Burkholderia.
Burkholderia sp. YI23	NC_016589.1	377819444	1097668	Bacteria; Proteobacteria; Betaproteobacteria; Burkholderiales; Burkholderiaceae; Burkholderia.
Burkholderia sp. YI23	NC_016590.1	377807392	1097668	Bacteria; Proteobacteria; Betaproteobacteria; Burkholderiales; Burkholderiaceae; Burkholderia.
Burkholderia sp. YI23	NC_016591.1	377807001	1097668	Bacteria; Proteobacteria; Betaproteobacteria; Burkholderiales; Burkholderiaceae; Burkholderia.
Burkholderia sp. YI23	NC_016592.1	377822214	1097668	Bacteria; Proteobacteria; Betaproteobacteria; Burkholderiales; Burkholderiaceae; Burkholderia.
Burkholderia sp. YI23	NC_016625.1	377812245	1097668	Bacteria; Proteobacteria; Betaproteobacteria; Burkholderiales; Burkholderiaceae; Burkholderia.
Burkholderia sp. YI23	NC_016626.1	377810593	1097668	Bacteria; Proteobacteria; Betaproteobacteria; Burkholderiales; Burkholderiaceae; Burkholderia.
Burkholderia ambifaria AMMD	NC_008385.1	115345482	339670	Bacteria; Proteobacteria; Betaproteobacteria; Burkholderiales; Burkholderiaceae; Burkholderia; Burkholderia cepacia complex.
Burkholderia ambifaria AMMD	NC_008390.1	115350056	339670	Bacteria; Proteobacteria; Betaproteobacteria; Burkholderiales; Burkholderiaceae; Burkholderia; Burkholderia cepacia complex.
Burkholderia ambifaria AMMD	NC_008391.1	115357970	339670	Bacteria; Proteobacteria; Betaproteobacteria; Burkholderiales; Burkholderiaceae; Burkholderia; Burkholderia cepacia complex.
Burkholderia ambifaria AMMD	NC_008392.1	115360317	339670	Bacteria; Proteobacteria; Betaproteobacteria; Burkholderiales; Burkholderiaceae; Burkholderia; Burkholderia cepacia complex.
Burkholderia ambifaria MC40-6	NC_010551.1	172059067	398577	Bacteria; Proteobacteria; Betaproteobacteria; Burkholderiales; Burkholderiaceae; Burkholderia; Burkholderia cepacia complex.
Burkholderia ambifaria MC40-6	NC_010552.1	172062142	398577	Bacteria; Proteobacteria; Betaproteobacteria; Burkholderiales; Burkholderiaceae; Burkholderia; Burkholderia cepacia complex.
Burkholderia ambifaria MC40-6	NC_010553.1	172064525	398577	Bacteria; Proteobacteria; Betaproteobacteria; Burkholderiales; Burkholderiaceae; Burkholderia; Burkholderia cepacia complex.
Burkholderia ambifaria MC40-6	NC_010557.1	172064800	398577	Bacteria; Proteobacteria; Betaproteobacteria; Burkholderiales; Burkholderiaceae; Burkholderia; Burkholderia cepacia complex.
Burkholderia cenocepacia AU 1054	NC_008060.1	107021562	331271	Bacteria; Proteobacteria; Betaproteobacteria; Burkholderiales; Burkholderiaceae; Burkholderia; Burkholderia cepacia complex.
Burkholderia cenocepacia AU 1054	NC_008061.1	107025343	331271	Bacteria; Proteobacteria; Betaproteobacteria; Burkholderiales; Burkholderiaceae; Burkholderia; Burkholderia cepacia complex.
Burkholderia cenocepacia AU 1054	NC_008062.1	107028231	331271	Bacteria; Proteobacteria; Betaproteobacteria; Burkholderiales; Burkholderiaceae; Burkholderia; Burkholderia cepacia complex.
Burkholderia cenocepacia HI2424	NC_008542.1	116688024	331272	Bacteria; Proteobacteria; Betaproteobacteria; Burkholderiales; Burkholderiaceae; Burkholderia; Burkholderia cepacia complex.
Burkholderia cenocepacia HI2424	NC_008543.1	116691273	331272	Bacteria; Proteobacteria; Betaproteobacteria; Burkholderiales; Burkholderiaceae; Burkholderia; Burkholderia cepacia complex.
Burkholderia cenocepacia HI2424	NC_008544.1	116686245	331272	Bacteria; Proteobacteria; Betaproteobacteria; Burkholderiales; Burkholderiaceae; Burkholderia; Burkholderia cepacia complex.
Burkholderia cenocepacia HI2424	NC_008545.1	116687164	331272	Bacteria; Proteobacteria; Betaproteobacteria; Burkholderiales; Burkholderiaceae; Burkholderia; Burkholderia cepacia complex.
Burkholderia cenocepacia J2315	NC_011000.1	206558403	216591	Bacteria; Proteobacteria; Betaproteobacteria; Burkholderiales; Burkholderiaceae; Burkholderia; Burkholderia cepacia complex.
Burkholderia cenocepacia J2315	NC_011001.1	206561868	216591	Bacteria; Proteobacteria; Betaproteobacteria; Burkholderiales; Burkholderiaceae; Burkholderia; Burkholderia cepacia complex.
Burkholderia cenocepacia J2315	NC_011002.1	191639869	216591	Bacteria; Proteobacteria; Betaproteobacteria; Burkholderiales; Burkholderiaceae; Burkholderia; Burkholderia cepacia complex.
Burkholderia cenocepacia J2315	NC_011003.1	206479926	216591	Bacteria; Proteobacteria; Betaproteobacteria; Burkholderiales; Burkholderiaceae; Burkholderia; Burkholderia cepacia complex.
Burkholderia cenocepacia MC0-3	NC_010508.1	170731356	406425	Bacteria; Proteobacteria; Betaproteobacteria; Burkholderiales; Burkholderiaceae; Burkholderia; Burkholderia cepacia complex.
Burkholderia cenocepacia MC0-3	NC_010512.1	170734517	406425	Bacteria; Proteobacteria; Betaproteobacteria; Burkholderiales; Burkholderiaceae; Burkholderia; Burkholderia cepacia complex.
Burkholderia cenocepacia MC0-3	NC_010515.1	170735571	406425	Bacteria; Proteobacteria; Betaproteobacteria; Burkholderiales; Burkholderiaceae; Burkholderia; Burkholderia cepacia complex.
Burkholderia cepacia GG4	NC_018513.1	402564811	1009846	Bacteria; Proteobacteria; Betaproteobacteria; Burkholderiales; Burkholderiaceae; Burkholderia; Burkholderia cepacia complex.
Burkholderia cepacia GG4	NC_018514.1	402567932	1009846	Bacteria; Proteobacteria; Betaproteobacteria; Burkholderiales; Burkholderiaceae; Burkholderia; Burkholderia cepacia complex.
Burkholderia gladioli BSR3	NC_015376.1	330819133	999541	Bacteria; Proteobacteria; Betaproteobacteria; Burkholderiales; Burkholderiaceae; Burkholderia.
Burkholderia gladioli BSR3	NC_015377.1	330822093	999541	Bacteria; Proteobacteria; Betaproteobacteria; Burkholderiales; Burkholderiaceae; Burkholderia.
Burkholderia gladioli BSR3	NC_015378.1	330818808	999541	Bacteria; Proteobacteria; Betaproteobacteria; Burkholderiales; Burkholderiaceae; Burkholderia.
Burkholderia gladioli BSR3	NC_015381.1	330814956	999541	Bacteria; Proteobacteria; Betaproteobacteria; Burkholderiales; Burkholderiaceae; Burkholderia.
Burkholderia gladioli BSR3	NC_015382.1	330822218	999541	Bacteria; Proteobacteria; Betaproteobacteria; Burkholderiales; Burkholderiaceae; Burkholderia.
Burkholderia gladioli BSR3	NC_015383.1	330814453	999541	Bacteria; Proteobacteria; Betaproteobacteria; Burkholderiales; Burkholderiaceae; Burkholderia.
Burkholderia glumae BGR1	NC_012718.1	238023296	626418	Bacteria; Proteobacteria; Betaproteobacteria; Burkholderiales; Burkholderiaceae; Burkholderia.
Burkholderia glumae BGR1	NC_012720.2	339717136	626418	Bacteria; Proteobacteria; Betaproteobacteria; Burkholderiales; Burkholderiaceae; Burkholderia.
Burkholderia glumae BGR1	NC_012721.2	339717964	626418	Bacteria; Proteobacteria; Betaproteobacteria; Burkholderiales; Burkholderiaceae; Burkholderia.
Burkholderia glumae BGR1	NC_012723.1	238025581	626418	Bacteria; Proteobacteria; Betaproteobacteria; Burkholderiales; Burkholderiaceae; Burkholderia.
Burkholderia glumae BGR1	NC_012724.2	339905954	626418	Bacteria; Proteobacteria; Betaproteobacteria; Burkholderiales; Burkholderiaceae; Burkholderia.
Burkholderia glumae BGR1	NC_012725.2	339717962	626418	Bacteria; Proteobacteria; Betaproteobacteria; Burkholderiales; Burkholderiaceae; Burkholderia.
Burkholderia mallei ATCC 23344	NC_006348.1	53723370	243160	Bacteria; Proteobacteria; Betaproteobacteria; Burkholderiales; Burkholderiaceae; Burkholderia; pseudomallei group.
Burkholderia mallei ATCC 23344	NC_006349.2	77358719	243160	Bacteria; Proteobacteria; Betaproteobacteria; Burkholderiales; Burkholderiaceae; Burkholderia; pseudomallei group.
Burkholderia mallei NCTC 10229	NC_008835.1	124381141	412022	Bacteria; Proteobacteria; Betaproteobacteria; Burkholderiales; Burkholderiaceae; Burkholderia; pseudomallei group.
Burkholderia mallei NCTC 10229	NC_008836.1	124383319	412022	Bacteria; Proteobacteria; Betaproteobacteria; Burkholderiales; Burkholderiaceae; Burkholderia; pseudomallei group.
Burkholderia mallei NCTC 10247	NC_009079.1	126445587	320389	Bacteria; Proteobacteria; Betaproteobacteria; Burkholderiales; Burkholderiaceae; Burkholderia; pseudomallei group.
Burkholderia mallei NCTC 10247	NC_009080.1	126447966	320389	Bacteria; Proteobacteria; Betaproteobacteria; Burkholderiales; Burkholderiaceae; Burkholderia; pseudomallei group.
Burkholderia mallei SAVP1	NC_008784.1	121596444	320388	Bacteria; Proteobacteria; Betaproteobacteria; Burkholderiales; Burkholderiaceae; Burkholderia; pseudomallei group.
Burkholderia mallei SAVP1	NC_008785.1	121598179	320388	Bacteria; Proteobacteria; Betaproteobacteria; Burkholderiales; Burkholderiaceae; Burkholderia; pseudomallei group.
Burkholderia multivorans ATCC 17616	NC_010070.1	161506495	395019	Bacteria; Proteobacteria; Betaproteobacteria; Burkholderiales; Burkholderiaceae; Burkholderia; Burkholderia cepacia complex.
Burkholderia multivorans ATCC 17616	NC_010084.1	161523180	395019	Bacteria; Proteobacteria; Betaproteobacteria; Burkholderiales; Burkholderiaceae; Burkholderia; Burkholderia cepacia complex.
Burkholderia multivorans ATCC 17616	NC_010086.1	161519706	395019	Bacteria; Proteobacteria; Betaproteobacteria; Burkholderiales; Burkholderiaceae; Burkholderia; Burkholderia cepacia complex.
Burkholderia multivorans ATCC 17616	NC_010087.1	161522356	395019	Bacteria; Proteobacteria; Betaproteobacteria; Burkholderiales; Burkholderiaceae; Burkholderia; Burkholderia cepacia complex.
Burkholderia multivorans ATCC 17616	NC_010801.1	189347993	395019	Bacteria; Proteobacteria; Betaproteobacteria; Burkholderiales; Burkholderiaceae; Burkholderia; Burkholderia cepacia complex.
Burkholderia multivorans ATCC 17616	NC_010802.1	189348761	395019	Bacteria; Proteobacteria; Betaproteobacteria; Burkholderiales; Burkholderiaceae; Burkholderia; Burkholderia cepacia complex.
Burkholderia multivorans ATCC 17616	NC_010804.1	189348893	395019	Bacteria; Proteobacteria; Betaproteobacteria; Burkholderiales; Burkholderiaceae; Burkholderia; Burkholderia cepacia complex.
Burkholderia multivorans ATCC 17616	NC_010805.1	189351978	395019	Bacteria; Proteobacteria; Betaproteobacteria; Burkholderiales; Burkholderiaceae; Burkholderia; Burkholderia cepacia complex.
Burkholderia phenoliruptrix BR3459a	NC_018672.1	407708765	1229205	Bacteria; Proteobacteria; Betaproteobacteria; Burkholderiales; Burkholderiaceae; Burkholderia.
Burkholderia phenoliruptrix BR3459a	NC_018695.1	407711772	1229205	Bacteria; Proteobacteria; Betaproteobacteria; Burkholderiales; Burkholderiaceae; Burkholderia.
Burkholderia phenoliruptrix BR3459a	NC_018696.1	407711055	1229205	Bacteria; Proteobacteria; Betaproteobacteria; Burkholderiales; Burkholderiaceae; Burkholderia.
Burkholderia phymatum STM815	NC_010622.1	186474773	391038	Bacteria; Proteobacteria; Betaproteobacteria; Burkholderiales; Burkholderiaceae; Burkholderia.
Burkholderia phymatum STM815	NC_010623.1	186471973	391038	Bacteria; Proteobacteria; Betaproteobacteria; Burkholderiales; Burkholderiaceae; Burkholderia.
Burkholderia phymatum STM815	NC_010625.1	186470346	391038	Bacteria; Proteobacteria; Betaproteobacteria; Burkholderiales; Burkholderiaceae; Burkholderia.
Burkholderia phymatum STM815	NC_010627.1	186474323	391038	Bacteria; Proteobacteria; Betaproteobacteria; Burkholderiales; Burkholderiaceae; Burkholderia.
Burkholderia phytofirmans PsJN	NC_010676.1	187918714	398527	Bacteria; Proteobacteria; Betaproteobacteria; Burkholderiales; Burkholderiaceae; Burkholderia.
Burkholderia phytofirmans PsJN	NC_010679.1	187921867	398527	Bacteria; Proteobacteria; Betaproteobacteria; Burkholderiales; Burkholderiaceae; Burkholderia.
Burkholderia phytofirmans PsJN	NC_010681.1	187922035	398527	Bacteria; Proteobacteria; Betaproteobacteria; Burkholderiales; Burkholderiaceae; Burkholderia.
Burkholderia pseudomallei 1026b	NC_017831.1	386860126	884204	Bacteria; Proteobacteria; Betaproteobacteria; Burkholderiales; Burkholderiaceae; Burkholderia; pseudomallei group.
Burkholderia pseudomallei 1026b	NC_017832.1	386863735	884204	Bacteria; Proteobacteria; Betaproteobacteria; Burkholderiales; Burkholderiaceae; Burkholderia; pseudomallei group.
Burkholderia pseudomallei 1106a	NC_009076.1	126451443	357348	Bacteria; Proteobacteria; Betaproteobacteria; Burkholderiales; Burkholderiaceae; Burkholderia; pseudomallei group.
Burkholderia pseudomallei 1106a	NC_009078.1	126455463	357348	Bacteria; Proteobacteria; Betaproteobacteria; Burkholderiales; Burkholderiaceae; Burkholderia; pseudomallei group.
Burkholderia pseudomallei 1710b	NC_007434.1	76808520	320372	Bacteria; Proteobacteria; Betaproteobacteria; Burkholderiales; Burkholderiaceae; Burkholderia; pseudomallei group.
Burkholderia pseudomallei 1710b	NC_007435.1	76817237	320372	Bacteria; Proteobacteria; Betaproteobacteria; Burkholderiales; Burkholderiaceae; Burkholderia; pseudomallei group.
Burkholderia pseudomallei 668	NC_009074.1	126438353	320373	Bacteria; Proteobacteria; Betaproteobacteria; Burkholderiales; Burkholderiaceae; Burkholderia; pseudomallei group.
Burkholderia pseudomallei 668	NC_009075.1	126442307	320373	Bacteria; Proteobacteria; Betaproteobacteria; Burkholderiales; Burkholderiaceae; Burkholderia; pseudomallei group.
Burkholderia pseudomallei BPC006	NC_018527.1	403516668	1229785	Bacteria; Proteobacteria; Betaproteobacteria; Burkholderiales; Burkholderiaceae; Burkholderia; pseudomallei group.
Burkholderia pseudomallei BPC006	NC_018529.1	403521294	1229785	Bacteria; Proteobacteria; Betaproteobacteria; Burkholderiales; Burkholderiaceae; Burkholderia; pseudomallei group.
Burkholderia pseudomallei K96243	NC_006350.1	53717639	272560	Bacteria; Proteobacteria; Betaproteobacteria; Burkholderiales; Burkholderiaceae; Burkholderia; pseudomallei group.
Burkholderia pseudomallei K96243	NC_006351.1	53721039	272560	Bacteria; Proteobacteria; Betaproteobacteria; Burkholderiales; Burkholderiaceae; Burkholderia; pseudomallei group.
Burkholderia pseudomallei MSHR305	NC_021877.1	526456747	1335307	Bacteria; Proteobacteria; Betaproteobacteria; Burkholderiales; Burkholderiaceae; Burkholderia; pseudomallei group.
Burkholderia pseudomallei MSHR305	NC_021884.1	526469930	1335307	Bacteria; Proteobacteria; Betaproteobacteria; Burkholderiales; Burkholderiaceae; Burkholderia; pseudomallei group.
Burkholderia pseudomallei MSHR346	NC_012695.1	237810278	536230	Bacteria; Proteobacteria; Betaproteobacteria; Burkholderiales; Burkholderiaceae; Burkholderia; pseudomallei group.
Burkholderia pseudomallei NCTC 13179	NC_022658.1	556571789	1241583	Bacteria; Proteobacteria; Betaproteobacteria; Burkholderiales; Burkholderiaceae; Burkholderia; pseudomallei group.
Burkholderia pseudomallei NCTC 13179	NC_022659.1	556574580	1241583	Bacteria; Proteobacteria; Betaproteobacteria; Burkholderiales; Burkholderiaceae; Burkholderia; pseudomallei group.
Burkholderia rhizoxinica HKI 454	NC_014718.1	312602094	882378	Bacteria; Proteobacteria; Betaproteobacteria; Burkholderiales; Burkholderiaceae; Burkholderia.
Burkholderia rhizoxinica HKI 454	NC_014722.1	312794749	882378	Bacteria; Proteobacteria; Betaproteobacteria; Burkholderiales; Burkholderiaceae; Burkholderia.
Burkholderia rhizoxinica HKI 454	NC_014723.1	330399456	882378	Bacteria; Proteobacteria; Betaproteobacteria; Burkholderiales; Burkholderiaceae; Burkholderia.
Burkholderia thailandensis E264	NC_007650.1	83716035	271848	Bacteria; Proteobacteria; Betaproteobacteria; Burkholderiales; Burkholderiaceae; Burkholderia; pseudomallei group.
Burkholderia thailandensis E264	NC_007651.1	83718394	271848	Bacteria; Proteobacteria; Betaproteobacteria; Burkholderiales; Burkholderiaceae; Burkholderia; pseudomallei group.
Burkholderia thailandensis MSMB121	NC_021173.1	488601775	1249661	Bacteria; Proteobacteria; Betaproteobacteria; Burkholderiales; Burkholderiaceae; Burkholderia; pseudomallei group.
Burkholderia thailandensis MSMB121	NC_021174.1	488605303	1249661	Bacteria; Proteobacteria; Betaproteobacteria; Burkholderiales; Burkholderiaceae; Burkholderia; pseudomallei group.
Burkholderia vietnamiensis G4	NC_009226.1	134287418	269482	Bacteria; Proteobacteria; Betaproteobacteria; Burkholderiales; Burkholderiaceae; Burkholderia; Burkholderia cepacia complex.
Burkholderia vietnamiensis G4	NC_009227.1	134287530	269482	Bacteria; Proteobacteria; Betaproteobacteria; Burkholderiales; Burkholderiaceae; Burkholderia; Burkholderia cepacia complex.
Burkholderia vietnamiensis G4	NC_009228.1	134287794	269482	Bacteria; Proteobacteria; Betaproteobacteria; Burkholderiales; Burkholderiaceae; Burkholderia; Burkholderia cepacia complex.
Burkholderia vietnamiensis G4	NC_009229.1	134287902	269482	Bacteria; Proteobacteria; Betaproteobacteria; Burkholderiales; Burkholderiaceae; Burkholderia; Burkholderia cepacia complex.
Burkholderia vietnamiensis G4	NC_009230.1	134288152	269482	Bacteria; Proteobacteria; Betaproteobacteria; Burkholderiales; Burkholderiaceae; Burkholderia; Burkholderia cepacia complex.
Burkholderia vietnamiensis G4	NC_009254.1	134290884	269482	Bacteria; Proteobacteria; Betaproteobacteria; Burkholderiales; Burkholderiaceae; Burkholderia; Burkholderia cepacia complex.
Burkholderia vietnamiensis G4	NC_009255.1	134292031	269482	Bacteria; Proteobacteria; Betaproteobacteria; Burkholderiales; Burkholderiaceae; Burkholderia; Burkholderia cepacia complex.
Burkholderia vietnamiensis G4	NC_009256.1	134294128	269482	Bacteria; Proteobacteria; Betaproteobacteria; Burkholderiales; Burkholderiaceae; Burkholderia; Burkholderia cepacia complex.
Burkholderia xenovorans LB400	NC_007951.1	91781384	266265	Bacteria; Proteobacteria; Betaproteobacteria; Burkholderiales; Burkholderiaceae; Burkholderia.
Burkholderia xenovorans LB400	NC_007952.1	91777110	266265	Bacteria; Proteobacteria; Betaproteobacteria; Burkholderiales; Burkholderiaceae; Burkholderia.
Burkholderia xenovorans LB400	NC_007953.1	91780071	266265	Bacteria; Proteobacteria; Betaproteobacteria; Burkholderiales; Burkholderiaceae; Burkholderia.
Butyrivibrio fibrisolvens 16/4	NC_021031.1	479188040	657324	Bacteria; Firmicutes; Clostridia; Clostridiales; Lachnospiraceae; Butyrivibrio.
Butyrivibrio proteoclasticus B316	NC_014387.1	302669374	515622	Bacteria; Firmicutes; Clostridia; Clostridiales; Lachnospiraceae; Butyrivibrio.
Butyrivibrio proteoclasticus B316	NC_014388.1	302669123	515622	Bacteria; Firmicutes; Clostridia; Clostridiales; Lachnospiraceae; Butyrivibrio.
Butyrivibrio proteoclasticus B316	NC_014389.1	302668698	515622	Bacteria; Firmicutes; Clostridia; Clostridiales; Lachnospiraceae; Butyrivibrio.
Butyrivibrio proteoclasticus B316	NC_014390.1	302668499	515622	Bacteria; Firmicutes; Clostridia; Clostridiales; Lachnospiraceae; Butyrivibrio.
Caldicellulosiruptor bescii DSM 6725	NC_012034.1	222528057	521460	Bacteria; Firmicutes; Clostridia; Thermoanaerobacterales; Thermoanaerobacterales Family III. Incertae Sedis; Caldicellulosiruptor.
Caldicellulosiruptor bescii DSM 6725	NC_012036.1	222530712	521460	Bacteria; Firmicutes; Clostridia; Thermoanaerobacterales; Thermoanaerobacterales Family III. Incertae Sedis; Caldicellulosiruptor.
Caldicellulosiruptor bescii DSM 6725	NC_012037.1	222530721	521460	Bacteria; Firmicutes; Clostridia; Thermoanaerobacterales; Thermoanaerobacterales Family III. Incertae Sedis; Caldicellulosiruptor.
Caldicellulosiruptor hydrothermalis 108	NC_014652.1	312126262	632292	Bacteria; Firmicutes; Clostridia; Thermoanaerobacterales; Thermoanaerobacterales Family III. Incertae Sedis; Caldicellulosiruptor.
Caldicellulosiruptor kristjanssonii I77R1B	NC_014719.1	312281360	632335	Bacteria; Firmicutes; Clostridia; Thermoanaerobacterales; Thermoanaerobacterales Family III. Incertae Sedis; Caldicellulosiruptor.
Caldicellulosiruptor kristjanssonii I77R1B	NC_014721.1	312792283	632335	Bacteria; Firmicutes; Clostridia; Thermoanaerobacterales; Thermoanaerobacterales Family III. Incertae Sedis; Caldicellulosiruptor.
Caldicellulosiruptor kronotskyensis 2002	NC_014720.1	312621127	632348	Bacteria; Firmicutes; Clostridia; Thermoanaerobacterales; Thermoanaerobacterales Family III. Incertae Sedis; Caldicellulosiruptor.
Caldicellulosiruptor lactoaceticus 6A	NC_015949.1	344995333	632516	Bacteria; Firmicutes; Clostridia; Thermoanaerobacterales; Thermoanaerobacterales Family III. Incertae Sedis; Caldicellulosiruptor.
Thauera sp. MZ1T	NC_011662.2	237653092	85643	Bacteria; Proteobacteria; Betaproteobacteria; Rhodocyclales; Rhodocyclaceae; Thauera.
Thauera sp. MZ1T	NC_011667.1	217980115	85643	Bacteria; Proteobacteria; Betaproteobacteria; Rhodocyclales; Rhodocyclaceae; Thauera.
Caldicellulosiruptor obsidiansis OB47	NC_014392.1	302870731	608506	Bacteria; Firmicutes; Clostridia; Thermoanaerobacterales; Thermoanaerobacterales Family III. Incertae Sedis; Caldicellulosiruptor.
Caldicellulosiruptor owensensis OL	NC_014657.1	312134082	632518	Bacteria; Firmicutes; Clostridia; Thermoanaerobacterales; Thermoanaerobacterales Family III. Incertae Sedis; Caldicellulosiruptor.
Caldicellulosiruptor saccharolyticus DSM 8903	NC_009437.1	146295085	351627	Bacteria; Firmicutes; Clostridia; Thermoanaerobacterales; Thermoanaerobacterales Family III. Incertae Sedis; Caldicellulosiruptor.
Caldilinea aerophila DSM 14535 = NBRC 104270	NC_017079.1	383760955	926550	Bacteria; Chloroflexi; Caldilineae; Caldilineales; Caldilineaceae; Caldilinea.
Caldisericum exile AZM16c01	NC_017096.1	383787661	511051	Bacteria; Caldiserica; Caldisericia; Caldisericales; Caldisericaceae; Caldisericum.
Caldisphaera lagunensis DSM 15908	NC_019791.1	429216255	1056495	Archaea; Crenarchaeota; Thermoprotei; Acidilobales; Caldisphaeraceae; Caldisphaera.
Calditerrivibrio nitroreducens DSM 19672	NC_014749.1	313652020	768670	Bacteria; Deferribacteres; Deferribacterales; Deferribacteraceae.
Calditerrivibrio nitroreducens DSM 19672	NC_014758.1	313671969	768670	Bacteria; Deferribacteres; Deferribacterales; Deferribacteraceae.
Caldivirga maquilingensis IC-167	NC_009954.1	159040592	397948	Archaea; Crenarchaeota; Thermoprotei; Thermoproteales; Thermoproteaceae; Caldivirga.
Calothrix sp. PCC 6303	NC_019727.1	428303471	1170562	Bacteria; Cyanobacteria; Nostocales; Rivulariaceae; Calothrix.
Calothrix sp. PCC 6303	NC_019728.1	428303567	1170562	Bacteria; Cyanobacteria; Nostocales; Rivulariaceae; Calothrix.
Calothrix sp. PCC 6303	NC_019751.1	428296779	1170562	Bacteria; Cyanobacteria; Nostocales; Rivulariaceae; Calothrix.
Calothrix sp. PCC 6303	NC_019752.1	428303526	1170562	Bacteria; Cyanobacteria; Nostocales; Rivulariaceae; Calothrix.
Calothrix sp. PCC 7507	NC_019682.1	427715354	99598	Bacteria; Cyanobacteria; Nostocales; Rivulariaceae; Calothrix.
Campylobacter fetus subsp. testudinum 03-427	NC_022759.1	557235156	1244528	Bacteria; Proteobacteria; Epsilonproteobacteria; Campylobacterales; Campylobacteraceae; Campylobacter.
Campylobacter coli 15-537360	NC_022656.1	556561977	1358410	Bacteria; Proteobacteria; Epsilonproteobacteria; Campylobacterales; Campylobacteraceae; Campylobacter.
Campylobacter coli 15-537360	NC_022660.1	556577981	1358410	Bacteria; Proteobacteria; Epsilonproteobacteria; Campylobacterales; Campylobacteraceae; Campylobacter.
Campylobacter coli 76339	NC_022132.1	533108975	1367491	Bacteria; Proteobacteria; Epsilonproteobacteria; Campylobacterales; Campylobacteraceae; Campylobacter.
Campylobacter coli CVM N29710	NC_022347.1	543939971	1273173	Bacteria; Proteobacteria; Epsilonproteobacteria; Campylobacterales; Campylobacteraceae; Campylobacter.
Campylobacter coli CVM N29710	NC_022348.1	543939817	1273173	Bacteria; Proteobacteria; Epsilonproteobacteria; Campylobacterales; Campylobacteraceae; Campylobacter.
Campylobacter coli CVM N29710	NC_022355.1	543950817	1273173	Bacteria; Proteobacteria; Epsilonproteobacteria; Campylobacterales; Campylobacteraceae; Campylobacter.
Campylobacter concisus 13826	NC_009795.1	157149578	360104	Bacteria; Proteobacteria; Epsilonproteobacteria; Campylobacterales; Campylobacteraceae; Campylobacter.
Campylobacter concisus 13826	NC_009796.1	157149612	360104	Bacteria; Proteobacteria; Epsilonproteobacteria; Campylobacterales; Campylobacteraceae; Campylobacter.
Campylobacter concisus 13826	NC_009802.1	157163852	360104	Bacteria; Proteobacteria; Epsilonproteobacteria; Campylobacterales; Campylobacteraceae; Campylobacter.
Campylobacter curvus 525.92	NC_009715.1	154173617	360105	Bacteria; Proteobacteria; Epsilonproteobacteria; Campylobacterales; Campylobacteraceae; Campylobacter.
Campylobacter fetus subsp. fetus 82-40	NC_008599.1	118474057	360106	Bacteria; Proteobacteria; Epsilonproteobacteria; Campylobacterales; Campylobacteraceae; Campylobacter.
Campylobacter hominis ATCC BAA-381	NC_009713.1	154147860	360107	Bacteria; Proteobacteria; Epsilonproteobacteria; Campylobacterales; Campylobacteraceae; Campylobacter.
Campylobacter hominis ATCC BAA-381	NC_009714.1	154147866	360107	Bacteria; Proteobacteria; Epsilonproteobacteria; Campylobacterales; Campylobacteraceae; Campylobacter.
Campylobacter jejuni subsp. jejuni 00-2425	NC_022362.1	544061647	1357994	Bacteria; Proteobacteria; Epsilonproteobacteria; Campylobacterales; Campylobacteraceae; Campylobacter.
Campylobacter jejuni subsp. jejuni 00-2426	NC_022352.1	543947230	1380767	Bacteria; Proteobacteria; Epsilonproteobacteria; Campylobacterales; Campylobacteraceae; Campylobacter.
Campylobacter jejuni subsp. jejuni 00-2538	NC_022351.1	543945414	1380768	Bacteria; Proteobacteria; Epsilonproteobacteria; Campylobacterales; Campylobacteraceae; Campylobacter.
Campylobacter jejuni subsp. jejuni 00-2544	NC_022353.1	543948972	1383068	Bacteria; Proteobacteria; Epsilonproteobacteria; Campylobacterales; Campylobacteraceae; Campylobacter.
Campylobacter jejuni subsp. jejuni 00-2544	NC_022354.1	543950741	1383068	Bacteria; Proteobacteria; Epsilonproteobacteria; Campylobacterales; Campylobacteraceae; Campylobacter.
Campylobacter jejuni 4031	NC_022529.1	549691986	1347340	Bacteria; Proteobacteria; Epsilonproteobacteria; Campylobacterales; Campylobacteraceae; Campylobacter.
Campylobacter jejuni subsp. jejuni 81116	NC_009839.1	157414322	407148	Bacteria; Proteobacteria; Epsilonproteobacteria; Campylobacterales; Campylobacteraceae; Campylobacter.
Campylobacter jejuni subsp. jejuni 81-176	NC_008770.1	121582657	354242	Bacteria; Proteobacteria; Epsilonproteobacteria; Campylobacterales; Campylobacteraceae; Campylobacter.
Campylobacter jejuni subsp. jejuni 81-176	NC_008787.1	121612099	354242	Bacteria; Proteobacteria; Epsilonproteobacteria; Campylobacterales; Campylobacteraceae; Campylobacter.
Campylobacter jejuni subsp. jejuni 81-176	NC_008790.1	121999251	354242	Bacteria; Proteobacteria; Epsilonproteobacteria; Campylobacterales; Campylobacteraceae; Campylobacter.
Campylobacter jejuni subsp. jejuni IA3902	NC_017279.1	384447320	567106	Bacteria; Proteobacteria; Epsilonproteobacteria; Campylobacterales; Campylobacteraceae; Campylobacter.
Campylobacter jejuni subsp. jejuni IA3902	NC_017284.1	384448934	567106	Bacteria; Proteobacteria; Epsilonproteobacteria; Campylobacterales; Campylobacteraceae; Campylobacter.
Campylobacter jejuni subsp. jejuni ICDCCJ07001	NC_014801.1	315123578	757425	Bacteria; Proteobacteria; Epsilonproteobacteria; Campylobacterales; Campylobacteraceae; Campylobacter.
Campylobacter jejuni subsp. jejuni ICDCCJ07001	NC_014802.1	315123616	757425	Bacteria; Proteobacteria; Epsilonproteobacteria; Campylobacterales; Campylobacteraceae; Campylobacter.
Campylobacter jejuni subsp. jejuni M1	NC_017280.1	384440681	645464	Bacteria; Proteobacteria; Epsilonproteobacteria; Campylobacterales; Campylobacteraceae; Campylobacter.
Campylobacter jejuni subsp. jejuni NCTC 11168-BN148	NC_018521.1	403054816	1211776	Bacteria; Proteobacteria; Epsilonproteobacteria; Campylobacterales; Campylobacteraceae; Campylobacter.
Campylobacter jejuni subsp. jejuni NCTC 11168 = ATCC 700819	NC_002163.1	15791399	192222	Bacteria; Proteobacteria; Epsilonproteobacteria; Campylobacterales; Campylobacteraceae; Campylobacter.
Campylobacter jejuni subsp. jejuni PT14	NC_018709.2	410687359	1201032	Bacteria; Proteobacteria; Epsilonproteobacteria; Campylobacterales; Campylobacteraceae; Campylobacter.
Campylobacter jejuni RM1221	NC_003912.7	57236892	195099	Bacteria; Proteobacteria; Epsilonproteobacteria; Campylobacterales; Campylobacteraceae; Campylobacter.
Campylobacter jejuni subsp. jejuni S3	NC_017281.1	384442354	718271	Bacteria; Proteobacteria; Epsilonproteobacteria; Campylobacterales; Campylobacteraceae; Campylobacter.
Campylobacter jejuni subsp. jejuni S3	NC_017282.1	384442304	718271	Bacteria; Proteobacteria; Epsilonproteobacteria; Campylobacterales; Campylobacteraceae; Campylobacter.
Campylobacter jejuni subsp. doylei 269.97	NC_009707.1	153950938	360109	Bacteria; Proteobacteria; Epsilonproteobacteria; Campylobacterales; Campylobacteraceae; Campylobacter.
Campylobacter lari RM2100	NC_012039.1	222823046	306263	Bacteria; Proteobacteria; Epsilonproteobacteria; Campylobacterales; Campylobacteraceae; Campylobacter.
Campylobacter lari RM2100	NC_012040.1	222778487	306263	Bacteria; Proteobacteria; Epsilonproteobacteria; Campylobacterales; Campylobacteraceae; Campylobacter.
Candidatus Accumulibacter phosphatis clade IIA str. UW-1	NC_013190.1	257074450	522306	Bacteria; Proteobacteria; Betaproteobacteria; Candidatus Accumulibacter.
Candidatus Accumulibacter phosphatis clade IIA str. UW-1	NC_013191.1	257074491	522306	Bacteria; Proteobacteria; Betaproteobacteria; Candidatus Accumulibacter.
Candidatus Accumulibacter phosphatis clade IIA str. UW-1	NC_013193.1	257091505	522306	Bacteria; Proteobacteria; Betaproteobacteria; Candidatus Accumulibacter.
Candidatus Accumulibacter phosphatis clade IIA str. UW-1	NC_013194.1	257091663	522306	Bacteria; Proteobacteria; Betaproteobacteria; Candidatus Accumulibacter.
Candidatus Amoebophilus asiaticus 5a2	NC_010830.1	189501470	452471	Bacteria; Bacteroidetes; Cytophagia; Cytophagales; Amoebophilaceae; Candidatus Amoebophilus.
Candidatus Arthromitus sp. SFB-mouse-Japan	NC_015913.1	342731686	1029718	Bacteria; Firmicutes; Clostridia; Clostridiales; Clostridiaceae; Candidatus Arthromitus.
Candidatus Arthromitus sp. SFB-mouse-Yit	NC_017294.1	384455125	1041809	Bacteria; Firmicutes; Clostridia; Clostridiales; Clostridiaceae; Candidatus Arthromitus.
Candidatus Arthromitus sp. SFB-rat-Yit	NC_016012.1	347541852	1041504	Bacteria; Firmicutes; Clostridia; Clostridiales; Clostridiaceae; Candidatus Arthromitus.
Candidatus Azobacteroides pseudotrichonymphae genomovar. CFP2	NC_011561.1	212550259	511995	Bacteria; Bacteroidetes; Bacteroidia; Bacteroidales; Candidatus Azobacteroides.
Candidatus Azobacteroides pseudotrichonymphae genomovar. CFP2	NC_011562.1	212550288	511995	Bacteria; Bacteroidetes; Bacteroidia; Bacteroidales; Candidatus Azobacteroides.
Candidatus Azobacteroides pseudotrichonymphae genomovar. CFP2	NC_011563.1	212550314	511995	Bacteria; Bacteroidetes; Bacteroidia; Bacteroidales; Candidatus Azobacteroides.
Candidatus Azobacteroides pseudotrichonymphae genomovar. CFP2	NC_011564.1	212550319	511995	Bacteria; Bacteroidetes; Bacteroidia; Bacteroidales; Candidatus Azobacteroides.
Candidatus Azobacteroides pseudotrichonymphae genomovar. CFP2	NC_011565.1	212550357	511995	Bacteria; Bacteroidetes; Bacteroidia; Bacteroidales; Candidatus Azobacteroides.
Candidatus Blochmannia chromaiodes str. 640	NC_020075.1	440509586	1240471	Bacteria; Proteobacteria; Gammaproteobacteria; Enterobacteriales; Enterobacteriaceae; ant endosymbionts; Candidatus Blochmannia.
Candidatus Blochmannia floridanus	NC_005061.1	33519483	203907	Bacteria; Proteobacteria; Gammaproteobacteria; Enterobacteriales; Enterobacteriaceae; ant endosymbionts; Candidatus Blochmannia.
Candidatus Blochmannia pennsylvanicus str. BPEN	NC_007292.1	71891793	291272	Bacteria; Proteobacteria; Gammaproteobacteria; Enterobacteriales; Enterobacteriaceae; ant endosymbionts; Candidatus Blochmannia.
Candidatus Blochmannia vafer str. BVAF	NC_014909.2	365823447	859654	Bacteria; Proteobacteria; Gammaproteobacteria; Enterobacteriales; Enterobacteriaceae; ant endosymbionts; Candidatus Blochmannia.
Candidatus Caldiarchaeum subterraneum	NC_022786.1	557693445	311458	Archaea; Thaumarchaeota; unclassified Thaumarchaeota; Candidatus Caldiarchaeum.
Candidatus Carsonella ruddii CE isolate Thao2000	NC_018414.1	400403787	1202536	Bacteria; Proteobacteria; Gammaproteobacteria; Oceanospirillales; Halomonadaceae; Zymobacter group; Candidatus Carsonella.
Candidatus Carsonella ruddii CS isolate Thao2000	NC_018415.1	400404025	1202537	Bacteria; Proteobacteria; Gammaproteobacteria; Oceanospirillales; Halomonadaceae; Zymobacter group; Candidatus Carsonella.
Candidatus Carsonella ruddii DC	NC_021894.1	527324386	667013	Bacteria; Proteobacteria; Gammaproteobacteria; Oceanospirillales; Halomonadaceae; Zymobacter group; Candidatus Carsonella.
Candidatus Carsonella ruddii HC isolate Thao2000	NC_018416.1	400404263	1202538	Bacteria; Proteobacteria; Gammaproteobacteria; Oceanospirillales; Halomonadaceae; Zymobacter group; Candidatus Carsonella.
Candidatus Carsonella ruddii HT isolate Thao2000	NC_018417.1	400404501	1202539	Bacteria; Proteobacteria; Gammaproteobacteria; Oceanospirillales; Halomonadaceae; Zymobacter group; Candidatus Carsonella.
Candidatus Carsonella ruddii PC isolate NHV	NC_018418.1	400404723	1202540	Bacteria; Proteobacteria; Gammaproteobacteria; Oceanospirillales; Halomonadaceae; Zymobacter group; Candidatus Carsonella.
Candidatus Carsonella ruddii PV	NC_008512.1	116334902	387662	Bacteria; Proteobacteria; Gammaproteobacteria; Oceanospirillales; Halomonadaceae; Zymobacter group; Candidatus Carsonella.
Candidatus Chloracidobacterium thermophilum B	NC_016024.1	347753732	981222	Bacteria; Acidobacteria; Candidatus Chloracidobacterium.
Candidatus Chloracidobacterium thermophilum B	NC_016025.1	347755961	981222	Bacteria; Acidobacteria; Candidatus Chloracidobacterium.
Candidatus Cloacimonas acidaminovorans str. Evry	NC_020449.1	459466043	459349	Bacteria; Cloacimonetes; Candidatus Cloacimonas.
Candidatus Cloacamonas acidaminovorans	NS_000195.1	218960350	456827	Bacteria; candidate division WWE1; Candidatus Cloacamonas.
Candidatus Desulforudis audaxviator MP104C	NC_010424.1	169830219	477974	Bacteria; Firmicutes; Clostridia; Clostridiales; Peptococcaceae; Candidatus Desulforudis.
Candidatus Hamiltonella defensa 5AT (Acyrthosiphon pisum)	NC_012751.1	238897251	572265	Bacteria; Proteobacteria; Gammaproteobacteria; Enterobacteriales; Enterobacteriaceae; aphid secondary symbionts; Candidatus Hamiltonella.
Candidatus Hamiltonella defensa 5AT (Acyrthosiphon pisum)	NC_012752.1	238899346	572265	Bacteria; Proteobacteria; Gammaproteobacteria; Enterobacteriales; Enterobacteriaceae; aphid secondary symbionts; Candidatus Hamiltonella.
Candidatus Hodgkinia cicadicola Dsem	NC_012960.1	253795547	573234	Bacteria; Proteobacteria; Alphaproteobacteria; Rhizobiales; Candidatus Hodgkinia.
Candidatus Kinetoplastibacterium blastocrithidii TCC012E	NC_020285.1	451812604	1208922	Bacteria; Proteobacteria; Betaproteobacteria; Kinetoplastibacterium.
Candidatus Kinetoplastibacterium blastocrithidii (ex Strigomonas culicis)	NC_019814.1	437999533	1208923	Bacteria; Proteobacteria; Betaproteobacteria; Kinetoplastibacterium.
Candidatus Kinetoplastibacterium crithidii TCC036E	NC_020283.1	451811147	1208918	Bacteria; Proteobacteria; Betaproteobacteria; Kinetoplastibacterium.
Candidatus Kinetoplastibacterium crithidii (ex Angomonas deanei ATCC 30255)	NC_019815.1	429462518	1267577	Bacteria; Proteobacteria; Betaproteobacteria; Kinetoplastibacterium.
Candidatus Kinetoplastibacterium desouzaii TCC079E	NC_020294.1	451822721	1208919	Bacteria; Proteobacteria; Betaproteobacteria; Kinetoplastibacterium.
Candidatus Kinetoplastibacterium galatii TCC219	NC_020284.1	451811876	1208921	Bacteria; Proteobacteria; Betaproteobacteria; Kinetoplastibacterium.
Candidatus Kinetoplastibacterium oncopeltii TCC290E	NC_020299.1	451936134	1208920	Bacteria; Proteobacteria; Betaproteobacteria; Kinetoplastibacterium.
Candidatus Korarchaeum cryptofilum OPF8	NC_010482.1	170289627	374847	Archaea; Korarchaeota; Candidatus Korarchaeum.
Candidatus Koribacter versatilis Ellin345	NC_008009.1	94967031	204669	Bacteria; Acidobacteria; Candidatus Koribacter.
Candidatus Liberibacter americanus str. Sao Paulo	NC_022793.1	557822170	1261131	Bacteria; Proteobacteria; Alphaproteobacteria; Rhizobiales; Rhizobiaceae; Candidatus Liberibacter.
Candidatus Liberibacter asiaticus str. gxpsy	NC_020549.1	470204499	1174529	Bacteria; Proteobacteria; Alphaproteobacteria; Rhizobiales; Rhizobiaceae; Candidatus Liberibacter.
Candidatus Liberibacter asiaticus str. psy62	NC_012985.3	346722692	537021	Bacteria; Proteobacteria; Alphaproteobacteria; Rhizobiales; Rhizobiaceae; Candidatus Liberibacter.
Candidatus Liberibacter solanacearum CLso-ZC1	NC_014774.1	315121750	658172	Bacteria; Proteobacteria; Alphaproteobacteria; Rhizobiales; Rhizobiaceae; Candidatus Liberibacter.
Candidatus Methylomirabilis oxyfera	NC_013260.1	392373140	671143	Bacteria; candidate division NC10; Candidatus Methylomirabilis.
Candidatus Midichloria mitochondrii IricVA	NC_015722.1	339319317	696127	Bacteria; Proteobacteria; Alphaproteobacteria; Rickettsiales; Candidatus Midichloriaceae; Candidatus Midichloria.
Candidatus Moranella endobia PCIT	NC_015735.1	339477722	903503	Bacteria; Proteobacteria; Gammaproteobacteria; Enterobacteriales; Enterobacteriaceae; Candidatus Moranella.
Candidatus Moranella endobia PCVAL	NC_021057.1	479324019	1234603	Bacteria; Proteobacteria; Gammaproteobacteria; Enterobacteriales; Enterobacteriaceae; Candidatus Moranella.
Candidatus Mycoplasma haemolamae str. Purdue	NC_018219.1	397691844	1212765	Bacteria; Tenericutes; Mollicutes; Mycoplasmataceae; Mycoplasma.
Candidatus Mycoplasma haemominutum 'Birmingham 1'	NC_021007.1	479134201	1116213	Bacteria; Tenericutes; Mollicutes; Mycoplasmataceae; Mycoplasma.
Candidatus Nasuia deltocephalinicola str. NAS-ALF	NC_021919.1	529067324	1343077	Bacteria; Proteobacteria; Betaproteobacteria; Candidatus Nasuia.
Candidatus Nitrosopumilus sp. AR2	NC_018656.1	407463877	1229909	Archaea; Thaumarchaeota; Nitrosopumilales; Nitrosopumilaceae; Nitrosopumilus.
Candidatus Nitrosopumilus koreensis AR1	NC_018655.1	407461552	1229908	Archaea; Thaumarchaeota; Nitrosopumilales; Nitrosopumilaceae; Nitrosopumilus.
Candidatus Nitrososphaera gargensis Ga9.2	NC_018719.1	408402624	1237085	Archaea; Thaumarchaeota; Nitrososphaerales; Nitrososphaeraceae; Nitrososphaera.
Candidatus Nitrospira defluvii	NC_014355.1	302035394	330214	Bacteria; Nitrospirae; Nitrospirales; Nitrospiraceae; Nitrospira.
Candidatus Pelagibacter sp. IMCC9063	NC_015380.1	330812975	1002672	Bacteria; Proteobacteria; Alphaproteobacteria; SAR11 cluster; Candidatus Pelagibacter.
Candidatus Pelagibacter ubique HTCC1062	NC_007205.1	71082709	335992	Bacteria; Proteobacteria; Alphaproteobacteria; SAR11 cluster; Candidatus Pelagibacter.
Candidatus Phytoplasma australiense	NC_010544.1	197294169	59748	Bacteria; Tenericutes; Mollicutes; Acholeplasmatales; Acholeplasmataceae; Candidatus Phytoplasma; 16SrXII (Stolbur group).
Candidatus Phytoplasma mali	NC_011047.1	194246403	37692	Bacteria; Tenericutes; Mollicutes; Acholeplasmatales; Acholeplasmataceae; Candidatus Phytoplasma; 16SrX (Apple proliferation group).
Candidatus Phytoplasma solani	NC_022588.1	554085530	69896	Bacteria; Tenericutes; Mollicutes; Acholeplasmatales; Acholeplasmataceae; Candidatus Phytoplasma; 16SrXII (Stolbur group).
Candidatus Portiera aleyrodidarum BT-B-HRs	NC_018507.1	402575002	1206109	Bacteria; Proteobacteria; Gammaproteobacteria; Oceanospirillales; Halomonadaceae; Zymobacter group; whitefly endosymbionts; Candidatus Portiera.
Candidatus Portiera aleyrodidarum BT-B-HRs	NC_018677.1	407681635	1206109	Bacteria; Proteobacteria; Gammaproteobacteria; Oceanospirillales; Halomonadaceae; Zymobacter group; whitefly endosymbionts; Candidatus Portiera.
Candidatus Portiera aleyrodidarum BT-QVLC	NC_018618.1	407453019	1239881	Bacteria; Proteobacteria; Gammaproteobacteria; Oceanospirillales; Halomonadaceae; Zymobacter group; whitefly endosymbionts; Candidatus Portiera.
Candidatus Portiera aleyrodidarum BT-QVLC	NC_018676.1	407681354	1239881	Bacteria; Proteobacteria; Gammaproteobacteria; Oceanospirillales; Halomonadaceae; Zymobacter group; whitefly endosymbionts; Candidatus Portiera.
Candidatus Portiera aleyrodidarum TV	NC_020831.1	472328233	1297582	Bacteria; Proteobacteria; Gammaproteobacteria; Oceanospirillales; Halomonadaceae; Zymobacter group; whitefly endosymbionts; Candidatus Portiera.
Candidatus Protochlamydia amoebophila UWE25	NC_005861.1	46445634	264201	Bacteria; Chlamydiae; Chlamydiales; Parachlamydiaceae; Candidatus Protochlamydia.
Candidatus Puniceispirillum marinum IMCC1322	NC_014010.1	294083570	488538	Bacteria; Proteobacteria; Alphaproteobacteria; SAR116 cluster; Candidatus Puniceispirillum.
Candidatus Rickettsia amblyommii str. GAT-30V	NC_017020.1	383327248	1105111	Bacteria; Proteobacteria; Alphaproteobacteria; Rickettsiales; Rickettsiaceae; Rickettsieae; Rickettsia; spotted fever group.
Candidatus Rickettsia amblyommii str. GAT-30V	NC_017021.1	383327284	1105111	Bacteria; Proteobacteria; Alphaproteobacteria; Rickettsiales; Rickettsiaceae; Rickettsieae; Rickettsia; spotted fever group.
Candidatus Rickettsia amblyommii str. GAT-30V	NC_017028.1	383311892	1105111	Bacteria; Proteobacteria; Alphaproteobacteria; Rickettsiales; Rickettsiaceae; Rickettsieae; Rickettsia; spotted fever group.
Candidatus Rickettsia amblyommii str. GAT-30V	NC_017029.1	381214373	1105111	Bacteria; Proteobacteria; Alphaproteobacteria; Rickettsiales; Rickettsiaceae; Rickettsieae; Rickettsia; spotted fever group.
Candidatus Riesia pediculicola USDA	NC_013962.1	292493920	515618	Bacteria; Proteobacteria; Gammaproteobacteria; Enterobacteriales; Enterobacteriaceae; Candidatus Riesia.
Candidatus Riesia pediculicola USDA	NC_014109.1	295698239	515618	Bacteria; Proteobacteria; Gammaproteobacteria; Enterobacteriales; Enterobacteriaceae; Candidatus Riesia.
Candidatus Ruthia magnifica str. Cm (Calyptogena magnifica)	NC_008610.1	118602060	413404	Bacteria; Proteobacteria; Gammaproteobacteria; sulfur-oxidizing symbionts.
Candidatus Saccharibacteria bacterium RAAC3_TM7_1	NC_023004.1	563711419	1394711	Bacteria; Candidatus Saccharibacteria.
Candidatus Saccharimonas aalborgensis	NC_021219.1	501435806	1332188	Bacteria; Candidatus Saccharibacteria; Candidatus Saccharimonas.
Candidatus Solibacter usitatus Ellin6076	NC_008536.1	116619145	234267	Bacteria; Acidobacteria; Solibacteres; Solibacterales; Solibacteraceae; Candidatus Solibacter.
Candidatus Sulcia muelleri CARI	NC_014499.1	307128504	706194	Bacteria; Bacteroidetes; Flavobacteriia; Flavobacteriales; Candidatus Sulcia.
Candidatus Sulcia muelleri DMIN	NC_014004.1	293977746	641892	Bacteria; Bacteroidetes; Flavobacteriia; Flavobacteriales; Candidatus Sulcia.
Candidatus Sulcia muelleri GWSS	NC_010118.1	161833634	444179	Bacteria; Bacteroidetes; Flavobacteriia; Flavobacteriales; Candidatus Sulcia.
Candidatus Sulcia muelleri SMDSEM	NC_013123.1	256370581	595499	Bacteria; Bacteroidetes; Flavobacteriia; Flavobacteriales; Candidatus Sulcia.
Candidatus Sulcia muelleri str. Sulcia-ALF	NC_021916.1	529057754	1343076	Bacteria; Bacteroidetes; Flavobacteriia; Flavobacteriales; Candidatus Sulcia.
Candidatus Tremblaya phenacola PAVE	NC_021553.1	514064963	1266371	Bacteria; Proteobacteria; Betaproteobacteria; Candidatus Tremblaya.
Candidatus Tremblaya phenacola PAVE	NC_021555.1	557940106	1266371	Bacteria; Proteobacteria; Betaproteobacteria; Candidatus Tremblaya.
Candidatus Tremblaya princeps PCIT	NC_015736.1	339478129	891398	Bacteria; Proteobacteria; Betaproteobacteria; Candidatus Tremblaya.
Candidatus Tremblaya princeps PCVAL	NC_017293.1	384455014	1053648	Bacteria; Proteobacteria; Betaproteobacteria; Candidatus Tremblaya.
Candidatus Uzinura diaspidicola str. ASNER	NC_020135.1	442743028	1133592	Bacteria; Bacteroidetes; Flavobacteriia; Flavobacteriales; Candidatus Uzinura.
Candidatus Vesicomyosocius okutanii HA	NC_009465.1	148244169	412965	Bacteria; Proteobacteria; Gammaproteobacteria; sulfur-oxidizing symbionts.
Candidatus Zinderia insecticola CARI	NC_014497.1	307069503	871271	Bacteria; Proteobacteria; Betaproteobacteria; Burkholderiales; Oxalobacteraceae; Candidatus Zinderia.
Capnocytophaga canimorsus Cc5	NC_015846.1	340620779	860228	Bacteria; Bacteroidetes; Flavobacteriia; Flavobacteriales; Flavobacteriaceae; Capnocytophaga.
Capnocytophaga ochracea DSM 7271	NC_013162.1	256818848	521097	Bacteria; Bacteroidetes; Flavobacteriia; Flavobacteriales; Flavobacteriaceae; Capnocytophaga.
Carboxydothermus hydrogenoformans Z-2901	NC_007503.1	78042616	246194	Bacteria; Firmicutes; Clostridia; Thermoanaerobacterales; Thermoanaerobacteraceae; Carboxydothermus.
Cardinium endosymbiont cEper1 of Encarsia pergandiella	NC_018605.1	406024901	1231626	Bacteria; Bacteroidetes; Cytophagia; Cytophagales; Amoebophilaceae; Candidatus Cardinium.
Cardinium endosymbiont cEper1 of Encarsia pergandiella	NC_018606.1	406025741	1231626	Bacteria; Bacteroidetes; Cytophagia; Cytophagales; Amoebophilaceae; Candidatus Cardinium.
Carnobacterium sp. 17-4	NC_015390.1	328958803	208596	Bacteria; Firmicutes; Bacilli; Lactobacillales; Carnobacteriaceae; Carnobacterium.
Carnobacterium sp. 17-4	NC_015391.1	328956382	208596	Bacteria; Firmicutes; Bacilli; Lactobacillales; Carnobacteriaceae; Carnobacterium.
Carnobacterium sp. WN1359	NC_022601.1	554639096	1266845	Bacteria; Firmicutes; Bacilli; Lactobacillales; Carnobacteriaceae; Carnobacterium.
Carnobacterium sp. WN1359	NC_022602.1	554639511	1266845	Bacteria; Firmicutes; Bacilli; Lactobacillales; Carnobacteriaceae; Carnobacterium.
Carnobacterium sp. WN1359	NC_022603.1	554639959	1266845	Bacteria; Firmicutes; Bacilli; Lactobacillales; Carnobacteriaceae; Carnobacterium.
Carnobacterium sp. WN1359	NC_022606.1	554648462	1266845	Bacteria; Firmicutes; Bacilli; Lactobacillales; Carnobacteriaceae; Carnobacterium.
Carnobacterium sp. WN1359	NC_022607.1	554650830	1266845	Bacteria; Firmicutes; Bacilli; Lactobacillales; Carnobacteriaceae; Carnobacterium.
Carnobacterium sp. WN1359	NC_022608.1	554651112	1266845	Bacteria; Firmicutes; Bacilli; Lactobacillales; Carnobacteriaceae; Carnobacterium.
Carnobacterium maltaromaticum LMA28	NC_019425.2	508605261	1234679	Bacteria; Firmicutes; Bacilli; Lactobacillales; Carnobacteriaceae; Carnobacterium.
Catenulispora acidiphila DSM 44928	NC_013131.1	256389232	479433	Bacteria; Actinobacteria; Actinobacteridae; Actinomycetales; Catenulisporineae; Catenulisporaceae; Catenulispora.
Caulobacter sp. K31	NC_010333.1	167621562	366602	Bacteria; Proteobacteria; Alphaproteobacteria; Caulobacterales; Caulobacteraceae; Caulobacter.
Caulobacter sp. K31	NC_010335.1	167621728	366602	Bacteria; Proteobacteria; Alphaproteobacteria; Caulobacterales; Caulobacteraceae; Caulobacter.
Caulobacter sp. K31	NC_010338.1	167643973	366602	Bacteria; Proteobacteria; Alphaproteobacteria; Caulobacterales; Caulobacteraceae; Caulobacter.
Caulobacter crescentus CB15	NC_002696.2	16124256	190650	Bacteria; Proteobacteria; Alphaproteobacteria; Caulobacterales; Caulobacteraceae; Caulobacter.
Caulobacter crescentus NA1000	NC_011916.1	221232939	565050	Bacteria; Proteobacteria; Alphaproteobacteria; Caulobacterales; Caulobacteraceae; Caulobacter.
Caulobacter segnis ATCC 21756	NC_014100.1	295687459	509190	Bacteria; Proteobacteria; Alphaproteobacteria; Caulobacterales; Caulobacteraceae; Caulobacter.
Cellulomonas fimi ATCC 484	NC_015514.1	332668532	590998	Bacteria; Actinobacteria; Actinobacteridae; Actinomycetales; Micrococcineae; Cellulomonadaceae; Cellulomonas.
Cellulomonas flavigena DSM 20109	NC_014151.1	296127869	446466	Bacteria; Actinobacteria; Actinobacteridae; Actinomycetales; Micrococcineae; Cellulomonadaceae; Cellulomonas.
Cellulophaga algicola DSM 14237	NC_014934.1	319951593	688270	Bacteria; Bacteroidetes; Flavobacteriia; Flavobacteriales; Flavobacteriaceae; Cellulophaga.
Cellulophaga lytica DSM 7489	NC_015167.1	325284916	867900	Bacteria; Bacteroidetes; Flavobacteriia; Flavobacteriales; Flavobacteriaceae; Cellulophaga.
Cellvibrio japonicus Ueda107	NC_010995.1	192358779	498211	Bacteria; Proteobacteria; Gammaproteobacteria; Pseudomonadales; Pseudomonadaceae; Cellvibrio.
Cenarchaeum symbiosum A	NC_014820.1	315630472	414004	Archaea; Thaumarchaeota; Cenarchaeales; Cenarchaeaceae; Cenarchaeum.
Chamaesiphon minutus PCC 6605	NC_019697.1	434384225	1173020	Bacteria; Cyanobacteria; Oscillatoriophycideae; Chroococcales; Chamaesiphon.
Chamaesiphon minutus PCC 6605	NC_019698.1	434389900	1173020	Bacteria; Cyanobacteria; Oscillatoriophycideae; Chroococcales; Chamaesiphon.
Chamaesiphon minutus PCC 6605	NC_020053.1	436736818	1173020	Bacteria; Cyanobacteria; Oscillatoriophycideae; Chroococcales; Chamaesiphon.
Chelativorans sp. BNC1	NC_008242.1	110346917	266779	Bacteria; Proteobacteria; Alphaproteobacteria; Rhizobiales; Phyllobacteriaceae; Chelativorans.
Chelativorans sp. BNC1	NC_008243.1	110347235	266779	Bacteria; Proteobacteria; Alphaproteobacteria; Rhizobiales; Phyllobacteriaceae; Chelativorans.
Chelativorans sp. BNC1	NC_008244.1	110347349	266779	Bacteria; Proteobacteria; Alphaproteobacteria; Rhizobiales; Phyllobacteriaceae; Chelativorans.
Chelativorans sp. BNC1	NC_008254.1	110632362	266779	Bacteria; Proteobacteria; Alphaproteobacteria; Rhizobiales; Phyllobacteriaceae; Chelativorans.
Chitinophaga pinensis DSM 2588	NC_013132.1	256419057	485918	Bacteria; Bacteroidetes; Sphingobacteriia; Sphingobacteriales; Chitinophagaceae; Chitinophaga.
Chlamydia muridarum str. Nigg	NC_002182.1	10957566	243161	Bacteria; Chlamydiae; Chlamydiales; Chlamydiaceae; Chlamydia/Chlamydophila group; Chlamydia.
Chlamydia muridarum str. Nigg	NC_002620.2	29337300	243161	Bacteria; Chlamydiae; Chlamydiales; Chlamydiaceae; Chlamydia/Chlamydophila group; Chlamydia.
Chlamydia pecorum P787	NC_022441.1	545632602	1234369	Bacteria; Chlamydiae; Chlamydiales; Chlamydiaceae; Chlamydia/Chlamydophila group; Chlamydia.
Chlamydia pecorum PV3056/3	NC_022439.1	545630754	1234367	Bacteria; Chlamydiae; Chlamydiales; Chlamydiaceae; Chlamydia/Chlamydophila group; Chlamydia.
Chlamydia pecorum W73	NC_022440.1	545631676	1234368	Bacteria; Chlamydiae; Chlamydiales; Chlamydiaceae; Chlamydia/Chlamydophila group; Chlamydia.
Chlamydia psittaci 01DC12	NC_019391.1	410857988	1221877	Bacteria; Chlamydiae; Chlamydiales; Chlamydiaceae; Chlamydia/Chlamydophila group; Chlamydia.
Chlamydia psittaci 01DC12	NC_019392.1	410858954	1221877	Bacteria; Chlamydiae; Chlamydiales; Chlamydiaceae; Chlamydia/Chlamydophila group; Chlamydia.
Chlamydia psittaci 84/55	NC_018619.1	407453476	1218176	Bacteria; Chlamydiae; Chlamydiales; Chlamydiaceae; Chlamydia/Chlamydophila group; Chlamydia.
Chlamydia psittaci 84/55	NC_018633.1	406598874	1218176	Bacteria; Chlamydiae; Chlamydiales; Chlamydiaceae; Chlamydia/Chlamydophila group; Chlamydia.
Chlamydia psittaci GR9	NC_018620.1	407454812	1218353	Bacteria; Chlamydiae; Chlamydiales; Chlamydiaceae; Chlamydia/Chlamydophila group; Chlamydia.
Chlamydia psittaci M56	NC_018623.1	407458794	1218357	Bacteria; Chlamydiae; Chlamydiales; Chlamydiaceae; Chlamydia/Chlamydophila group; Chlamydia.
Chlamydia psittaci M56	NC_018635.1	406598892	1218357	Bacteria; Chlamydiae; Chlamydiales; Chlamydiaceae; Chlamydia/Chlamydophila group; Chlamydia.
Chlamydia psittaci MN	NC_018627.1	406593966	1218354	Bacteria; Chlamydiae; Chlamydiales; Chlamydiaceae; Chlamydia/Chlamydophila group; Chlamydia.
Chlamydia psittaci MN	NC_018636.1	406598901	1218354	Bacteria; Chlamydiae; Chlamydiales; Chlamydiaceae; Chlamydia/Chlamydophila group; Chlamydia.
Chlamydia psittaci VS225	NC_018621.1	407456172	1218355	Bacteria; Chlamydiae; Chlamydiales; Chlamydiaceae; Chlamydia/Chlamydophila group; Chlamydia.
Chlamydia psittaci VS225	NC_018638.1	406598918	1218355	Bacteria; Chlamydiae; Chlamydiales; Chlamydiaceae; Chlamydia/Chlamydophila group; Chlamydia.
Chlamydia psittaci WC	NC_018624.1	407460163	1218358	Bacteria; Chlamydiae; Chlamydiales; Chlamydiaceae; Chlamydia/Chlamydophila group; Chlamydia.
Chlamydia psittaci WC	NC_018639.1	406598927	1218358	Bacteria; Chlamydiae; Chlamydiales; Chlamydiaceae; Chlamydia/Chlamydophila group; Chlamydia.
Chlamydia psittaci WS/RT/E30	NC_018622.1	407457548	1218356	Bacteria; Chlamydiae; Chlamydiales; Chlamydiaceae; Chlamydia/Chlamydophila group; Chlamydia.
Chlamydia psittaci WS/RT/E30	NC_018640.1	406598936	1218356	Bacteria; Chlamydiae; Chlamydiales; Chlamydiaceae; Chlamydia/Chlamydophila group; Chlamydia.
Chlamydia trachomatis 434/Bu	NC_010287.1	166153973	471472	Bacteria; Chlamydiae; Chlamydiales; Chlamydiaceae; Chlamydia/Chlamydophila group; Chlamydia.
Chlamydia trachomatis A2497	NC_016798.1	376282008	580047	Bacteria; Chlamydiae; Chlamydiales; Chlamydiaceae; Chlamydia/Chlamydophila group; Chlamydia.
Chlamydia trachomatis A2497	NC_017437.1	385269641	580047	Bacteria; Chlamydiae; Chlamydiales; Chlamydiaceae; Chlamydia/Chlamydophila group; Chlamydia.
Chlamydia trachomatis A2497	NC_017438.1	385270623	580047	Bacteria; Chlamydiae; Chlamydiales; Chlamydiaceae; Chlamydia/Chlamydophila group; Chlamydia.
Chlamydia trachomatis A/363	NC_019272.1	410686362	1071753	Bacteria; Chlamydiae; Chlamydiales; Chlamydiaceae; Chlamydia/Chlamydophila group; Chlamydia.
Chlamydia trachomatis A/363	NC_020966.1	478458543	1071753	Bacteria; Chlamydiae; Chlamydiales; Chlamydiaceae; Chlamydia/Chlamydophila group; Chlamydia.
Chlamydia trachomatis A/5291	NC_020939.1	478448616	1071754	Bacteria; Chlamydiae; Chlamydiales; Chlamydiaceae; Chlamydia/Chlamydophila group; Chlamydia.
Chlamydia trachomatis A/5291	NC_020946.1	478449516	1071754	Bacteria; Chlamydiae; Chlamydiales; Chlamydiaceae; Chlamydia/Chlamydophila group; Chlamydia.
Chlamydia trachomatis A/HAR-13	NC_007429.1	76788711	315277	Bacteria; Chlamydiae; Chlamydiales; Chlamydiaceae; Chlamydia/Chlamydophila group; Chlamydia.
Chlamydia trachomatis A/HAR-13	NC_007430.1	76789623	315277	Bacteria; Chlamydiae; Chlamydiales; Chlamydiaceae; Chlamydia/Chlamydophila group; Chlamydia.
Chlamydia trachomatis B/Jali20/OT	NC_012686.1	237802433	580049	Bacteria; Chlamydiae; Chlamydiales; Chlamydiaceae; Chlamydia/Chlamydophila group; Chlamydia.
Chlamydia trachomatis B/TZ1A828/OT	NC_012687.1	237804348	672161	Bacteria; Chlamydiae; Chlamydiales; Chlamydiaceae; Chlamydia/Chlamydophila group; Chlamydia.
Chlamydia trachomatis C/TW-3	NC_023057.1	568110865	1431547	Bacteria; Chlamydiae; Chlamydiales; Chlamydiaceae; Chlamydia/Chlamydophila group; Chlamydia.
Chlamydia trachomatis C/TW-3	NC_023060.1	568111252	1431547	Bacteria; Chlamydiae; Chlamydiales; Chlamydiaceae; Chlamydia/Chlamydophila group; Chlamydia.
Chlamydia trachomatis D-EC	NC_017434.1	385243207	759363	Bacteria; Chlamydiae; Chlamydiales; Chlamydiaceae; Chlamydia/Chlamydophila group; Chlamydia.
Chlamydia trachomatis D-EC	NC_017435.1	385244078	759363	Bacteria; Chlamydiae; Chlamydiales; Chlamydiaceae; Chlamydia/Chlamydophila group; Chlamydia.
Chlamydia trachomatis D-LC	NC_017433.1	385244958	759364	Bacteria; Chlamydiae; Chlamydiales; Chlamydiaceae; Chlamydia/Chlamydophila group; Chlamydia.
Chlamydia trachomatis D-LC	NC_017436.1	385244087	759364	Bacteria; Chlamydiae; Chlamydiales; Chlamydiaceae; Chlamydia/Chlamydophila group; Chlamydia.
Chlamydia trachomatis D/SotonD1	NC_020967.1	478472060	1071756	Bacteria; Chlamydiae; Chlamydiales; Chlamydiaceae; Chlamydia/Chlamydophila group; Chlamydia.
Chlamydia trachomatis D/SotonD1	NC_020986.1	478472955	1071756	Bacteria; Chlamydiae; Chlamydiales; Chlamydiaceae; Chlamydia/Chlamydophila group; Chlamydia.
Chlamydia trachomatis D/SotonD5	NC_020943.1	478454931	1071757	Bacteria; Chlamydiae; Chlamydiales; Chlamydiaceae; Chlamydia/Chlamydophila group; Chlamydia.
Chlamydia trachomatis D/SotonD5	NC_020958.1	478455823	1071757	Bacteria; Chlamydiae; Chlamydiales; Chlamydiaceae; Chlamydia/Chlamydophila group; Chlamydia.
Chlamydia trachomatis D/SotonD6	NC_020959.1	478459444	1071758	Bacteria; Chlamydiae; Chlamydiales; Chlamydiaceae; Chlamydia/Chlamydophila group; Chlamydia.
Chlamydia trachomatis D/SotonD6	NC_020968.1	478459453	1071758	Bacteria; Chlamydiae; Chlamydiales; Chlamydiaceae; Chlamydia/Chlamydophila group; Chlamydia.
Chlamydia trachomatis D/UW-3/CX	NC_000117.1	15604717	272561	Bacteria; Chlamydiae; Chlamydiales; Chlamydiaceae; Chlamydia/Chlamydophila group; Chlamydia.
Chlamydia trachomatis E/11023	NC_017431.1	385241358	707183	Bacteria; Chlamydiae; Chlamydiales; Chlamydiaceae; Chlamydia/Chlamydophila group; Chlamydia.
Chlamydia trachomatis E/150	NC_017439.1	385244967	707184	Bacteria; Chlamydiae; Chlamydiales; Chlamydiaceae; Chlamydia/Chlamydophila group; Chlamydia.
Chlamydia trachomatis E/Bour	NC_020947.1	478462146	596777	Bacteria; Chlamydiae; Chlamydiales; Chlamydiaceae; Chlamydia/Chlamydophila group; Chlamydia.
Chlamydia trachomatis E/Bour	NC_020971.1	478461249	596777	Bacteria; Chlamydiae; Chlamydiales; Chlamydiaceae; Chlamydia/Chlamydophila group; Chlamydia.
Chlamydia trachomatis	NC_012631.1	228404350	813	Bacteria; Chlamydiae; Chlamydiales; Chlamydiaceae; Chlamydia/Chlamydophila group; Chlamydia.
Chlamydia trachomatis E/SW3	NC_017952.1	389858571	1071759	Bacteria; Chlamydiae; Chlamydiales; Chlamydiaceae; Chlamydia/Chlamydophila group; Chlamydia.
Chlamydia trachomatis E/SotonE8	NC_020942.1	478455841	1071761	Bacteria; Chlamydiae; Chlamydiales; Chlamydiaceae; Chlamydia/Chlamydophila group; Chlamydia.
Chlamydia trachomatis E/SotonE8	NC_020960.1	478455832	1071761	Bacteria; Chlamydiae; Chlamydiales; Chlamydiaceae; Chlamydia/Chlamydophila group; Chlamydia.
Chlamydia trachomatis	NC_012625.1	228292900	813	Bacteria; Chlamydiae; Chlamydiales; Chlamydiaceae; Chlamydia/Chlamydophila group; Chlamydia.
Chlamydia trachomatis F/SW4	NC_017951.1	389857697	1071762	Bacteria; Chlamydiae; Chlamydiales; Chlamydiaceae; Chlamydia/Chlamydophila group; Chlamydia.
Chlamydia trachomatis	NC_012626.1	228298555	813	Bacteria; Chlamydiae; Chlamydiales; Chlamydiaceae; Chlamydia/Chlamydophila group; Chlamydia.
Chlamydia trachomatis F/SW5	NC_017953.1	389859448	1071763	Bacteria; Chlamydiae; Chlamydiales; Chlamydiaceae; Chlamydia/Chlamydophila group; Chlamydia.
Chlamydia trachomatis G/11074	NC_017440.1	385245895	707187	Bacteria; Chlamydiae; Chlamydiales; Chlamydiaceae; Chlamydia/Chlamydophila group; Chlamydia.
Chlamydia trachomatis G/11222	NC_017430.1	385240430	707186	Bacteria; Chlamydiae; Chlamydiales; Chlamydiaceae; Chlamydia/Chlamydophila group; Chlamydia.
Chlamydia trachomatis G/9301	NC_017432.1	385242285	718219	Bacteria; Chlamydiae; Chlamydiales; Chlamydiaceae; Chlamydia/Chlamydophila group; Chlamydia.
Chlamydia trachomatis G/9768	NC_017429.1	385239509	707185	Bacteria; Chlamydiae; Chlamydiales; Chlamydiaceae; Chlamydia/Chlamydophila group; Chlamydia.
Chlamydia trachomatis G/SotonG1	NC_020941.1	478456739	1071765	Bacteria; Chlamydiae; Chlamydiales; Chlamydiaceae; Chlamydia/Chlamydophila group; Chlamydia.
Chlamydia trachomatis G/SotonG1	NC_020961.1	478457632	1071765	Bacteria; Chlamydiae; Chlamydiales; Chlamydiaceae; Chlamydia/Chlamydophila group; Chlamydia.
Chlamydia trachomatis IU824	NC_020511.1	471328175	1260222	Bacteria; Chlamydiae; Chlamydiales; Chlamydiaceae; Chlamydia/Chlamydophila group; Chlamydia.
Chlamydia trachomatis IU824	NC_020551.1	469820164	1260222	Bacteria; Chlamydiae; Chlamydiales; Chlamydiaceae; Chlamydia/Chlamydophila group; Chlamydia.
Chlamydia trachomatis IU888	NC_020512.1	478428135	1260223	Bacteria; Chlamydiae; Chlamydiales; Chlamydiaceae; Chlamydia/Chlamydophila group; Chlamydia.
Chlamydia trachomatis IU888	NC_020513.1	469816136	1260223	Bacteria; Chlamydiae; Chlamydiales; Chlamydiaceae; Chlamydia/Chlamydophila group; Chlamydia.
Chlamydia trachomatis Ia/SotonIa1	NC_020962.1	478460345	1071766	Bacteria; Chlamydiae; Chlamydiales; Chlamydiaceae; Chlamydia/Chlamydophila group; Chlamydia.
Chlamydia trachomatis Ia/SotonIa1	NC_020970.1	478460354	1071766	Bacteria; Chlamydiae; Chlamydiales; Chlamydiaceae; Chlamydia/Chlamydophila group; Chlamydia.
Chlamydia trachomatis J/6276tet1	NC_021892.1	527322501	907272	Bacteria; Chlamydiae; Chlamydiales; Chlamydiaceae; Chlamydia/Chlamydophila group; Chlamydia.
Chlamydia trachomatis K/SotonK1	NC_020963.1	478457641	1071768	Bacteria; Chlamydiae; Chlamydiales; Chlamydiaceae; Chlamydia/Chlamydophila group; Chlamydia.
Chlamydia trachomatis K/SotonK1	NC_020965.1	478457650	1071768	Bacteria; Chlamydiae; Chlamydiales; Chlamydiaceae; Chlamydia/Chlamydophila group; Chlamydia.
Chlamydia trachomatis L1/115	NC_020929.1	478451325	1071770	Bacteria; Chlamydiae; Chlamydiales; Chlamydiaceae; Chlamydia/Chlamydophila group; Chlamydia.
Chlamydia trachomatis L1/115	NC_020951.1	478452215	1071770	Bacteria; Chlamydiae; Chlamydiales; Chlamydiaceae; Chlamydia/Chlamydophila group; Chlamydia.
Chlamydia trachomatis L1/224	NC_020952.1	478462155	1071771	Bacteria; Chlamydiae; Chlamydiales; Chlamydiaceae; Chlamydia/Chlamydophila group; Chlamydia.
Chlamydia trachomatis L1/224	NC_020973.1	478462164	1071771	Bacteria; Chlamydiae; Chlamydiales; Chlamydiaceae; Chlamydia/Chlamydophila group; Chlamydia.
Chlamydia trachomatis L1/440/LN	NC_020937.1	478447723	1071769	Bacteria; Chlamydiae; Chlamydiales; Chlamydiaceae; Chlamydia/Chlamydophila group; Chlamydia.
Chlamydia trachomatis L2/25667R	NC_020930.1	478446832	1071772	Bacteria; Chlamydiae; Chlamydiales; Chlamydiaceae; Chlamydia/Chlamydophila group; Chlamydia.
Chlamydia trachomatis L2/434/Bu(f)	NC_021049.1	482546019	1262673	Bacteria; Chlamydiae; Chlamydiales; Chlamydiaceae; Chlamydia/Chlamydophila group; Chlamydia.
Chlamydia trachomatis L2/434/Bu(f)	NC_021052.1	482546028	1262673	Bacteria; Chlamydiae; Chlamydiales; Chlamydiaceae; Chlamydia/Chlamydophila group; Chlamydia.
Chlamydia trachomatis L2/434/Bu(i)	NC_021050.1	482545086	1263406	Bacteria; Chlamydiae; Chlamydiales; Chlamydiaceae; Chlamydia/Chlamydophila group; Chlamydia.
Chlamydia trachomatis L2/434/Bu(i)	NC_021051.1	482545077	1263406	Bacteria; Chlamydiae; Chlamydiales; Chlamydiaceae; Chlamydia/Chlamydophila group; Chlamydia.
Chlamydia trachomatis L2b/795	NC_020938.1	478469369	1071777	Bacteria; Chlamydiae; Chlamydiales; Chlamydiaceae; Chlamydia/Chlamydophila group; Chlamydia.
Chlamydia trachomatis L2b/795	NC_020983.1	478469360	1071777	Bacteria; Chlamydiae; Chlamydiales; Chlamydiaceae; Chlamydia/Chlamydophila group; Chlamydia.
Chlamydia trachomatis L2b/8200/07	NC_020945.1	478470269	1071773	Bacteria; Chlamydiae; Chlamydiales; Chlamydiaceae; Chlamydia/Chlamydophila group; Chlamydia.
Chlamydia trachomatis L2b/8200/07	NC_020984.1	478470260	1071773	Bacteria; Chlamydiae; Chlamydiales; Chlamydiaceae; Chlamydia/Chlamydophila group; Chlamydia.
Chlamydia trachomatis L2b/Ams1	NC_020933.1	478466660	1071778	Bacteria; Chlamydiae; Chlamydiales; Chlamydiaceae; Chlamydia/Chlamydophila group; Chlamydia.
Chlamydia trachomatis L2b/Ams1	NC_020980.1	478467551	1071778	Bacteria; Chlamydiae; Chlamydiales; Chlamydiaceae; Chlamydia/Chlamydophila group; Chlamydia.
Chlamydia trachomatis L2b/Ams2	NC_020934.1	478449525	1071779	Bacteria; Chlamydiae; Chlamydiales; Chlamydiaceae; Chlamydia/Chlamydophila group; Chlamydia.
Chlamydia trachomatis L2b/Ams2	NC_020948.1	478450416	1071779	Bacteria; Chlamydiae; Chlamydiales; Chlamydiaceae; Chlamydia/Chlamydophila group; Chlamydia.
Chlamydia trachomatis L2b/Ams3	NC_020949.1	478464852	1071780	Bacteria; Chlamydiae; Chlamydiales; Chlamydiaceae; Chlamydia/Chlamydophila group; Chlamydia.
Chlamydia trachomatis L2b/Ams3	NC_020977.1	478464861	1071780	Bacteria; Chlamydiae; Chlamydiales; Chlamydiaceae; Chlamydia/Chlamydophila group; Chlamydia.
Chlamydia trachomatis L2b/Ams4	NC_020978.1	478467560	1071781	Bacteria; Chlamydiae; Chlamydiales; Chlamydiaceae; Chlamydia/Chlamydophila group; Chlamydia.
Chlamydia trachomatis L2b/Ams4	NC_020981.1	478468451	1071781	Bacteria; Chlamydiae; Chlamydiales; Chlamydiaceae; Chlamydia/Chlamydophila group; Chlamydia.
Chlamydia trachomatis L2b/Ams5	NC_020936.1	478450425	1071782	Bacteria; Chlamydiae; Chlamydiales; Chlamydiaceae; Chlamydia/Chlamydophila group; Chlamydia.
Chlamydia trachomatis L2b/Ams5	NC_020950.1	478451316	1071782	Bacteria; Chlamydiae; Chlamydiales; Chlamydiaceae; Chlamydia/Chlamydophila group; Chlamydia.
Chlamydia trachomatis L2b/CV204	NC_020955.1	478463952	1071776	Bacteria; Chlamydiae; Chlamydiales; Chlamydiaceae; Chlamydia/Chlamydophila group; Chlamydia.
Chlamydia trachomatis L2b/CV204	NC_020976.1	478463961	1071776	Bacteria; Chlamydiae; Chlamydiales; Chlamydiaceae; Chlamydia/Chlamydophila group; Chlamydia.
Chlamydia trachomatis L2b/Canada1	NC_020935.1	478452224	1075085	Bacteria; Chlamydiae; Chlamydiales; Chlamydiaceae; Chlamydia/Chlamydophila group; Chlamydia.
Chlamydia trachomatis L2b/Canada1	NC_020953.1	478453120	1075085	Bacteria; Chlamydiae; Chlamydiales; Chlamydiaceae; Chlamydia/Chlamydophila group; Chlamydia.
Chlamydia trachomatis L2b/Canada2	NC_020932.1	478453138	1075086	Bacteria; Chlamydiae; Chlamydiales; Chlamydiaceae; Chlamydia/Chlamydophila group; Chlamydia.
Chlamydia trachomatis L2b/Canada2	NC_020954.1	478453129	1075086	Bacteria; Chlamydiae; Chlamydiales; Chlamydiaceae; Chlamydia/Chlamydophila group; Chlamydia.
Chlamydia trachomatis L2b/UCH-1/proctitis	NC_010280.2	352951305	471473	Bacteria; Chlamydiae; Chlamydiales; Chlamydiaceae; Chlamydia/Chlamydophila group; Chlamydia.
Chlamydia trachomatis L2b/UCH-2	NC_020931.1	478454031	1071774	Bacteria; Chlamydiae; Chlamydiales; Chlamydiaceae; Chlamydia/Chlamydophila group; Chlamydia.
Chlamydia trachomatis L2b/UCH-2	NC_020956.1	478454922	1071774	Bacteria; Chlamydiae; Chlamydiales; Chlamydiaceae; Chlamydia/Chlamydophila group; Chlamydia.
Chlamydia trachomatis L2c	NC_015744.1	339625373	887712	Bacteria; Chlamydiae; Chlamydiales; Chlamydiaceae; Chlamydia/Chlamydophila group; Chlamydia.
Chlamydia trachomatis L3/404/LN	NC_020957.1	478463055	1071783	Bacteria; Chlamydiae; Chlamydiales; Chlamydiaceae; Chlamydia/Chlamydophila group; Chlamydia.
Chlamydia trachomatis L3/404/LN	NC_020974.1	478463063	1071783	Bacteria; Chlamydiae; Chlamydiales; Chlamydiaceae; Chlamydia/Chlamydophila group; Chlamydia.
Chlamydia trachomatis RC-F/69	NC_021895.1	527324594	907263	Bacteria; Chlamydiae; Chlamydiales; Chlamydiaceae; Chlamydia/Chlamydophila group; Chlamydia.
Chlamydia trachomatis RC-F(s)/342	NC_021890.1	527320613	907269	Bacteria; Chlamydiae; Chlamydiales; Chlamydiaceae; Chlamydia/Chlamydophila group; Chlamydia.
Chlamydia trachomatis RC-F(s)/852	NC_021888.1	527318737	907265	Bacteria; Chlamydiae; Chlamydiales; Chlamydiaceae; Chlamydia/Chlamydophila group; Chlamydia.
Chlamydia trachomatis RC-J/943	NC_021896.1	527325519	907266	Bacteria; Chlamydiae; Chlamydiales; Chlamydiaceae; Chlamydia/Chlamydophila group; Chlamydia.
Chlamydia trachomatis RC-J/953	NC_021889.1	527319692	907267	Bacteria; Chlamydiae; Chlamydiales; Chlamydiaceae; Chlamydia/Chlamydophila group; Chlamydia.
Chlamydia trachomatis RC-J/966	NC_021898.1	527327366	907271	Bacteria; Chlamydiae; Chlamydiales; Chlamydiaceae; Chlamydia/Chlamydophila group; Chlamydia.
Chlamydia trachomatis RC-J/971	NC_021899.1	527328293	1007871	Bacteria; Chlamydiae; Chlamydiales; Chlamydiaceae; Chlamydia/Chlamydophila group; Chlamydia.
Chlamydia trachomatis RC-J(s)/122	NC_021891.1	527321565	907270	Bacteria; Chlamydiae; Chlamydiales; Chlamydiaceae; Chlamydia/Chlamydophila group; Chlamydia.
Chlamydia trachomatis RC-L2/55	NC_021893.1	527323458	1007870	Bacteria; Chlamydiae; Chlamydiales; Chlamydiaceae; Chlamydia/Chlamydophila group; Chlamydia.
Chlamydia trachomatis RC-L2(s)/3	NC_021897.1	527326446	907268	Bacteria; Chlamydiae; Chlamydiales; Chlamydiaceae; Chlamydia/Chlamydophila group; Chlamydia.
Chlamydia trachomatis RC-L2(s)/46	NC_021887.1	527317811	907264	Bacteria; Chlamydiae; Chlamydiales; Chlamydiaceae; Chlamydia/Chlamydophila group; Chlamydia.
Chlamydia trachomatis Sweden2	NC_017441.1	386262357	634464	Bacteria; Chlamydiae; Chlamydiales; Chlamydiaceae; Chlamydia/Chlamydophila group; Chlamydia.
Chlamydia trachomatis A/7249	NC_020944.1	478465761	1071755	Bacteria; Chlamydiae; Chlamydiales; Chlamydiaceae; Chlamydia/Chlamydophila group; Chlamydia.
Chlamydia trachomatis A/7249	NC_020979.1	478465752	1071755	Bacteria; Chlamydiae; Chlamydiales; Chlamydiaceae; Chlamydia/Chlamydophila group; Chlamydia.
Chlamydia trachomatis E/SotonE4	NC_020969.1	478472964	1071760	Bacteria; Chlamydiae; Chlamydiales; Chlamydiaceae; Chlamydia/Chlamydophila group; Chlamydia.
Chlamydia trachomatis E/SotonE4	NC_020987.1	478473858	1071760	Bacteria; Chlamydiae; Chlamydiales; Chlamydiaceae; Chlamydia/Chlamydophila group; Chlamydia.
Chlamydia trachomatis F/SotonF3	NC_020964.1	478473867	1071764	Bacteria; Chlamydiae; Chlamydiales; Chlamydiaceae; Chlamydia/Chlamydophila group; Chlamydia.
Chlamydia trachomatis F/SotonF3	NC_020988.1	478474760	1071764	Bacteria; Chlamydiae; Chlamydiales; Chlamydiaceae; Chlamydia/Chlamydophila group; Chlamydia.
Chlamydia trachomatis Ia/SotonIa3	NC_020940.1	478474769	1071767	Bacteria; Chlamydiae; Chlamydiales; Chlamydiaceae; Chlamydia/Chlamydophila group; Chlamydia.
Chlamydia trachomatis Ia/SotonIa3	NC_020989.1	478475664	1071767	Bacteria; Chlamydiae; Chlamydiales; Chlamydiaceae; Chlamydia/Chlamydophila group; Chlamydia.
Chlamydia trachomatis L2b/LST	NC_020975.1	478471160	1071775	Bacteria; Chlamydiae; Chlamydiales; Chlamydiaceae; Chlamydia/Chlamydophila group; Chlamydia.
Chlamydia trachomatis L2b/LST	NC_020985.1	478472051	1071775	Bacteria; Chlamydiae; Chlamydiales; Chlamydiaceae; Chlamydia/Chlamydophila group; Chlamydia.
Chlamydia trachomatis L1/1322/p2	NC_020972.1	478468469	1075087	Bacteria; Chlamydiae; Chlamydiales; Chlamydiaceae; Chlamydia/Chlamydophila group; Chlamydia.
Chlamydia trachomatis L1/1322/p2	NC_020982.1	478468460	1075087	Bacteria; Chlamydiae; Chlamydiales; Chlamydiaceae; Chlamydia/Chlamydophila group; Chlamydia.
Chlamydia trachomatis	NC_022106.1	532349507	813	Bacteria; Chlamydiae; Chlamydiales; Chlamydiaceae; Chlamydia/Chlamydophila group; Chlamydia.
Chlamydia trachomatis F/11-96	NC_022107.1	532350434	1340853	Bacteria; Chlamydiae; Chlamydiales; Chlamydiaceae; Chlamydia/Chlamydophila group; Chlamydia.
Chlamydia trachomatis	NC_022108.1	532351363	813	Bacteria; Chlamydiae; Chlamydiales; Chlamydiaceae; Chlamydia/Chlamydophila group; Chlamydia.
Chlamydia trachomatis	NC_022109.1	532352287	813	Bacteria; Chlamydiae; Chlamydiales; Chlamydiaceae; Chlamydia/Chlamydophila group; Chlamydia.
Chlamydia trachomatis	NC_022110.1	532353205	813	Bacteria; Chlamydiae; Chlamydiales; Chlamydiaceae; Chlamydia/Chlamydophila group; Chlamydia.
Chlamydia trachomatis	NC_022117.1	532419034	813	Bacteria; Chlamydiae; Chlamydiales; Chlamydiaceae; Chlamydia/Chlamydophila group; Chlamydia.
Chlamydia trachomatis	NC_022118.1	532421823	813	Bacteria; Chlamydiae; Chlamydiales; Chlamydiaceae; Chlamydia/Chlamydophila group; Chlamydia.
Chlamydia trachomatis	NC_022119.1	532423942	813	Bacteria; Chlamydiae; Chlamydiales; Chlamydiaceae; Chlamydia/Chlamydophila group; Chlamydia.
Chlamydia trachomatis	NC_022120.1	532427121	813	Bacteria; Chlamydiae; Chlamydiales; Chlamydiaceae; Chlamydia/Chlamydophila group; Chlamydia.
Chlamydia trachomatis	NC_022121.1	532431171	813	Bacteria; Chlamydiae; Chlamydiales; Chlamydiaceae; Chlamydia/Chlamydophila group; Chlamydia.
Chlamydophila abortus S26/3	NC_004552.2	62184647	218497	Bacteria; Chlamydiae; Chlamydiales; Chlamydiaceae; Chlamydia/Chlamydophila group; Chlamydophila.
Chlamydophila caviae GPIC	NC_003361.3	29839769	227941	Bacteria; Chlamydiae; Chlamydiales; Chlamydiaceae; Chlamydia/Chlamydophila group; Chlamydophila.
Chlamydophila caviae GPIC	NC_004720.1	29839220	227941	Bacteria; Chlamydiae; Chlamydiales; Chlamydiaceae; Chlamydia/Chlamydophila group; Chlamydophila.
Chlamydophila felis Fe/C-56	NC_007899.1	89897807	264202	Bacteria; Chlamydiae; Chlamydiales; Chlamydiaceae; Chlamydia/Chlamydophila group; Chlamydophila.
Chlamydophila felis Fe/C-56	NC_007900.1	89898813	264202	Bacteria; Chlamydiae; Chlamydiales; Chlamydiaceae; Chlamydia/Chlamydophila group; Chlamydophila.
Chlamydophila pecorum E58	NC_015408.1	330443755	331635	Bacteria; Chlamydiae; Chlamydiales; Chlamydiaceae; Chlamydia/Chlamydophila group; Chlamydia.
Chlamydophila pneumoniae AR39	NC_002179.2	58021288	115711	Bacteria; Chlamydiae; Chlamydiales; Chlamydiaceae; Chlamydia/Chlamydophila group; Chlamydia.
Chlamydia pneumoniae phage CPAR39	NC_002180.1	9791176	117575	Viruses; ssDNA viruses; Microviridae; Gokushovirinae; Chlamydiamicrovirus.
Chlamydophila pneumoniae CWL029	NC_000922.1	15617929	115713	Bacteria; Chlamydiae; Chlamydiales; Chlamydiaceae; Chlamydia/Chlamydophila group; Chlamydia.
Chlamydophila pneumoniae J138	NC_002491.1	15835535	138677	Bacteria; Chlamydiae; Chlamydiales; Chlamydiaceae; Chlamydia/Chlamydophila group; Chlamydia.
Chlamydophila pneumoniae LPCoLN	NC_017285.1	384448988	406984	Bacteria; Chlamydiae; Chlamydiales; Chlamydiaceae; Chlamydia/Chlamydophila group; Chlamydia.
Chlamydophila pneumoniae LPCoLN	NC_017286.1	384450086	406984	Bacteria; Chlamydiae; Chlamydiales; Chlamydiaceae; Chlamydia/Chlamydophila group; Chlamydia.
Chlamydophila pneumoniae TW-183	NC_005043.1	33241335	182082	Bacteria; Chlamydiae; Chlamydiales; Chlamydiaceae; Chlamydia/Chlamydophila group; Chlamydia.
Chlamydia psittaci 01DC11	NC_017289.1	384451106	1112252	Bacteria; Chlamydiae; Chlamydiales; Chlamydiaceae; Chlamydia/Chlamydophila group; Chlamydia.
Chlamydia psittaci 02DC15	NC_017292.1	384454035	1112254	Bacteria; Chlamydiae; Chlamydiales; Chlamydiaceae; Chlamydia/Chlamydophila group; Chlamydia.
Chlamydia psittaci 08DC60	NC_017290.1	384452082	1112267	Bacteria; Chlamydiae; Chlamydiales; Chlamydiaceae; Chlamydia/Chlamydophila group; Chlamydia.
Chlamydia psittaci 6BC	NC_017287.1	384450095	331636	Bacteria; Chlamydiae; Chlamydiales; Chlamydiaceae; Chlamydia/Chlamydophila group; Chlamydia.
Chlamydia psittaci 6BC	NC_017288.1	384451098	331636	Bacteria; Chlamydiae; Chlamydiales; Chlamydiaceae; Chlamydia/Chlamydophila group; Chlamydia.
Chlamydia psittaci 6BC	NC_015217.1	332286950	331636	Bacteria; Chlamydiae; Chlamydiales; Chlamydiaceae; Chlamydia/Chlamydophila group; Chlamydia.
Chlamydia psittaci 6BC	NC_015470.1	332286959	331636	Bacteria; Chlamydiae; Chlamydiales; Chlamydiaceae; Chlamydia/Chlamydophila group; Chlamydia.
Chlamydia psittaci C19/98	NC_017291.1	384453056	1112250	Bacteria; Chlamydiae; Chlamydiales; Chlamydiaceae; Chlamydia/Chlamydophila group; Chlamydia.
Chlamydia psittaci CP3	NC_018625.1	406591804	1050219	Bacteria; Chlamydiae; Chlamydiales; Chlamydiaceae; Chlamydia/Chlamydophila group; Chlamydia.
Chlamydia psittaci CP3	NC_018634.1	406598883	1050219	Bacteria; Chlamydiae; Chlamydiales; Chlamydiaceae; Chlamydia/Chlamydophila group; Chlamydia.
Chlamydia psittaci Mat116	NC_020248.1	449070641	500464	Bacteria; Chlamydiae; Chlamydiales; Chlamydiaceae; Chlamydia/Chlamydophila group; Chlamydia.
Chlamydia psittaci NJ1	NC_018626.1	406592921	1050221	Bacteria; Chlamydiae; Chlamydiales; Chlamydiaceae; Chlamydia/Chlamydophila group; Chlamydia.
Chlamydia psittaci NJ1	NC_018637.1	406598909	1050221	Bacteria; Chlamydiae; Chlamydiales; Chlamydiaceae; Chlamydia/Chlamydophila group; Chlamydia.
Chlamydia psittaci RD1	NC_014796.1	392376213	929557	Bacteria; Chlamydiae; Chlamydiales; Chlamydiaceae; Chlamydia/Chlamydophila group; Chlamydia.
Chlamydia psittaci RD1	NC_014797.1	409191175	929557	Bacteria; Chlamydiae; Chlamydiales; Chlamydiaceae; Chlamydia/Chlamydophila group; Chlamydia.
Chlorobaculum parvum NCIB 8327	NC_011027.1	193211676	517417	Bacteria; Chlorobi; Chlorobia; Chlorobiales; Chlorobiaceae; Chlorobaculum.
Chlorobium chlorochromatii CaD3	NC_007514.1	78187984	340177	Bacteria; Chlorobi; Chlorobia; Chlorobiales; Chlorobiaceae; Chlorobium/Pelodictyon group; Chlorobium.
Chlorobium limicola DSM 245	NC_010803.1	189345558	290315	Bacteria; Chlorobi; Chlorobia; Chlorobiales; Chlorobiaceae; Chlorobium/Pelodictyon group; Chlorobium.
Chlorobium luteolum DSM 273	NC_007512.1	78185892	319225	Bacteria; Chlorobi; Chlorobia; Chlorobiales; Chlorobiaceae; Chlorobium/Pelodictyon group; Pelodictyon.
Chlorobium phaeobacteroides BS1	NC_010831.1	189499000	331678	Bacteria; Chlorobi; Chlorobia; Chlorobiales; Chlorobiaceae; Chlorobium/Pelodictyon group; Chlorobium.
Chlorobium phaeobacteroides DSM 266	NC_008639.1	119355857	290317	Bacteria; Chlorobi; Chlorobia; Chlorobiales; Chlorobiaceae; Chlorobium/Pelodictyon group; Chlorobium.
Chlorobium phaeovibrioides DSM 265	NC_009337.1	145218822	290318	Bacteria; Chlorobi; Chlorobia; Chlorobiales; Chlorobiaceae; Chlorobium/Pelodictyon group; Chlorobium.
Chlorobium tepidum TLS	NC_002932.3	21672841	194439	Bacteria; Chlorobi; Chlorobia; Chlorobiales; Chlorobiaceae; Chlorobaculum.
Chloroflexus sp. Y-400-fl	NC_012032.1	222523302	480224	Bacteria; Chloroflexi; Chloroflexia; Chloroflexales; Chloroflexineae; Chloroflexaceae; Chloroflexus.
Chloroflexus aggregans DSM 9485	NC_011831.1	219846956	326427	Bacteria; Chloroflexi; Chloroflexia; Chloroflexales; Chloroflexineae; Chloroflexaceae; Chloroflexus.
Chloroflexus aurantiacus J-10-fl	NC_010175.1	163845603	324602	Bacteria; Chloroflexi; Chloroflexia; Chloroflexales; Chloroflexineae; Chloroflexaceae; Chloroflexus.
Chloroherpeton thalassium ATCC 35110	NC_011026.1	193213720	517418	Bacteria; Chlorobi; Chlorobia; Chlorobiales; Chlorobiaceae; Chloroherpeton.
Chromobacterium violaceum ATCC 12472	NC_005085.1	34495455	243365	Bacteria; Proteobacteria; Betaproteobacteria; Neisseriales; Chromobacteriaceae; Chromobacterium.
Chromohalobacter salexigens DSM 3043	NC_007963.1	92112136	290398	Bacteria; Proteobacteria; Gammaproteobacteria; Oceanospirillales; Halomonadaceae; Chromohalobacter.
Chroococcidiopsis thermalis PCC 7203	NC_019695.1	428205073	251229	Bacteria; Cyanobacteria; Pleurocapsales; Chroococcidiopsis.
Chroococcidiopsis thermalis PCC 7203	NC_019696.1	428210482	251229	Bacteria; Cyanobacteria; Pleurocapsales; Chroococcidiopsis.
Chroococcidiopsis thermalis PCC 7203	NC_019699.1	428204730	251229	Bacteria; Cyanobacteria; Pleurocapsales; Chroococcidiopsis.
Chthonomonas calidirosea T49	NC_021487.1	512550081	1303518	Bacteria; Armatimonadetes; Chthonomonadetes; Chthonomonadales; Chthonomonadaceae; Chthonomonas.
Citrobacter koseri ATCC BAA-895	NC_009792.1	157144296	290338	Bacteria; Proteobacteria; Gammaproteobacteria; Enterobacteriales; Enterobacteriaceae; Citrobacter.
Citrobacter koseri ATCC BAA-895	NC_009793.1	157149300	290338	Bacteria; Proteobacteria; Gammaproteobacteria; Enterobacteriales; Enterobacteriaceae; Citrobacter.
Citrobacter koseri ATCC BAA-895	NC_009794.1	157149316	290338	Bacteria; Proteobacteria; Gammaproteobacteria; Enterobacteriales; Enterobacteriaceae; Citrobacter.
Citrobacter rodentium ICC168	NC_013716.1	283783779	637910	Bacteria; Proteobacteria; Gammaproteobacteria; Enterobacteriales; Enterobacteriaceae; Citrobacter.
Citrobacter rodentium ICC168	NC_013717.1	283777746	637910	Bacteria; Proteobacteria; Gammaproteobacteria; Enterobacteriales; Enterobacteriaceae; Citrobacter.
Citrobacter rodentium ICC168	NC_013718.1	283488383	637910	Bacteria; Proteobacteria; Gammaproteobacteria; Enterobacteriales; Enterobacteriaceae; Citrobacter.
Citrobacter rodentium ICC168	NC_013719.1	283454955	637910	Bacteria; Proteobacteria; Gammaproteobacteria; Enterobacteriales; Enterobacteriaceae; Citrobacter.
Clavibacter michiganensis subsp. michiganensis NCPPB 382	NC_009478.1	148245183	443906	Bacteria; Actinobacteria; Actinobacteridae; Actinomycetales; Micrococcineae; Microbacteriaceae; Clavibacter.
Clavibacter michiganensis subsp. michiganensis NCPPB 382	NC_009479.1	148271110	443906	Bacteria; Actinobacteria; Actinobacteridae; Actinomycetales; Micrococcineae; Microbacteriaceae; Clavibacter.
Clavibacter michiganensis subsp. michiganensis NCPPB 382	NC_009480.1	148271178	443906	Bacteria; Actinobacteria; Actinobacteridae; Actinomycetales; Micrococcineae; Microbacteriaceae; Clavibacter.
Clavibacter michiganensis subsp. nebraskensis NCPPB 2581	NC_020891.1	473832060	1097677	Bacteria; Actinobacteria; Actinobacteridae; Actinomycetales; Micrococcineae; Microbacteriaceae; Clavibacter.
Clavibacter michiganensis subsp. sepedonicus	NC_010399.1	189016631	31964	Bacteria; Actinobacteria; Actinobacteridae; Actinomycetales; Micrococcineae; Microbacteriaceae; Clavibacter.
Clavibacter michiganensis subsp. sepedonicus	NC_010407.1	170780462	31964	Bacteria; Actinobacteria; Actinobacteridae; Actinomycetales; Micrococcineae; Microbacteriaceae; Clavibacter.
Clavibacter michiganensis subsp. sepedonicus	NC_010408.1	189016698	31964	Bacteria; Actinobacteria; Actinobacteridae; Actinomycetales; Micrococcineae; Microbacteriaceae; Clavibacter.
Clostridiales genomosp. BVAB3 str. UPII9-5	NC_013895.2	308513210	699246	Bacteria; Firmicutes; Clostridia; Clostridiales.
Clostridium sp. BNL1100	NC_016791.1	376259380	755731	Bacteria; Firmicutes; Clostridia; Clostridiales; Clostridiaceae; Clostridium.
Clostridium sp. SY8519	NC_015737.1	339441064	1042156	Bacteria; Firmicutes; Clostridia; Clostridiales; Clostridiaceae; Clostridium.
Clostridium acetobutylicum ATCC 824	NC_001988.2	15004705	272562	Bacteria; Firmicutes; Clostridia; Clostridiales; Clostridiaceae; Clostridium.
Clostridium acetobutylicum ATCC 824	NC_003030.1	15893298	272562	Bacteria; Firmicutes; Clostridia; Clostridiales; Clostridiaceae; Clostridium.
Clostridium acetobutylicum DSM 1731	NC_015686.1	337735032	991791	Bacteria; Firmicutes; Clostridia; Clostridiales; Clostridiaceae; Clostridium.
Clostridium acetobutylicum DSM 1731	NC_015687.1	337735209	991791	Bacteria; Firmicutes; Clostridia; Clostridiales; Clostridiaceae; Clostridium.
Clostridium acetobutylicum DSM 1731	NC_015688.1	337738947	991791	Bacteria; Firmicutes; Clostridia; Clostridiales; Clostridiaceae; Clostridium.
Clostridium acetobutylicum EA 2018	NC_017295.1	384456718	863638	Bacteria; Firmicutes; Clostridia; Clostridiales; Clostridiaceae; Clostridium.
Clostridium acetobutylicum EA 2018	NC_017296.1	384456541	863638	Bacteria; Firmicutes; Clostridia; Clostridiales; Clostridiaceae; Clostridium.
[Clostridium] acidurici 9a	NC_018657.1	407472016	1128398	Bacteria; Firmicutes; Clostridia; Clostridiales; Gottschalkia.
[Clostridium] acidurici 9a	NC_018664.1	407472532	1128398	Bacteria; Firmicutes; Clostridia; Clostridiales; Gottschalkia.
Clostridium autoethanogenum DSM 10061	NC_022592.1	554377794	1341692	Bacteria; Firmicutes; Clostridia; Clostridiales; Clostridiaceae; Clostridium.
Clostridium beijerinckii NCIMB 8052	NC_009617.1	150014892	290402	Bacteria; Firmicutes; Clostridia; Clostridiales; Clostridiaceae; Clostridium.
Clostridium botulinum A2 str. Kyoto	NC_012563.1	226947222	536232	Bacteria; Firmicutes; Clostridia; Clostridiales; Clostridiaceae; Clostridium.
Clostridium botulinum A3 str. Loch Maree	NC_010418.1	169834729	498214	Bacteria; Firmicutes; Clostridia; Clostridiales; Clostridiaceae; Clostridium.
Clostridium botulinum A3 str. Loch Maree	NC_010520.1	170758191	498214	Bacteria; Firmicutes; Clostridia; Clostridiales; Clostridiaceae; Clostridium.
Clostridium botulinum A str. ATCC 19397	NC_009697.1	153930785	441770	Bacteria; Firmicutes; Clostridia; Clostridiales; Clostridiaceae; Clostridium.
Clostridium botulinum A str. ATCC 3502	NC_009495.1	148378011	413999	Bacteria; Firmicutes; Clostridia; Clostridiales; Clostridiaceae; Clostridium.
Clostridium botulinum A str. ATCC 3502	NC_009496.1	148381586	413999	Bacteria; Firmicutes; Clostridia; Clostridiales; Clostridiaceae; Clostridium.
Clostridium botulinum A str. Hall	NC_009698.1	153934468	441771	Bacteria; Firmicutes; Clostridia; Clostridiales; Clostridiaceae; Clostridium.
Clostridium botulinum B1 str. Okra	NC_010379.1	169834533	498213	Bacteria; Firmicutes; Clostridia; Clostridiales; Clostridiaceae; Clostridium.
Clostridium botulinum B1 str. Okra	NC_010516.1	170754211	498213	Bacteria; Firmicutes; Clostridia; Clostridiales; Clostridiaceae; Clostridium.
Clostridium botulinum BKT015925	NC_015417.1	331270865	929506	Bacteria; Firmicutes; Clostridia; Clostridiales; Clostridiaceae; Clostridium.
Clostridium botulinum BKT015925	NC_015418.1	331271088	929506	Bacteria; Firmicutes; Clostridia; Clostridiales; Clostridiaceae; Clostridium.
Clostridium botulinum BKT015925	NC_015419.1	331268174	929506	Bacteria; Firmicutes; Clostridia; Clostridiales; Clostridiaceae; Clostridium.
Clostridium botulinum BKT015925	NC_015425.1	331268188	929506	Bacteria; Firmicutes; Clostridia; Clostridiales; Clostridiaceae; Clostridium.
Clostridium botulinum BKT015925	NC_015426.1	331270761	929506	Bacteria; Firmicutes; Clostridia; Clostridiales; Clostridiaceae; Clostridium.
Clostridium botulinum BKT015925	NC_015427.1	331270707	929506	Bacteria; Firmicutes; Clostridia; Clostridiales; Clostridiaceae; Clostridium.
Clostridium botulinum B str. Eklund 17B	NC_010674.1	187932320	508765	Bacteria; Firmicutes; Clostridia; Clostridiales; Clostridiaceae; Clostridium.
Clostridium botulinum B str. Eklund 17B	NC_010680.1	187935795	508765	Bacteria; Firmicutes; Clostridia; Clostridiales; Clostridiaceae; Clostridium.
Clostridium botulinum Ba4 str. 657	NC_012654.1	229587271	515621	Bacteria; Firmicutes; Clostridia; Clostridiales; Clostridiaceae; Clostridium.
Clostridium botulinum Ba4 str. 657	NC_012657.1	229599876	515621	Bacteria; Firmicutes; Clostridia; Clostridiales; Clostridiaceae; Clostridium.
Clostridium botulinum Ba4 str. 657	NC_012658.1	237793320	515621	Bacteria; Firmicutes; Clostridia; Clostridiales; Clostridiaceae; Clostridium.
Clostridium botulinum E3 str. Alaska E43	NC_010723.1	188587536	508767	Bacteria; Firmicutes; Clostridia; Clostridiales; Clostridiaceae; Clostridium.
Clostridium botulinum F str. 230613	NC_017297.1	384460459	758678	Bacteria; Firmicutes; Clostridia; Clostridiales; Clostridiaceae; Clostridium.
Clostridium botulinum F str. 230613	NC_017298.1	384463962	758678	Bacteria; Firmicutes; Clostridia; Clostridiales; Clostridiaceae; Clostridium.
Clostridium botulinum F str. Langeland	NC_009699.1	153937894	441772	Bacteria; Firmicutes; Clostridia; Clostridiales; Clostridiaceae; Clostridium.
Clostridium botulinum F str. Langeland	NC_009700.1	153941546	441772	Bacteria; Firmicutes; Clostridia; Clostridiales; Clostridiaceae; Clostridium.
Clostridium botulinum H04402 065	NC_017299.1	387816237	941968	Bacteria; Firmicutes; Clostridia; Clostridiales; Clostridiaceae; Clostridium.
Clostridium cellulolyticum H10	NC_011898.1	220927459	394503	Bacteria; Firmicutes; Clostridia; Clostridiales; Clostridiaceae; Clostridium.
Clostridium cellulovorans 743B	NC_014393.1	302872922	573061	Bacteria; Firmicutes; Clostridia; Clostridiales; Clostridiaceae; Clostridium.
[Clostridium] cf. saccharolyticum K10	NC_021047.1	479336697	717608	Bacteria; Firmicutes; Clostridia; Clostridiales; Lachnospiraceae.
[Clostridium] clariflavum DSM 19732	NC_016627.1	374294493	720554	Bacteria; Firmicutes; Clostridia; Clostridiales; Ruminococcaceae; Ruminiclostridium.
Peptoclostridium difficile 630	NC_008226.1	110666922	272563	Bacteria; Firmicutes; Clostridia; Clostridiales; Peptostreptococcaceae; Peptoclostridium.
Peptoclostridium difficile 630	NC_009089.1	126697566	272563	Bacteria; Firmicutes; Clostridia; Clostridiales; Peptostreptococcaceae; Peptoclostridium.
Peptoclostridium difficile BI1	NC_017176.1	383843667	699034	Bacteria; Firmicutes; Clostridia; Clostridiales; Peptostreptococcaceae; Peptoclostridium.
Peptoclostridium difficile BI1	NC_017177.1	383843668	699034	Bacteria; Firmicutes; Clostridia; Clostridiales; Peptostreptococcaceae; Peptoclostridium.
Peptoclostridium difficile BI1	NC_017179.1	383843669	699034	Bacteria; Firmicutes; Clostridia; Clostridiales; Peptostreptococcaceae; Peptoclostridium.
Peptoclostridium difficile CD196	NC_013315.1	260681769	645462	Bacteria; Firmicutes; Clostridia; Clostridiales; Peptostreptococcaceae; Peptoclostridium.
Peptoclostridium difficile R20291	NC_013316.1	260685375	645463	Bacteria; Firmicutes; Clostridia; Clostridiales; Peptostreptococcaceae; Peptoclostridium.
Clostridium kluyveri DSM 555	NC_009466.1	148245107	431943	Bacteria; Firmicutes; Clostridia; Clostridiales; Clostridiaceae; Clostridium.
Clostridium kluyveri DSM 555	NC_009706.1	153952670	431943	Bacteria; Firmicutes; Clostridia; Clostridiales; Clostridiaceae; Clostridium.
Clostridium kluyveri NBRC 12016	NC_011836.1	219684028	583346	Bacteria; Firmicutes; Clostridia; Clostridiales; Clostridiaceae; Clostridium.
Clostridium kluyveri NBRC 12016	NC_011837.1	219853343	583346	Bacteria; Firmicutes; Clostridia; Clostridiales; Clostridiaceae; Clostridium.
Clostridium lentocellum DSM 5427	NC_015275.1	326789139	642492	Bacteria; Firmicutes; Clostridia; Clostridiales; Lachnospiraceae; Cellulosilyticum.
Clostridium novyi NT	NC_008593.1	118442852	386415	Bacteria; Firmicutes; Clostridia; Clostridiales; Clostridiaceae; Clostridium.
Clostridium ljungdahlii DSM 13528	NC_014328.1	300853232	748727	Bacteria; Firmicutes; Clostridia; Clostridiales; Clostridiaceae; Clostridium.
Clostridium pasteurianum BC1	NC_021182.1	488768999	86416	Bacteria; Firmicutes; Clostridia; Clostridiales; Clostridiaceae; Clostridium.
Clostridium pasteurianum BC1	NC_021183.1	498827228	86416	Bacteria; Firmicutes; Clostridia; Clostridiales; Clostridiaceae; Clostridium.
Clostridium perfringens str. 13	NC_003042.1	15081479	195102	Bacteria; Firmicutes; Clostridia; Clostridiales; Clostridiaceae; Clostridium.
Clostridium perfringens str. 13	NC_003366.1	18308982	195102	Bacteria; Firmicutes; Clostridia; Clostridiales; Clostridiaceae; Clostridium.
Clostridium perfringens ATCC 13124	NC_008261.1	110798562	195103	Bacteria; Firmicutes; Clostridia; Clostridiales; Clostridiaceae; Clostridium.
Lachnoclostridium phytofermentans ISDg	NC_010001.1	160878162	357809	Bacteria; Firmicutes; Clostridia; Clostridiales; Lachnospiraceae.
Clostridium saccharobutylicum DSM 13864	NC_022571.1	550916528	1345695	Bacteria; Firmicutes; Clostridia; Clostridiales; Clostridiaceae; Clostridium.
[Clostridium] saccharolyticum WM1	NC_014376.1	302384444	610130	Bacteria; Firmicutes; Clostridia; Clostridiales; Lachnospiraceae.
Clostridium saccharoperbutylacetonicum N1-4(HMT)	NC_020291.1	451816898	931276	Bacteria; Firmicutes; Clostridia; Clostridiales; Clostridiaceae; Clostridium.
Clostridium saccharoperbutylacetonicum N1-4(HMT)	NC_020292.1	451822614	931276	Bacteria; Firmicutes; Clostridia; Clostridiales; Clostridiaceae; Clostridium.
[Clostridium] stercorarium subsp. stercorarium DSM 8532	NC_020134.1	442803496	1121335	Bacteria; Firmicutes; Clostridia; Clostridiales; Ruminococcaceae; Ruminiclostridium.
[Clostridium] stercorarium subsp. stercorarium DSM 8532	NC_020887.2	537432303	1121335	Bacteria; Firmicutes; Clostridia; Clostridiales; Ruminococcaceae; Ruminiclostridium.
Clostridium tetani 12124569	NC_022777.1	557604010	1231072	Bacteria; Firmicutes; Clostridia; Clostridiales; Clostridiaceae; Clostridium.
Clostridium tetani 12124569	NC_022778.1	557606926	1231072	Bacteria; Firmicutes; Clostridia; Clostridiales; Clostridiaceae; Clostridium.
Clostridium tetani E88	NC_004557.1	28209834	212717	Bacteria; Firmicutes; Clostridia; Clostridiales; Clostridiaceae; Clostridium.
Clostridium tetani E88	NC_004565.1	28373131	212717	Bacteria; Firmicutes; Clostridia; Clostridiales; Clostridiaceae; Clostridium.
Ruminiclostridium thermocellum ATCC 27405	NC_009012.1	125972525	203119	Bacteria; Firmicutes; Clostridia; Clostridiales; Ruminococcaceae; Ruminiclostridium.
Ruminiclostridium thermocellum DSM 1313	NC_017304.1	385777386	637887	Bacteria; Firmicutes; Clostridia; Clostridiales; Ruminococcaceae; Ruminiclostridium.
Collimonas fungivorans Ter331	NC_015856.1	340785197	1005048	Bacteria; Proteobacteria; Betaproteobacteria; Burkholderiales; Oxalobacteraceae; Collimonas.
Colwellia psychrerythraea 34H	NC_003910.7	71277742	167879	Bacteria; Proteobacteria; Gammaproteobacteria; Alteromonadales; Colwelliaceae; Colwellia.
Candidatus Symbiobacter mobilis CR	NC_022576.1	550989632	946483	Bacteria; Proteobacteria; Betaproteobacteria; Burkholderiales; Comamonadaceae.
Comamonas testosteroni CNB-1	NC_010935.1	190571920	543891	Bacteria; Proteobacteria; Betaproteobacteria; Burkholderiales; Comamonadaceae; Comamonas.
Comamonas testosteroni CNB-2	NC_013446.2	590001402	688245	Bacteria; Proteobacteria; Betaproteobacteria; Burkholderiales; Comamonadaceae; Comamonas.
Conexibacter woesei DSM 14684	NC_013739.1	284041471	469383	Bacteria; Actinobacteria; Rubrobacteridae; Solirubrobacterales; Conexibacteraceae; Conexibacter.
Coprococcus sp. ART55/1	NC_021018.1	479166807	751585	Bacteria; Firmicutes; Clostridia; Clostridiales; Lachnospiraceae; Coprococcus.
Coprococcus catus GD/7	NC_021009.1	479136967	717962	Bacteria; Firmicutes; Clostridia; Clostridiales; Lachnospiraceae; Coprococcus.
Coprothermobacter proteolyticus DSM 5265	NC_011295.1	206895078	309798	Bacteria; Firmicutes; Clostridia; Thermoanaerobacterales; Thermodesulfobiaceae; Coprothermobacter.
Coraliomargarita akajimensis DSM 45221	NC_014008.1	294053541	583355	Bacteria; Verrucomicrobia; Opitutae; Puniceicoccales; Puniceicoccaceae; Coraliomargarita.
Corallococcus coralloides DSM 2259	NC_017030.1	383452024	1144275	Bacteria; Proteobacteria; Deltaproteobacteria; Myxococcales; Cystobacterineae; Myxococcaceae; Corallococcus.
Coriobacterium glomerans PW2	NC_015389.1	328954613	700015	Bacteria; Actinobacteria; Coriobacteridae; Coriobacteriales; Coriobacterineae; Coriobacteriaceae; Coriobacterium.
Corynebacterium argentoratense DSM 44202	NC_022198.1	534701969	1348662	Bacteria; Actinobacteria; Actinobacteridae; Actinomycetales; Corynebacterineae; Corynebacteriaceae; Corynebacterium.
Corynebacterium aurimucosum ATCC 700975	NC_010813.1	189458505	548476	Bacteria; Actinobacteria; Actinobacteridae; Actinomycetales; Corynebacterineae; Corynebacteriaceae; Corynebacterium.
Corynebacterium aurimucosum ATCC 700975	NC_012590.1	227831830	548476	Bacteria; Actinobacteria; Actinobacteridae; Actinomycetales; Corynebacterineae; Corynebacteriaceae; Corynebacterium.
Corynebacterium callunae DSM 20147	NC_020506.1	470157438	1121353	Bacteria; Actinobacteria; Actinobacteridae; Actinomycetales; Corynebacterineae; Corynebacteriaceae; Corynebacterium.
Corynebacterium callunae DSM 20147	NC_020523.1	470157219	1121353	Bacteria; Actinobacteria; Actinobacteridae; Actinomycetales; Corynebacterineae; Corynebacteriaceae; Corynebacterium.
Corynebacterium callunae DSM 20147	NC_020553.1	470157235	1121353	Bacteria; Actinobacteria; Actinobacteridae; Actinomycetales; Corynebacterineae; Corynebacteriaceae; Corynebacterium.
Corynebacterium diphtheriae 241	NC_016782.1	375289729	698966	Bacteria; Actinobacteria; Actinobacteridae; Actinomycetales; Corynebacterineae; Corynebacteriaceae; Corynebacterium.
Corynebacterium diphtheriae 31A	NC_016799.1	376283503	698962	Bacteria; Actinobacteria; Actinobacteridae; Actinomycetales; Corynebacterineae; Corynebacteriaceae; Corynebacterium.
Corynebacterium diphtheriae BH8	NC_016800.1	376286528	698973	Bacteria; Actinobacteria; Actinobacteridae; Actinomycetales; Corynebacterineae; Corynebacteriaceae; Corynebacterium.
Corynebacterium diphtheriae C7 (beta)	NC_016801.1	376289208	698963	Bacteria; Actinobacteria; Actinobacteridae; Actinomycetales; Corynebacterineae; Corynebacteriaceae; Corynebacterium.
Corynebacterium diphtheriae CDCE 8392	NC_016785.1	376241700	698965	Bacteria; Actinobacteria; Actinobacteridae; Actinomycetales; Corynebacterineae; Corynebacteriaceae; Corynebacterium.
Corynebacterium diphtheriae HC01	NC_016786.1	376244562	698967	Bacteria; Actinobacteria; Actinobacteridae; Actinomycetales; Corynebacterineae; Corynebacteriaceae; Corynebacterium.
Corynebacterium diphtheriae HC02	NC_016802.1	376292118	698968	Bacteria; Actinobacteria; Actinobacteridae; Actinomycetales; Corynebacterineae; Corynebacteriaceae; Corynebacterium.
Corynebacterium diphtheriae HC03	NC_016787.1	376250168	698969	Bacteria; Actinobacteria; Actinobacteridae; Actinomycetales; Corynebacterineae; Corynebacteriaceae; Corynebacterium.
Corynebacterium diphtheriae HC04	NC_016788.1	376247367	698970	Bacteria; Actinobacteria; Actinobacteridae; Actinomycetales; Corynebacterineae; Corynebacteriaceae; Corynebacterium.
Corynebacterium diphtheriae INCA 402	NC_016783.1	375291975	698972	Bacteria; Actinobacteria; Actinobacteridae; Actinomycetales; Corynebacterineae; Corynebacteriaceae; Corynebacterium.
Corynebacterium diphtheriae NCTC 13129	NC_002935.2	38232642	257309	Bacteria; Actinobacteria; Actinobacteridae; Actinomycetales; Corynebacterineae; Corynebacteriaceae; Corynebacterium.
Corynebacterium diphtheriae PW8	NC_016789.1	376253128	698964	Bacteria; Actinobacteria; Actinobacteridae; Actinomycetales; Corynebacterineae; Corynebacteriaceae; Corynebacterium.
Corynebacterium diphtheriae VA01	NC_016790.1	376256018	698971	Bacteria; Actinobacteria; Actinobacteridae; Actinomycetales; Corynebacterineae; Corynebacteriaceae; Corynebacterium.
Corynebacterium efficiens YS-314	NC_004319.1	23577970	196164	Bacteria; Actinobacteria; Actinobacteridae; Actinomycetales; Corynebacterineae; Corynebacteriaceae; Corynebacterium.
Corynebacterium efficiens YS-314	NC_004320.1	23577986	196164	Bacteria; Actinobacteria; Actinobacteridae; Actinomycetales; Corynebacterineae; Corynebacteriaceae; Corynebacterium.
Corynebacterium efficiens YS-314	NC_004369.1	25026556	196164	Bacteria; Actinobacteria; Actinobacteridae; Actinomycetales; Corynebacterineae; Corynebacteriaceae; Corynebacterium.
Corynebacterium glutamicum K051	NC_020519.1	470173039	1204414	Bacteria; Actinobacteria; Actinobacteridae; Actinomycetales; Corynebacterineae; Corynebacteriaceae; Corynebacterium.
Corynebacterium glutamicum ATCC 13032	NC_003450.3	58036263	196627	Bacteria; Actinobacteria; Actinobacteridae; Actinomycetales; Corynebacterineae; Corynebacteriaceae; Corynebacterium.
Corynebacterium glutamicum ATCC 13032	NC_006958.1	62388892	196627	Bacteria; Actinobacteria; Actinobacteridae; Actinomycetales; Corynebacterineae; Corynebacteriaceae; Corynebacterium.
Corynebacterium glutamicum MB001	NC_022040.1	530314182	1310161	Bacteria; Actinobacteria; Actinobacteridae; Actinomycetales; Corynebacterineae; Corynebacteriaceae; Corynebacterium.
Corynebacterium glutamicum R	NC_009342.1	145294042	340322	Bacteria; Actinobacteria; Actinobacteridae; Actinomycetales; Corynebacterineae; Corynebacteriaceae; Corynebacterium.
Corynebacterium glutamicum R	NC_009343.1	145297095	340322	Bacteria; Actinobacteria; Actinobacteridae; Actinomycetales; Corynebacterineae; Corynebacteriaceae; Corynebacterium.
Corynebacterium glutamicum SCgG1	NC_021351.1	511052542	1232381	Bacteria; Actinobacteria; Actinobacteridae; Actinomycetales; Corynebacterineae; Corynebacteriaceae; Corynebacterium.
Corynebacterium glutamicum SCgG2	NC_021352.1	511055778	1232383	Bacteria; Actinobacteria; Actinobacteridae; Actinomycetales; Corynebacterineae; Corynebacteriaceae; Corynebacterium.
Corynebacterium halotolerans YIM 70093 = DSM 44683	NC_020302.1	451942744	1121362	Bacteria; Actinobacteria; Actinobacteridae; Actinomycetales; Corynebacterineae; Corynebacteriaceae; Corynebacterium.
Corynebacterium halotolerans YIM 70093 = DSM 44683	NC_020303.1	451945536	1121362	Bacteria; Actinobacteria; Actinobacteridae; Actinomycetales; Corynebacterineae; Corynebacteriaceae; Corynebacterium.
Corynebacterium jeikeium K411	NC_003080.1	15320554	306537	Bacteria; Actinobacteria; Actinobacteridae; Actinomycetales; Corynebacterineae; Corynebacteriaceae; Corynebacterium.
Corynebacterium jeikeium K411	NC_007164.1	68535062	306537	Bacteria; Actinobacteria; Actinobacteridae; Actinomycetales; Corynebacterineae; Corynebacteriaceae; Corynebacterium.
Corynebacterium kroppenstedtii DSM 44385	NC_012704.1	237784637	645127	Bacteria; Actinobacteria; Actinobacteridae; Actinomycetales; Corynebacterineae; Corynebacteriaceae; Corynebacterium.
Corynebacterium maris DSM 45190	NC_021915.1	529054381	1224163	Bacteria; Actinobacteria; Actinobacteridae; Actinomycetales; Corynebacterineae; Corynebacteriaceae; Corynebacterium.
Corynebacterium maris DSM 45190	NC_021920.1	529067771	1224163	Bacteria; Actinobacteria; Actinobacteridae; Actinomycetales; Corynebacterineae; Corynebacteriaceae; Corynebacterium.
Corynebacterium pseudotuberculosis 1002	NC_017300.1	384503605	679896	Bacteria; Actinobacteria; Actinobacteridae; Actinomycetales; Corynebacterineae; Corynebacteriaceae; Corynebacterium.
Corynebacterium pseudotuberculosis 1/06-A	NC_017308.1	387139674	1087454	Bacteria; Actinobacteria; Actinobacteridae; Actinomycetales; Corynebacterineae; Corynebacteriaceae; Corynebacterium.
Corynebacterium pseudotuberculosis 258	NC_017945.1	389849360	1168865	Bacteria; Actinobacteria; Actinobacteridae; Actinomycetales; Corynebacterineae; Corynebacteriaceae; Corynebacterium.
Corynebacterium pseudotuberculosis 267	NC_017462.1	385806437	1089446	Bacteria; Actinobacteria; Actinobacteridae; Actinomycetales; Corynebacterineae; Corynebacteriaceae; Corynebacterium.
Corynebacterium pseudotuberculosis 316	NC_016932.1	379714283	1074485	Bacteria; Actinobacteria; Actinobacteridae; Actinomycetales; Corynebacterineae; Corynebacteriaceae; Corynebacterium.
Corynebacterium pseudotuberculosis 31	NC_017730.1	386739353	1087451	Bacteria; Actinobacteria; Actinobacteridae; Actinomycetales; Corynebacterineae; Corynebacteriaceae; Corynebacterium.
Corynebacterium pseudotuberculosis 3/99-5	NC_016781.1	375287586	1087452	Bacteria; Actinobacteria; Actinobacteridae; Actinomycetales; Corynebacterineae; Corynebacteriaceae; Corynebacterium.
Corynebacterium pseudotuberculosis 42/02-A	NC_017306.1	387135561	1087453	Bacteria; Actinobacteria; Actinobacteridae; Actinomycetales; Corynebacterineae; Corynebacteriaceae; Corynebacterium.
Corynebacterium pseudotuberculosis C231	NC_017301.1	384505696	681645	Bacteria; Actinobacteria; Actinobacteridae; Actinomycetales; Corynebacterineae; Corynebacteriaceae; Corynebacterium.
Corynebacterium pseudotuberculosis CIP 52.97	NC_017307.1	387137613	935697	Bacteria; Actinobacteria; Actinobacteridae; Actinomycetales; Corynebacterineae; Corynebacteriaceae; Corynebacterium.
Corynebacterium pseudotuberculosis Cp162	NC_018019.1	392399583	1161911	Bacteria; Actinobacteria; Actinobacteridae; Actinomycetales; Corynebacterineae; Corynebacteriaceae; Corynebacterium.
Corynebacterium pseudotuberculosis FRC41	NC_014329.1	300857417	765874	Bacteria; Actinobacteria; Actinobacteridae; Actinomycetales; Corynebacterineae; Corynebacteriaceae; Corynebacterium.
Corynebacterium pseudotuberculosis I19	NC_017303.1	384507788	889513	Bacteria; Actinobacteria; Actinobacteridae; Actinomycetales; Corynebacterineae; Corynebacteriaceae; Corynebacterium.
Corynebacterium pseudotuberculosis P54B96	NC_017031.1	383313191	1117942	Bacteria; Actinobacteria; Actinobacteridae; Actinomycetales; Corynebacterineae; Corynebacteriaceae; Corynebacterium.
Corynebacterium pseudotuberculosis PAT10	NC_017305.1	384509884	935298	Bacteria; Actinobacteria; Actinobacteridae; Actinomycetales; Corynebacterineae; Corynebacteriaceae; Corynebacterium.
Corynebacterium resistens DSM 45100	NC_015673.1	336324561	662755	Bacteria; Actinobacteria; Actinobacteridae; Actinomycetales; Corynebacterineae; Corynebacteriaceae; Corynebacterium.
Cyanothece sp. PCC 7424	NC_011729.1	218437013	65393	Bacteria; Cyanobacteria; Oscillatoriophycideae; Chroococcales; Cyanothece.
Cyanothece sp. PCC 7424	NC_011730.1	218442241	65393	Bacteria; Cyanobacteria; Oscillatoriophycideae; Chroococcales; Cyanothece.
Cyanothece sp. PCC 7424	NC_011732.1	218442305	65393	Bacteria; Cyanobacteria; Oscillatoriophycideae; Chroococcales; Cyanothece.
Cyanothece sp. PCC 7424	NC_011733.1	218442325	65393	Bacteria; Cyanobacteria; Oscillatoriophycideae; Chroococcales; Cyanothece.
Cyanothece sp. PCC 7424	NC_011734.1	218442342	65393	Bacteria; Cyanobacteria; Oscillatoriophycideae; Chroococcales; Cyanothece.
Cyanothece sp. PCC 7424	NC_011737.1	218442435	65393	Bacteria; Cyanobacteria; Oscillatoriophycideae; Chroococcales; Cyanothece.
Cyanothece sp. PCC 7424	NC_011738.1	218442611	65393	Bacteria; Cyanobacteria; Oscillatoriophycideae; Chroococcales; Cyanothece.
Corynebacterium terpenotabidum Y-11	NC_021663.1	521187702	1200352	Bacteria; Actinobacteria; Actinobacteridae; Actinomycetales; Corynebacterineae; Corynebacteriaceae; Corynebacterium.
Corynebacterium ulcerans 0102	NC_018101.1	397652752	996634	Bacteria; Actinobacteria; Actinobacteridae; Actinomycetales; Corynebacterineae; Corynebacteriaceae; Corynebacterium.
Corynebacterium ulcerans 809	NC_017317.1	384514544	945711	Bacteria; Actinobacteria; Actinobacteridae; Actinomycetales; Corynebacterineae; Corynebacteriaceae; Corynebacterium.
Corynebacterium ulcerans BR-AD22	NC_015683.1	337289620	945712	Bacteria; Actinobacteria; Actinobacteridae; Actinomycetales; Corynebacterineae; Corynebacteriaceae; Corynebacterium.
Corynebacterium urealyticum DSM 7109	NC_010545.1	172039680	504474	Bacteria; Actinobacteria; Actinobacteridae; Actinomycetales; Corynebacterineae; Corynebacteriaceae; Corynebacterium.
Corynebacterium urealyticum DSM 7111	NC_020230.1	448822683	1267754	Bacteria; Actinobacteria; Actinobacteridae; Actinomycetales; Corynebacterineae; Corynebacteriaceae; Corynebacterium.
Corynebacterium variabile DSM 44702	NC_015859.1	340792956	858619	Bacteria; Actinobacteria; Actinobacteridae; Actinomycetales; Corynebacterineae; Corynebacteriaceae; Corynebacterium.
Coxiella burnetii CbuG_Q212	NC_011527.1	212211668	434923	Bacteria; Proteobacteria; Gammaproteobacteria; Legionellales; Coxiellaceae; Coxiella.
Coxiella burnetii CbuK_Q154	NC_011526.1	212208405	434924	Bacteria; Proteobacteria; Gammaproteobacteria; Legionellales; Coxiellaceae; Coxiella.
Coxiella burnetii CbuK_Q154	NC_011528.1	212217688	434924	Bacteria; Proteobacteria; Gammaproteobacteria; Legionellales; Coxiellaceae; Coxiella.
Coxiella burnetii Dugway 5J108-111	NC_009726.1	154688247	434922	Bacteria; Proteobacteria; Gammaproteobacteria; Legionellales; Coxiellaceae; Coxiella.
Coxiella burnetii Dugway 5J108-111	NC_009727.1	154705721	434922	Bacteria; Proteobacteria; Gammaproteobacteria; Legionellales; Coxiellaceae; Coxiella.
Coxiella burnetii RSA 331	NC_010115.1	161789063	360115	Bacteria; Proteobacteria; Gammaproteobacteria; Legionellales; Coxiellaceae; Coxiella.
Coxiella burnetii RSA 331	NC_010117.1	161829703	360115	Bacteria; Proteobacteria; Gammaproteobacteria; Legionellales; Coxiellaceae; Coxiella.
Coxiella burnetii RSA 493	NC_002971.3	77358712	227377	Bacteria; Proteobacteria; Gammaproteobacteria; Legionellales; Coxiellaceae; Coxiella.
Coxiella burnetii RSA 493	NC_004704.1	29648114	227377	Bacteria; Proteobacteria; Gammaproteobacteria; Legionellales; Coxiellaceae; Coxiella.
Crinalium epipsammum PCC 9333	NC_019733.1	428308248	1173022	Bacteria; Cyanobacteria; Oscillatoriophycideae; Oscillatoriales; Crinalium.
Crinalium epipsammum PCC 9333	NC_019734.1	428308292	1173022	Bacteria; Cyanobacteria; Oscillatoriophycideae; Oscillatoriales; Crinalium.
Crinalium epipsammum PCC 9333	NC_019735.1	428303616	1173022	Bacteria; Cyanobacteria; Oscillatoriophycideae; Oscillatoriales; Crinalium.
Crinalium epipsammum PCC 9333	NC_019736.1	428308343	1173022	Bacteria; Cyanobacteria; Oscillatoriophycideae; Oscillatoriales; Crinalium.
Crinalium epipsammum PCC 9333	NC_019737.1	428303659	1173022	Bacteria; Cyanobacteria; Oscillatoriophycideae; Oscillatoriales; Crinalium.
Crinalium epipsammum PCC 9333	NC_019753.1	428303693	1173022	Bacteria; Cyanobacteria; Oscillatoriophycideae; Oscillatoriales; Crinalium.
Crinalium epipsammum PCC 9333	NC_019754.1	428308168	1173022	Bacteria; Cyanobacteria; Oscillatoriophycideae; Oscillatoriales; Crinalium.
Crinalium epipsammum PCC 9333	NC_019755.1	428308218	1173022	Bacteria; Cyanobacteria; Oscillatoriophycideae; Oscillatoriales; Crinalium.
Crinalium epipsammum PCC 9333	NC_019756.1	428308241	1173022	Bacteria; Cyanobacteria; Oscillatoriophycideae; Oscillatoriales; Crinalium.
Croceibacter atlanticus HTCC2559	NC_014230.1	298206591	216432	Bacteria; Bacteroidetes; Flavobacteriia; Flavobacteriales; Flavobacteriaceae; Croceibacter.
Cronobacter sakazakii CMCC 45402	NC_023024.1	565631883	1401659	Bacteria; Proteobacteria; Gammaproteobacteria; Enterobacteriales; Enterobacteriaceae; Cronobacter.
Cronobacter sakazakii CMCC 45402	NC_023025.1	565632295	1401659	Bacteria; Proteobacteria; Gammaproteobacteria; Enterobacteriales; Enterobacteriaceae; Cronobacter.
Cronobacter sakazakii CMCC 45402	NC_023032.1	565643472	1401659	Bacteria; Proteobacteria; Gammaproteobacteria; Enterobacteriales; Enterobacteriaceae; Cronobacter.
Cronobacter sakazakii ATCC BAA-894	NC_009778.1	156932229	290339	Bacteria; Proteobacteria; Gammaproteobacteria; Enterobacteriales; Enterobacteriaceae; Cronobacter.
Cronobacter sakazakii ATCC BAA-894	NC_009779.1	156936507	290339	Bacteria; Proteobacteria; Gammaproteobacteria; Enterobacteriales; Enterobacteriaceae; Cronobacter.
Cronobacter sakazakii ATCC BAA-894	NC_009780.1	156936546	290339	Bacteria; Proteobacteria; Gammaproteobacteria; Enterobacteriales; Enterobacteriaceae; Cronobacter.
Cronobacter sakazakii ES15	NC_017933.1	389839000	1138308	Bacteria; Proteobacteria; Gammaproteobacteria; Enterobacteriales; Enterobacteriaceae; Cronobacter.
Cronobacter sakazakii SP291	NC_020260.1	449306535	956149	Bacteria; Proteobacteria; Gammaproteobacteria; Enterobacteriales; Enterobacteriaceae; Cronobacter.
Cronobacter sakazakii SP291	NC_020261.1	449306365	956149	Bacteria; Proteobacteria; Gammaproteobacteria; Enterobacteriales; Enterobacteriaceae; Cronobacter.
Cronobacter sakazakii SP291	NC_020262.1	449306421	956149	Bacteria; Proteobacteria; Gammaproteobacteria; Enterobacteriales; Enterobacteriaceae; Cronobacter.
Cronobacter sakazakii SP291	NC_020263.1	449306428	956149	Bacteria; Proteobacteria; Gammaproteobacteria; Enterobacteriales; Enterobacteriaceae; Cronobacter.
Cronobacter turicensis z3032	NC_013282.2	325295716	693216	Bacteria; Proteobacteria; Gammaproteobacteria; Enterobacteriales; Enterobacteriaceae; Cronobacter.
Cronobacter turicensis z3032	NC_013283.1	260424375	693216	Bacteria; Proteobacteria; Gammaproteobacteria; Enterobacteriales; Enterobacteriaceae; Cronobacter.
Cronobacter turicensis z3032	NC_013284.1	260585138	693216	Bacteria; Proteobacteria; Gammaproteobacteria; Enterobacteriales; Enterobacteriaceae; Cronobacter.
Cronobacter turicensis z3032	NC_013285.1	260600006	693216	Bacteria; Proteobacteria; Gammaproteobacteria; Enterobacteriales; Enterobacteriaceae; Cronobacter.
Cryptobacterium curtum DSM 15641	NC_013170.1	256826460	469378	Bacteria; Actinobacteria; Coriobacteridae; Coriobacteriales; Coriobacterineae; Coriobacteriaceae; Cryptobacterium.
Cupriavidus metallidurans CH34	NC_007971.2	291464753	266264	Bacteria; Proteobacteria; Betaproteobacteria; Burkholderiales; Burkholderiaceae; Cupriavidus.
Cupriavidus metallidurans CH34	NC_007972.2	291434858	266264	Bacteria; Proteobacteria; Betaproteobacteria; Burkholderiales; Burkholderiaceae; Cupriavidus.
Cupriavidus metallidurans CH34	NC_007973.1	94308945	266264	Bacteria; Proteobacteria; Betaproteobacteria; Burkholderiales; Burkholderiaceae; Cupriavidus.
Cupriavidus metallidurans CH34	NC_007974.2	291481467	266264	Bacteria; Proteobacteria; Betaproteobacteria; Burkholderiales; Burkholderiaceae; Cupriavidus.
Cupriavidus necator N-1	NC_015723.1	339321330	1042878	Bacteria; Proteobacteria; Betaproteobacteria; Burkholderiales; Burkholderiaceae; Cupriavidus.
Cupriavidus necator N-1	NC_015724.1	339323774	1042878	Bacteria; Proteobacteria; Betaproteobacteria; Burkholderiales; Burkholderiaceae; Cupriavidus.
Cupriavidus necator N-1	NC_015726.1	339324158	1042878	Bacteria; Proteobacteria; Betaproteobacteria; Burkholderiales; Burkholderiaceae; Cupriavidus.
Cupriavidus necator N-1	NC_015727.1	339327781	1042878	Bacteria; Proteobacteria; Betaproteobacteria; Burkholderiales; Burkholderiaceae; Cupriavidus.
Cupriavidus taiwanensis LMG 19424	NC_010528.1	188590795	977880	Bacteria; Proteobacteria; Betaproteobacteria; Burkholderiales; Burkholderiaceae; Cupriavidus.
Cupriavidus taiwanensis LMG 19424	NC_010529.1	188591327	977880	Bacteria; Proteobacteria; Betaproteobacteria; Burkholderiales; Burkholderiaceae; Cupriavidus.
Cupriavidus taiwanensis LMG 19424	NC_010530.1	188591847	977880	Bacteria; Proteobacteria; Betaproteobacteria; Burkholderiales; Burkholderiaceae; Cupriavidus.
Cyanobacterium aponinum PCC 10605	NC_019776.1	428768415	755178	Bacteria; Cyanobacteria; Oscillatoriophycideae; Chroococcales; Cyanobacterium.
Cyanobacterium aponinum PCC 10605	NC_019777.1	428771774	755178	Bacteria; Cyanobacteria; Oscillatoriophycideae; Chroococcales; Cyanobacterium.
Cyanobacterium stanieri PCC 7202	NC_019778.1	428771848	292563	Bacteria; Cyanobacteria; Oscillatoriophycideae; Chroococcales; Cyanobacterium.
Cyanobium gracile PCC 6307	NC_019675.1	427701340	292564	Bacteria; Cyanobacteria; Oscillatoriophycideae; Chroococcales; Cyanobium.
Cyanothece sp. ATCC 51142	NC_010539.1	172034820	43989	Bacteria; Cyanobacteria; Oscillatoriophycideae; Chroococcales; Cyanothece.
Cyanothece sp. ATCC 51142	NC_010541.1	172034859	43989	Bacteria; Cyanobacteria; Oscillatoriophycideae; Chroococcales; Cyanothece.
Cyanothece sp. ATCC 51142	NC_010542.1	172034885	43989	Bacteria; Cyanobacteria; Oscillatoriophycideae; Chroococcales; Cyanothece.
Cyanothece sp. ATCC 51142	NC_010543.1	172034905	43989	Bacteria; Cyanobacteria; Oscillatoriophycideae; Chroococcales; Cyanothece.
Cyanothece sp. ATCC 51142	NC_010546.1	172034917	43989	Bacteria; Cyanobacteria; Oscillatoriophycideae; Chroococcales; Cyanothece.
Cyanothece sp. ATCC 51142	NC_010547.1	172054853	43989	Bacteria; Cyanobacteria; Oscillatoriophycideae; Chroococcales; Cyanothece.
Cyanothece sp. PCC 7425	NC_011880.1	219883096	395961	Bacteria; Cyanobacteria; Oscillatoriophycideae; Chroococcales; Cyanothece.
Cyanothece sp. PCC 7425	NC_011882.1	219883409	395961	Bacteria; Cyanobacteria; Oscillatoriophycideae; Chroococcales; Cyanothece.
Cyanothece sp. PCC 7425	NC_011884.1	220905643	395961	Bacteria; Cyanobacteria; Oscillatoriophycideae; Chroococcales; Cyanothece.
Cyanothece sp. PCC 7425	NC_011885.1	220910610	395961	Bacteria; Cyanobacteria; Oscillatoriophycideae; Chroococcales; Cyanothece.
Cyanothece sp. PCC 7822	NC_014501.1	307149945	497965	Bacteria; Cyanobacteria; Oscillatoriophycideae; Chroococcales; Cyanothece.
Cyanothece sp. PCC 7822	NC_014502.1	307149708	497965	Bacteria; Cyanobacteria; Oscillatoriophycideae; Chroococcales; Cyanothece.
Cyanothece sp. PCC 7822	NC_014503.1	307149679	497965	Bacteria; Cyanobacteria; Oscillatoriophycideae; Chroococcales; Cyanothece.
Cyanothece sp. PCC 7822	NC_014504.1	307149645	497965	Bacteria; Cyanobacteria; Oscillatoriophycideae; Chroococcales; Cyanothece.
Cyanothece sp. PCC 7822	NC_014533.1	307591951	497965	Bacteria; Cyanobacteria; Oscillatoriophycideae; Chroococcales; Cyanothece.
Cyanothece sp. PCC 7822	NC_014534.1	307591289	497965	Bacteria; Cyanobacteria; Oscillatoriophycideae; Chroococcales; Cyanothece.
Cyanothece sp. PCC 7822	NC_014535.1	307591243	497965	Bacteria; Cyanobacteria; Oscillatoriophycideae; Chroococcales; Cyanothece.
Cyanothece sp. PCC 8801	NC_011721.1	218203844	41431	Bacteria; Cyanobacteria; Oscillatoriophycideae; Chroococcales; Cyanothece.
Cyanothece sp. PCC 8801	NC_011723.1	218203933	41431	Bacteria; Cyanobacteria; Oscillatoriophycideae; Chroococcales; Cyanothece.
Cyanothece sp. PCC 8801	NC_011726.1	218244892	41431	Bacteria; Cyanobacteria; Oscillatoriophycideae; Chroococcales; Cyanothece.
Cyanothece sp. PCC 8801	NC_011727.1	218249153	41431	Bacteria; Cyanobacteria; Oscillatoriophycideae; Chroococcales; Cyanothece.
Cyanothece sp. PCC 8802	NC_013160.1	256818682	395962	Bacteria; Cyanobacteria; Oscillatoriophycideae; Chroococcales; Cyanothece.
Cyanothece sp. PCC 8802	NC_013161.1	257057919	395962	Bacteria; Cyanobacteria; Oscillatoriophycideae; Chroococcales; Cyanothece.
Cyanothece sp. PCC 8802	NC_013163.1	257062240	395962	Bacteria; Cyanobacteria; Oscillatoriophycideae; Chroococcales; Cyanothece.
Cyanothece sp. PCC 8802	NC_013167.1	256823861	395962	Bacteria; Cyanobacteria; Oscillatoriophycideae; Chroococcales; Cyanothece.
Cyanothece sp. PCC 8802	NC_013168.1	256823891	395962	Bacteria; Cyanobacteria; Oscillatoriophycideae; Chroococcales; Cyanothece.
Cyclobacterium marinum DSM 745	NC_015914.1	343082721	880070	Bacteria; Bacteroidetes; Cytophagia; Cytophagales; Cyclobacteriaceae; Cyclobacterium.
Cycloclasticus sp. P1	NC_018697.1	407715264	385025	Bacteria; Proteobacteria; Gammaproteobacteria; Thiotrichales; Piscirickettsiaceae; Cycloclasticus.
Cycloclasticus zancles 7-ME	NC_021917.1	529063540	1198232	Bacteria; Proteobacteria; Gammaproteobacteria; Thiotrichales; Piscirickettsiaceae; Cycloclasticus.
Cycloclasticus zancles 7-ME	NC_021918.1	529066480	1198232	Bacteria; Proteobacteria; Gammaproteobacteria; Thiotrichales; Piscirickettsiaceae; Cycloclasticus.
Cylindrospermum stagnale PCC 7417	NC_019744.1	434389956	56107	Bacteria; Cyanobacteria; Nostocales; Nostocaceae; Cylindrospermum.
Cylindrospermum stagnale PCC 7417	NC_019757.1	434402184	56107	Bacteria; Cyanobacteria; Nostocales; Nostocaceae; Cylindrospermum.
Cylindrospermum stagnale PCC 7417	NC_019758.1	434408147	56107	Bacteria; Cyanobacteria; Nostocales; Nostocaceae; Cylindrospermum.
Cylindrospermum stagnale PCC 7417	NC_020050.1	436669979	56107	Bacteria; Cyanobacteria; Nostocales; Nostocaceae; Cylindrospermum.
Cytophaga hutchinsonii ATCC 33406	NC_008255.1	110636427	269798	Bacteria; Bacteroidetes; Cytophagia; Cytophagales; Cytophagaceae; Cytophaga.
Dactylococcopsis salina PCC 8305	NC_019780.1	428778395	13035	Bacteria; Cyanobacteria; Oscillatoriophycideae; Chroococcales; Dactylococcopsis.
Dechloromonas aromatica RCB	NC_007298.1	71905642	159087	Bacteria; Proteobacteria; Betaproteobacteria; Rhodocyclales; Rhodocyclaceae; Dechloromonas.
Dechlorosoma suillum PS	NC_016616.1	372486701	640081	Bacteria; Proteobacteria; Betaproteobacteria; Rhodocyclales; Rhodocyclaceae; Azospira.
Deferribacter desulfuricans SSM1	NC_013939.1	291278433	639282	Bacteria; Deferribacteres; Deferribacterales; Deferribacteraceae; Deferribacter.
Deferribacter desulfuricans SSM1	NC_013940.1	291280551	639282	Bacteria; Deferribacteres; Deferribacterales; Deferribacteraceae; Deferribacter.
Dehalobacter sp. DCA	NC_018866.1	409101468	1147129	Bacteria; Firmicutes; Clostridia; Clostridiales; Peptococcaceae; Dehalobacter.
Dehalobacter sp. CF	NC_018867.1	409101469	1131462	Bacteria; Firmicutes; Clostridia; Clostridiales; Peptococcaceae; Dehalobacter.
Dehalococcoides mccartyi BAV1	NC_009455.1	147668652	216389	Bacteria; Chloroflexi; Dehalococcoidia; Dehalococcoidales; Dehalococcoidaceae; Dehalococcoides.
Dehalococcoides mccartyi CBDB1	NC_007356.1	73747956	255470	Bacteria; Chloroflexi; Dehalococcoidia; Dehalococcoidales; Dehalococcoidaceae; Dehalococcoides.
Dehalococcoides mccartyi GT	NC_013890.1	289431955	633145	Bacteria; Chloroflexi; Dehalococcoidia; Dehalococcoidales; Dehalococcoidaceae; Dehalococcoides.
Dehalococcoides mccartyi VS	NC_013552.1	270307451	311424	Bacteria; Chloroflexi; Dehalococcoidia; Dehalococcoidales; Dehalococcoidaceae; Dehalococcoides.
Dehalococcoides mccartyi 195	NC_002936.3	57233530	243164	Bacteria; Chloroflexi; Dehalococcoidia; Dehalococcoidales; Dehalococcoidaceae; Dehalococcoides.
Dehalococcoides mccartyi BTF08	NC_020387.1	452204326	1193806	Bacteria; Chloroflexi; Dehalococcoidia; Dehalococcoidales; Dehalococcoidaceae; Dehalococcoides.
Dehalococcoides mccartyi DCMB5	NC_020386.1	452202845	1193807	Bacteria; Chloroflexi; Dehalococcoidia; Dehalococcoidales; Dehalococcoidaceae; Dehalococcoides.
Dehalococcoides mccartyi GY50	NC_022964.1	561112193	1388758	Bacteria; Chloroflexi; Dehalococcoidia; Dehalococcoidales; Dehalococcoidaceae; Dehalococcoides.
Dehalogenimonas lykanthroporepellens BL-DC-9	NC_014314.1	300087139	552811	Bacteria; Chloroflexi; Dehalococcoidia; Dehalogenimonas.
Deinococcus deserti VCD115	NC_012526.1	226354810	546414	Bacteria; Deinococcus-Thermus; Deinococci; Deinococcales; Deinococcaceae; Deinococcus.
Deinococcus deserti VCD115	NC_012527.1	226357404	546414	Bacteria; Deinococcus-Thermus; Deinococci; Deinococcales; Deinococcaceae; Deinococcus.
Deinococcus deserti VCD115	NC_012528.1	226357666	546414	Bacteria; Deinococcus-Thermus; Deinococci; Deinococcales; Deinococcaceae; Deinococcus.
Deinococcus deserti VCD115	NC_012529.1	226358014	546414	Bacteria; Deinococcus-Thermus; Deinococci; Deinococcales; Deinococcaceae; Deinococcus.
Deinococcus geothermalis DSM 11300	NC_008010.2	113706807	319795	Bacteria; Deinococcus-Thermus; Deinococci; Deinococcales; Deinococcaceae; Deinococcus.
Deinococcus geothermalis DSM 11300	NC_008025.1	94984109	319795	Bacteria; Deinococcus-Thermus; Deinococci; Deinococcales; Deinococcaceae; Deinococcus.
Deinococcus geothermalis DSM 11300	NC_009939.1	158421418	319795	Bacteria; Deinococcus-Thermus; Deinococci; Deinococcales; Deinococcaceae; Deinococcus.
Deinococcus gobiensis I-0	NC_017771.1	386854276	745776	Bacteria; Deinococcus-Thermus; Deinococci; Deinococcales; Deinococcaceae; Deinococcus.
Deinococcus gobiensis I-0	NC_017790.1	386855208	745776	Bacteria; Deinococcus-Thermus; Deinococci; Deinococcales; Deinococcaceae; Deinococcus.
Deinococcus gobiensis I-0	NC_017791.1	386854604	745776	Bacteria; Deinococcus-Thermus; Deinococci; Deinococcales; Deinococcaceae; Deinococcus.
Deinococcus gobiensis I-0	NC_017792.1	386858168	745776	Bacteria; Deinococcus-Thermus; Deinococci; Deinococcales; Deinococcaceae; Deinococcus.
Deinococcus gobiensis I-0	NC_017793.1	386854559	745776	Bacteria; Deinococcus-Thermus; Deinococci; Deinococcales; Deinococcaceae; Deinococcus.
Deinococcus gobiensis I-0	NC_017805.1	386858239	745776	Bacteria; Deinococcus-Thermus; Deinococci; Deinococcales; Deinococcaceae; Deinococcus.
Deinococcus gobiensis I-0	NC_017806.1	386855128	745776	Bacteria; Deinococcus-Thermus; Deinococci; Deinococcales; Deinococcaceae; Deinococcus.
Deinococcus maricopensis DSM 21211	NC_014958.1	320332618	709986	Bacteria; Deinococcus-Thermus; Deinococci; Deinococcales; Deinococcaceae; Deinococcus.
Deinococcus peraridilitoris DSM 19664	NC_019789.1	429221372	937777	Bacteria; Deinococcus-Thermus; Deinococci; Deinococcales; Deinococcaceae; Deinococcus.
Deinococcus peraridilitoris DSM 19664	NC_019790.1	429221853	937777	Bacteria; Deinococcus-Thermus; Deinococci; Deinococcales; Deinococcaceae; Deinococcus.
Deinococcus peraridilitoris DSM 19664	NC_019793.1	429217735	937777	Bacteria; Deinococcus-Thermus; Deinococci; Deinococcales; Deinococcaceae; Deinococcus.
Deinococcus proteolyticus MRP	NC_015161.1	325282255	693977	Bacteria; Deinococcus-Thermus; Deinococci; Deinococcales; Deinococcaceae; Deinococcus.
Deinococcus proteolyticus MRP	NC_015162.1	325284231	693977	Bacteria; Deinococcus-Thermus; Deinococci; Deinococcales; Deinococcaceae; Deinococcus.
Deinococcus proteolyticus MRP	NC_015163.1	325284457	693977	Bacteria; Deinococcus-Thermus; Deinococci; Deinococcales; Deinococcaceae; Deinococcus.
Deinococcus proteolyticus MRP	NC_015169.1	325284551	693977	Bacteria; Deinococcus-Thermus; Deinococci; Deinococcales; Deinococcaceae; Deinococcus.
Deinococcus proteolyticus MRP	NC_015170.1	325284806	693977	Bacteria; Deinococcus-Thermus; Deinococci; Deinococcales; Deinococcaceae; Deinococcus.
Deinococcus radiodurans R1	NC_000958.1	10957398	243230	Bacteria; Deinococcus-Thermus; Deinococci; Deinococcales; Deinococcaceae; Deinococcus.
Deinococcus radiodurans R1	NC_000959.1	10957530	243230	Bacteria; Deinococcus-Thermus; Deinococci; Deinococcales; Deinococcaceae; Deinococcus.
Deinococcus radiodurans R1	NC_001263.1	15805042	243230	Bacteria; Deinococcus-Thermus; Deinococci; Deinococcales; Deinococcaceae; Deinococcus.
Deinococcus radiodurans R1	NC_001264.1	15807672	243230	Bacteria; Deinococcus-Thermus; Deinococci; Deinococcales; Deinococcaceae; Deinococcus.
Delftia sp. Cs1-4	NC_015563.1	333911667	742013	Bacteria; Proteobacteria; Betaproteobacteria; Burkholderiales; Comamonadaceae; Delftia.
Delftia acidovorans SPH-1	NC_010002.1	160895450	398578	Bacteria; Proteobacteria; Betaproteobacteria; Burkholderiales; Comamonadaceae; Delftia.
Denitrovibrio acetiphilus DSM 12809	NC_013943.1	291285947	522772	Bacteria; Deferribacteres; Deferribacterales; Deferribacteraceae; Denitrovibrio.
Desulfarculus baarsii DSM 2075	NC_014365.1	302341444	644282	Bacteria; Proteobacteria; Deltaproteobacteria; Desulfarculales; Desulfarculaceae; Desulfarculus.
Desulfatibacillum alkenivorans AK-01	NC_011768.1	218777860	439235	Bacteria; Proteobacteria; Deltaproteobacteria; Desulfobacterales; Desulfobacteraceae; Desulfatibacillum.
Desulfitobacterium dehalogenans ATCC 51507	NC_018017.1	392391692	756499	Bacteria; Firmicutes; Clostridia; Clostridiales; Peptococcaceae; Desulfitobacterium.
Desulfitobacterium dichloroeliminans LMG P-21439	NC_019903.1	431792069	871963	Bacteria; Firmicutes; Clostridia; Clostridiales; Peptococcaceae; Desulfitobacterium.
Desulfitobacterium hafniense DCB-2	NC_011830.1	219666071	272564	Bacteria; Firmicutes; Clostridia; Clostridiales; Peptococcaceae; Desulfitobacterium.
Desulfitobacterium hafniense Y51	NC_007907.1	89892746	138119	Bacteria; Firmicutes; Clostridia; Clostridiales; Peptococcaceae; Desulfitobacterium.
Desulfobacca acetoxidans DSM 11109	NC_015388.1	328951746	880072	Bacteria; Proteobacteria; Deltaproteobacteria; Syntrophobacterales; Syntrophaceae; Desulfobacca.
Desulfobacterium autotrophicum HRM2	NC_012108.1	224367124	177437	Bacteria; Proteobacteria; Deltaproteobacteria; Desulfobacterales; Desulfobacteraceae; Desulfobacterium.
Desulfobacterium autotrophicum HRM2	NC_012109.1	224371993	177437	Bacteria; Proteobacteria; Deltaproteobacteria; Desulfobacterales; Desulfobacteraceae; Desulfobacterium.
Desulfobacula toluolica Tol2	NC_018645.1	408417460	651182	Bacteria; Proteobacteria; Deltaproteobacteria; Desulfobacterales; Desulfobacteraceae; Desulfobacula.
Desulfobulbus propionicus DSM 2032	NC_014972.1	320352146	577650	Bacteria; Proteobacteria; Deltaproteobacteria; Desulfobacterales; Desulfobulbaceae; Desulfobulbus.
Desulfocapsa sulfexigens DSM 10523	NC_020304.1	451945650	1167006	Bacteria; Proteobacteria; Deltaproteobacteria; Desulfobacterales; Desulfobulbaceae; Desulfocapsa.
Desulfocapsa sulfexigens DSM 10523	NC_020305.1	451945611	1167006	Bacteria; Proteobacteria; Deltaproteobacteria; Desulfobacterales; Desulfobulbaceae; Desulfocapsa.
Desulfococcus oleovorans Hxd3	NC_009943.1	158520017	96561	Bacteria; Proteobacteria; Deltaproteobacteria; Desulfobacterales; Desulfobacteraceae; Desulfococcus.
Desulfohalobium retbaense DSM 5692	NC_013223.1	258404138	485915	Bacteria; Proteobacteria; Deltaproteobacteria; Desulfovibrionales; Desulfohalobiaceae; Desulfohalobium.
Desulfohalobium retbaense DSM 5692	NC_013224.1	258406618	485915	Bacteria; Proteobacteria; Deltaproteobacteria; Desulfovibrionales; Desulfohalobiaceae; Desulfohalobium.
Desulfomicrobium baculatum DSM 4028	NC_013173.1	256827818	525897	Bacteria; Proteobacteria; Deltaproteobacteria; Desulfovibrionales; Desulfomicrobiaceae; Desulfomicrobium.
Desulfomonile tiedjei DSM 6799	NC_018025.1	392408409	706587	Bacteria; Proteobacteria; Deltaproteobacteria; Syntrophobacterales; Syntrophaceae; Desulfomonile.
Desulfomonile tiedjei DSM 6799	NC_018026.1	392413879	706587	Bacteria; Proteobacteria; Deltaproteobacteria; Syntrophobacterales; Syntrophaceae; Desulfomonile.
Desulfosporosinus acidiphilus SJ4	NC_018066.1	392423388	646529	Bacteria; Firmicutes; Clostridia; Clostridiales; Peptococcaceae; Desulfosporosinus.
Desulfosporosinus acidiphilus SJ4	NC_018067.1	391738065	646529	Bacteria; Firmicutes; Clostridia; Clostridiales; Peptococcaceae; Desulfosporosinus.
Desulfosporosinus acidiphilus SJ4	NC_018068.1	392423459	646529	Bacteria; Firmicutes; Clostridia; Clostridiales; Peptococcaceae; Desulfosporosinus.
Desulfosporosinus meridiei DSM 13257	NC_018515.1	402570638	768704	Bacteria; Firmicutes; Clostridia; Clostridiales; Peptococcaceae; Desulfosporosinus.
Desulfosporosinus orientis DSM 765	NC_016584.1	374992780	768706	Bacteria; Firmicutes; Clostridia; Clostridiales; Peptococcaceae; Desulfosporosinus.
Desulfotalea psychrophila LSv54	NC_006138.1	51243852	177439	Bacteria; Proteobacteria; Deltaproteobacteria; Desulfobacterales; Desulfobulbaceae; Desulfotalea.
Desulfotalea psychrophila LSv54	NC_006139.1	51246971	177439	Bacteria; Proteobacteria; Deltaproteobacteria; Desulfobacterales; Desulfobulbaceae; Desulfotalea.
Desulfotalea psychrophila LSv54	NC_006140.1	51247073	177439	Bacteria; Proteobacteria; Deltaproteobacteria; Desulfobacterales; Desulfobulbaceae; Desulfotalea.
Desulfotomaculum acetoxidans DSM 771	NC_013216.1	258513366	485916	Bacteria; Firmicutes; Clostridia; Clostridiales; Peptococcaceae; Desulfotomaculum.
Desulfotomaculum carboxydivorans CO-1-SRB	NC_015565.1	333922237	868595	Bacteria; Firmicutes; Clostridia; Clostridiales; Peptococcaceae; Desulfotomaculum.
Desulfotomaculum gibsoniae DSM 7213	NC_021184.1	488773889	767817	Bacteria; Firmicutes; Clostridia; Clostridiales; Peptococcaceae; Desulfotomaculum.
Desulfotomaculum kuznetsovii DSM 6115	NC_015573.1	333977506	760568	Bacteria; Firmicutes; Clostridia; Clostridiales; Peptococcaceae; Desulfotomaculum.
Desulfotomaculum reducens MI-1	NC_009253.1	134297881	349161	Bacteria; Firmicutes; Clostridia; Clostridiales; Peptococcaceae; Desulfotomaculum.
Desulfotomaculum ruminis DSM 2154	NC_015589.1	334338613	696281	Bacteria; Firmicutes; Clostridia; Clostridiales; Peptococcaceae; Desulfotomaculum.
Desulfovibrio aespoeensis Aspo-2	NC_014844.1	317151727	643562	Bacteria; Proteobacteria; Deltaproteobacteria; Desulfovibrionales; Desulfovibrionaceae; Desulfovibrio.
Desulfovibrio africanus str. Walvis Bay	NC_016629.1	374298386	690850	Bacteria; Proteobacteria; Deltaproteobacteria; Desulfovibrionales; Desulfovibrionaceae; Desulfovibrio.
Desulfovibrio alaskensis G20	NC_007519.1	78355047	207559	Bacteria; Proteobacteria; Deltaproteobacteria; Desulfovibrionales; Desulfovibrionaceae; Desulfovibrio.
Desulfovibrio desulfuricans subsp. desulfuricans str. ATCC 27774	NC_011883.1	220903286	525146	Bacteria; Proteobacteria; Deltaproteobacteria; Desulfovibrionales; Desulfovibrionaceae; Desulfovibrio.
Desulfovibrio desulfuricans ND132	NC_016803.1	376294792	641491	Bacteria; Proteobacteria; Deltaproteobacteria; Desulfovibrionales; Desulfovibrionaceae; Desulfovibrio.
Desulfovibrio gigas DSM 1382 = ATCC 19364	NC_022436.1	545625500	1121448	Bacteria; Proteobacteria; Deltaproteobacteria; Desulfovibrionales; Desulfovibrionaceae; Desulfovibrio.
Desulfovibrio gigas DSM 1382 = ATCC 19364	NC_022444.1	545640361	1121448	Bacteria; Proteobacteria; Deltaproteobacteria; Desulfovibrionales; Desulfovibrionaceae; Desulfovibrio.
Desulfovibrio hydrothermalis AM13 = DSM 14728	NC_019953.1	433637022	1121451	Bacteria; Proteobacteria; Deltaproteobacteria; Desulfovibrionales; Desulfovibrionaceae; Desulfovibrio.
Desulfovibrio hydrothermalis AM13 = DSM 14728	NC_020055.1	436839709	1121451	Bacteria; Proteobacteria; Deltaproteobacteria; Desulfovibrionales; Desulfovibrionaceae; Desulfovibrio.
Desulfovibrio hydrothermalis	NC_022578.1	551588049	191026	Bacteria; Proteobacteria; Deltaproteobacteria; Desulfovibrionales; Desulfovibrionaceae; Desulfovibrio.
Desulfovibrio hydrothermalis	NC_022579.1	551593593	191026	Bacteria; Proteobacteria; Deltaproteobacteria; Desulfovibrionales; Desulfovibrionaceae; Desulfovibrio.
Desulfovibrio magneticus RS-1	NC_012795.1	239828745	573370	Bacteria; Proteobacteria; Deltaproteobacteria; Desulfovibrionales; Desulfovibrionaceae; Desulfovibrio.
Desulfovibrio magneticus RS-1	NC_012796.1	239904639	573370	Bacteria; Proteobacteria; Deltaproteobacteria; Desulfovibrionales; Desulfovibrionaceae; Desulfovibrio.
Desulfovibrio magneticus RS-1	NC_012797.1	239835334	573370	Bacteria; Proteobacteria; Deltaproteobacteria; Desulfovibrionales; Desulfovibrionaceae; Desulfovibrio.
Desulfovibrio piezophilus C1TLV30	NC_020409.1	452850707	1322246	Bacteria; Proteobacteria; Deltaproteobacteria; Desulfovibrionales; Desulfovibrionaceae; Desulfovibrio.
Desulfovibrio salexigens DSM 2638	NC_012881.1	242277482	526222	Bacteria; Proteobacteria; Deltaproteobacteria; Desulfovibrionales; Desulfovibrionaceae; Desulfovibrio.
Desulfovibrio vulgaris DP4	NC_008741.1	120586808	391774	Bacteria; Proteobacteria; Deltaproteobacteria; Desulfovibrionales; Desulfovibrionaceae; Desulfovibrio.
Desulfovibrio vulgaris DP4	NC_008751.1	120601051	391774	Bacteria; Proteobacteria; Deltaproteobacteria; Desulfovibrionales; Desulfovibrionaceae; Desulfovibrio.
Desulfovibrio vulgaris str. Hildenborough	NC_002937.3	46562128	882	Bacteria; Proteobacteria; Deltaproteobacteria; Desulfovibrionales; Desulfovibrionaceae; Desulfovibrio.
Desulfovibrio vulgaris str. Hildenborough	NC_005863.1	46562129	882	Bacteria; Proteobacteria; Deltaproteobacteria; Desulfovibrionales; Desulfovibrionaceae; Desulfovibrio.
Desulfovibrio vulgaris RCH1	NC_017310.1	387151873	573059	Bacteria; Proteobacteria; Deltaproteobacteria; Desulfovibrionales; Desulfovibrionaceae; Desulfovibrio.
Desulfovibrio vulgaris RCH1	NC_017311.1	387133886	573059	Bacteria; Proteobacteria; Deltaproteobacteria; Desulfovibrionales; Desulfovibrionaceae; Desulfovibrio.
Desulfovibrio vulgaris str. 'Miyazaki F'	NC_011769.1	218885109	883	Bacteria; Proteobacteria; Deltaproteobacteria; Desulfovibrionales; Desulfovibrionaceae; Desulfovibrio.
Desulfurispirillum indicum S5	NC_014836.1	317050199	653733	Bacteria; Chrysiogenetes; Chrysiogenales; Chrysiogenaceae; Desulfurispirillum.
Desulfurivibrio alkaliphilus AHT2	NC_014216.1	297567992	589865	Bacteria; Proteobacteria; Deltaproteobacteria; Desulfobacterales; Desulfobulbaceae; Desulfurivibrio.
Desulfurobacterium thermolithotrophum DSM 11699	NC_015185.1	325294206	868864	Bacteria; Aquificae; Desulfurobacteriales; Desulfurobacteriaceae; Desulfurobacterium.
Desulfurococcus fermentans DSM 16532	NC_018001.1	390937752	768672	Archaea; Crenarchaeota; Thermoprotei; Desulfurococcales; Desulfurococcaceae; Desulfurococcus.
Desulfurococcus kamchatkensis 1221n	NC_011766.1	218883314	490899	Archaea; Crenarchaeota; Thermoprotei; Desulfurococcales; Desulfurococcaceae; Desulfurococcus.
Desulfurococcus mucosus DSM 2162	NC_014961.1	320100209	765177	Archaea; Crenarchaeota; Thermoprotei; Desulfurococcales; Desulfurococcaceae; Desulfurococcus.
Dichelobacter nodosus VCS1703A	NC_009446.1	146328629	246195	Bacteria; Proteobacteria; Gammaproteobacteria; Cardiobacteriales; Cardiobacteriaceae; Dichelobacter.
Dickeya dadantii 3937	NC_014500.1	307128764	198628	Bacteria; Proteobacteria; Gammaproteobacteria; Enterobacteriales; Enterobacteriaceae; Dickeya.
Dickeya dadantii Ech586	NC_013592.1	271498578	590409	Bacteria; Proteobacteria; Gammaproteobacteria; Enterobacteriales; Enterobacteriaceae; Dickeya.
Dickeya dadantii Ech703	NC_012880.1	242237460	579405	Bacteria; Proteobacteria; Gammaproteobacteria; Enterobacteriales; Enterobacteriaceae; Dickeya.
Dickeya zeae Ech1591	NC_012912.1	251787652	561229	Bacteria; Proteobacteria; Gammaproteobacteria; Enterobacteriales; Enterobacteriaceae; Dickeya.
Dictyoglomus thermophilum H-6-12	NC_011297.1	206900094	309799	Bacteria; Dictyoglomi; Dictyoglomales; Dictyoglomaceae; Dictyoglomus.
Dictyoglomus turgidum DSM 6724	NC_011661.1	217966449	515635	Bacteria; Dictyoglomi; Dictyoglomales; Dictyoglomaceae; Dictyoglomus.
Dinoroseobacter shibae DFL 12 = DSM 16493	NC_009952.1	159042556	398580	Bacteria; Proteobacteria; Alphaproteobacteria; Rhodobacterales; Rhodobacteraceae; Dinoroseobacter.
Dinoroseobacter shibae DFL 12 = DSM 16493	NC_009955.1	159046135	398580	Bacteria; Proteobacteria; Alphaproteobacteria; Rhodobacterales; Rhodobacteraceae; Dinoroseobacter.
Dinoroseobacter shibae DFL 12 = DSM 16493	NC_009956.1	159046331	398580	Bacteria; Proteobacteria; Alphaproteobacteria; Rhodobacterales; Rhodobacteraceae; Dinoroseobacter.
Dinoroseobacter shibae DFL 12 = DSM 16493	NC_009957.1	159046469	398580	Bacteria; Proteobacteria; Alphaproteobacteria; Rhodobacterales; Rhodobacteraceae; Dinoroseobacter.
Dinoroseobacter shibae DFL 12 = DSM 16493	NC_009958.1	159046605	398580	Bacteria; Proteobacteria; Alphaproteobacteria; Rhodobacterales; Rhodobacteraceae; Dinoroseobacter.
Dinoroseobacter shibae DFL 12 = DSM 16493	NC_009959.1	159046676	398580	Bacteria; Proteobacteria; Alphaproteobacteria; Rhodobacterales; Rhodobacteraceae; Dinoroseobacter.
Dyadobacter fermentans DSM 18053	NC_013037.1	255033817	471854	Bacteria; Bacteroidetes; Cytophagia; Cytophagales; Cytophagaceae; Dyadobacter.
Echinicola vietnamensis DSM 17526	NC_019904.1	431795410	926556	Bacteria; Bacteroidetes; Cytophagia; Cytophagales; Cyclobacteriaceae; Echinicola.
Spiribacter salinus M19-40	NC_021291.1	507523953	1260251	Bacteria; Proteobacteria; Gammaproteobacteria; Chromatiales; Ectothiorhodospiraceae; Spiribacter.
Edwardsiella ictaluri 93-146	NC_012779.2	417358931	634503	Bacteria; Proteobacteria; Gammaproteobacteria; Enterobacteriales; Enterobacteriaceae; Edwardsiella.
Edwardsiella piscicida C07-087	NC_020796.1	470461182	1288122	Bacteria; Proteobacteria; Gammaproteobacteria; Enterobacteriales; Enterobacteriaceae; Edwardsiella.
Edwardsiella tarda EIB202	NC_013508.1	269137358	498217	Bacteria; Proteobacteria; Gammaproteobacteria; Enterobacteriales; Enterobacteriaceae; Edwardsiella.
Edwardsiella tarda EIB202	NC_013509.1	268593652	498217	Bacteria; Proteobacteria; Gammaproteobacteria; Enterobacteriales; Enterobacteriaceae; Edwardsiella.
Edwardsiella tarda FL6-60	NC_017309.1	387866146	718251	Bacteria; Proteobacteria; Gammaproteobacteria; Enterobacteriales; Enterobacteriaceae; Edwardsiella.
Edwardsiella tarda FL6-60	NC_017318.1	387134041	718251	Bacteria; Proteobacteria; Gammaproteobacteria; Enterobacteriales; Enterobacteriaceae; Edwardsiella.
Eggerthella sp. YY7918	NC_015738.1	339443684	502558	Bacteria; Actinobacteria; Coriobacteridae; Coriobacteriales; Coriobacterineae; Coriobacteriaceae; Eggerthella.
Eggerthella lenta DSM 2243	NC_013204.1	257789778	479437	Bacteria; Actinobacteria; Coriobacteridae; Coriobacteriales; Coriobacterineae; Coriobacteriaceae; Eggerthella.
Ehrlichia canis str. Jake	NC_007354.1	73666633	269484	Bacteria; Proteobacteria; Alphaproteobacteria; Rickettsiales; Anaplasmataceae; Ehrlichia.
Ehrlichia chaffeensis str. Arkansas	NC_007799.1	88657561	205920	Bacteria; Proteobacteria; Alphaproteobacteria; Rickettsiales; Anaplasmataceae; Ehrlichia.
Ehrlichia muris AS145	NC_023063.1	568132683	1423892	Bacteria; Proteobacteria; Alphaproteobacteria; Rickettsiales; Anaplasmataceae; Ehrlichia.
Ehrlichia ruminantium str. Gardel	NC_006831.1	58616727	302409	Bacteria; Proteobacteria; Alphaproteobacteria; Rickettsiales; Anaplasmataceae; Ehrlichia.
Ehrlichia ruminantium str. Welgevonden	NC_005295.2	57238731	254945	Bacteria; Proteobacteria; Alphaproteobacteria; Rickettsiales; Anaplasmataceae; Ehrlichia.
Ehrlichia ruminantium str. Welgevonden	NC_006832.1	58578664	254945	Bacteria; Proteobacteria; Alphaproteobacteria; Rickettsiales; Anaplasmataceae; Ehrlichia.
Elusimicrobium minutum Pei191	NC_010644.1	187250423	445932	Bacteria; Elusimicrobia; Elusimicrobia; Elusimicrobiales; Elusimicrobiaceae; Elusimicrobium.
Emticicia oligotrophica DSM 17448	NC_018742.1	408671447	929562	Bacteria; Bacteroidetes; Cytophagia; Cytophagales; Cytophagaceae; Emticicia.
Emticicia oligotrophica DSM 17448	NC_018743.1	408671740	929562	Bacteria; Bacteroidetes; Cytophagia; Cytophagales; Cytophagaceae; Emticicia.
Emticicia oligotrophica DSM 17448	NC_018744.1	408671611	929562	Bacteria; Bacteroidetes; Cytophagia; Cytophagales; Cytophagaceae; Emticicia.
Emticicia oligotrophica DSM 17448	NC_018745.1	408671635	929562	Bacteria; Bacteroidetes; Cytophagia; Cytophagales; Cytophagaceae; Emticicia.
Emticicia oligotrophica DSM 17448	NC_018748.1	408671769	929562	Bacteria; Bacteroidetes; Cytophagia; Cytophagales; Cytophagaceae; Emticicia.
Emticicia oligotrophica DSM 17448	NC_018749.1	408671659	929562	Bacteria; Bacteroidetes; Cytophagia; Cytophagales; Cytophagaceae; Emticicia.
Enterobacter sp. 638	NC_009425.1	146284526	399742	Bacteria; Proteobacteria; Gammaproteobacteria; Enterobacteriales; Enterobacteriaceae; Enterobacter.
Enterobacter sp. 638	NC_009436.1	146309667	399742	Bacteria; Proteobacteria; Gammaproteobacteria; Enterobacteriales; Enterobacteriaceae; Enterobacter.
Enterobacter sp. R4-368	NC_021492.1	512583411	1166130	Bacteria; Proteobacteria; Gammaproteobacteria; Enterobacteriales; Enterobacteriaceae; Enterobacter.
Enterobacter sp. R4-368	NC_021500.1	512647881	1166130	Bacteria; Proteobacteria; Gammaproteobacteria; Enterobacteriales; Enterobacteriaceae; Enterobacter.
Enterobacter aerogenes EA1509E	NC_020180.1	444324184	935296	Bacteria; Proteobacteria; Gammaproteobacteria; Enterobacteriales; Enterobacteriaceae; Enterobacter.
Enterobacter aerogenes EA1509E	NC_020181.1	444350194	935296	Bacteria; Proteobacteria; Gammaproteobacteria; Enterobacteriales; Enterobacteriaceae; Enterobacter.
Enterobacter aerogenes EA1509E	NC_020182.1	444324407	935296	Bacteria; Proteobacteria; Gammaproteobacteria; Enterobacteriales; Enterobacteriaceae; Enterobacter.
Enterobacter aerogenes KCTC 2190	NC_015663.1	336246508	1028307	Bacteria; Proteobacteria; Gammaproteobacteria; Enterobacteriales; Enterobacteriaceae; Enterobacter.
Enterobacter asburiae LF7a	NC_015963.1	345301597	640513	Bacteria; Proteobacteria; Gammaproteobacteria; Enterobacteriales; Enterobacteriaceae; Enterobacter; Enterobacter cloacae complex.
Enterobacter asburiae LF7a	NC_015968.1	345297184	640513	Bacteria; Proteobacteria; Gammaproteobacteria; Enterobacteriales; Enterobacteriaceae; Enterobacter; Enterobacter cloacae complex.
Enterobacter asburiae LF7a	NC_015969.1	345301759	640513	Bacteria; Proteobacteria; Gammaproteobacteria; Enterobacteriales; Enterobacteriaceae; Enterobacter; Enterobacter cloacae complex.
Enterobacter cloacae subsp. cloacae ATCC 13047	NC_014107.1	295697839	716541	Bacteria; Proteobacteria; Gammaproteobacteria; Enterobacteriales; Enterobacteriaceae; Enterobacter; Enterobacter cloacae complex.
Enterobacter cloacae subsp. cloacae ATCC 13047	NC_014108.1	295698114	716541	Bacteria; Proteobacteria; Gammaproteobacteria; Enterobacteriales; Enterobacteriaceae; Enterobacter; Enterobacter cloacae complex.
Enterobacter cloacae subsp. cloacae ATCC 13047	NC_014121.1	296100371	716541	Bacteria; Proteobacteria; Gammaproteobacteria; Enterobacteriales; Enterobacteriaceae; Enterobacter; Enterobacter cloacae complex.
Enterobacter cloacae subsp. cloacae ENHKU01	NC_018405.1	401761514	1211025	Bacteria; Proteobacteria; Gammaproteobacteria; Enterobacteriales; Enterobacteriaceae; Enterobacter; Enterobacter cloacae complex.
Enterobacter cloacae EcWSU1	NC_016514.1	365968300	1045856	Bacteria; Proteobacteria; Gammaproteobacteria; Enterobacteriales; Enterobacteriaceae; Enterobacter; Enterobacter cloacae complex.
Enterobacter cloacae EcWSU1	NC_016515.1	365972835	1045856	Bacteria; Proteobacteria; Gammaproteobacteria; Enterobacteriales; Enterobacteriaceae; Enterobacter; Enterobacter cloacae complex.
Enterobacter cloacae subsp. cloacae NCTC 9394	NC_021046.1	479270911	718254	Bacteria; Proteobacteria; Gammaproteobacteria; Enterobacteriales; Enterobacteriaceae; Enterobacter; Enterobacter cloacae complex.
Enterobacter lignolyticus SCF1	NC_014618.1	311277332	701347	Bacteria; Proteobacteria; Gammaproteobacteria; Enterobacteriales; Enterobacteriaceae; Enterobacter; Enterobacter cloacae complex.
Enterobacter cloacae subsp. dissolvens SDM	NC_018079.1	392976867	1104326	Bacteria; Proteobacteria; Gammaproteobacteria; Enterobacteriales; Enterobacteriaceae; Enterobacter; Enterobacter cloacae complex.
Enterobacteriaceae bacterium strain FGI 57	NC_020063.1	440285501	693444	Bacteria; Proteobacteria; Gammaproteobacteria; Enterobacteriales; Enterobacteriaceae.
Enterococcus sp. 7L76	NC_021023.1	479179495	657310	Bacteria; Firmicutes; Bacilli; Lactobacillales; Enterococcaceae; Enterococcus.
Enterococcus casseliflavus EC20	NC_020995.1	478483683	565655	Bacteria; Firmicutes; Bacilli; Lactobacillales; Enterococcaceae; Enterococcus.
Enterococcus faecalis D32	NC_018221.1	397698583	1206105	Bacteria; Firmicutes; Bacilli; Lactobacillales; Enterococcaceae; Enterococcus.
Enterococcus faecalis D32	NC_018222.1	397698492	1206105	Bacteria; Firmicutes; Bacilli; Lactobacillales; Enterococcaceae; Enterococcus.
Enterococcus faecalis D32	NC_018223.1	397698507	1206105	Bacteria; Firmicutes; Bacilli; Lactobacillales; Enterococcaceae; Enterococcus.
Enterococcus faecalis OG1RF	NC_017316.1	384511964	474186	Bacteria; Firmicutes; Bacilli; Lactobacillales; Enterococcaceae; Enterococcus.
Enterococcus faecalis str. Symbioflor 1	NC_019770.1	428765681	1261557	Bacteria; Firmicutes; Bacilli; Lactobacillales; Enterococcaceae; Enterococcus.
Enterococcus faecalis V583	NC_004668.1	29374661	226185	Bacteria; Firmicutes; Bacilli; Lactobacillales; Enterococcaceae; Enterococcus.
Enterococcus faecalis V583	NC_004669.1	29377803	226185	Bacteria; Firmicutes; Bacilli; Lactobacillales; Enterococcaceae; Enterococcus.
Enterococcus faecalis V583	NC_004670.1	29377876	226185	Bacteria; Firmicutes; Bacilli; Lactobacillales; Enterococcaceae; Enterococcus.
Enterococcus faecalis V583	NC_004671.1	29377895	226185	Bacteria; Firmicutes; Bacilli; Lactobacillales; Enterococcaceae; Enterococcus.
Enterococcus faecium Aus0004	NC_017022.1	383327320	1155766	Bacteria; Firmicutes; Bacilli; Lactobacillales; Enterococcaceae; Enterococcus.
Enterococcus faecium Aus0004	NC_017023.1	383315346	1155766	Bacteria; Firmicutes; Bacilli; Lactobacillales; Enterococcaceae; Enterococcus.
Enterococcus faecium Aus0004	NC_017024.1	383315276	1155766	Bacteria; Firmicutes; Bacilli; Lactobacillales; Enterococcaceae; Enterococcus.
Enterococcus faecium Aus0004	NC_017032.1	383315282	1155766	Bacteria; Firmicutes; Bacilli; Lactobacillales; Enterococcaceae; Enterococcus.
Enterococcus faecium Aus0085	NC_021987.1	529229871	1305849	Bacteria; Firmicutes; Bacilli; Lactobacillales; Enterococcaceae; Enterococcus.
Enterococcus faecium Aus0085	NC_021988.1	529230034	1305849	Bacteria; Firmicutes; Bacilli; Lactobacillales; Enterococcaceae; Enterococcus.
Enterococcus faecium Aus0085	NC_021989.1	529230077	1305849	Bacteria; Firmicutes; Bacilli; Lactobacillales; Enterococcaceae; Enterococcus.
Enterococcus faecium Aus0085	NC_021990.1	529230090	1305849	Bacteria; Firmicutes; Bacilli; Lactobacillales; Enterococcaceae; Enterococcus.
Enterococcus faecium Aus0085	NC_021994.1	529232713	1305849	Bacteria; Firmicutes; Bacilli; Lactobacillales; Enterococcaceae; Enterococcus.
Enterococcus faecium Aus0085	NC_021995.1	529235635	1305849	Bacteria; Firmicutes; Bacilli; Lactobacillales; Enterococcaceae; Enterococcus.
Enterococcus faecium Aus0085	NC_021996.1	529235714	1305849	Bacteria; Firmicutes; Bacilli; Lactobacillales; Enterococcaceae; Enterococcus.
Enterococcus faecium DO	NC_017960.1	389867183	333849	Bacteria; Firmicutes; Bacilli; Lactobacillales; Enterococcaceae; Enterococcus.
Enterococcus faecium DO	NC_017961.1	389870257	333849	Bacteria; Firmicutes; Bacilli; Lactobacillales; Enterococcaceae; Enterococcus.
Enterococcus faecium DO	NC_017962.1	389870171	333849	Bacteria; Firmicutes; Bacilli; Lactobacillales; Enterococcaceae; Enterococcus.
Enterococcus faecium DO	NC_017963.1	389869887	333849	Bacteria; Firmicutes; Bacilli; Lactobacillales; Enterococcaceae; Enterococcus.
Enterococcus faecium NRRL B-2354	NC_020207.1	447911521	1104325	Bacteria; Firmicutes; Bacilli; Lactobacillales; Enterococcaceae; Enterococcus.
Enterococcus faecium NRRL B-2354	NC_020208.1	447914114	1104325	Bacteria; Firmicutes; Bacilli; Lactobacillales; Enterococcaceae; Enterococcus.
Enterococcus hirae ATCC 9790	NC_015845.1	340620745	768486	Bacteria; Firmicutes; Bacilli; Lactobacillales; Enterococcaceae; Enterococcus.
Enterococcus hirae ATCC 9790	NC_018081.1	392987295	768486	Bacteria; Firmicutes; Bacilli; Lactobacillales; Enterococcaceae; Enterococcus.
Vibrio sp. EJY3	NC_016613.1	375264031	1116375	Bacteria; Proteobacteria; Gammaproteobacteria; Vibrionales; Vibrionaceae; Vibrio.
Vibrio sp. EJY3	NC_016614.1	375262319	1116375	Bacteria; Proteobacteria; Gammaproteobacteria; Vibrionales; Vibrionaceae; Vibrio.
Enterococcus mundtii QU 25	NC_022878.1	558684762	1300150	Bacteria; Firmicutes; Bacilli; Lactobacillales; Enterococcaceae; Enterococcus.
Enterococcus mundtii QU 25	NC_022879.1	558687663	1300150	Bacteria; Firmicutes; Bacilli; Lactobacillales; Enterococcaceae; Enterococcus.
Enterococcus mundtii QU 25	NC_022880.1	558687842	1300150	Bacteria; Firmicutes; Bacilli; Lactobacillales; Enterococcaceae; Enterococcus.
Enterococcus mundtii QU 25	NC_022881.1	558687879	1300150	Bacteria; Firmicutes; Bacilli; Lactobacillales; Enterococcaceae; Enterococcus.
Enterococcus mundtii QU 25	NC_022883.1	558688140	1300150	Bacteria; Firmicutes; Bacilli; Lactobacillales; Enterococcaceae; Enterococcus.
Enterococcus mundtii QU 25	NC_022884.1	558688223	1300150	Bacteria; Firmicutes; Bacilli; Lactobacillales; Enterococcaceae; Enterococcus.
Erwinia sp. Ejp617	NC_017442.1	385785382	215689	Bacteria; Proteobacteria; Gammaproteobacteria; Enterobacteriales; Enterobacteriaceae; Erwinia.
Erwinia sp. Ejp617	NC_017443.1	385785441	215689	Bacteria; Proteobacteria; Gammaproteobacteria; Enterobacteriales; Enterobacteriaceae; Erwinia.
Erwinia sp. Ejp617	NC_017444.1	385785417	215689	Bacteria; Proteobacteria; Gammaproteobacteria; Enterobacteriales; Enterobacteriaceae; Erwinia.
Erwinia sp. Ejp617	NC_017445.1	385785459	215689	Bacteria; Proteobacteria; Gammaproteobacteria; Enterobacteriales; Enterobacteriaceae; Erwinia.
Erwinia sp. Ejp617	NC_017446.1	385785434	215689	Bacteria; Proteobacteria; Gammaproteobacteria; Enterobacteriales; Enterobacteriaceae; Erwinia.
Erwinia sp. Ejp617	NC_017447.1	385785424	215689	Bacteria; Proteobacteria; Gammaproteobacteria; Enterobacteriales; Enterobacteriaceae; Erwinia.
Erwinia amylovora ATCC 49946	NC_013971.1	292897734	716540	Bacteria; Proteobacteria; Gammaproteobacteria; Enterobacteriales; Enterobacteriaceae; Erwinia.
Erwinia amylovora ATCC 49946	NC_013972.1	293386373	716540	Bacteria; Proteobacteria; Gammaproteobacteria; Enterobacteriales; Enterobacteriaceae; Erwinia.
Erwinia amylovora ATCC 49946	NC_013973.1	293386419	716540	Bacteria; Proteobacteria; Gammaproteobacteria; Enterobacteriales; Enterobacteriaceae; Erwinia.
Erwinia amylovora CFBP1430	NC_013957.1	291615522	665029	Bacteria; Proteobacteria; Gammaproteobacteria; Enterobacteriales; Enterobacteriaceae; Erwinia.
Erwinia amylovora CFBP1430	NC_013961.1	292486492	665029	Bacteria; Proteobacteria; Gammaproteobacteria; Enterobacteriales; Enterobacteriaceae; Erwinia.
Erwinia billingiae Eb661	NC_014304.1	300781822	634500	Bacteria; Proteobacteria; Gammaproteobacteria; Enterobacteriales; Enterobacteriaceae; Erwinia.
Erwinia billingiae Eb661	NC_014305.1	300713132	634500	Bacteria; Proteobacteria; Gammaproteobacteria; Enterobacteriales; Enterobacteriaceae; Erwinia.
Erwinia billingiae Eb661	NC_014306.1	300714588	634500	Bacteria; Proteobacteria; Gammaproteobacteria; Enterobacteriales; Enterobacteriaceae; Erwinia.
Erwinia pyrifoliae DSM 12163	NC_017388.1	384551508	644651	Bacteria; Proteobacteria; Gammaproteobacteria; Enterobacteriales; Enterobacteriaceae; Erwinia.
[truncated: 3,203 more rows]
