# Supplementary material for: Major bacterial lineages are essentially devoid of CRISPR-Cas viral defence systems
Source: Nat Commun. 2016 Feb 3;7:10613. doi: 10.1038/ncomms10613 (PMC4742961; doi:10.1038/ncomms10613)
Supplement: Supplementary Data 6 — cas operons identified in NCBI complete microbial genomes. [file ncomms10613-s7.xlsx]

## Sheet: Sheet1
Supplementary Data 6: cas operons identified in NCBI complete microbial genomes.
GI	ORF No.	Genome	Taxonomic group	Cas type	Operon architecturea
225871699	738	Acidobacterium capsulatum ATCC 51196	Acidobacteria	I-C	cas2_I_II_III--cas1_I-C--cas4_I-A_I-B_I-C_I-D_II-B--cas7_I-C--cas8c_I-C--cas5_I-C--#--cas3''_I
347753732	91	Candidatus Chloracidobacterium thermophilum B	Acidobacteria	I-U	cas3_I--csx17_I-U--csb1_I-U--csb2_I-U
347755961	142	Candidatus Chloracidobacterium thermophilum B	Acidobacteria	I-U	cas3_I--csx17_I-U--csb1_I-U
347755961	337	Candidatus Chloracidobacterium thermophilum B	Acidobacteria	I-C	cas2_I_II_III--cas1_I-II-III--cas5_I-C--cas7_I-C--cas8c_I-C--cas3_I--cas6-I-III
347755961	801	Candidatus Chloracidobacterium thermophilum B	Acidobacteria	I-U	cas2_I_II_III--cas1_I-II-III--#--cas3_I--csb2_I-U--csb1_I-U
347753732	163	Candidatus Chloracidobacterium thermophilum B	Acidobacteria	III-B	cas10_III--cmr3_III-B--cmr4_III-B--csm6_III-A--cmr5_III-B--cmr6_III-B
347753732	46	Candidatus Chloracidobacterium thermophilum B	Acidobacteria	III-B	cas10_III--cmr3_III-B--cmr4_III-B--cmr5_III-B--cmr6_III-B--csm6_III-A
116619145	874	Candidatus Solibacter usitatus Ellin6076	Acidobacteria	III-A	cas10_III--#--csm3_III-A--csm4_III-A--csm5_III-A
256370824	946	Acidimicrobium ferrooxidans DSM 10331	Actinobacteria	I-E	cas2_I-E--cas1_I-E--cas6_I-E--cas5_I-E--cas7_I-E--cse2_I-E--cse1_I-E--cas3_I
117927211	1946	Acidothermus cellulolyticus 11B	Actinobacteria	II-?	cas1_II--csn1
532456681	5729	Amycolatopsis mediterranei RB	Actinobacteria	I-E	cas3_I--#--cse1_I-E--cse2_I-E--cas7_I-E--cas5_I-E--cas6_I-E
399533820	5729	Amycolatopsis mediterranei S699	Actinobacteria	I-E	cas3_I--#--cse1_I-E--cse2_I-E--cas7_I-E--cas5_I-E--cas6_I-E
384145136	5934	Amycolatopsis mediterranei S699	Actinobacteria	I-E	cas3_I--#--cse1_I-E--cse2_I-E--cas7_I-E--cas5_I-E--cas6_I-E
300781937	5729	Amycolatopsis mediterranei U32	Actinobacteria	I-E	cas3_I--#--cse1_I-E--cse2_I-E--cas7_I-E--cas5_I-E--cas6_I-E
297570613	1670	Arcanobacterium haemolyticum DSM 20595	Actinobacteria	I-E	cas2_I-E--cas1_I-E--cas3_I--cas6_I-E--#--cse2_I-E--cas7_I-E--cas5_I-E
119025018	1180	Bifidobacterium adolescentis ATCC 15703	Actinobacteria	I-C	cas2_I_II_III--cas1_I-C--cas4_I-A_I-B_I-C_I-D_II-B--cas7_I-C--cas8c_I-C--cas8c_I-C--cas5_I-C--cas3_I
386866198	1344	Bifidobacterium animalis subsp. animalis ATCC 25527	Actinobacteria	I-E	cas2_I-E--cas1_I-E--cas6_I-E--cas5_I-E--cas7_I-E--cse2_I-E--cse1_I-E--cas3_I
219682499	504	Bifidobacterium animalis subsp. lactis AD011	Actinobacteria	I-U	cas1_I-II-III--csb1_I-U--cas3_I
549471505	1366	Bifidobacterium animalis subsp. lactis ATCC 27673	Actinobacteria	I-E	cas2_I-E--cas1_I-E--cas6_I-E--cas5_I-E--cas7_I-E--cse2_I-E--cse1_I-E--#--cas3_I
387819930	1261	Bifidobacterium animalis subsp. lactis B420	Actinobacteria	I-U	cas1_I-II-III--cas2_I_II_III--csb1_I-U--#--cas3_I--csb3_I-U
384189768	184	Bifidobacterium animalis subsp. lactis BB-12	Actinobacteria	I-U	cas1_I-II-III--#--csb1_I-U--#--cas3_I--csb3_I-U
387821585	1290	Bifidobacterium animalis subsp. lactis Bi-07	Actinobacteria	I-U	cas1_I-II-III--cas2_I_II_III--csb1_I-U--#--cas3_I--csb3_I-U
241190066	1255	Bifidobacterium animalis subsp. lactis Bl-04	Actinobacteria	I-U	cas1_I-II-III--cas2_I_II_III--csb1_I-U--#--cas3_I--csb3_I-U
518656469	1221	Bifidobacterium animalis subsp. lactis Bl12	Actinobacteria	I-U	cas1_I-II-III--cas2_I_II_III--csb1_I-U--#--cas3_I--csb3_I-U
452892165	1221	Bifidobacterium animalis subsp. lactis BLC1	Actinobacteria	I-U	cas1_I-II-III--cas2_I_II_III--csb1_I-U--#--cas3_I--csb3_I-U
384191411	1332	Bifidobacterium animalis subsp. lactis CNCM I-2494	Actinobacteria	I-U	cas1_I-II-III--#--csb1_I-U--#--cas3_I--csb3_I-U
241195472	1254	Bifidobacterium animalis subsp. lactis DSM 10140	Actinobacteria	I-U	cas1_I-II-III--cas2_I_II_III--csb1_I-U--#--cas3_I--csb3_I-U
384194622	1261	Bifidobacterium animalis subsp. lactis V9	Actinobacteria	I-U	cas1_I-II-III--cas2_I_II_III--csb1_I-U--#--cas3_I--csb3_I-U
408500253	1391	Bifidobacterium asteroides PRL2011	Actinobacteria	I-E	cas2_I-E--cas1_I-E--cas6_I-E--cas5_I-E--cas7_I-E--cse2_I-E--cse1_I-E--cas3_I
310286520	207	Bifidobacterium bifidum S17	Actinobacteria	II-?	cas1_II--csn1
384196195	1304	Bifidobacterium breve ACS-071-V-Sch8b	Actinobacteria	I-C	cas2_I_II_III--cas1_I-C--cas4_I-A_I-B_I-C_I-D_II-B--cas7_I-C--cas8c_I-C--cas3_I
476417161	1344	Bifidobacterium breve UCC2003	Actinobacteria	I-C	cas2_I_II_III--cas1_I-C--cas4_I-A_I-B_I-C_I-D_II-B--cas7_I-C--cas8c_I-C--cas5_I-C--cas3_I
283454959	1174	Bifidobacterium dentium Bd1	Actinobacteria	II-?	cas1_II--csn1
283454959	1531	Bifidobacterium dentium Bd1	Actinobacteria	I-C	cas1_I-C--cas8c_I-C--cas5_I-C--cas3_I
189438863	1899	Bifidobacterium longum DJO10A	Actinobacteria	II-?	cas2_I_II_III--cas1_II--csn1
312132275	1798	Bifidobacterium longum subsp. longum BBMN68	Actinobacteria	I-E	cas1_I-E--cas6_I-E--cas5_I-E--cas7_I-E--cse2_I-E--cse1_I-E--cas3_I
384200575	369	Bifidobacterium longum subsp. longum KACC 91563	Actinobacteria	II-?	cas1_II--csn1
470201995	636	Bifidobacterium thermophilum RBL67	Actinobacteria	I-C	cas2_I_II_III--cas1_I-C--cas4_I-A_I-B_I-C_I-D_II-B--cas7_I-C--cas8c_I-C--cas5_I-C--cas3_I
256389232	3836	Catenulispora acidiphila DSM 44928	Actinobacteria	I-E	cas2_I-E--cas1_I-E--cas6_I-E--cas5_I-E--cas7_I-E--cse2_I-E--cse1_I-E
332668532	502	Cellulomonas fimi ATCC 484	Actinobacteria	I-E	cas1_I-E--cas6_I-E--cas5_I-E--cas7_I-E--cse2_I-E--cse1_I-E--cas3_I
328954613	1702	Coriobacterium glomerans PW2	Actinobacteria	II-A	csn1--cas1_II--cas2_I_II_III--csn2
328954613	407	Coriobacterium glomerans PW2	Actinobacteria	I-E	cas2_I-E--cas1_I-E--cas6_I-E--cas5_I-E--cas7_I-E--cse2_I-E--cse1_I-E--cas3_I
227831830	897	Corynebacterium aurimucosum ATCC 700975	Actinobacteria	I-E	cas2_I-E--cas1_I-E--cas6_I-E--cas5_I-E--cas7_I-E--cse1_I-E--cas3_I
375289729	2082	Corynebacterium diphtheriae 241	Actinobacteria	I-E	cas2_I-E--cas1_I-E--cas3_I--cas6_I-E--#--cse2_I-E--cas7_I-E--cas5_I-E
375289729	34	Corynebacterium diphtheriae 241	Actinobacteria	II-?	cas2_I_II_III--cas1_II--csn1
376283503	36	Corynebacterium diphtheriae 31A	Actinobacteria	II-?	cas2_I_II_III--cas1_II--csn1
376286528	38	Corynebacterium diphtheriae BH8	Actinobacteria	II-?	cas2_I_II_III--cas1_II--csn1
376289208	35	Corynebacterium diphtheriae C7 (beta)	Actinobacteria	II-?	cas2_I_II_III--cas1_II--csn1
376241700	32	Corynebacterium diphtheriae CDCE 8392	Actinobacteria	I-E	cas2_I-E--cas1_I-E--cas6_I-E--cas5_I-E--cas7_I-E--cse2_I-E--cse1_I-E--cas3_I
376244562	2085	Corynebacterium diphtheriae HC01	Actinobacteria	I-E	cas2_I-E--cas1_I-E--cas3_I--cas6_I-E--#--cse2_I-E--cas7_I-E--cas5_I-E
376244562	34	Corynebacterium diphtheriae HC01	Actinobacteria	II-?	cas2_I_II_III--cas1_II--csn1
376292118	36	Corynebacterium diphtheriae HC02	Actinobacteria	II-?	cas2_I_II_III--cas1_II--csn1
376250168	38	Corynebacterium diphtheriae HC03	Actinobacteria	I-E	cas2_I-E--cas1_I-E--cas6_I-E--cas5_I-E--cas7_I-E--cse2_I-E--cse1_I-E--cas3_I
376247367	34	Corynebacterium diphtheriae HC04	Actinobacteria	I-E	cas2_I-E--cas1_I-E--cas6_I-E--cas5_I-E--cas7_I-E--cse2_I-E--cse1_I-E--cas3_I
375291975	34	Corynebacterium diphtheriae INCA 402	Actinobacteria	I-E	cas2_I-E--cas1_I-E--cas6_I-E--cas5_I-E--cas7_I-E--cse2_I-E--cse1_I-E--cas3_I
38232642	2107	Corynebacterium diphtheriae NCTC 13129	Actinobacteria	I-E	cas2_I-E--cas1_I-E--cas3_I--cas6_I-E--#--cse2_I-E--cas7_I-E--cas5_I-E
38232642	36	Corynebacterium diphtheriae NCTC 13129	Actinobacteria	II-?	cas2_I_II_III--cas1_II--csn1
376253128	30	Corynebacterium diphtheriae PW8	Actinobacteria	I-E	cas2_I-E--cas1_I-E--cas6_I-E--cas5_I-E--cas7_I-E--cse2_I-E--cse1_I-E--cas3_I
376256018	33	Corynebacterium diphtheriae VA01	Actinobacteria	II-?	cas2_I_II_III--cas1_II--csn1
68535062	643	Corynebacterium jeikeium K411	Actinobacteria	I-E	cas1_I-E--cas6_I-E--cas5_I-E--cas7_I-E--cse2_I-E--cse1_I-E--cas3_I
389849360	27	Corynebacterium pseudotuberculosis 258	Actinobacteria	I-E	cas5_I-E--cas7_I-E
389849360	1642	Corynebacterium pseudotuberculosis 258	Actinobacteria	I-E	cas2_I-E--cas1_I-E--cas3_I--cas6_I-E
386739353	25	Corynebacterium pseudotuberculosis 31	Actinobacteria	I-E	cas5_I-E--cas7_I-E
379714283	1673	Corynebacterium pseudotuberculosis 316	Actinobacteria	I-E	cas1_I-E--cas2_I-E
392399583	1577	Corynebacterium pseudotuberculosis Cp162	Actinobacteria	I-E	cas1_I-E--cas2_I-E
336324561	2062	Corynebacterium resistens DSM 45100	Actinobacteria	I-E	cas1_I-E--cas6_I-E--cas5_I--cas7_I-E--cse2_I-E--cse1_I-E--cas3_I
521187702	2316	Corynebacterium terpenotabidum Y-11	Actinobacteria	I-E	cas2_I-E--cas1_I-E--cas6_I-E--cas5_I-E--cas7_I-E--cse2_I-E--cse1_I-E--cas3_I
397652752	29	Corynebacterium ulcerans 0102	Actinobacteria	I-E	cas2_I-E--cas1_I-E--cas3_I--cas6_I-E--#--#--cas7_I-E--cas5_I-E
397652752	104	Corynebacterium ulcerans 0102	Actinobacteria	I-U	cas2_I_II_III--cas1_I-II-III--csb3_I-U--cas3_I--#--csb1_I-U
384514544	30	Corynebacterium ulcerans 809	Actinobacteria	I-E	cas2_I-E--cas1_I-E--cas3_I--cas6_I-E--#--#--cas7_I-E--cas5_I-E
384514544	107	Corynebacterium ulcerans 809	Actinobacteria	I-U	cas2_I_II_III--cas1_I-II-III--csb3_I-U--cas3_I--#--csb1_I-U
337289620	28	Corynebacterium ulcerans BR-AD22	Actinobacteria	I-E	cas2_I-E--cas1_I-E--cas3_I--cas6_I-E--#--#--cas7_I-E--cas5_I-E
337289620	102	Corynebacterium ulcerans BR-AD22	Actinobacteria	I-U	cas2_I_II_III--cas1_I-II-III--csb3_I-U--cas3_I--#--csb1_I-U
172039680	1960	Corynebacterium urealyticum DSM 7109	Actinobacteria	I-E	cas2_I-E--cas1_I-E--cas6_I-E--cas5_I-E--cas7_I-E--cse2_I-E--cse1_I-E--cas3_I
448822683	1877	Corynebacterium urealyticum DSM 7111	Actinobacteria	I-E	cas1_I-E--cas6_I-E--cas5_I-E--cas7_I-E--cse2_I-E--cse1_I-E--cas3_I
257789778	1942	Eggerthella lenta DSM 2243	Actinobacteria	I-C	cas2_I_II_III--cas1_I-C--cas4_I-A_I-B_I-C_I-D_II-B--cas7_I-C--cas8c_I-C--cas5_I-C--cas3''_I
339443684	2296	Eggerthella sp. YY7918	Actinobacteria	II-A	csn1--cas1_II--cas2_I_II_III--csn2
339443684	1757	Eggerthella sp. YY7918	Actinobacteria	I-C	cas2_I_II_III--#--cas7_I-C--cas8c_I-C--cas5_I-C--cas3_I--cas3''_I
111219505	439	Frankia alni ACN14a	Actinobacteria	I-E	cas2_I-E--cas1_I-E--cas6_I-E--cas5_I-E--cas7_I-E--cse2_I-E--cse1_I-E--cas3_I
111219505	5427	Frankia alni ACN14a	Actinobacteria	I-?	cas2_I_II_III--cas1_I-B--cas4_I-A_I-B_I-C_I-D_II-B--cas3_I--cas7_I-C--#--cas6-I-III
86738724	16	Frankia sp. CcI3	Actinobacteria	I-E	cas2_I-E--cas1_I-E--cas6_I-E--cas5_I-E--cas7_I-E--cse2_I-E--cse1_I-E--cas3_I
86738724	3303	Frankia sp. CcI3	Actinobacteria	I-C	cas2_I_II_III--cas1_I-C--cas4_I-A_I-B_I-C_I-D_II-B--cas7_I-C--cas8c_I-C--cas5_I-C--cas3_I
158311867	1364	Frankia sp. EAN1pec	Actinobacteria	I-C	cas2_I_II_III--cas4_I-A_I-B_I-C_I-D_II-B--cas3_I--cas5_I--cas7_I-C--#--cas6-I-III
283782520	713	Gardnerella vaginalis 409-05	Actinobacteria	I-E	cas2_I-E--cas1_I-E--cas6_I-E--cas5_I-E--cas7_I-E--cse2_I-E--cse1_I-E--cas3_I
311113888	665	Gardnerella vaginalis ATCC 14019	Actinobacteria	I-E	cas2_I-E--cas1_I-E--cas6_I-E--cas5_I-E--cas7_I-E--cse2_I-E--cse1_I-E--#--cas3_I
378715556	3484	Gordonia polyisoprenivorans VH2	Actinobacteria	I-U	cas2_I_II_III--cas1_I-II-III--csb2_I-U--csb1_I-U--csx17_I-U--cas3_I
479173639	329	Gordonibacter pamelaeae 7-10-1-b	Actinobacteria	II-A	csn1--cas2_I_II_III--csn2
357386972	532	Kitasatospora setae KM-6054	Actinobacteria	I-E	cas2_I-E--cas1_I-E--cas6_I-E--cas5_I-E--cas7_I-E--cse2_I-E--cse1_I-E--cas3_I
357386972	6374	Kitasatospora setae KM-6054	Actinobacteria	I-E	cas2_I-E--cas1_I-E--cas6_I-E--cas5_I-E--cas7_I-E--cse2_I-E
336115651	1132	Microlunatus phosphovorus NM-1	Actinobacteria	I-U	csx10--ramp_I_III--#--#--#--#--cas1_I-II-III--cas2_I_II_III--#--#--#--#--ramp_I_III
298345126	255	Mobiluncus curtisii ATCC 43063	Actinobacteria	I-E	cas2_I-E--cas1_I-E--cas6_I-E--cas5_I-E--cas3''_I
339630083	2744	Mycobacterium africanum GM041182	Actinobacteria	III-A	cas2_I_II_III--cas1_I-II-III--csm5_III-A--csm3_III-A--csm2_III-A--cas10_III--cas6-I-III
31791177	2814	Mycobacterium bovis AF2122/97	Actinobacteria	III-A	cas2_I_II_III--cas1_I-II-III--csm6_III-A--csm5_III-A--csm4_III-A--csm3_III-A--csm2_III-A--cas10_III--cas6-I-III
461474881	2914	Mycobacterium bovis BCG str. Korea 1168P	Actinobacteria	III-A	cas2_I_II_III--cas1_I-II-III--csm6_III-A--csm5_III-A--csm4_III-A--csm3_III-A--csm2_III-A--cas10_III--cas6-I-III
378769743	2806	Mycobacterium bovis BCG str. Mexico	Actinobacteria	III-A	cas2_I_II_III--cas1_I-II-III--csm6_III-A--csm5_III-A--csm4_III-A--csm3_III-A--csm2_III-A--cas10_III--cas6-I-III
121635883	2810	Mycobacterium bovis BCG str. Pasteur 1173P2	Actinobacteria	III-A	cas2_I_II_III--cas1_I-II-III--csm6_III-A--csm5_III-A--csm4_III-A--csm3_III-A--csm2_III-A--cas10_III--cas6-I-III
224988383	2802	Mycobacterium bovis BCG str. Tokyo 172	Actinobacteria	III-A	cas2_I_II_III--cas1_I-II-III--csm6_III-A--csm5_III-A--csm4_III-A--csm3_III-A--csm2_III-A--cas10_III--cas6-I-III
340625033	2779	Mycobacterium canettii CIPT 140010059	Actinobacteria	III-A	cas10_III--csm2_III-A--csm3_III-A--csm4_III-A--csm5_III-A--csm6_III-A--cas1_I-II-III--cas2_I_II_III
433625088	2846	Mycobacterium canettii CIPT 140060008	Actinobacteria	III-A	cas2_I_II_III--cas1_I-II-III--csm6_III-A--csm5_III-A--csm4_III-A--csm3_III-A--csm2_III-A--cas10_III--cas6-I-III
433640128	2876	Mycobacterium canettii CIPT 140070008	Actinobacteria	I-U	cas2_I_II_III--cas1_I-II-III--csb2_I-U--csb1_I-U--csx17_I-U--cas3_I
433629070	2843	Mycobacterium canettii CIPT 140070010	Actinobacteria	I-U	cas2_I_II_III--cas1_I-II-III--csb2_I-U--csb1_I-U--csx17_I-U--cas3_I
433629070	2592	Mycobacterium canettii CIPT 140070010	Actinobacteria	I-C	cas2_I_II_III--cas1_I-C--cas4_I-A_I-B_I-C_I-D_II-B--cas7_I-C--cas8c_I-C--cas5_I-C--cas3_I
433633012	2865	Mycobacterium canettii CIPT 140070017	Actinobacteria	I-U	cas2_I_II_III--cas1_I-II-III--csb2_I-U--csb1_I-U--csx17_I-U--cas3_I
433644438	138	Mycobacterium smegmatis JS623	Actinobacteria	I-E	cas3_I--cse1_I-E--cse2_I-E--cas7_I-E--cas5_I-E--cas6_I-E
479053932	2847	Mycobacterium tuberculosis 7199-99	Actinobacteria	III-A	cas2_I_II_III--cas1_I-II-III--csm6_III-A--csm5_III-A--csm4_III-A--csm3_III-A--csm2_III-A--cas10_III--cas6-I-III
494694380	2798	Mycobacterium tuberculosis CAS/NITR204	Actinobacteria	III-A	cas2_I_II_III--cas1_I-II-III--csm6_III-A--csm5_III-A--csm4_III-A--csm3_III-A--csm2_III-A--cas10_III--cas6-I-III
506924386	2974	Mycobacterium tuberculosis CCDC5079	Actinobacteria	III-A	cas6-I-III--cas10_III--csm2_III-A--csm3_III-A--csm4_III-A
385993125	2583	Mycobacterium tuberculosis CCDC5079	Actinobacteria	III-A	cas6-I-III--cas10_III--csm2_III-A--csm3_III-A
385989534	2551	Mycobacterium tuberculosis CCDC5180	Actinobacteria	III-A	cas6-I-III--cas10_III--csm2_III-A--csm3_III-A
50953765	2985	Mycobacterium tuberculosis CDC1551	Actinobacteria	III-A	cas2_I_II_III--cas1_I-II-III--csm6_III-A--csm5_III-A--csm4_III-A--csm3_III-A--csm2_III-A--cas10_III--cas6-I-III
385996772	2829	Mycobacterium tuberculosis CTRI-2	Actinobacteria	III-A	cas2_I_II_III--cas1_I-II-III--csm6_III-A--csm5_III-A--csm4_III-A--csm3_III-A--csm2_III-A--cas10_III--cas6-I-III
525672878	2813	Mycobacterium tuberculosis EAI5	Actinobacteria	III-A	cas2_I_II_III--cas1_I-II-III--csm6_III-A--csm5_III-A--csm4_III-A--csm3_III-A--csm2_III-A--cas10_III--cas6-I-III
494698361	2888	Mycobacterium tuberculosis EAI5/NITR206	Actinobacteria	III-A	cas2_I_II_III--cas1_I-II-III--csm6_III-A--csm5_III-A--csm4_III-A--csm3_III-A--csm2_III-A--cas10_III--cas6-I-III
148821191	2814	Mycobacterium tuberculosis F11	Actinobacteria	III-A	cas2_I_II_III--cas1_I-II-III--csm6_III-A--csm5_III-A--csm4_III-A--csm3_III-A--csm2_III-A--cas10_III--cas6-I-III
148659757	2901	Mycobacterium tuberculosis H37Ra	Actinobacteria	III-A	cas2_I_II_III--cas1_I-II-III--csm6_III-A--csm5_III-A--csm4_III-A--csm3_III-A--csm2_III-A--cas10_III--cas6-I-III
561108321	2896	Mycobacterium tuberculosis H37Rv	Actinobacteria	III-A	cas2_I_II_III--cas1_I-II-III--csm6_III-A--csm5_III-A--csm4_III-A--csm3_III-A--csm2_III-A--cas10_III--cas6-I-III
448814763	2822	Mycobacterium tuberculosis H37Rv	Actinobacteria	III-A	cas2_I_II_III--cas1_I-II-III--csm6_III-A--csm5_III-A--csm4_III-A--csm3_III-A--csm2_III-A--cas10_III--cas6-I-III
253796915	1176	Mycobacterium tuberculosis KZN 1435	Actinobacteria	III-A	cas2_I_II_III--cas1_I-II-III--csm6_III-A--csm5_III-A--csm4_III-A--csm3_III-A--csm2_III-A--cas10_III--cas6-I-III
375294201	1158	Mycobacterium tuberculosis KZN 4207	Actinobacteria	III-A	cas2_I_II_III--cas1_I-II-III--csm6_III-A--csm5_III-A--csm4_III-A--csm3_III-A--csm2_III-A--cas10_III--cas6-I-III
392430409	1158	Mycobacterium tuberculosis KZN 605	Actinobacteria	III-A	cas2_I_II_III--cas1_I-II-III--csm6_III-A--csm5_III-A--csm4_III-A--csm3_III-A--csm2_III-A--cas10_III--cas6-I-III
383305933	2636	Mycobacterium tuberculosis RGTB327	Actinobacteria	III-A	cas2_I_II_III--cas1_I-II-III--csm6_III-A--csm5_III-A--csm4_III-A--csm3_III-A--csm2_III-A--cas10_III--cas6-I-III
386003090	2598	Mycobacterium tuberculosis RGTB423	Actinobacteria	III-A	cas2_I_II_III--cas1_I-II-III--csm6_III-A--csm5_III-A--csm3_III-A--csm2_III-A--cas10_III--cas6-I-III
479312833	2941	Mycobacterium tuberculosis str. Beijing/NITR203	Actinobacteria	III-A	cas1_I-II-III--csm6_III-A--csm5_III-A--csm3_III-A--csm2_III-A--cas10_III--cas6-I-III
471335784	3044	Mycobacterium tuberculosis str. Erdman = ATCC 35801	Actinobacteria	III-A	cas2_I_II_III--cas1_I-II-III--#--csm6_III-A--csm5_III-A--#--csm5_III-A--csm4_III-A--csm3_III-A--csm2_III-A--cas10_III--cas6-I-III
544161316	2892	Mycobacterium tuberculosis str. Haarlem	Actinobacteria	III-A	cas2_I_II_III--cas1_I-II-III--csm6_III-A--csm5_III-A--csm4_III-A--csm3_III-A--csm2_III-A--cas10_III--cas6-I-III
494690659	2626	Mycobacterium tuberculosis str. Haarlem/NITR202	Actinobacteria	III-A	cas1_I-II-III--csm6_III-A--csm5_III-A--csm4_III-A--csm2_III-A
392384721	2722	Mycobacterium tuberculosis UT205	Actinobacteria	III-A	cas2_I_II_III--cas1_I-II-III--csm6_III-A--csm5_III-A--csm4_III-A--csm3_III-A--csm2_III-A--cas10_III--cas6-I-III
258650271	2946	Nakamurella multipartita DSM 44233	Actinobacteria	I-E	cas2_I-E--cas1_I-E--cas6_I-E--cas5_I-E--cas7_I-E--cse2_I-E--cse1_I-E--cas3_I
407641178	4730	Nocardia brasiliensis ATCC 700358	Actinobacteria	I-E	cas6_I-E--cas5_I-E--cas7_I-E--cse2_I-E--cse1_I-E
54021964	4430	Nocardia farcinica IFM 10152	Actinobacteria	I-E	cas1_I-E--cas6_I-E--cas5_I-E--cas7_I-E--cse2_I-E--cse1_I-E--cas3_I
403507510	5312	Nocardiopsis alba ATCC BAA-2165	Actinobacteria	I-E	cas6_I-E--cas5_I-E--cas7_I-E--cse1_I-E
297558985	1266	Nocardiopsis dassonvillei subsp. dassonvillei DSM 43111	Actinobacteria	I-E	cas2_I-E--cas1_I-E--cas6_I-E--cas5_I-E--cas7_I-E--cse2_I-E--cse1_I-E
302334808	1209	Olsenella uli DSM 7084	Actinobacteria	II-A	csn1--cas1_II--cas2_I_II_III--csn2
410864597	2898	Propionibacterium acidipropionici ATCC 4875	Actinobacteria	I-E	cas2_I-E--cas1_I-E--cas6_I-E--cas5_I-E--cas7_I-E--cse1_I-E--cas3_I
386069650	694	Propionibacterium acnes ATCC 11828	Actinobacteria	I-E	cas2_I-E--cas1_I-E--cas6_I-E--cas5_I-E--cas7_I-E--cse2_I-E--cse1_I-E--cas3_I
480328235	1	Propionibacterium avidum 44067	Actinobacteria	I-E	cas2_I-E--cas1_I-E--cas6_I-E--cas5_I-E--cas7_I-E--cse2_I-E--cse1_I-E--cas3_I
297625198	379	Propionibacterium freudenreichii subsp. shermanii CIRM-BIA1	Actinobacteria	I-U	cas2_I_II_III--cas1_I-II-III--csb3_I-U--cas3_I--#--csb1_I-U
397668839	2529	Propionibacterium propionicum F0230a	Actinobacteria	I-U	cas2_I_II_III--cas1_I-II-III--csx17_I-U--cas3_I
397668839	571	Propionibacterium propionicum F0230a	Actinobacteria	I-U	cas2_I_II_III--cas1_I-II-III--#--csb1_I-U
311111670	2107	Rothia dentocariosa ATCC 17931	Actinobacteria	I-U	cas4_I-A_I-B_I-C_I-D_II-B--csb3_I-U--cas3_I--#--csb1_I-U
283457089	1162	Rothia mucilaginosa DY-18	Actinobacteria	I-U	cas1_I-II-III--cas2_I_II_III--csb1_I-U--#--#--cas3_I--csb3_I-U
108802856	252	Rubrobacter xylanophilus DSM 9941	Actinobacteria	I-A	cas2_I_II_III--cas1_I-B--csm6_III-A--cmr6_III-B--cmr5_III-B--cmr4_III-B--cmr3_III-B--cas10_III--cmr1_III-B--csx1_III-U--cas4_I-A_I-B_I-C_I-D_II-B--cas3_I--cas5_I-B--cas7_I-B--cas8a1_I-A--cas6_I-A
108802856	252	Rubrobacter xylanophilus DSM 9941	Actinobacteria	III-B	cas2_I_II_III--cas1_I-B--csm6_III-A--cmr6_III-B--cmr5_III-B--cmr4_III-B--cmr3_III-B--cas10_III--cmr1_III-B--csx1_III-U--cas4_I-A_I-B_I-C_I-D_II-B--cas3_I--cas5_I-B--cas7_I-B--cas8a1_I-A--cas6_I-A
257054089	1971	Saccharomonospora viridis DSM 43017	Actinobacteria	III-?	ramp_I_III--cas10_III--#--csx10--ramp_I_III
257054089	1337	Saccharomonospora viridis DSM 43017	Actinobacteria	I-E	cas3_I--cse1_I-E--cse2_I-E--cas7_I-E--cas5_I-E--cas6_I-E
257054089	1649	Saccharomonospora viridis DSM 43017	Actinobacteria	I-E	cas2_I-E--cas1_I-E--cas6_I-E--cas5_I-E--cas7_I-E--cse2_I-E--cse1_I-E--cas3_I
257054089	1663	Saccharomonospora viridis DSM 43017	Actinobacteria	I-E	cas2_I-E--cas1_I-E--cas6_I-E--cas5_I-E--cas7_I-E--cse2_I-E--cse1_I-E--cas3_I
134096620	4997	Saccharopolyspora erythraea NRRL 2338	Actinobacteria	III-?	cas10_III--#--csx10--ramp_I_III--#--#--#--#--cas2_I_II_III--cas1_I-II-III
433601838	1952	Saccharothrix espanaensis DSM 44229	Actinobacteria	I-E	cas2_I-E--cas1_I-E--cas6_I-E--cas5_I-E--cas7_I-E--cse2_I-E--cse1_I-E--cas3_I
433601838	2002	Saccharothrix espanaensis DSM 44229	Actinobacteria	I-C	cas2_I_II_III--cas7_I-C--cas8c_I-C--cas5_I-C--cas3_I
159035674	4314	Salinispora arenicola CNS-205	Actinobacteria	I-U	cas3_I--csb2_I-U--csb1_I-U
159035674	1920	Salinispora arenicola CNS-205	Actinobacteria	I-E	cas2_I-E--cas1_I-E--cas6_I-E--cas5_I-E--cas7_I-E--cse2_I-E--cse1_I-E--cas3_I
159035674	2478	Salinispora arenicola CNS-205	Actinobacteria	I-E	cas2_I-E--cas1_I-E--cas6_I-E--cas5_I-E--cas7_I-E--cse2_I-E--cse1_I-E--cas3_I
145592566	988	Salinispora tropica CNB-440	Actinobacteria	I-?	cas2_I_II_III--cas1_I-B--cas4_I-A_I-B_I-C_I-D_II-B--cas3_I--cas5_I--cas7_I-C--#--cas6-I-III--#--csm3_III-A
291297538	3517	Stackebrandtia nassauensis DSM 44728	Actinobacteria	I-C	cas3_I--cas5_I-C--cas8c_I-C--cas7_I-C
478686601	778	Streptomyces albus J1074	Actinobacteria	I-E	cas3''_I--cse1_I-E--cse2_I-E--cas7_I-E--cas5_I-E--cas6_I-E
162960844	7544	Streptomyces avermitilis MA-4680 = NBRC 14893	Actinobacteria	I-E	cas1_I-E--cas6_I-E--cas5_I-E--cas7_I-E--cse2_I-E--cse1_I-E--cas3_I
471319476	67	Streptomyces davawensis JCM 4913	Actinobacteria	I-E	cas6_I-E--cas5_I-E--cas7_I-E--#--cse1_I-E
182433793	3542	Streptomyces griseus subsp. griseus NBRC 13350 (Streptomyces griseus subsp. griseus IFO 13350)	Actinobacteria	I-E	cas2_I-E--cas1_I-E--cas6_I-E--cas5_I-E--cas7_I-E--cse2_I-E--cse1_I-E
386835836	53	Streptomyces hygroscopicus subsp. jinggangensis 5008	Actinobacteria	I-E	cas1_I-E--cas6_I-E--cas5_I-E--cas7_I-E--cse2_I-E--cse1_I-E--cas3_I
474987154	53	Streptomyces hygroscopicus subsp. jinggangensis TL01	Actinobacteria	I-E	cas1_I-E--cas6_I-E--cas5_I-E--cas7_I-E--cse2_I-E--cse1_I-E--cas3_I
357409092	117	Streptomyces pratensis ATCC 33331	Actinobacteria	I-E	cas2_I-E--cas1_I-E--cas6_I-E--cas5_I-E--cas7_I-E--cse2_I-E--cse1_I-E--cas3_I
557682930	6714	Streptomyces rapamycinicus NRRL 5491	Actinobacteria	I-E	cas3_I--cas6_I-E--cas5_I-E--cas7_I-E--cse2_I-E--cse1_I-E--#--#--cas6_I-E--cas5_I-E--cas7_I-E--cse2_I-E--cse1_I-E
557682930	6734	Streptomyces rapamycinicus NRRL 5491	Actinobacteria	I-E	cas1_I-E--cas6_I-E--cas5_I-E
479323914	95	Streptomyces sp. PAMC26508	Actinobacteria	I-E	cas2_I-E--cas1_I-E--cas6_I-E--cas5_I-E--cas7_I-E--cse2_I-E--cse1_I-E--cas3_I
345007457	80	Streptomyces violaceusniger Tu 4113	Actinobacteria	I-E	cas3_I--cse1_I-E--cse2_I-E--cas7_I-E--cas5_I-E--cas6_I-E
72160406	1562	Thermobifida fusca YX	Actinobacteria	I-E	cas10_III--cmr3_III-B--cmr4_III-B--#--cmr6_III-B--cmr1_III-B--cas1_I-E--cas6_I-E--cas5_I-E--cas7_I-E--cse2_I-E--cse1_I-E--cas3_I--cas6_I-E--cas5_I-E--cas7_I-E--cse2_I-E--cse1_I-E--cas3_I
72160406	1562	Thermobifida fusca YX	Actinobacteria	III-B	cas10_III--cmr3_III-B--cmr4_III-B--#--cmr6_III-B--cmr1_III-B--cas1_I-E--cas6_I-E--cas5_I-E--cas7_I-E--cse2_I-E--cse1_I-E--cas3_I--cas6_I-E--cas5_I-E--cas7_I-E--cse2_I-E--cse1_I-E--cas3_I
296267998	1508	Thermobispora bispora DSM 43833	Actinobacteria	I-E	cas2_I-E--cas1_I-E--cas6_I-E--cas5_I-E--cas7_I-E--cse2_I-E--cse1_I-E--cas3_I
269124277	2622	Thermomonospora curvata DSM 43183	Actinobacteria	I-E	cas2_I-E--cas1_I-E--cas6_I-E--cas5_I-E--cas7_I-E--cse2_I-E--cse1_I-E--cas3_I
269124277	909	Thermomonospora curvata DSM 43183	Actinobacteria	I-E	cas2_I-E--cas1_I-E--cas6_I-E--cas5_I-E--cas7_I-E--cse1_I-E--cas3_I--#--#--cas2_I_II_III--cas1_I-B--cas4_I-A_I-B_I-C_I-D_II-B--cas3_I--cas7_I-C--#--cas6-I-III
330464883	2318	Verrucosispora maris AB-18-032	Actinobacteria	I-E	cas2_I-E--cas1_I-E--cas6_I-E--cas5_I-E--cas7_I-E--cse2_I-E--cse1_I-E--cas3_I
269954810	2844	Xylanimonas cellulosilytica DSM 15894	Actinobacteria	I-?	cas3_I--#--csb1_I-U
258512909	103	Acetobacter pasteurianus IFO 3283-01	Alphaproteobacteria	I-E	cas2_I-E--cas1_I-E--cas6_I-E--cas5_I-E--cas7_I-E--cse2_I-E--cse1_I-E--cas3_I
384117540	103	Acetobacter pasteurianus IFO 3283-01-42C	Alphaproteobacteria	I-E	cas2_I-E--cas1_I-E--cas6_I-E--cas5_I-E--cas7_I-E--cse2_I-E--cse1_I-E--cas3_I
384049357	102	Acetobacter pasteurianus IFO 3283-03	Alphaproteobacteria	I-E	cas2_I-E--cas1_I-E--cas6_I-E--cas5_I-E--cas7_I-E--cse2_I-E--cse1_I-E--cas3_I
384055288	102	Acetobacter pasteurianus IFO 3283-07	Alphaproteobacteria	I-E	cas2_I-E--cas1_I-E--cas6_I-E--cas5_I-E--cas7_I-E--cse2_I-E--cse1_I-E--cas3_I
384043891	102	Acetobacter pasteurianus IFO 3283-12	Alphaproteobacteria	I-E	cas2_I-E--cas1_I-E--cas6_I-E--cas5_I-E--cas7_I-E--cse2_I-E--cse1_I-E--cas3_I
384055705	102	Acetobacter pasteurianus IFO 3283-22	Alphaproteobacteria	I-E	cas2_I-E--cas1_I-E--cas6_I-E--cas5_I-E--cas7_I-E--cse2_I-E--cse1_I-E--cas3_I
384061216	102	Acetobacter pasteurianus IFO 3283-26	Alphaproteobacteria	I-E	cas2_I-E--cas1_I-E--cas6_I-E--cas5_I-E--cas7_I-E--cse2_I-E--cse1_I-E--cas3_I
384061576	102	Acetobacter pasteurianus IFO 3283-32	Alphaproteobacteria	I-E	cas2_I-E--cas1_I-E--cas6_I-E--cas5_I-E--cas7_I-E--cse2_I-E--cse1_I-E--cas3_I
148259021	1781	Acidiphilium cryptum JF-5	Alphaproteobacteria	I-E	cas1_I-E--cas6_I-E--cas5_I-E--cas7_I-E--cse2_I-E--cse1_I-E--cas3_I
148243807	22	Acidiphilium cryptum JF-5	Alphaproteobacteria	I-E	cas1_I-E--cas6_I-E--cas5_I-E--cas7_I-E--cse2_I-E--cse1_I-E--cas3_I
374290655	1790	Azospirillum lipoferum 4B	Alphaproteobacteria	I-U	cas2_I_II_III--cas1_I-II-III--csb2_I-U--csb1_I-U--csx17_I-U--cas3_I
374998886	60	Azospirillum lipoferum 4B	Alphaproteobacteria	III-B	cas10_III--cmr3_III-B--cmr4_III-B--#--cmr6_III-B
374998886	52	Azospirillum lipoferum 4B	Alphaproteobacteria	?-?	cas1_I-II-III--cas2_I_II_III
288956841	898	Azospirillum sp. B510	Alphaproteobacteria	II-?	cas2_I_II_III--cas1_II--csn1
288956841	2738	Azospirillum sp. B510	Alphaproteobacteria	I-U	cas2_I_II_III--cas1_I-II-III--#--#--#--cas3_I--csb2_I-U--csb1_I-U
288956841	1038	Azospirillum sp. B510	Alphaproteobacteria	?-?	cas1_I-II-III--cas2_I_II_III--#--#--ramp_I_III
294083570	2541	Candidatus Puniceispirillum marinum IMCC1322	Alphaproteobacteria	II-?	cas2_I_II_III--cas1_II--csn1
159042556	3206	Dinoroseobacter shibae DFL 12 = DSM 16493	Alphaproteobacteria	I-E	cas2_I-E--cas1_I-E--cas6_I-E--cas5_I-E--cas7_I-E--#--#--cas3_I
159042556	398	Dinoroseobacter shibae DFL 12 = DSM 16493	Alphaproteobacteria	II-?	cas2_I_II_III--cas1_II--csn1
209542188	415	Gluconacetobacter diazotrophicus PAl 5	Alphaproteobacteria	I-E	cas2_I-E--cas1_I-E--cas6_I-E--cas5_I-E--cas7_I-E--cse2_I-E--cse1_I-E--cas3_I
162145846	2139	Gluconacetobacter diazotrophicus PAl 5	Alphaproteobacteria	I-E	cas2_I-E--cas1_I-E--cas6_I-E--cas5_I-E--cas7_I-E--cse2_I-E--cse1_I-E--cas3_I
162145846	2060	Gluconacetobacter diazotrophicus PAl 5	Alphaproteobacteria	II-?	cas2_I_II_III--cas1_II--csn1
209542188	336	Gluconacetobacter diazotrophicus PAl 5	Alphaproteobacteria	II-?	cas2_I_II_III--cas1_II--#--csn1
209542188	1602	Gluconacetobacter diazotrophicus PAl 5	Alphaproteobacteria	I-C	cas2_I_II_III--cas1_I-C--cas4_I-A_I-B_I-C_I-D_II-B--cas7_I-C--cas8c_I-C--cas5_I-C--#--#--cas3''_I
162145846	50	Gluconacetobacter diazotrophicus PAl 5	Alphaproteobacteria	I-C	cas2_I_II_III--cas1_I-C--cas4_I-A_I-B_I-C_I-D_II-B--cas7_I-C--cas8c_I-C--cas5_I-C--#--#--cas3''_I
347759221	776	Gluconacetobacter medellinensis NBRC 3288	Alphaproteobacteria	I-E	cas2_I-E--cas1_I-E--cas6_I-E--cas5_I-E--cas7_I-E--cse2_I-E--cse1_I-E--cas3_I
414341023	87	Gluconobacter oxydans H24	Alphaproteobacteria	I-E	cas2_I-E--cas1_I-E--cas6_I-E--cas5_I-E--cas7_I-E--cse2_I-E--cse1_I-E--#--cas3_I
114326664	1371	Granulibacter bethesdensis CGDNIH1	Alphaproteobacteria	I-E	cas2_I-E--cas1_I-E--cas6_I-E--cas5_I-E--cas7_I-E--cse2_I-E--cse1_I-E--cas3_I
114326664	1688	Granulibacter bethesdensis CGDNIH1	Alphaproteobacteria	I-E	cas2_I-E--cas1_I-E--cas6_I-E--cas5_I-E--cas7_I-E--cse2_I-E--cse1_I-E--cas3_I
563686363	1328	Hyphomicrobium nitrativorans NL23	Alphaproteobacteria	I-C	cas2_I_II_III--cas1_I-C--cas4_I-A_I-B_I-C_I-D_II-B--cas7_I-C--cas8c_I-C--cas5_I-C
385232493	1367	Ketogulonicigenium vulgare WSH-001	Alphaproteobacteria	I-C	cas2_I_II_III--cas7_I-C--cas8c_I-C--cas5_I-C--cas3''_I
310814533	1829	Ketogulonicigenium vulgare Y25	Alphaproteobacteria	I-C	cas2_I_II_III--cas1_I-C--cas4_I-A_I-B_I-C_I-D_II-B--cas7_I-C--cas8c_I-C--cas5_I-C--cas3''_I
117923318	3475	Magnetococcus marinus MC-1	Alphaproteobacteria	I-C	cas2_I_II_III--cas1_I-C--cas4_I-A_I-B_I-C_I-D_II-B--cas7_I-C--cas8c_I-C--cas5_I-C--cas3''_I
220920054	5199	Methylobacterium nodulans ORS 2060	Alphaproteobacteria	I-E	cas2_I-E--cas1_I-E--cas6_I-E--cas5_I-E--cas7_I-E--cse2_I-E--cse1_I-E--cas3_I
220920054	770	Methylobacterium nodulans ORS 2060	Alphaproteobacteria	I-C	cas2_I_II_III--cas4_I-A_I-B_I-C_I-D_II-B--cas3_I--cas7_I-C--#--cas5_I-C
170738367	1628	Methylobacterium sp. 4-46	Alphaproteobacteria	I-C	cas2_I_II_III--cas7_I-C--cas8c_I-C--cas5_I-C
75674199	1927	Nitrobacter winogradskyi Nb-255	Alphaproteobacteria	I-C	cas2_I_II_III--cas1_I-C--cas4_I-A_I-B_I-C_I-D_II-B--cas7_I-C--cas8c_I-C--cas5_I-C--cas3''_I
75674199	947	Nitrobacter winogradskyi Nb-255	Alphaproteobacteria	?-?	cas1_II--#--cas2_I_II_III
154250456	97	Parvibaculum lavamentivorans DS-1	Alphaproteobacteria	II-?	cas2_I_II_III--cas1_II--csn1
304319677	1412	Parvularcula bermudensis HTCC2503	Alphaproteobacteria	I-C	cas2_I_II_III--cas1_I-C--cas4_I-A_I-B_I-C_I-D_II-B--cas7_I-C--cas8c_I-C--cas5_I-C--cas3''_I
328541624	2833	Polymorphum gilvum SL003B-26A1	Alphaproteobacteria	I-E	cas2_I-E--cas1_I-E--cas6_I-E--cas5_I-E--cas7_I-E--cse2_I-E--cse1_I-E--cas3_I
294675557	1287	Rhodobacter capsulatus SB 1003	Alphaproteobacteria	I-C	cas2_I_II_III--cas1_I-C--cas4_I-A_I-B_I-C_I-D_II-B--cas7_I-C--cas8c_I-C--cas5_I-C--cas3''_I
294675557	1264	Rhodobacter capsulatus SB 1003	Alphaproteobacteria	?-?	cas1_I-II-III--cas2_I_II_III--ramp_I_III
221638099	1956	Rhodobacter sphaeroides KD131	Alphaproteobacteria	I-C	cas2_I_II_III--cas1_I-C--cas4_I-A_I-B_I-C_I-D_II-B--cas7_I-C--cas8c_I-C--cas5_I-C--cas3''_I
312112794	1822	Rhodomicrobium vannielii ATCC 17100	Alphaproteobacteria	III-A	cas2_I_II_III--cas1_I-II-III--#--#--csm3_III-A--ramp_I_III--#--#--csm6_III-A--csx1_III-U--#--csx16_III-U
312112794	1193	Rhodomicrobium vannielii ATCC 17100	Alphaproteobacteria	I-C	cas2_I_II_III--cas1_I-C--cas4_I-A_I-B_I-C_I-D_II-B--cas7_I-C--cas8c_I-C--cas5_I-C--cas3''_I
90421528	4431	Rhodopseudomonas palustris BisB18	Alphaproteobacteria	II-?	cas2_I_II_III--cas1_II--csn1
91974482	1027	Rhodopseudomonas palustris BisB5	Alphaproteobacteria	II-?	cas1_II--csn1
316931396	3045	Rhodopseudomonas palustris DX-1	Alphaproteobacteria	I-C	cas2_I_II_III--cas1_I-C--cas4_I-A_I-B_I-C_I-D_II-B--cas7_I-C--cas8c_I-C--#--cas3''_I
289546492	3233	Rhodospirillum centenum SW (Rhodocista centenaria SW)	Alphaproteobacteria	I-E	cas2_I-E--cas1_I-E--cas6_I-E--cas5_I-E--cas7_I-E--cse2_I-E--cse1_I-E--cas3_I
289546492	1861	Rhodospirillum centenum SW (Rhodocista centenaria SW)	Alphaproteobacteria	I-U	cas2_I_II_III--#--csb2_I-U--csb1_I-U--csx14_I-U--cas3_I
289546492	3379	Rhodospirillum centenum SW (Rhodocista centenaria SW)	Alphaproteobacteria	III-B	cas10_III--cmr3_III-B--cmr4_III-B--cmr5_III-B--cmr6_III-B--csx1_III-U--cas1_I-II-III--cas2_I_II_III
384260349	2069	Rhodospirillum photometricum DSM 122	Alphaproteobacteria	I-E	cas2_I-E--cas1_I-E--cas6_I-E--cas5_I-E--cas7_I-E--cse1_I-E--cas3_I
384260349	1350	Rhodospirillum photometricum DSM 122	Alphaproteobacteria	I-E	cas1_I-E--cas2_I-E--cas3_I--cse1_I-E--cse2_I-E--cas7_I-E--cas5_I-E--cas6_I-E
83591340	166	Rhodospirillum rubrum ATCC 11170	Alphaproteobacteria	I-E	cas2_I-E--cas1_I-E--cas6_I-E--cas5_I-E--cas7_I-E--cse2_I-E--cse1_I-E--cas3_I--#--#--cas2_I_II_III--cas1_I-II-III--#--#--#--#--ramp_I_III
83591340	338	Rhodospirillum rubrum ATCC 11170	Alphaproteobacteria	I-E	cas2_I-E--cas1_I-E--cas6_I-E--cas5_I-E--cas7_I-E--#--#--#--cas3_I
83591340	822	Rhodospirillum rubrum ATCC 11170	Alphaproteobacteria	I-C	cas2_I_II_III--cas1_I-C--cas4_I-A_I-B_I-C_I-D_II-B--cas7_I-C--cas8c_I-C--cas5_I-C--cas3''_I
83591340	448	Rhodospirillum rubrum ATCC 11170	Alphaproteobacteria	II-?	cas1_II--cas1_II--#--csn1
83591340	1143	Rhodospirillum rubrum ATCC 11170	Alphaproteobacteria	?-?	cas1_I-II-III--cas2_I_II_III--#--#--#--ramp_I_III
386348020	167	Rhodospirillum rubrum F11	Alphaproteobacteria	I-E	cas2_I-E--cas1_I-E--cas6_I-E--cas5_I-E--cas7_I-E--cse2_I-E--cse1_I-E--cas3_I--#--#--cas2_I_II_III--cas1_I-II-III--#--#--#--#--ramp_I_III
386348020	344	Rhodospirillum rubrum F11	Alphaproteobacteria	I-E	cas2_I-E--cas1_I-E--cas6_I-E--cas5_I-E--cas7_I-E--#--#--#--#--cas3_I
386348020	853	Rhodospirillum rubrum F11	Alphaproteobacteria	I-C	cas2_I_II_III--cas1_I-C--cas4_I-A_I-B_I-C_I-D_II-B--cas7_I-C--cas8c_I-C--cas5_I-C--cas3''_I
386348020	459	Rhodospirillum rubrum F11	Alphaproteobacteria	II-?	cas1_II--cas1_II--#--#--#--csn1
386348020	1184	Rhodospirillum rubrum F11	Alphaproteobacteria	?-?	cas1_I-II-III--cas2_I_II_III--#--#--#--ramp_I_III
347526385	1738	Sphingobium sp. SYK-6	Alphaproteobacteria	I-C	cas2_I_II_III--cas1_I-C--cas4_I-A_I-B_I-C_I-D_II-B--cas7_I-C--cas8c_I-C--cas5_I-C--cas3''_I
470211964	1548	Sphingomonas sp. MM-1	Alphaproteobacteria	II-?	cas2_I_II_III--cas1_II--csn1
389874236	516	Tistrella mobilis KA081020-065	Alphaproteobacteria	II-?	cas2_I_II_III--cas1_II--csn1
389874236	383	Tistrella mobilis KA081020-065	Alphaproteobacteria	I-C	cas2_I_II_III--cas1_I-C--cas4_I-A_I-B_I-C_I-D_II-B--cas7_I-C--cas8c_I-C--cas5_I-C--cas3''_I
442559580	366	Tistrella mobilis KA081020-065	Alphaproteobacteria	?-?	cas1_I-II-III--#--#--#--ramp_I_III
384410943	584	Zymomonas mobilis subsp. mobilis ATCC 10988	Alphaproteobacteria	I-F	cas1_I-F--cas3_cas2_I-F--csy1_I-F--csy2_I-F--csy3_I-F
397675890	586	Zymomonas mobilis subsp. mobilis ATCC 29191	Alphaproteobacteria	I-F	cas1_I-F--cas3_cas2_I-F--csy1_I-F--csy2_I-F--csy3_I-F--cas6_I-F
260738802	24	Zymomonas mobilis subsp. mobilis NCIMB 11163	Alphaproteobacteria	I-C	cas2_I_II_III--cas1_I-C--cas4_I-A_I-B_I-C_I-D_II-B--cas7_I-C--cas8c_I-C--cas5_I-C--cas3''_I
260752245	576	Zymomonas mobilis subsp. mobilis NCIMB 11163	Alphaproteobacteria	I-F	cas1_I-F--cas3_cas2_I-F--csy1_I-F--csy2_I-F--csy3_I-F--cas6_I-F
560135937	579	Zymomonas mobilis subsp. mobilis str. CP4 = NRRL B-14023	Alphaproteobacteria	I-F	cas1_I-F--cas3_cas2_I-F--csy1_I-F--csy2_I-F--csy3_I-F--cas6_I-F
283856168	584	Zymomonas mobilis subsp. mobilis ZM4 = ATCC 31821	Alphaproteobacteria	I-F	cas1_I-F--cas3_cas2_I-F--csy1_I-F--csy2_I-F--csy3_I-F--cas6_I-F
338706993	1001	Zymomonas mobilis subsp. pomaceae ATCC 29192	Alphaproteobacteria	I-E	cas2_I-E--cas1_I-E--cas6_I-E--cas5_I-E--cas7_I-E--cse2_I-E--cse1_I-E--cas3_I
338708677	10	Zymomonas mobilis subsp. pomaceae ATCC 29192	Alphaproteobacteria	I-C	cas2_I_II_III--cas1_I-C--cas4_I-A_I-B_I-C_I-D_II-B--cas7_I-C--cas8c_I-C--cas5_I-C--cas3''_I
15282445	257	Aquifex aeolicus VF5	Aquificae	I-A	cas10_III--cmr3_III-B--cmr4_III-B--cmr5_III-B--cas6-I-III--cmr1_III-B--cmr4_III-B--cmr6_III-B--csx1_III-U--csx3_III-U--#--cas7_I--cas5_I-B--cas8a1_I-A--cas3_I--cas4_I-A_I-B_I-C_I-D_II-B--cas1_I-B
15282445	257	Aquifex aeolicus VF5	Aquificae	III-B	cas10_III--cmr3_III-B--cmr4_III-B--cmr5_III-B--cas6-I-III--cmr1_III-B--cmr4_III-B--cmr6_III-B--csx1_III-U--csx3_III-U--#--cas7_I--cas5_I-B--cas8a1_I-A--cas3_I--cas4_I-A_I-B_I-C_I-D_II-B--cas1_I-B
384128090	1214	Hydrogenobacter thermophilus TK-6	Aquificae	I-A	cas2_I_II_III--cas1_I-B--cas4_I-A_I-B_I-C_I-D_II-B--cas3_I--cas5_I-B--cas7_I-B--cas8a1_I-A--cas6_I-A
288817321	1230	Hydrogenobacter thermophilus TK-6	Aquificae	I-A	cas2_I_II_III--cas1_I-B--cas4_I-A_I-B_I-C_I-D_II-B--cas3_I--cas5_I-B--cas7_I-B--cas8a1_I-A--cas6_I-A
452943219	651	Hydrogenobaculum sp. HO	Aquificae	I-?	cas3_I--cas5_I-B--cas7_I-C--#--cas6-I-III
452943219	1143	Hydrogenobaculum sp. HO	Aquificae	I-A	cas2_I_II_III--cas1_I-B--cas4_I-A_I-B_I-C_I-D_II-B--cas3_I--cas8a1_I-A--cas7_I
452943219	394	Hydrogenobaculum sp. HO	Aquificae	?-?	cas1_I-B--cas4_I-A_I-B_I-C_I-D_II-B
471263591	644	Hydrogenobaculum sp. SN	Aquificae	I-?	cas3_I--cas5_I-B--cas7_I-C--#--cas6-I-III
471263591	1140	Hydrogenobaculum sp. SN	Aquificae	I-B	cas2_I_II_III--cas1_I-B--cas4_I-A_I-B_I-C_I-D_II-B--cas3_I--cas7_I
225849564	1304	Persephonella marina EX-H1	Aquificae	I-A	cas2_I_II_III--cas1_I-B--#--#--cas4_I-A_I-B_I-C_I-D_II-B--#--cas3_I--cas5_I-B--#--cas7_I-C--cas8a1_I-A--cas6-I-III
225847840	834	Sulfurihydrogenibium azorense Az-Fu1	Aquificae	I-A	cas8a1_I-A--cas7_I-B--cas5_I-B--cas3_I--#--cas1_I-B--cas1_I-B--cas2_I_II_III--cas6_I-A--#--#--#--cas10_III--cmr4_III-B
225847840	834	Sulfurihydrogenibium azorense Az-Fu1	Aquificae	III-B	cas8a1_I-A--cas7_I-B--cas5_I-B--cas3_I--#--cas1_I-B--cas1_I-B--cas2_I_II_III--cas6_I-A--#--#--#--cas10_III--cmr4_III-B
225847840	1561	Sulfurihydrogenibium azorense Az-Fu1	Aquificae	III-A	cas6-I-III--cas10_III--csm2_III-A--csm3_III-A--csm4_III-A--csm5_III-A
225847840	799	Sulfurihydrogenibium azorense Az-Fu1	Aquificae	I-A	cas2_I_II_III--cas1_I-B--cas4_I-A_I-B_I-C_I-D_II-B--cas3_I--cas5_I-B--cas7_I-C--cas8a1_I-A--cas6-I-III
188995955	642	Sulfurihydrogenibium sp. YO3AOP1	Aquificae	I-A	cas10_III--cmr3_III-B--cmr4_III-B--cmr5_III-B--cmr6_III-B--#--#--#--cas6-I-III--#--cas8a1_I-A--cas7_I-C--cas5_I-B--cas3_I--cas4_I-A_I-B_I-C_I-D_II-B--cas1_I-B--cas2_I_II_III
188995955	642	Sulfurihydrogenibium sp. YO3AOP1	Aquificae	III-B	cas10_III--cmr3_III-B--cmr4_III-B--cmr5_III-B--cmr6_III-B--#--#--#--cas6-I-III--#--cas8a1_I-A--cas7_I-C--cas5_I-B--cas3_I--cas4_I-A_I-B_I-C_I-D_II-B--cas1_I-B--cas2_I_II_III
289547777	5	Thermocrinis albus DSM 14484	Aquificae	I-A	cas3_I--cas8a1_I-A--cas5_I-B--cas7_I--csx1_III-U--cmr6_III-B--cmr5_III-B--cmr4_III-B--cmr3_III-B--cas10_III--cmr1_III-B--cas6-I-III
289547777	5	Thermocrinis albus DSM 14484	Aquificae	III-B	cas3_I--cas8a1_I-A--cas5_I-B--cas7_I--csx1_III-U--cmr6_III-B--cmr5_III-B--cmr4_III-B--cmr3_III-B--cas10_III--cmr1_III-B--cas6-I-III
319788982	1597	Thermovibrio ammonificans HB-1	Aquificae	I-A	cas6-I-III--#--cas8a1_I-A--cas7_I-C--cas5_I-B--cas3_I--cas4_I-A_I-B_I-C_I-D_II-B--cas2_I_II_III--cas6-I-III
319788982	340	Thermovibrio ammonificans HB-1	Aquificae	III-?	cas10_III--cmr4_III-B
319788982	860	Thermovibrio ammonificans HB-1	Aquificae	III-A	cas10_III--#--csm3_III-A--csm4_III-A--csm5_III-A--cas6-I-III
319788982	1519	Thermovibrio ammonificans HB-1	Aquificae	?-?	cas1_I-II-III--cas2_I_II_III--cas2_I_II_III--cas2_I_II_III
332795693	1723	Acidianus hospitalis W1	Archaea	I-A	casRa_I-A--cas4_I-A_I-B_I-C_I-D_II-B--#--cas1_I-II-III--cas4_I-A--casRa_I-A--csa5_I-A--cas7_I-A--cas5_I-A--cas3_I--cas3''_I--csaX_III-U
332795693	363	Acidianus hospitalis W1	Archaea	III-A	cas6-I-III--cas1_I-II-III--cas2_I_II_III--#--#--#--#--cas4_I-A--#--#--#--csm3_III-A--csm3_III-A
332795693	354	Acidianus hospitalis W1	Archaea	?-?	cas4_I-A_I-B_I-C_I-D_II-B--csx1_III-U
302347802	4	Acidilobus saccharovorans 345-15	Archaea	III-B	cas4_I-A_I-B_I-C_I-D_II-B--#--cas1_I-II-III--cas4_I-A--#--cas10_III--cmr6_III-B--cmr1_III-B--#--cmr4_III-B--#--#--csm6_III-A
289595678	1015	Aciduliprofundum boonei T469	Archaea	III-A	cas10_III--csm2_III-A--csm3_III-A--csm4_III-A--csm5_III-A--csx1_III-U--csx1_III-U--cas6-I-III--cas4_I-A_I-B_I-C_I-D_II-B--cas1_I-B--cas2_I_II_III
432327926	1176	Aciduliprofundum sp. MAR08-339	Archaea	I-?	cas3_I--#--#--cas4_I-A_I-B_I-C_I-D_II-B
432327926	1459	Aciduliprofundum sp. MAR08-339	Archaea	I-?	cas2_I_II_III--cas1_I-B--cas4_I-A_I-B_I-C_I-D_II-B--cas3_I--#--cas7_I-C--#--cas6_I-A
549454644	778	Aeropyrum camini SY1 = JCM 12091	Archaea	I-A	cas8a2_I-A--cas3''_I--cas3_I--cas5_I-A--cas7_I-A--#--casRa_I-A--cas4_I-A_I-B_I-C_I-D_II-B--#--cas1_I-II-III--cas4_I-A--#--#--csx1_III-U
549454644	344	Aeropyrum camini SY1 = JCM 12091	Archaea	I-A	cas3_I--#--cas5_I-A--cas7_I-A--#--casRa_I-A--#--casRa_I-A--cas4_I-A--cas1_I-II-III--cas2_I_II_III--cas4_I-A_I-B_I-C_I-D_II-B
118430835	821	Aeropyrum pernix K1	Archaea	I-A	cas4_I-A--cas1_I-II-III--#--cas4_I-A_I-B_I-C_I-D_II-B--casRa_I-A--#--cas7_I-A--cas5_I-A--cas3_I--cas3''_I--cas8a2_I-A
11497621	68	Archaeoglobus fulgidus DSM 4304	Archaea	I-?	cas6_I-A--cas3_I--#--#--cas7_I
11497621	1845	Archaeoglobus fulgidus DSM 4304	Archaea	I-A	cas4_I-A--cas1_I-II-III--cas4_I-A_I-B_I-C_I-D_II-B--cas2_I_II_III--cas3''_I--cas3_I--#--cas5_I-A--cas7_I-A--csa5_I-A--casRa_I-A--cmr1_III-B--cas10_III--cmr3_III-B--#--csx3_III-U--cmr4_III-B--cmr5_III-B--cmr6_III-B--#--cas6_III
11497621	1845	Archaeoglobus fulgidus DSM 4304	Archaea	III-B	cas4_I-A--cas1_I-II-III--cas4_I-A_I-B_I-C_I-D_II-B--cas2_I_II_III--cas3''_I--cas3_I--#--cas5_I-A--cas7_I-A--csa5_I-A--casRa_I-A--cmr1_III-B--cas10_III--cmr3_III-B--#--csx3_III-U--cmr4_III-B--cmr5_III-B--cmr6_III-B--#--cas6_III
11497621	2163	Archaeoglobus fulgidus DSM 4304	Archaea	I-?	cas3_I--#--#--#--cas4_I-A_I-B_I-C_I-D_II-B
11497621	2418	Archaeoglobus fulgidus DSM 4304	Archaea	I-B	cas2_I_II_III--cas1_I-B--cas4_I-A_I-B_I-C_I-D_II-B
488599558	1205	Archaeoglobus sulfaticallidus PM70-1	Archaea	I-?	cas4_I-A_I-B_I-C_I-D_II-B--cas1_I-B--cas2_I_II_III--cas6_I-A--cas3_I--#--#--cas7_I
327399920	745	Archaeoglobus veneficus SNP6	Archaea	I-A	cas3_I--cas5_I--cas7_I-C--cas8a1_I-A--cas6_I-A--cas2_I_II_III--cas1_I-B--cas4_I-A_I-B_I-C_I-D_II-B
159040592	1479	Caldivirga maquilingensis IC-167	Archaea	I-A	cas3''_I--cas3_I--#--#--cas7_I-A--#--casRa_I-A--#--cas10_III--cmr4_III-B--cmr5_III-B--#--cmr6_III-B--csm6_III-A--#--#--csx1_III-U--csm6_III-A
159040592	1479	Caldivirga maquilingensis IC-167	Archaea	III-B	cas3''_I--cas3_I--#--#--cas7_I-A--#--casRa_I-A--#--cas10_III--cmr4_III-B--cmr5_III-B--#--cmr6_III-B--csm6_III-A--#--#--csx1_III-U--csm6_III-A
557693445	972	Candidatus Caldiarchaeum subterraneum	Archaea	I-?	cas3''_I--cas3_I--#--#--cas5_I-A--cas7_I-A--#--casRa_I-A--#--cas1_I-II-III--cas2_I_II_III--cas4_I-A_I-B_I-C_I-D_II-B--csm3_III-A--#--#--cas10_III--#--csm3_III-A--csm3_III-A--#--csx1_III-U
557693445	972	Candidatus Caldiarchaeum subterraneum	Archaea	III-B	cas3''_I--cas3_I--#--#--cas5_I-A--cas7_I-A--#--casRa_I-A--#--cas1_I-II-III--cas2_I_II_III--cas4_I-A_I-B_I-C_I-D_II-B--csm3_III-A--#--#--cas10_III--#--csm3_III-A--csm3_III-A--#--csx1_III-U
170289627	419	Candidatus Korarchaeum cryptofilum OPF8	Archaea	I-A	cas1_I-II-III--cas4_I-A--cas2_I_II_III--cas4_I-A_I-B_I-C_I-D_II-B--casRa_I-A--#--cas7_I-A--cas5_I-A--#--#--cas3_I--cas3''_I--#--#--cmr6_III-B--#--cmr3_III-B--cas10_III--#--cmr4_III-B--csx1_III-U--csx1_III-U
170289627	419	Candidatus Korarchaeum cryptofilum OPF8	Archaea	III-B	cas1_I-II-III--cas4_I-A--cas2_I_II_III--cas4_I-A_I-B_I-C_I-D_II-B--casRa_I-A--#--cas7_I-A--cas5_I-A--#--#--cas3_I--cas3''_I--#--#--cmr6_III-B--#--cmr3_III-B--cas10_III--#--cmr4_III-B--csx1_III-U--csx1_III-U
511058888	858	Candidatus Methanomassiliicoccus intestinalis Issoire-Mx1	Archaea	I-A	cas2_I_II_III--cas1_I-B--cas4_I-A_I-B_I-C_I-D_II-B--cas3_I--cas5_I-B--cas7_I-C--cas8a1_I-A--cas6-I-III
478482031	872	Candidatus Methanomethylophilus alvus Mx1201	Archaea	?-?	cas1_I-II-III--cas2_I_II_III
407461552	736	Candidatus Nitrosopumilus koreensis AR1	Archaea	?-?	cas1_I-II-III
407463877	816	Candidatus Nitrosopumilus sp. AR2	Archaea	?-?	cas1_I-II-III
408402624	375	Candidatus Nitrososphaera gargensis Ga9.2	Archaea	I-C	cas4_I-A--cas1_I-II-III--cas2_I_II_III--cas4_I-A_I-B_I-C_I-D_II-B--#--#--#--cas3_I--cas5_I-B--cas7_I-C--#--cas6-I-III
390937752	423	Desulfurococcus fermentans DSM 16532	Archaea	I-A	cas8a2_I-A--cas3''_I--cas3_I--cas5_I-A--cas7_I-A--#--casRa_I-A
390937752	978	Desulfurococcus fermentans DSM 16532	Archaea	I-A	cas3''_I--cas3_I--#--cas5_I-A--cas7_I-A--#--casRa_I-A--cas4_I-A_I-B_I-C_I-D_II-B--cas2_I_II_III--cas1_I-II-III--cas4_I-A--casRa_I-A
218883314	770	Desulfurococcus kamchatkensis 1221n	Archaea	I-A	cas3''_I--cas3_I--#--cas5_I-A--cas7_I-A--#--casRa_I-A--cas4_I-A_I-B_I-C_I-D_II-B--cas2_I_II_III--cas1_I-II-III--cas4_I-A--casRa_I-A--#--#--cas10_III--cmr6_III-B--#--#--cmr4_III-B--csx1_III-U--#--csm6_III-A
218883314	770	Desulfurococcus kamchatkensis 1221n	Archaea	III-B	cas3''_I--cas3_I--#--cas5_I-A--cas7_I-A--#--casRa_I-A--cas4_I-A_I-B_I-C_I-D_II-B--cas2_I_II_III--cas1_I-II-III--cas4_I-A--casRa_I-A--#--#--cas10_III--cmr6_III-B--#--#--cmr4_III-B--csx1_III-U--#--csm6_III-A
320100209	972	Desulfurococcus mucosus DSM 2162	Archaea	I-A	cas1_I-II-III--cas4_I-A--cas2_I_II_III--cas4_I-A_I-B_I-C_I-D_II-B--#--cas7_I-A--cas5_I-A--#--cas3_I--cas3''_I--casRa_I-A
288930407	1796	Ferroglobus placidus DSM 10642	Archaea	I-A	cas1_I-II-III--cas4_I-A--cas2_I_II_III--#--#--cmr4_III-B--cas10_III--#--#--#--cmr1_III-B--#--cas4_I-A_I-B_I-C_I-D_II-B--#--#--cas8a2_I-A--cas3''_I--cas3_I--cas5_I-A--cas7_I-A--#--casRa_I-A
288930407	1796	Ferroglobus placidus DSM 10642	Archaea	III-B	cas1_I-II-III--cas4_I-A--cas2_I_II_III--#--#--cmr4_III-B--cas10_III--#--#--#--cmr1_III-B--#--cas4_I-A_I-B_I-C_I-D_II-B--#--#--cas8a2_I-A--cas3''_I--cas3_I--cas5_I-A--cas7_I-A--#--casRa_I-A
518651360	3	Ferroplasma acidarmanus fer1	Archaea	I-?	cas2_I_II_III--cas1_I-B--cas4_I-A_I-B_I-C_I-D_II-B--cas3_I--cas5_I-B--cas7_I-C--#--cas6_I-A
518651360	1217	Ferroplasma acidarmanus fer1	Archaea	I-A	cas2_I_II_III--cas1_I-B--#--#--cas3_I--cas5_I-B--cas7_I-B--cas8a1_I-A--cas6-I-III
385805051	54	Fervidicoccus fontis Kam940	Archaea	I-A	cas6-I-III--casRa_I-A--cas3''_I--cas3_I--#--cas5_I-A--cas7_I-A--#--#--cas4_I-A--cas1_I-II-III--cas2_I_II_III--cas4_I-A_I-B_I-C_I-D_II-B--#--#--#--#--csm6_III-A--cmr6_III-B--#--#--cmr4_III-B--#--cas10_III--csx1_III-U
385805051	54	Fervidicoccus fontis Kam940	Archaea	III-?	cas6-I-III--casRa_I-A--cas3''_I--cas3_I--#--cas5_I-A--cas7_I-A--#--#--cas4_I-A--cas1_I-II-III--cas2_I_II_III--cas4_I-A_I-B_I-C_I-D_II-B--#--#--#--#--csm6_III-A--cmr6_III-B--#--#--cmr4_III-B--#--cas10_III--csx1_III-U
344209485	158	Haloarcula hispanica ATCC 33960	Archaea	I-B	cas2_I_II_III--cas1_I-B--cas4_I-A_I-B_I-C_I-D_II-B--cas3_I--cas5_I-B--cas7_I-B--cas8b_I-B--cas6-I-III
564287833	80	Haloarcula hispanica N601	Archaea	I-B	cas2_I_II_III--cas1_I-B--cas4_I-A_I-B_I-C_I-D_II-B--cas3_I--cas5_I-B--cas7_I-B--cas8b_I-B--cas6-I-III
55376228	44	Haloarcula marismortui ATCC 43049	Archaea	I-B	cas2_I_II_III--cas1_I-B--cas4_I-A_I-B_I-C_I-D_II-B--cas3_I--cas5_I-B--cas7_I-B--cas8b_I-B--cas6-I-III
389848879	308	Haloferax mediterranei ATCC 33500	Archaea	I-B	cas2_I_II_III--cas1_I-B--cas4_I-A_I-B_I-C_I-D_II-B--cas3_I--cas5_I-B--cas7_I-B--cas8b_I-B--cas6-I-III
292653566	201	Haloferax volcanii DS2	Archaea	I-B	cas2_I_II_III--cas1_I-B--cas4_I-A_I-B_I-C_I-D_II-B--cas3''_I--cas5_I-B--cas7_I-B
257386085	2786	Halomicrobium mukohataei DSM 12286	Archaea	I-B	cas2_I_II_III--cas1_I-B--cas4_I-A_I-B_I-C_I-D_II-B--cas3_I--cas5_I-B--cas7_I-B--cas8b_I-B--cas6-I-III
345004010	190	halophilic archaeon DL31	Archaea	I-D	cas2_I_II_III--cas1_I-II-III--cas4_I-A_I-B_I-C_I-D_II-B--cas3_I-D--#--csc2_I-D--#--#--casRa_I-A
385802382	315	Haloquadratum walsbyi C23	Archaea	I-D	cas2_I_II_III--cas1_I-II-III--cas4_I-A_I-B_I-C_I-D_II-B--cas3_I-D--csc1_I-D--csc2_I-D--cas10d_I-D--#--casRa_I-A
385802382	1122	Haloquadratum walsbyi C23	Archaea	I-B	cas2_I_II_III--cas1_I-B--cas4_I-A_I-B_I-C_I-D_II-B--cas3_I--cas5_I-B--cas7_I-B--cas8b_I-B
529076460	1560	Halorhabdus tiamatea SARL4B	Archaea	I-B	cas2_I_II_III--cas1_I-B--cas4_I-A_I-B_I-C_I-D_II-B--cas3_I--cas5_I-B--cas7_I-B--cas8b_I-B--cas6-I-III
257051090	1434	Halorhabdus utahensis DSM 12940	Archaea	I-B	cas2_I_II_III--cas1_I-B--cas4_I-A_I-B_I-C_I-D_II-B--cas3_I--cas5_I-B--cas7_I-B--cas8b_I-B--cas6-I-III
222481151	57	Halorubrum lacusprofundi ATCC 49239	Archaea	I-B	cas2_I_II_III--cas1_I-B--cas4_I-A_I-B_I-C_I-D_II-B--cas3''_I--cas5_I-B--cas7_I-B--cas8b_I-B--cas6-I-III
222481151	290	Halorubrum lacusprofundi ATCC 49239	Archaea	I-D	cas10d_I-D--csc2_I-D--csc1_I-D--cas3_I-D--cas4_I-A_I-B_I-C_I-D_II-B--cas1_I-II-III--cas2_I_II_III
124026906	683	Hyperthermus butylicus DSM 5456	Archaea	III-B	cas10_III--cmr6_III-B--#--#--cmr4_III-B--csx1_III-U
124026906	615	Hyperthermus butylicus DSM 5456	Archaea	I-A	cas1_I-II-III--cas4_I-A--cas2_I_II_III--cas4_I-A_I-B_I-C_I-D_II-B--#--#--casRa_I-A--#--cas7_I-A--cas5_I-A--#--#--cas3_I--cas3''_I
156936795	1125	Ignicoccus hospitalis KIN4/I	Archaea	I-A	cas4_I-A--cas1_I-II-III--#--cas4_I-A_I-B_I-C_I-D_II-B--#--cas3_I--#--cas5_I-A--cas7_I-A
156936795	459	Ignicoccus hospitalis KIN4/I	Archaea	III-B	cas4_I-A_I-B_I-C_I-D_II-B--#--#--#--cas10_III--cmr6_III-B--#--cmr4_III-B
156936795	325	Ignicoccus hospitalis KIN4/I	Archaea	III-A	cas10_III--cmr4_III-B--csx1_III-U
305662445	875	Ignisphaera aggregans DSM 17230	Archaea	I-A	cas4_I-A--cas1_I-II-III--#--cas4_I-A_I-B_I-C_I-D_II-B--cas6-I-III--#--#--cas3_I--#--cas7_I-A--#--casRa_I-A
330833867	1130	Metallosphaera cuprina Ar-4	Archaea	I-A	csaX_III-U--cas3''_I--cas3_I--cas5_I-A--cas7_I-A--csa5_I-A--casRa_I-A--#--#--#--#--csm3_III-A--csm3_III-A--#--#--#--cas10_III--ramp_I_III--#--ramp_I_III
330833867	1130	Metallosphaera cuprina Ar-4	Archaea	III-?	csaX_III-U--cas3''_I--cas3_I--cas5_I-A--cas7_I-A--csa5_I-A--casRa_I-A--#--#--#--#--csm3_III-A--csm3_III-A--#--#--#--cas10_III--ramp_I_III--#--ramp_I_III
330833867	1096	Metallosphaera cuprina Ar-4	Archaea	?-?	cas1_I-II-III--cas2_I_II_III--#--cas4_I-A--cas4_I-A_I-B_I-C_I-D_II-B
146302785	1123	Metallosphaera sedula DSM 5348	Archaea	I-A	csaX_III-U--cas3''_I--cas3_I--cas5_I-A--cas7_I-A--csa5_I-A--casRa_I-A--cas4_I-A--cas1_I-II-III--#--cas2_I_II_III--cas4_I-A_I-B_I-C_I-D_II-B--casRa_I-A--#--#--csx1_III-U
146302785	1144	Metallosphaera sedula DSM 5348	Archaea	I-?	cas3''_I--cas6_I-A--cas1_I-B--#--#--ramp_I_III--#--ramp_I_III--#--#--csm3_III-A--csm3_III-A
333986242	1377	Methanobacterium paludis	Archaea	I-A	cas2_I_II_III--cas1_I-B--cas4_I-A_I-B_I-C_I-D_II-B--cas6_I-A--cas3_I--#--cas7_I-C--cas8a1_I-A
566002026	352	Methanobacterium sp. MB1	Archaea	I-?	cas2_I_II_III--cas1_I-B--cas4_I-A_I-B_I-C_I-D_II-B--cas3_I--#--cas5_I-B--cas7_I-C--#--cas6_I-A
288559258	791	Methanobrevibacter ruminantium M1	Archaea	I-?	cas2_I_II_III--cas1_I-B--cas4_I-A_I-B_I-C_I-D_II-B--cas3_I--cas5_I-B--cas7_I-C--#--cas6_I-A
288559258	1172	Methanobrevibacter ruminantium M1	Archaea	III-A	cas1_I-II-III--#--cas2_I_II_III--#--csx1_III-U--csm5_III-A--csm4_III-A--csm3_III-A--csm2_III-A--cas10_III--#--#--#--#--csx1_III-U
148642060	163	Methanobrevibacter smithii ATCC 35061	Archaea	I-A	cas2_I_II_III--cas1_I-B--cas4_I-A_I-B_I-C_I-D_II-B--cas3_I--cas5_I--cas7_I-C--cas8a1_I-A--cas6_I-A
509154128	1098	Methanobrevibacter sp. AbM4	Archaea	I-?	cas3_I--cas4_I-A_I-B_I-C_I-D_II-B
509154128	102	Methanobrevibacter sp. AbM4	Archaea	I-B	cas2_I_II_III--cas1_I-B--cas4_I-A_I-B_I-C_I-D_II-B--cas3_I--cas5_I-B--cas7_I-B--#--cas6_I-A
256809973	1392	Methanocaldococcus fervens AG86	Archaea	I-A	cas2_I_II_III--casRa_I-A--cas3''_I--cas3_I--cas8a2_I-A--cas5_I-A--cas7_I-A--csa5_I-A--cas1_I-B--cas4_I-A_I-B_I-C_I-D_II-B--cas3_I--cas5_I-B--cas7_I-C--#--cas6_I-A
256809973	940	Methanocaldococcus fervens AG86	Archaea	III-A	cas10_III--csm2_III-A--csm3_III-A--csm4_III-A--csm5_III-A--csx1_III-U--#--csx1_III-U
256809973	274	Methanocaldococcus fervens AG86	Archaea	III-?	cas10_III--cmr4_III-B
296108688	1174	Methanocaldococcus infernus ME	Archaea	I-A	cas3_I--cas5_I-B--cas7_I-B--cas8a1_I-A--cas1_I-II-III--cas2_I_II_III--cas4_I-A_I-B_I-C_I-D_II-B
296108688	911	Methanocaldococcus infernus ME	Archaea	I-A	cas2_I_II_III--cas1_I-B--cas3_I--cas5_I--cas7_I-C--cas8a1_I-A
296108688	160	Methanocaldococcus infernus ME	Archaea	III-?	cas10_III--#--#--#--#--cmr4_III-B
15668172	1698	Methanocaldococcus jannaschii DSM 2661	Archaea	III-A	csx1_III-U--csm5_III-A--csm4_III-A--csm3_III-A--csm2_III-A--#--cas10_III--#--csx1_III-U
15668172	382	Methanocaldococcus jannaschii DSM 2661	Archaea	I-A	cas2_I_II_III--cas8a2_I-A--cas3''_I--cas3_I--cas5_I-A--cas7_I-A--#--casRa_I-A--cas1_I-B--cas4_I-A_I-B_I-C_I-D_II-B--cas3_I--cas6_I-A
289191496	568	Methanocaldococcus sp. FS406-22	Archaea	III-A	csx1_III-U--#--cas10_III--csm2_III-A--csm3_III-A--csm4_III-A--csm5_III-A--csx1_III-U
289191496	1142	Methanocaldococcus sp. FS406-22	Archaea	I-A	cas2_I_II_III--casRa_I-A--cas3''_I--cas3_I--cas8a2_I-A--cas5_I-A--cas7_I-A--csa5_I-A--cas1_I-B--cas4_I-A_I-B_I-C_I-D_II-B--cas3_I--cas5_I--cas7_I-C--#--cas6_I-A
261402131	1130	Methanocaldococcus vulcanius M7	Archaea	III-A	csx1_III-U--#--cas10_III--csm2_III-A--csm3_III-A--csm4_III-A--csm5_III-A--csx1_III-U
261402131	1204	Methanocaldococcus vulcanius M7	Archaea	III-A	csm5_III-A--csm4_III-A--csm3_III-A--csm2_III-A--cas10_III--csx1_III-U
261402131	1	Methanocaldococcus vulcanius M7	Archaea	I-D	cas2_I_II_III--cas1_I-B--cas4_I-A_I-B_I-C_I-D_II-B--cas3_I-D--#--csc2_I-D--#--casRa_I-A--cas6_I-A
261402131	1274	Methanocaldococcus vulcanius M7	Archaea	III-?	cas10_III--#--cmr4_III-B
147918682	1740	Methanocella arvoryzae MRE50	Archaea	I-E	cas2_I-E--cas1_I-E--cas6_I-E--cas5_I-E--cas7_I-E--cse2_I-E--cse1_I-E--cas3_I
383318453	1158	Methanocella conradii HZ254	Archaea	I-?	cas4_I-A_I-B_I-C_I-D_II-B--cas1_I-II-III--cas4_I-A--cas2_I_II_III--casRa_I-A
383318453	1171	Methanocella conradii HZ254	Archaea	I-?	cas3_I--cas6_III
91772082	540	Methanococcoides burtonii DSM 6242	Archaea	I-E	cas2_I-E--cas1_I-E--cas6_I-E--cas5_I-E--cas7_I-E--cse2_I-E--cse1_I-E--cas3_I
91772082	1023	Methanococcoides burtonii DSM 6242	Archaea	I-?	cas2_I_II_III--cas1_I-B--cas4_I-A_I-B_I-C_I-D_II-B--cas3_I--cas5_I-B--cas7_I-C--#--cas6_I-A
150400439	1054	Methanococcus aeolicus Nankai-3	Archaea	I-A	cas10_III--csm2_III-A--csm3_III-A--csm4_III-A--csm5_III-A--#--#--cas4_I-A_I-B_I-C_I-D_II-B--cas2_I_II_III--cas1_I-II-III--cas8a1_I-A--cas7_I-B--cas5_I-B--cas3_I
150400439	1054	Methanococcus aeolicus Nankai-3	Archaea	III-A	cas10_III--csm2_III-A--csm3_III-A--csm4_III-A--csm5_III-A--#--#--cas4_I-A_I-B_I-C_I-D_II-B--cas2_I_II_III--cas1_I-II-III--cas8a1_I-A--cas7_I-B--cas5_I-B--cas3_I
134045046	761	Methanococcus maripaludis C5	Archaea	I-A	cas3_I--cas5_I-B--cas7_I-B--cas8a1_I-A--cas1_I-II-III--cas2_I_II_III--cas4_I-A_I-B_I-C_I-D_II-B
340623184	1076	Methanococcus maripaludis X1	Archaea	I-A	cas3_I--cas5_I-B--cas7_I-B--cas8a1_I-A--cas1_I-II-III--cas2_I_II_III--cas4_I-A_I-B_I-C_I-D_II-B
150398760	221	Methanococcus vannielii SB	Archaea	I-A	cas3_I--cas5_I-B--cas7_I-B--cas8a1_I-A--cas1_I-II-III--cas2_I_II_III--cas4_I-A_I-B_I-C_I-D_II-B
150398760	104	Methanococcus vannielii SB	Archaea	III-B	cas10_III--cmr3_III-B--cmr4_III-B--#--cmr6_III-B--#--#--#--cas1_I-II-III--cas2_I_II_III
297618528	549	Methanococcus voltae A3	Archaea	I-?	cas6_I-A--#--#--cas7_I-C--#--cas3_I--cas4_I-A_I-B_I-C_I-D_II-B--cas1_I-B--cas2_I_II_III--cmr1_III-B--cas10_III--cmr3_III-B--#--cmr4_III-B--cmr5_III-B--cmr6_III-B
297618528	549	Methanococcus voltae A3	Archaea	III-B	cas6_I-A--#--#--cas7_I-C--#--cas3_I--cas4_I-A_I-B_I-C_I-D_II-B--cas1_I-B--cas2_I_II_III--cmr1_III-B--cas10_III--cmr3_III-B--#--cmr4_III-B--cmr5_III-B--cmr6_III-B
297618528	521	Methanococcus voltae A3	Archaea	I-A	cas10_III--cmr3_III-B--cmr4_III-B--#--cmr6_III-B--#--#--cas3_I--cas5_I-B--cas7_I-B--cas8a1_I-A--cas1_I-II-III--cas2_I_II_III--cas4_I-A_I-B_I-C_I-D_II-B
297618528	521	Methanococcus voltae A3	Archaea	III-B	cas10_III--cmr3_III-B--cmr4_III-B--#--cmr6_III-B--#--#--cas3_I--cas5_I-B--cas7_I-B--cas8a1_I-A--cas1_I-II-III--cas2_I_II_III--cas4_I-A_I-B_I-C_I-D_II-B
124484829	840	Methanocorpusculum labreanum Z	Archaea	I-C	cas2_I_II_III--cas1_I-C--cas4_I-A_I-B_I-C_I-D_II-B--cas3''_I--cas5_I-C--cas8c_I-C--cas7_I-C
590000579	2409	Methanoculleus bourgensis MS2	Archaea	I-U	cas1_I-II-III--csb2_I-U--csb1_I-U--csx17_I-U--cas3_I
126177952	749	Methanoculleus marisnigri JR1	Archaea	?-?	cas1_I-II-III
294494690	1275	Methanohalophilus mahii DSM 5219	Archaea	?-?	cas1_I-II-III
409187964	184	Methanolobus psychrophilus R15	Archaea	?-?	cas1_I-II-III
435850242	1075	Methanomethylovorans hollandica DSM 15978	Archaea	III-B	cas1_I-II-III--cas2_I_II_III--cas4_I-A_I-B_I-C_I-D_II-B--#--#--#--cmr1_III-B--#--cas10_III--cmr4_III-B
307352168	400	Methanoplanus petrolearius DSM 11571	Archaea	?-?	cas1_I-II-III
20093440	1289	Methanopyrus kandleri AV19	Archaea	III-B	cmr4_III-B--cmr3_III-B--cas10_III--cmr6_III-B--#--#--csm6_III-A
20093440	1306	Methanopyrus kandleri AV19	Archaea	III-A	cas2_I_II_III--#--cas1_I-II-III--#--cas10_III--csm2_III-A--csm3_III-A--#--#--csm5_III-A
154149549	706	Methanoregula boonei 6A8	Archaea	?-?	cas1_I-II-III
432329452	2065	Methanoregula formicica SMSP	Archaea	I-A	cas4_I-A_I-B_I-C_I-D_II-B--cas2_I_II_III--cas1_I-II-III--#--cas3_I--cas5_I-B--cas7_I-B--cas8a1_I-A
432329452	2628	Methanoregula formicica SMSP	Archaea	I-C	cas2_I_II_III--cas1_I-C--cas4_I-A_I-B_I-C_I-D_II-B--cas7_I-C--cas8c_I-C--cas5_I-C--cas3_I
330506319	2695	Methanosaeta concilii GP6	Archaea	I-A	cas3_I--cas1_I-II-III--cas2_I_II_III--cas4_I-A_I-B_I-C_I-D_II-B--cas4_I-A
330506319	2607	Methanosaeta concilii GP6	Archaea	I-A	cas1_I-II-III--cas2_I_II_III--cas4_I-A_I-B_I-C_I-D_II-B--cas8a1_I-A--cas7_I-B--cas5_I-B--cas3_I
386000717	1668	Methanosaeta harundinacea 6Ac	Archaea	III-B	cas1_I-II-III--cas2_I_II_III--#--csx3_III-U--#--cmr6_III-B--cmr5_III-B--cmr4_III-B--cmr3_III-B--cas10_III--cmr1_III-B--csb2_I-U
116753325	1522	Methanosaeta thermophila PT (Methanothrix thermophila PT)	Archaea	I-D	casRa_I-A--cas2_I_II_III--cas1_I-II-III--cas4_I-A_I-B_I-C_I-D_II-B--cas3_I-D--csc1_I-D--csc2_I-D
116753325	623	Methanosaeta thermophila PT (Methanothrix thermophila PT)	Archaea	I-A	cas2_I_II_III--cas4_I-A_I-B_I-C_I-D_II-B--cas8a1_I-A--cas7_I-B--cas5_I-B--cas3_I--#--csx3_III-U--#--cmr6_III-B--cmr5_III-B--cmr4_III-B--cmr3_III-B--cas10_III--cmr1_III-B--csx1_III-U
116753325	623	Methanosaeta thermophila PT (Methanothrix thermophila PT)	Archaea	III-B	cas2_I_II_III--cas4_I-A_I-B_I-C_I-D_II-B--cas8a1_I-A--cas7_I-B--cas5_I-B--cas3_I--#--csx3_III-U--#--cmr6_III-B--cmr5_III-B--cmr4_III-B--cmr3_III-B--cas10_III--cmr1_III-B--csx1_III-U
336475959	1513	Methanosalsum zhilinae DSM 4017	Archaea	I-E	cas2_I-E--cas1_I-E--cas6_I-E--cas5_I-E--cas7_I-E--cse2_I-E--cse1_I-E--cas3_I
20088899	3566	Methanosarcina acetivorans C2A	Archaea	I-A	cas3_I--cas5_I--cas7_I-C--cas8a1_I-A--cas2_I_II_III--cas1_I-B--cas4_I-A_I-B_I-C_I-D_II-B--cas6_I-A
20088899	1879	Methanosarcina acetivorans C2A	Archaea	III-A	cas10_III--#--cas10_III--csm2_III-A--csm3_III-A--csm4_III-A--csm5_III-A
73667559	1320	Methanosarcina barkeri str. Fusaro	Archaea	III-B	cmr1_III-B--#--cas10_III--cmr4_III-B
73667559	291	Methanosarcina barkeri str. Fusaro	Archaea	I-A	cas3_I--cas5_I--cas7_I-C--cas8a1_I-A--#--cas2_I_II_III--cas1_I-B--cas4_I-A_I-B_I-C_I-D_II-B--cas6_I-A
73667559	3011	Methanosarcina barkeri str. Fusaro	Archaea	I-U	cas2_I_II_III--cas1_I-II-III--csb2_I-U--csb1_I-U--csx17_I-U--cas3_I
21226102	3353	Methanosarcina mazei Go1	Archaea	III-B	cmr1_III-B--#--cas10_III--cmr4_III-B
21226102	556	Methanosarcina mazei Go1	Archaea	I-A	cas4_I-A_I-B_I-C_I-D_II-B--cas2_I_II_III--cas1_I-II-III--#--cas3_I--cas5_I-B--cas7_I-B--cas8a1_I-A--casRa_I-A
452208619	535	Methanosarcina mazei Tuc01	Archaea	I-?	cas4_I-A_I-B_I-C_I-D_II-B--cas2_I_II_III--cas1_I-II-III--#--#--cas7_I-B--#--#--casRa_I-A
84488831	909	Methanosphaera stadtmanae DSM 3091	Archaea	I-?	cas2_I_II_III--cas1_I-B--cas4_I-A_I-B_I-C_I-D_II-B--cas6_I-A--cas3_I--cas5_I-B--cas7_I-C
84488831	399	Methanosphaera stadtmanae DSM 3091	Archaea	I-A	cas2_I_II_III--cas1_I-B--cas4_I-A_I-B_I-C_I-D_II-B--cas3_I--cas5_I-B--cas7_I-B--cas8a1_I-A--cas6-I-III
219850687	1517	Methanosphaerula palustris E1-9c	Archaea	I-E	cas2_I-E--cas1_I-E--cas6_I-E--cas5_I-E--cas7_I-E--cse2_I-E--cse1_I-E--cas3_I
219850687	123	Methanosphaerula palustris E1-9c	Archaea	I-D	cas10d_I-D--csc2_I-D--csc1_I-D
88601322	1325	Methanospirillum hungatei JF-1	Archaea	I-E	cas2_I-E--cas1_I-E--cas6_I-E--cas5_I-E--cas7_I-E--cse2_I-E--cse1_I-E
88601322	1785	Methanospirillum hungatei JF-1	Archaea	I-D	cas2_I_II_III--cas1_I-II-III--cas4_I-A_I-B_I-C_I-D_II-B--#--cas3_I-D--csc1_I-D--csc2_I-D--cas10d_I-D--cas6-I-III--casRa_I-A
88601322	697	Methanospirillum hungatei JF-1	Archaea	III-?	cas10_III--ramp_I_III--#--#--#--csm3_III-A--ramp_I_III--#--#--#--cas1_I-II-III--cas2_I_II_III--#--#--csx1_III-U--csx1_III-U--#--#--#--#--csx1_III-U
15678031	323	Methanothermobacter thermautotrophicus str. Delta H (Methanobacterium thermoautotrophicum str. deltaH)	Archaea	III-B	cmr1_III-B--ramp_I_III--cas10_III--cmr4_III-B
15678031	1059	Methanothermobacter thermautotrophicus str. Delta H (Methanobacterium thermoautotrophicum str. deltaH)	Archaea	I-?	cas6_I-A--#--#--cas7_I-C--cas5_I-B--cas3_I--cas4_I-A_I-B_I-C_I-D_II-B--cas1_I-B--cas2_I_II_III--cas10_III--csm2_III-A--csm3_III-A--csm4_III-A--csm5_III-A--#--csx1_III-U
15678031	1059	Methanothermobacter thermautotrophicus str. Delta H (Methanobacterium thermoautotrophicum str. deltaH)	Archaea	III-A	cas6_I-A--#--#--cas7_I-C--cas5_I-B--cas3_I--cas4_I-A_I-B_I-C_I-D_II-B--cas1_I-B--cas2_I_II_III--cas10_III--csm2_III-A--csm3_III-A--csm4_III-A--csm5_III-A--#--csx1_III-U
336121001	110	Methanothermococcus okinawensis IH1	Archaea	I-D	cas6_I-A--cas2_I_II_III--cas1_I-B--cas4_I-A_I-B_I-C_I-D_II-B--cas3_I-D--#--csc2_I-D
336121001	1254	Methanothermococcus okinawensis IH1	Archaea	III-A	cas10_III--#--csm3_III-A--csm4_III-A--csm5_III-A--csx1_III-U
312136230	1118	Methanothermus fervidus DSM 2088	Archaea	?-?	cas2_I_II_III--#--#--cas6-I-III
333909894	203	Methanotorris igneus Kol 5	Archaea	I-D	cas2_I_II_III--cas1_I-B--cas4_I-A_I-B_I-C_I-D_II-B--cas3_I-D--#--csc2_I-D--#--casRa_I-A
333909894	1222	Methanotorris igneus Kol 5	Archaea	III-A	cas10_III--csm2_III-A--csm3_III-A--csm4_III-A--csm5_III-A--csx1_III-U--#--#--cas3_I
333909894	1313	Methanotorris igneus Kol 5	Archaea	III-A	cas10_III--csm2_III-A--csm3_III-A--csm4_III-A--csm5_III-A
38349555	16	Nanoarchaeum equitans Kin4-M	Archaea	I-B	cas2_I_II_III--cas1_I-B--#--cas7_I-C--cas5_I-B--cas3_I--cas4_I-A_I-B_I-C_I-D_II-B
397771790	911	Natrinema sp. J7-2	Archaea	I-B	cas2_I_II_III--cas1_I-B--cas4_I-A_I-B_I-C_I-D_II-B--cas3_I--cas5_I-B--cas7_I-B--cas8b_I-B--cas6-I-III
429190045	3300	Natronobacterium gregoryi SP2	Archaea	I-B	cas2_I_II_III--cas1_I-B--cas4_I-A_I-B_I-C_I-D_II-B--cas3_I--cas5_I-B--cas7_I-B--cas8b_I-B--cas6-I-III
76800655	1615	Natronomonas pharaonis DSM 2160	Archaea	I-D	cas10d_I-D--csc2_I-D--csc1_I-D--cas3_I-D--cas4_I-A_I-B_I-C_I-D_II-B--cas1_I-II-III--cas2_I_II_III
48477072	48	Picrophilus torridus DSM 9790	Archaea	III-A	cas2_I_II_III--cas1_I-B--csm5_III-A--csm4_III-A--csm3_III-A--cas10_III--cas6-I-III--#--csx1_III-U--csx1_III-U--csx1_III-U
48477072	2	Picrophilus torridus DSM 9790	Archaea	I-D	cas2_I_II_III--cas1_I-B--cas4_I-A_I-B_I-C_I-D_II-B--cas3_I-D--csc1_I-D--csc2_I-D--#--cas6-I-III
18311643	126	Pyrobaculum aerophilum str. IM2	Archaea	I-A	cas6-I-III--cas4_I-A_I-B_I-C_I-D_II-B--cas2_I_II_III--cas1_I-II-III--cas4_I-A--casRa_I-A--#--cas8a2_I-A--cas3''_I--cas3_I--cas5_I-A--cas7_I-A--#--cas6-I-III
18311643	46	Pyrobaculum aerophilum str. IM2	Archaea	I-?	cas3''_I--cas3_I--#--#--#--cas6-I-III--#--#--cas4_I-A_I-B_I-C_I-D_II-B--#--cas1_I-II-III--cas4_I-A
18311643	74	Pyrobaculum aerophilum str. IM2	Archaea	III-?	cas10_III--#--#--csm3_III-A--#--#--csx1_III-U--#--csx1_III-U--#--#--#--#--csm6_III-A
145590267	1071	Pyrobaculum arsenaticum DSM 13514	Archaea	I-?	csm6_III-A--#--#--#--#--cmr6_III-B--#--#--cmr4_III-B--cas10_III--#--csx1_III-U--cas4_I-A_I-B_I-C_I-D_II-B--cas2_I_II_III--cas1_I-II-III--cas4_I-A--casRa_I-A--#--cas7_I-A--#--#--cas3_I--cas3''_I--#--cas6-I-III--csx1_III-U
145590267	1071	Pyrobaculum arsenaticum DSM 13514	Archaea	III-A	csm6_III-A--#--#--#--#--cmr6_III-B--#--#--cmr4_III-B--cas10_III--#--csx1_III-U--cas4_I-A_I-B_I-C_I-D_II-B--cas2_I_II_III--cas1_I-II-III--cas4_I-A--casRa_I-A--#--cas7_I-A--#--#--cas3_I--cas3''_I--#--cas6-I-III--csx1_III-U
126458628	262	Pyrobaculum calidifontis JCM 11548	Archaea	III-B	cas4_I-A--casRa_I-A--#--#--#--csx1_III-U--#--cas10_III--cmr4_III-B--#--#--cmr6_III-B--csx1_III-U
126458628	1251	Pyrobaculum calidifontis JCM 11548	Archaea	I-?	cas3''_I--cas3_I--#--#--cas7_I-A--#--casRa_I-A--cas4_I-A--cas1_I-II-III--cas2_I_II_III--cas4_I-A_I-B_I-C_I-D_II-B--cas6-I-III--#--#--csm6_III-A--#--#--cas10_III--cmr4_III-B--#--cmr6_III-B
126458628	1251	Pyrobaculum calidifontis JCM 11548	Archaea	III-B	cas3''_I--cas3_I--#--#--cas7_I-A--#--casRa_I-A--cas4_I-A--cas1_I-II-III--cas2_I_II_III--cas4_I-A_I-B_I-C_I-D_II-B--cas6-I-III--#--#--csm6_III-A--#--#--cas10_III--cmr4_III-B--#--cmr6_III-B
119871520	1512	Pyrobaculum islandicum DSM 4184	Archaea	III-?	cas10_III--#--#--csm3_III-A
171184485	1121	Pyrobaculum neutrophilum V24Sta	Archaea	III-?	csm3_III-A--#--#--cas10_III--#--csx1_III-U
171184485	560	Pyrobaculum neutrophilum V24Sta	Archaea	?-?	cas4_I-A--cas1_I-II-III--#--cas4_I-A_I-B_I-C_I-D_II-B
171184485	1100	Pyrobaculum neutrophilum V24Sta	Archaea	I-A	cas4_I-A_I-B_I-C_I-D_II-B--cas2_I_II_III--cas1_I-II-III--cas4_I-A--casRa_I-A--#--cas7_I-A--cas5_I-A--cas3_I--cas3''_I--cas8a2_I-A--#--#--#--cas6-I-III
171184485	968	Pyrobaculum neutrophilum V24Sta	Archaea	I-?	cas3''_I--cas3_I--#--#--cas7_I-A
171184485	547	Pyrobaculum neutrophilum V24Sta	Archaea	III-B	cas10_III--cmr4_III-B--#--#--cmr6_III-B
379002962	1115	Pyrobaculum oguniense TE7	Archaea	?-?	cas7_I-A--#--#--cmr6_III-B
379002962	1125	Pyrobaculum oguniense TE7	Archaea	I-A	cas10_III--#--#--csm3_III-A--#--#--#--#--csx1_III-U--#--csx1_III-U--#--#--cas6-I-III--#--#--#--#--cas8a2_I-A--cas3''_I--cas3_I--cas5_I-A--cas7_I-A--#--casRa_I-A--cas4_I-A--cas1_I-II-III--cas2_I_II_III--cas4_I-A_I-B_I-C_I-D_II-B--csx1_III-U--#--cas10_III--cmr4_III-B--#--#--cmr6_III-B
379002962	1125	Pyrobaculum oguniense TE7	Archaea	III-B	cas10_III--#--#--csm3_III-A--#--#--#--#--csx1_III-U--#--csx1_III-U--#--#--cas6-I-III--#--#--#--#--cas8a2_I-A--cas3''_I--cas3_I--cas5_I-A--cas7_I-A--#--casRa_I-A--cas4_I-A--cas1_I-II-III--cas2_I_II_III--cas4_I-A_I-B_I-C_I-D_II-B--csx1_III-U--#--cas10_III--cmr4_III-B--#--#--cmr6_III-B
379002962	1100	Pyrobaculum oguniense TE7	Archaea	?-?	cas1_I-II-III--cas4_I-A
374325525	843	Pyrobaculum sp. 1860	Archaea	III-B	cmr3_III-B--cas10_III--cmr4_III-B--#--#--cmr6_III-B
374325525	971	Pyrobaculum sp. 1860	Archaea	III-?	cas6-I-III--#--csm6_III-A--#--#--#--#--cas1_I-II-III--cas4_I-A--cas4_I-A_I-B_I-C_I-D_II-B--#--#--#--#--cas10_III--cmr4_III-B--#--#--cmr6_III-B--#--#--#--csx1_III-U
374325525	867	Pyrobaculum sp. 1860	Archaea	?-?	cas4_I-A--cas1_I-II-III--#--cas4_I-A_I-B_I-C_I-D_II-B
374325525	922	Pyrobaculum sp. 1860	Archaea	I-A	cas3_I--#--#--cas7_I-A--#--casRa_I-A--cas4_I-A--cas1_I-II-III--cas2_I_II_III--cas4_I-A_I-B_I-C_I-D_II-B
14518450	1016	Pyrococcus abyssi GE5	Archaea	I-A	casRa_I-A--cas3''_I--cas3_I--cas8a2_I-A--cas5_I-A--cas7_I-A--csa5_I-A
397650687	450	Pyrococcus furiosus COM1	Archaea	I-A	cas8a2_I-A--cas8a2_I-A--cas3''_I--cas3_I--cas5_I-A--cas7_I-A--#--casRa_I-A
397650687	932	Pyrococcus furiosus COM1	Archaea	I-A	cas2_I_II_III--cas1_I-B--cas4_I-A_I-B_I-C_I-D_II-B--cas3_I--cas5_I--cas7_I-C--cas8a1_I-A--cmr6_III-B--cmr5_III-B--cmr4_III-B--csx1_III-U--cmr3_III-B--cas10_III--cmr1_III-B--cas6_I-A
397650687	932	Pyrococcus furiosus COM1	Archaea	III-B	cas2_I_II_III--cas1_I-B--cas4_I-A_I-B_I-C_I-D_II-B--cas3_I--cas5_I--cas7_I-C--cas8a1_I-A--cmr6_III-B--cmr5_III-B--cmr4_III-B--csx1_III-U--cmr3_III-B--cas10_III--cmr1_III-B--cas6_I-A
18976372	649	Pyrococcus furiosus DSM 3638	Archaea	I-A	cas8a2_I-A--cas8a2_I-A--cas3''_I--cas3_I--cas5_I-A--cas7_I-A--#--casRa_I-A
18976372	1154	Pyrococcus furiosus DSM 3638	Archaea	I-A	cas2_I_II_III--cas1_I-B--cas4_I-A_I-B_I-C_I-D_II-B--cas3_I--cas5_I--cas7_I-C--cas8a1_I-A--cmr6_III-B--cmr5_III-B--cmr4_III-B--csx1_III-U--cmr3_III-B--cas10_III--cmr1_III-B--cas6_I-A
18976372	1154	Pyrococcus furiosus DSM 3638	Archaea	III-B	cas2_I_II_III--cas1_I-B--cas4_I-A_I-B_I-C_I-D_II-B--cas3_I--cas5_I--cas7_I-C--cas8a1_I-A--cmr6_III-B--cmr5_III-B--cmr4_III-B--csx1_III-U--cmr3_III-B--cas10_III--cmr1_III-B--cas6_I-A
14589963	889	Pyrococcus horikoshii OT3	Archaea	I-A	casRa_I-A--cas3''_I--cas3_I--cas8a2_I-A--cas5_I-A--cas7_I-A--csa5_I-A
14589963	153	Pyrococcus horikoshii OT3	Archaea	I-?	cas3_I--cas4_I-A_I-B_I-C_I-D_II-B--cas2_I_II_III--cas1_I-B--#--cas5_I-B--cas7_I-C--#--csx1_III-U--csm5_III-A--csm4_III-A--csm3_III-A--csm2_III-A--cas10_III--cas6-I-III
14589963	153	Pyrococcus horikoshii OT3	Archaea	III-A	cas3_I--cas4_I-A_I-B_I-C_I-D_II-B--cas2_I_II_III--cas1_I-B--#--cas5_I-B--cas7_I-C--#--csx1_III-U--csm5_III-A--csm4_III-A--csm3_III-A--csm2_III-A--cas10_III--cas6-I-III
14589963	1215	Pyrococcus horikoshii OT3	Archaea	I-A	cas2_I_II_III--cas1_I-B--#--#--cas3_I--cas5_I--cas7_I-C--cas8a1_I-A--cas6_I-A
332157643	1808	Pyrococcus sp. NA2	Archaea	I-A	cas2_I_II_III--cas1_I-B--cas4_I-A_I-B_I-C_I-D_II-B--#--cas8a2_I-A--cas3''_I--cas3_I--cas5_I-A--cas7_I-A--#--casRa_I-A--#--cas3_I--cas5_I--cas7_I-C--cas8a1_I-A--cas6_I-A
389851449	782	Pyrococcus sp. ST04	Archaea	I-A	cas2_I_II_III--cas4_I-A_I-B_I-C_I-D_II-B--#--cas6_I-A--#--#--casRa_I-A--cas3''_I--cas3_I--cas8a2_I-A--cas5_I-A--cas7_I-A--csa5_I-A
389851449	96	Pyrococcus sp. ST04	Archaea	I-?	cas1_I-B--cas2_I_II_III--cas4_I-A_I-B_I-C_I-D_II-B--cas3_I--#--cas6-I-III--cas10_III--csm2_III-A--csm3_III-A--csm4_III-A--csm5_III-A--csx1_III-U--#--cas7_I-C--cas5_I-B
389851449	96	Pyrococcus sp. ST04	Archaea	III-A	cas1_I-B--cas2_I_II_III--cas4_I-A_I-B_I-C_I-D_II-B--cas3_I--#--cas6-I-III--cas10_III--csm2_III-A--csm3_III-A--csm4_III-A--csm5_III-A--csx1_III-U--#--cas7_I-C--cas5_I-B
337283511	770	Pyrococcus yayanosii CH1	Archaea	III-B	cmr6_III-B--cmr5_III-B--cmr4_III-B--csx3_III-U--cmr3_III-B--cas10_III--cmr1_III-B--csx1_III-U
337283511	1400	Pyrococcus yayanosii CH1	Archaea	I-?	cas3_I--cas4_I-A_I-B_I-C_I-D_II-B--cas2_I_II_III--cas1_I-B--#--#--#--cas5_I-B--cas7_I-C--#--csx1_III-U--csm5_III-A--csm4_III-A--csm3_III-A--csm2_III-A--cas10_III--cas6-I-III
337283511	1400	Pyrococcus yayanosii CH1	Archaea	III-A	cas3_I--cas4_I-A_I-B_I-C_I-D_II-B--cas2_I_II_III--cas1_I-B--#--#--#--cas5_I-B--cas7_I-C--#--csx1_III-U--csm5_III-A--csm4_III-A--csm3_III-A--csm2_III-A--cas10_III--cas6-I-III
337283511	926	Pyrococcus yayanosii CH1	Archaea	I-A	cas2_I_II_III--#--casRa_I-A--cas3''_I--cas3_I--cas8a2_I-A--cas5_I-A--cas7_I-A--csa5_I-A--cas1_I-B--cas4_I-A_I-B_I-C_I-D_II-B--cas3_I--cas5_I--cas7_I-C--cas8a1_I-A--cas6_I-A
347522554	493	Pyrolobus fumarii 1A	Archaea	I-A	cas4_I-A_I-B_I-C_I-D_II-B--#--#--#--#--cas2_I_II_III--cas1_I-II-III--cas4_I-A--#--#--#--#--cas3_I--#--#--cas7_I-A
347522554	429	Pyrolobus fumarii 1A	Archaea	I-A	cas3_I--#--cas5_I-A--cas7_I-A
347522554	443	Pyrolobus fumarii 1A	Archaea	III-B	cas10_III--cmr4_III-B--#--cmr6_III-B
297526028	154	Staphylothermus hellenicus DSM 12710	Archaea	III-?	csm6_III-A--#--csx1_III-U
297526028	483	Staphylothermus hellenicus DSM 12710	Archaea	III-A	cas10_III--csm5_III-A--csm4_III-A--csm3_III-A
126464913	307	Staphylothermus marinus F1	Archaea	I-?	cas3_I--#--cas5_I-A--cas7_I-A--#--casRa_I-A--#--cas4_I-A_I-B_I-C_I-D_II-B--cas2_I_II_III--cas4_I-A--cas1_I-II-III--#--#--cas10_III--#--csm4_III-A--csm3_III-A
126464913	307	Staphylothermus marinus F1	Archaea	III-A	cas3_I--#--cas5_I-A--cas7_I-A--#--casRa_I-A--#--cas4_I-A_I-B_I-C_I-D_II-B--cas2_I_II_III--cas4_I-A--cas1_I-II-III--#--#--cas10_III--#--csm4_III-A--csm3_III-A
70605853	1910	Sulfolobus acidocaldarius DSM 639	Archaea	III-?	csm3_III-A--ramp_I_III--#--cas10_III--ramp_I_III--#--ramp_I_III
70605853	1878	Sulfolobus acidocaldarius DSM 639	Archaea	?-?	cas4_I-A_I-B_I-C_I-D_II-B--cas1_I-II-III--cas2_I_II_III--#--cas6-I-III
70605853	1750	Sulfolobus acidocaldarius DSM 639	Archaea	I-D	cas1_I-II-III--#--cas2_I_II_III--#--#--casRa_I-A--#--csc2_I-D
449066047	1966	Sulfolobus acidocaldarius N8	Archaea	?-?	cas1_I-II-III--cas2_I_II_III--#--#--cas6-I-III
449066047	1816	Sulfolobus acidocaldarius N8	Archaea	I-D	cas1_I-II-III--#--cas2_I_II_III--#--casRa_I-A--#--csc2_I-D
449068323	1997	Sulfolobus acidocaldarius Ron12/I	Archaea	III-?	csm3_III-A--ramp_I_III--#--cas10_III--ramp_I_III--#--ramp_I_III
449068323	1963	Sulfolobus acidocaldarius Ron12/I	Archaea	?-?	cas1_I-II-III--cas2_I_II_III--#--#--cas6-I-III
449068323	1813	Sulfolobus acidocaldarius Ron12/I	Archaea	I-D	cas1_I-II-III--#--#--casRa_I-A--#--csc2_I-D
568162877	1958	Sulfolobus acidocaldarius SUSAZ	Archaea	I-A	cas6-I-III--#--#--ramp_I_III--cas10_III--ramp_I_III--csm3_III-A--csm3_III-A--#--#--#--cas7_I-A--cas5_I-A--#--#--cas3_I--cas3''_I--cas4_I-A--cas4_I-A_I-B_I-C_I-D_II-B--cas1_I-II-III--cas2_I_II_III--#--#--#--csx1_III-U
568162877	1958	Sulfolobus acidocaldarius SUSAZ	Archaea	III-?	cas6-I-III--#--#--ramp_I_III--cas10_III--ramp_I_III--csm3_III-A--csm3_III-A--#--#--#--cas7_I-A--cas5_I-A--#--#--cas3_I--cas3''_I--cas4_I-A--cas4_I-A_I-B_I-C_I-D_II-B--cas1_I-II-III--cas2_I_II_III--#--#--#--csx1_III-U
385772020	397	Sulfolobus islandicus HVE10/4	Archaea	I-A	cas6-I-III--csaX_III-U--cas3''_I--cas3_I--cas5_I-A--cas7_I-A--csa5_I-A--casRa_I-A--cas4_I-A--cas1_I-II-III--cas2_I_II_III--cas4_I-A_I-B_I-C_I-D_II-B--casRa_I-A
385772020	543	Sulfolobus islandicus HVE10/4	Archaea	III-B	cas10_III--cmr6_III-B--cmr1_III-B--#--cmr4_III-B
385772020	739	Sulfolobus islandicus HVE10/4	Archaea	I-D	cas1_I-II-III--#--casRa_I-A--#--csc2_I-D--csc1_I-D--cas3_I-D
284996407	823	Sulfolobus islandicus L.D.8.5	Archaea	III-B	csx1_III-U--#--#--cas10_III--cmr6_III-B--cmr1_III-B--#--cmr4_III-B--csx1_III-U
284996407	838	Sulfolobus islandicus L.D.8.5	Archaea	I-A	cas4_I-A--cas1_I-II-III--cas2_I_II_III--cas4_I-A_I-B_I-C_I-D_II-B--casRa_I-A--casRa_I-A--csa5_I-A--cas7_I-A--cas5_I-A--cas3_I--cas3''_I--csaX_III-U--cas6-I-III
284996407	878	Sulfolobus islandicus L.D.8.5	Archaea	I-D	cas1_I-II-III--#--#--casRa_I-A--#--#--csc2_I-D--#--cas3_I-D
227829020	569	Sulfolobus islandicus L.S.2.15	Archaea	III-B	cmr3_III-B--cas10_III--cmr6_III-B--cmr1_III-B--cmr5_III-B--cmr4_III-B
227829020	720	Sulfolobus islandicus L.S.2.15	Archaea	III-B	cmr3_III-B--cas10_III--cmr6_III-B--cmr1_III-B--cmr5_III-B--cmr4_III-B
227829020	623	Sulfolobus islandicus L.S.2.15	Archaea	I-A	cas6-I-III--csaX_III-U--cas3''_I--cas3_I--cas5_I-A--cas7_I-A--csa5_I-A--casRa_I-A--casRa_I-A--cas4_I-A_I-B_I-C_I-D_II-B--cas2_I_II_III--cas1_I-II-III--cas4_I-A--csx1_III-U--cas2_I_II_III--#--#--ramp_I_III--#--ramp_I_III--cas10_III--ramp_I_III--csm3_III-A--csm3_III-A
227829020	623	Sulfolobus islandicus L.S.2.15	Archaea	III-?	cas6-I-III--csaX_III-U--cas3''_I--cas3_I--cas5_I-A--cas7_I-A--csa5_I-A--casRa_I-A--casRa_I-A--cas4_I-A_I-B_I-C_I-D_II-B--cas2_I_II_III--cas1_I-II-III--cas4_I-A--csx1_III-U--cas2_I_II_III--#--#--ramp_I_III--#--ramp_I_III--cas10_III--ramp_I_III--csm3_III-A--csm3_III-A
479324431	380	Sulfolobus islandicus LAL14/1	Archaea	I-A	cas4_I-A--cas1_I-II-III--cas2_I_II_III--cas4_I-A_I-B_I-C_I-D_II-B--casRa_I-A--casRa_I-A--csa5_I-A--cas7_I-A--cas5_I-A--cas3_I--cas3''_I--csaX_III-U--cas6-I-III
479324431	769	Sulfolobus islandicus LAL14/1	Archaea	III-B	cas10_III--cmr6_III-B--cmr1_III-B--#--cmr4_III-B
479324431	590	Sulfolobus islandicus LAL14/1	Archaea	I-D	cas10_III--cmr6_III-B--#--#--cmr4_III-B--cas3_I-D--csc1_I-D--csc2_I-D--#--casRa_I-A--#--cas1_I-II-III
479324431	590	Sulfolobus islandicus LAL14/1	Archaea	III-B	cas10_III--cmr6_III-B--#--#--cmr4_III-B--cas3_I-D--csc1_I-D--csc2_I-D--#--casRa_I-A--#--cas1_I-II-III
227826411	885	Sulfolobus islandicus M.14.25	Archaea	III-B	cmr3_III-B--cas10_III--cmr6_III-B--cmr1_III-B--cmr5_III-B--cmr4_III-B
227826411	766	Sulfolobus islandicus M.14.25	Archaea	I-A	cas7_I-A--cas5_I-A--#--cas3_I--cas3''_I--cas2_I_II_III--cas1_I-II-III--cas6-I-III--#--#--#--cas4_I-A_I-B_I-C_I-D_II-B--cas4_I-A--ramp_I_III--#--#--cas10_III--ramp_I_III--csm3_III-A--csm3_III-A
227826411	792	Sulfolobus islandicus M.14.25	Archaea	I-A	cas6-I-III--csaX_III-U--cas3''_I--cas3_I--cas5_I-A--cas7_I-A--csa5_I-A--casRa_I-A--cas4_I-A--cas1_I-II-III--cas2_I_II_III--cas4_I-A_I-B_I-C_I-D_II-B--casRa_I-A--#--#--#--#--csm6_III-A
229583573	942	Sulfolobus islandicus M.16.27	Archaea	III-B	cmr3_III-B--cas10_III--cmr6_III-B--cmr1_III-B--cmr5_III-B--cmr4_III-B
229583573	825	Sulfolobus islandicus M.16.27	Archaea	I-A	cas7_I-A--cas5_I-A--#--cas3_I--cas3''_I--cas2_I_II_III--cas1_I-II-III--cas6-I-III--#--#--cas4_I-A_I-B_I-C_I-D_II-B--cas4_I-A--ramp_I_III--#--#--cas10_III--ramp_I_III--csm3_III-A--csm3_III-A
229583573	856	Sulfolobus islandicus M.16.27	Archaea	I-A	cas4_I-A--cas1_I-II-III--cas2_I_II_III--cas4_I-A_I-B_I-C_I-D_II-B--casRa_I-A--casRa_I-A--csa5_I-A--cas7_I-A--cas5_I-A--cas3_I--cas3''_I--csaX_III-U--cas6-I-III
238618479	884	Sulfolobus islandicus M.16.4	Archaea	I-A	cas6-I-III--csaX_III-U--cas3''_I--cas3_I--cas5_I-A--cas7_I-A--csa5_I-A--casRa_I-A
238618479	853	Sulfolobus islandicus M.16.4	Archaea	III-?	cas10_III--cmr6_III-B--cmr1_III-B--#--cmr4_III-B--csx1_III-U--#--#--csm6_III-A--#--#--#--cas4_I-A--cas1_I-II-III--cas2_I_II_III--cas4_I-A_I-B_I-C_I-D_II-B--casRa_I-A
385774741	585	Sulfolobus islandicus REY15A	Archaea	III-B	cmr3_III-B--cas10_III--cmr6_III-B--cmr1_III-B--cmr5_III-B--cmr4_III-B
385774741	746	Sulfolobus islandicus REY15A	Archaea	I-A	cas4_I-A--cas1_I-II-III--cas2_I_II_III--cas4_I-A_I-B_I-C_I-D_II-B--casRa_I-A--casRa_I-A--csa5_I-A--cas7_I-A--cas5_I-A--cas3_I--cas3''_I--csaX_III-U--cas6-I-III
385774741	867	Sulfolobus islandicus REY15A	Archaea	III-B	cas10_III--cmr6_III-B--cmr1_III-B--#--cmr4_III-B
229577818	609	Sulfolobus islandicus Y.G.57.14	Archaea	III-B	cmr3_III-B--cas10_III--cmr6_III-B--cmr1_III-B--cmr5_III-B--cmr4_III-B
229577818	687	Sulfolobus islandicus Y.G.57.14	Archaea	III-B	cmr3_III-B--cas10_III--cmr6_III-B--cmr1_III-B--cmr5_III-B--cmr4_III-B
229577818	737	Sulfolobus islandicus Y.G.57.14	Archaea	I-A	cas6-I-III--csaX_III-U--cas3''_I--cas3_I--cas5_I-A--cas7_I-A--csa5_I-A--casRa_I-A--cas4_I-A--cas1_I-II-III--#--#--cas2_I_II_III--cas4_I-A_I-B_I-C_I-D_II-B--casRa_I-A--#--#--#--#--cmr3_III-B--cas10_III--cmr6_III-B--cmr1_III-B--cmr5_III-B--cmr4_III-B
229577818	737	Sulfolobus islandicus Y.G.57.14	Archaea	III-B	cas6-I-III--csaX_III-U--cas3''_I--cas3_I--cas5_I-A--cas7_I-A--csa5_I-A--casRa_I-A--cas4_I-A--cas1_I-II-III--#--#--cas2_I_II_III--cas4_I-A_I-B_I-C_I-D_II-B--casRa_I-A--#--#--#--#--cmr3_III-B--cas10_III--cmr6_III-B--cmr1_III-B--cmr5_III-B--cmr4_III-B
229580722	1950	Sulfolobus islandicus Y.N.15.51	Archaea	III-A	csx1_III-U--#--#--#--csx1_III-U--csm4_III-A--#--#--#--csm3_III-A--#--cas10_III--#--#--csx1_III-U
229580722	1932	Sulfolobus islandicus Y.N.15.51	Archaea	I-A	cas4_I-A--cas1_I-II-III--cas2_I_II_III--cas4_I-A_I-B_I-C_I-D_II-B--casRa_I-A--casRa_I-A--csa5_I-A--cas7_I-A--cas5_I-A--cas3_I--cas3''_I--csaX_III-U--cas6-I-III
384432549	2211	Sulfolobus solfataricus 98/2	Archaea	III-B	cmr4_III-B--#--cmr1_III-B--cmr6_III-B
384432549	2142	Sulfolobus solfataricus 98/2	Archaea	I-A	cas6-I-III--cas1_I-II-III--cas2_I_II_III--cas3''_I--cas3_I--#--cas5_I-A--cas7_I-A--#--#--#--#--csm6_III-A--cas4_I-A_I-B_I-C_I-D_II-B--cas4_I-A--#--csx1_III-U
384432549	2164	Sulfolobus solfataricus 98/2	Archaea	?-?	cas4_I-A--cas1_I-II-III--cas2_I_II_III--cas4_I-A_I-B_I-C_I-D_II-B
15896971	1367	Sulfolobus solfataricus P2	Archaea	III-B	cmr4_III-B--#--cmr1_III-B--cmr6_III-B
15896971	1560	Sulfolobus solfataricus P2	Archaea	III-B	cmr3_III-B--cas10_III--#--#--cmr4_III-B
15896971	1812	Sulfolobus solfataricus P2	Archaea	I-?	cas7_I-A--cas6-I-III--csaX_III-U--cas3''_I--cas3_I--cas5_I-A--cas7_I-A--csa5_I-A--#--#--#--cmr3_III-B--cas10_III--cmr6_III-B--cmr1_III-B--cmr5_III-B--cmr4_III-B
15896971	1812	Sulfolobus solfataricus P2	Archaea	III-B	cas7_I-A--cas6-I-III--csaX_III-U--cas3''_I--cas3_I--cas5_I-A--cas7_I-A--csa5_I-A--#--#--#--cmr3_III-B--cas10_III--cmr6_III-B--cmr1_III-B--cmr5_III-B--cmr4_III-B
15896971	1261	Sulfolobus solfataricus P2	Archaea	I-A	cas6-I-III--cas1_I-II-III--cas2_I_II_III--cas3''_I--cas3_I--#--cas5_I-A--cas7_I-A--#--#--#--#--csm6_III-A--cas4_I-A_I-B_I-C_I-D_II-B--cas4_I-A--csx1_III-U
15896971	1294	Sulfolobus solfataricus P2	Archaea	I-A	cas4_I-A--cas1_I-II-III--cas4_I-A_I-B_I-C_I-D_II-B--#--casRa_I-A--casRa_I-A--csa5_I-A--cas7_I-A--cas5_I-A--cas3_I--cas3''_I--csaX_III-U--cas6-I-III--#--#--#--ramp_I_III--#--#--#--cas10_III--ramp_I_III--csm3_III-A--csm3_III-A
15896971	1294	Sulfolobus solfataricus P2	Archaea	III-?	cas4_I-A--cas1_I-II-III--cas4_I-A_I-B_I-C_I-D_II-B--#--casRa_I-A--casRa_I-A--csa5_I-A--cas7_I-A--cas5_I-A--cas3_I--cas3''_I--csaX_III-U--cas6-I-III--#--#--#--ramp_I_III--#--#--#--cas10_III--ramp_I_III--csm3_III-A--csm3_III-A
24473558	2129	Sulfolobus tokodaii str. 7	Archaea	III-B	cmr3_III-B--cas10_III--cmr6_III-B--cmr1_III-B--cmr5_III-B--cmr4_III-B
24473558	2810	Sulfolobus tokodaii str. 7	Archaea	I-A	casRa_I-A--cas4_I-A--cas1_I-II-III--cas2_I_II_III--cas4_I-A_I-B_I-C_I-D_II-B--#--#--csa5_I-A--cas7_I-A--cas5_I-A--cas3_I--cas3''_I--csaX_III-U
24473558	15	Sulfolobus tokodaii str. 7	Archaea	I-?	cas6-I-III--cas3''_I--cas3_I--#--cas5_I-A--cas7_I-A--#--cas4_I-A--cas1_I-II-III--cas2_I_II_III--#--#--#--cas4_I-A_I-B_I-C_I-D_II-B--#--#--#--csx1_III-U--#--#--#--#--csm3_III-A--#--ramp_I_III--#--ramp_I_III--#--csm3_III-A--csm3_III-A
315229765	470	Thermococcus barophilus MP	Archaea	I-?	cas2_I_II_III--cas1_I-B--cas4_I-A_I-B_I-C_I-D_II-B--#--cas7_I--#--#--cas3_I--cas6_I-A
240102057	1289	Thermococcus gammatolerans EJ3	Archaea	I-A	cas2_I_II_III--#--cas6_I-A--cas8a2_I-A--cas3''_I--cas3_I--cas5_I-A--cas7_I-A--#--#--cas6_I-A
57639935	446	Thermococcus kodakarensis KOD1	Archaea	I-A	cas2_I_II_III--#--cas6_I-A--casRa_I-A--cas3''_I--cas3_I--cas8a2_I-A--cas5_I-A--cas7_I-A--csa5_I-A--cas1_I-B--#--#--cas4_I-A_I-B_I-C_I-D_II-B--#--cas3_I--cas5_I--cas7_I-C--cas8a1_I-A--cas6_I-A
530547444	1	Thermococcus litoralis DSM 5473	Archaea	I-A	cas2_I_II_III--cas6_I-A--casRa_I-A--cas3''_I--#--cas3_I--cas8a2_I-A--cas5_I-A--cas5_I-A--cas7_I-A--csa5_I-A--cas1_I-B--cas4_I-A_I-B_I-C_I-D_II-B--cas3_I--cas5_I--cas7_I-C--cas8a1_I-A--cas6_I-A
212223144	896	Thermococcus onnurineus NA1	Archaea	III-A	cas6-I-III--cas10_III--csm2_III-A--csm3_III-A--csm4_III-A--csm5_III-A--csx1_III-U
242397997	1464	Thermococcus sibiricus MM 739	Archaea	I-?	cas2_I_II_III--#--cas1_I-B--cas4_I-A_I-B_I-C_I-D_II-B--cas3_I--#--cas7_I-C--#--cas6_I-A
341581088	112	Thermococcus sp. 4557	Archaea	I-B	cas3_I--cas4_I-A_I-B_I-C_I-D_II-B--cas2_I_II_III--cas1_I-B--cas5_I-B--cas7_I-C--#--cas6-I-III
341581088	722	Thermococcus sp. 4557	Archaea	I-?	cas2_I_II_III--#--cas1_I-B--cas4_I-A_I-B_I-C_I-D_II-B--#--cas7_I--#--#--cas3_I--cas6_I-A
350525682	485	Thermococcus sp. AM4	Archaea	I-?	cas2_I_II_III--#--cas1_I-B--cas4_I-A_I-B_I-C_I-D_II-B--cas3_I--cas5_I-B--cas7_I-C--#--#--cas6_I-A
390960176	1791	Thermococcus sp. CL1	Archaea	I-B	cas3_I--cas4_I-A_I-B_I-C_I-D_II-B--cas2_I_II_III--cas1_I-B--cas5_I-B--cas7_I-C--#--cas6-I-III
390960176	370	Thermococcus sp. CL1	Archaea	I-A	cas2_I_II_III--#--cas1_I-B--cas4_I-A_I-B_I-C_I-D_II-B--cas3_I--cas5_I--cas7_I-C--cas8a1_I-A--cas6_I-A
390960176	1931	Thermococcus sp. CL1	Archaea	III-A	cas1_I-B--cas2_I_II_III--csx3_III-U--#--csm5_III-A--csm4_III-A--csm3_III-A--csm2_III-A--cas10_III--cas6-I-III
119718918	1327	Thermofilum pendens Hrk 5	Archaea	III-?	csm6_III-A--#--#--#--csx1_III-U
119718918	1277	Thermofilum pendens Hrk 5	Archaea	III-?	csm3_III-A--csm3_III-A--#--cas10_III--ramp_I_III--#--csm3_III-A
119718918	1341	Thermofilum pendens Hrk 5	Archaea	I-A	cas3_I--#--cas3_I--cas8a2_I-A--cas7_I-A--#--casRa_I-A--#--#--cas10_III--#--#--csm3_III-A
119718918	1341	Thermofilum pendens Hrk 5	Archaea	III-?	cas3_I--#--cas3_I--cas8a2_I-A--cas7_I-A--#--casRa_I-A--#--#--cas10_III--#--#--csm3_III-A
119718918	1305	Thermofilum pendens Hrk 5	Archaea	III-B	cas10_III--cmr6_III-B--#--#--cmr4_III-B--cas1_I-II-III--cas2_I_II_III--#--#--csc2_I-D
530779594	401	Thermofilum sp. 1910b	Archaea	III-B	cmr4_III-B--cmr5_III-B--#--cmr6_III-B--cas10_III--cmr3_III-B--csx1_III-U--#--csx1_III-U
530779594	694	Thermofilum sp. 1910b	Archaea	I-A	cas3_I--#--cas5_I-A--cas7_I-A--#--casRa_I-A--cas4_I-A--#--cas4_I-A--cas1_I-II-III--cas2_I_II_III--cas4_I-A_I-B_I-C_I-D_II-B
389860324	1040	Thermogladius cellulolyticus 1633	Archaea	?-?	cas4_I-A--cas1_I-II-III--cas4_I-A_I-B_I-C_I-D_II-B
389860324	1012	Thermogladius cellulolyticus 1633	Archaea	I-A	cas3_I--#--cas5_I-A--cas7_I-A--#--casRa_I-A
16081186	1316	Thermoplasma acidophilum DSM 1728	Archaea	?-?	cas1_I-II-III
13540831	105	Thermoplasma volcanium GSS1	Archaea	III-A	cas2_I_II_III--cas1_I-B--csx1_III-U--csm5_III-A--csm4_III-A--csm3_III-A--csm2_III-A--cas10_III--cas6-I-III--csx1_III-U
352681234	1186	Thermoproteus tenax Kra 1	Archaea	I-A	cas8a2_I-A--cas3''_I--cas3_I--cas5_I-A--cas7_I-A--#--casRa_I-A--cas4_I-A--#--cas2_I_II_III--cas4_I-A_I-B_I-C_I-D_II-B--csx1_III-U--#--#--csm6_III-A--#--#--#--#--csm3_III-A--#--#--cas10_III--#--csx1_III-U
352681234	1186	Thermoproteus tenax Kra 1	Archaea	III-A	cas8a2_I-A--cas3''_I--cas3_I--cas5_I-A--cas7_I-A--#--casRa_I-A--cas4_I-A--#--cas2_I_II_III--cas4_I-A_I-B_I-C_I-D_II-B--csx1_III-U--#--#--csm6_III-A--#--#--#--#--csm3_III-A--#--#--cas10_III--#--csx1_III-U
352681234	234	Thermoproteus tenax Kra 1	Archaea	I-?	cas3''_I--cas3_I--#--cas7_I-A
296241748	789	Thermosphaera aggregans DSM 11486	Archaea	I-A	cas3''_I--cas3_I--#--cas5_I-A--cas7_I-A--#--casRa_I-A--casRa_I-A--#--cas2_I_II_III--cas1_I-II-III--cas4_I-A
307594149	1116	Vulcanisaeta distributa DSM 14429	Archaea	?-?	cas4_I-A--#--csx1_III-U--csm6_III-A--#--#--cas10_III--#--#--csm3_III-A
307594149	1649	Vulcanisaeta distributa DSM 14429	Archaea	I-A	cas3_I--#--cas5_I-A--cas7_I-A--#--#--#--cas4_I-A_I-B_I-C_I-D_II-B--cas2_I_II_III--cas1_I-II-III--cas4_I-A
307594149	1131	Vulcanisaeta distributa DSM 14429	Archaea	?-?	cas10_III--cmr4_III-B--#--#--cmr6_III-B--csm6_III-A
325967528	1460	Vulcanisaeta moutnovskia 768-28	Archaea	III-B	csm3_III-A--csm4_III-A--#--cas10_III--#--#--cas6-I-III--csm6_III-A--#--#--cmr6_III-B--#--cmr5_III-B--cmr4_III-B--cas10_III--#--csx1_III-U--csm6_III-A
325967528	1378	Vulcanisaeta moutnovskia 768-28	Archaea	I-A	cas3''_I--cas3_I--#--#--cas7_I-A--#--#--cas4_I-A_I-B_I-C_I-D_II-B--#--cas1_I-II-III--cas4_I-A
325967528	1483	Vulcanisaeta moutnovskia 768-28	Archaea	?-?	cas3_I--#--csx1_III-U
479185170	813	Alistipes shahii WAL 8301	Bacteroidetes	?-?	cas1_II
375356399	3793	Bacteroides fragilis 638R	Bacteroidetes	II-?	cas1_II--csn1
60679597	2456	Bacteroides fragilis NCTC 9343	Bacteroidetes	?-?	cas2_I_II_III--cas6-I-III
60679597	3790	Bacteroides fragilis NCTC 9343	Bacteroidetes	II-?	cas2_I_II_III--cas1_II--csn1
53711291	2543	Bacteroides fragilis YCH46	Bacteroidetes	I-B	cas2_I_II_III--cas1_I-B--cas4_I-A_I-B_I-C_I-D_II-B--#--#--cas3_I--#--cas6-I-III
319899888	2979	Bacteroides helcogenes P 36-108	Bacteroidetes	I-C	cas2_I_II_III--cas1_I-C--cas4_I-A_I-B_I-C_I-D_II-B--cas7_I-C--cas8c_I-C--cas5_I-C--cas3_I
549482487	1850	Bacteroides sp. CF50	Bacteroidetes	II-?	cas2_I_II_III--cas1_II--csn1
390941666	3037	Belliella baltica DSM 15883	Bacteroidetes	II-?	cas6-I-III--cas2_I_II_III--cas1_II--#--csn1
340620779	1455	Capnocytophaga canimorsus Cc5	Bacteroidetes	II-?	cas2_I_II_III--cas1_II--csn1
347534971	1522	Flavobacterium branchiophilum FL-15	Bacteroidetes	II-?	cas2_I_II_III--#--#--#--csn1
386262266	320	Flavobacterium columnare ATCC 49512	Bacteroidetes	II-?	cas1_II--#--#--#--csn1
511542232	1127	Flavobacterium psychrophilum JIP02/86	Bacteroidetes	II-?	cas2_I_II_III--cas1_II--csn1
392395704	3219	Flexibacter litoralis DSM 6794	Bacteroidetes	III-B	cmr1_III-B--cas10_III--cmr3_III-B--csm6_III-A--cmr4_III-B--cmr5_III-B--cmr6_III-B
392395704	11	Flexibacter litoralis DSM 6794	Bacteroidetes	?-?	cas1_I-II-III--#--cas2_I_II_III
327402011	3106	Fluviicola taffensis DSM 16823	Bacteroidetes	II-?	cas2_I_II_III--cas1_II--#--#--csn1
332661999	5999	Haliscomenobacter hydrossis DSM 1100	Bacteroidetes	III-B	cmr1_III-B--#--#--cas10_III--cmr3_III-B--cmr4_III-B--cmr5_III-B--cmr6_III-B
332661999	469	Haliscomenobacter hydrossis DSM 1100	Bacteroidetes	I-?	cas2_I_II_III--cas1_I-B--cas4_I-A_I-B_I-C_I-D_II-B--cas3_I--#--cas7_I-C--#--cas6_I-A
332661890	50	Haliscomenobacter hydrossis DSM 1100	Bacteroidetes	III-B	cas10_III--#--cmr4_III-B--#--cmr6_III-B--#--#--cas1_I-II-III--cas2_I_II_III
332661999	6017	Haliscomenobacter hydrossis DSM 1100	Bacteroidetes	?-?	cas1_I-II-III--#--cas2_I_II_III
375143366	4669	Niastella koreensis GR20-10	Bacteroidetes	I-?	cas2_I_II_III--cas4_I-A_I-B_I-C_I-D_II-B--cas3_I--cas5_I-B--cas7_I-C--#--cas6_I-A
325278757	1215	Odoribacter splanchnicus DSM 220712	Bacteroidetes	I-?	cas2_I_II_III--cas1_I-B--cas4_I-A_I-B_I-C_I-D_II-B--cas3_I--cas5_I-B--cas7_I-C--#--cas6_I-A
392389424	2067	Ornithobacterium rhinotracheale DSM 15997	Bacteroidetes	II-?	cas2_I_II_III--cas1_II--csn1
150006674	1146	Parabacteroides distasonis ATCC 8503	Bacteroidetes	I-C	cas2_I_II_III--cas1_I-C--cas4_I-A_I-B_I-C_I-D_II-B--cas7_I-C--cas8c_I-C--cas5_I-C--cas3_I
332299201	902	Porphyromonas asaccharolytica DSM 20707	Bacteroidetes	I-C	cas2_I_II_III--cas1_I-C--cas4_I-A_I-B_I-C_I-D_II-B--cas7_I-C--cas8c_I-C--cas5_I-C--cas3''_I
188993864	1957	Porphyromonas gingivalis ATCC 33277	Bacteroidetes	I-B	cas2_I_II_III--cas1_I-B--cas4_I-A_I-B_I-C_I-D_II-B--#--#--cas3_I--#--cas6-I-III
188993864	1923	Porphyromonas gingivalis ATCC 33277	Bacteroidetes	III-B	cas10_III--cmr3_III-B--cmr4_III-B--#--cmr6_III-B--#--#--cas1_I-II-III--cas2_I_II_III
334145811	286	Porphyromonas gingivalis TDC60	Bacteroidetes	I-U	cas2_I_II_III--cas1_I-B--cas4_I-A_I-B_I-C_I-D_II-B--cas3_I--cas7_I--csp2_I-U--cas5_I--cas6-I-III
334145811	252	Porphyromonas gingivalis TDC60	Bacteroidetes	III-B	cas10_III--cmr3_III-B--cmr4_III-B--#--cmr6_III-B--cas1_I-II-III--cas2_I_II_III
34539880	1722	Porphyromonas gingivalis W83	Bacteroidetes	I-U	cas2_I_II_III--cas1_I-B--cas4_I-A_I-B_I-C_I-D_II-B--cas3_I--cas7_I--csp2_I-U--cas5_I--cas6-I-III
34539880	1696	Porphyromonas gingivalis W83	Bacteroidetes	III-B	cas10_III--cmr3_III-B--cmr4_III-B--#--cmr6_III-B--cas1_I-II-III--cas2_I_II_III
433652471	10	Prevotella dentalis DSM 3688	Bacteroidetes	I-C	cas2_I_II_III--cas4_I-A_I-B_I-C_I-D_II-B--cas7_I-C--cas8c_I-C--cas5_I-C--cas3_I
327312315	2283	Prevotella denticola F0289	Bacteroidetes	III-U	cas2_I_II_III--#--cas1_I-II-III--csx1_III-U--csx1_III-U--#--#--ramp_I_III
387132089	188	Prevotella intermedia 17	Bacteroidetes	II-?	cas2_I_II_III--cas1_II--csn1
294672793	1225	Prevotella ruminicola 23	Bacteroidetes	II-?	cas2_I_II_III--csn1
408489461	252	Psychroflexus torquis ATCC 700755	Bacteroidetes	II-?	cas2_I_II_III--cas1_II--#--csn1
268318345	1	Rhodothermus marinus DSM 4252	Bacteroidetes	I-U	cas3_I--csb2_I-U--csb1_I-U
268315578	473	Rhodothermus marinus DSM 4252	Bacteroidetes	I-E	cas2_I-E--cas1_I-E--cas6_I-E--cas5_I-E--cas7_I-E--cse2_I-E--cse1_I-E--cas3_I
268315578	1606	Rhodothermus marinus DSM 4252	Bacteroidetes	I-?	cas2_I_II_III--cas1_I-B--#--csx1_III-U--csm5_III-A--csm4_III-A--csm3_III-A--csm2_III-A--cas10_III--cas4_I-A_I-B_I-C_I-D_II-B--cas3_I--cas5_I--cas7_I-C
268315578	1606	Rhodothermus marinus DSM 4252	Bacteroidetes	III-A	cas2_I_II_III--cas1_I-B--#--csx1_III-U--csm5_III-A--csm4_III-A--csm3_III-A--csm2_III-A--cas10_III--cas4_I-A_I-B_I-C_I-D_II-B--cas3_I--cas5_I--cas7_I-C
268318345	14	Rhodothermus marinus DSM 4252	Bacteroidetes	III-A	cas1_I-II-III--cas2_I_II_III--#--#--csx1_III-U--csx1_III-U--#--#--#--csx1_III-U--#--#--#--#--csx1_III-U--cas10_III--csm2_III-A--csm3_III-A--csm4_III-A--csm5_III-A
268318345	95	Rhodothermus marinus DSM 4252	Bacteroidetes	?-?	cas1_I-II-III--cas2_I_II_III
345301888	1121	Rhodothermus marinus SG0.5JP17-172	Bacteroidetes	I-?	cas7_I-C--cas5_I--#--#--cas3_I--cas4_I-A_I-B_I-C_I-D_II-B--cas10_III--#--csx10--#--csm3_III-A--csm3_III-A--#--ramp_I_III--#--csx1_III-U--csx1_III-U--#--cas1_I-B--cas2_I_II_III--cas10_III--csm2_III-A--csm3_III-A--csm4_III-A--csm5_III-A--csx1_III-U
345301888	1121	Rhodothermus marinus SG0.5JP17-172	Bacteroidetes	III-A	cas7_I-C--cas5_I--#--#--cas3_I--cas4_I-A_I-B_I-C_I-D_II-B--cas10_III--#--csx10--#--csm3_III-A--csm3_III-A--#--ramp_I_III--#--csx1_III-U--csx1_III-U--#--cas1_I-B--cas2_I_II_III--cas10_III--csm2_III-A--csm3_III-A--csm4_III-A--csm5_III-A--csx1_III-U
345301799	40	Rhodothermus marinus SG0.5JP17-172	Bacteroidetes	III-A	cas1_I-II-III--cas2_I_II_III--#--#--csx1_III-U--csx1_III-U--#--#--#--csx1_III-U--#--#--#--#--csx1_III-U--cas10_III--csm2_III-A--csm3_III-A--csm4_III-A--csm5_III-A
383484660	932	Riemerella anatipestifer ATCC 11845 = DSM 15868	Bacteroidetes	II-?	cas2_I_II_III--cas1_II--csn1
313205511	775	Riemerella anatipestifer ATCC 11845 = DSM 15868	Bacteroidetes	?-?	cas1_II--cas2_I_II_III
407450786	1073	Riemerella anatipestifer RA-CH-1	Bacteroidetes	II-?	cas2_I_II_III--cas1_II--csn1
442313696	827	Riemerella anatipestifer RA-CH-2	Bacteroidetes	II-?	cas2_I_II_III--cas1_II--csn1
386320386	1341	Riemerella anatipestifer RA-GD	Bacteroidetes	II-?	cas2_I_II_III--cas1_II--csn1
338209545	4808	Runella slithyformis DSM 19594	Bacteroidetes	I-?	cas3_I--#--cas6-I-III
338209545	4816	Runella slithyformis DSM 19594	Bacteroidetes	I-B	cas2_I_II_III--cas1_I-B--cas4_I-A_I-B_I-C_I-D_II-B
379728134	441	Saprospira grandis str. Lewin	Bacteroidetes	?-?	csx1_III-U--#--csx1_III-U--#--#--ramp_I_III--#--ramp_I_III
379728134	208	Saprospira grandis str. Lewin	Bacteroidetes	III-A	cas10_III--csm2_III-A--csm3_III-A--csm4_III-A--csm5_III-A
284034943	5904	Spirosoma linguale DSM 74	Bacteroidetes	I-C	cas4_I-A_I-B_I-C_I-D_II-B--cas2_I_II_III--cas1_I-II-III--#--cas3_I--cas5_I--cas7_I-C
375253814	2181	Tannerella forsythia ATCC 43037	Bacteroidetes	I-?	cas2_I_II_III--cas1_I-B--csx1_III-U--csm5_III-A--csm4_III-A--csm3_III-A--#--cas10_III--cas4_I-A_I-B_I-C_I-D_II-B--#--#--cas3_I--cas7_I--csp2_I-U--cas5_I--#--cas6_I-A
375253814	2181	Tannerella forsythia ATCC 43037	Bacteroidetes	III-A	cas2_I_II_III--cas1_I-B--csx1_III-U--csm5_III-A--csm4_III-A--csm3_III-A--#--cas10_III--cas4_I-A_I-B_I-C_I-D_II-B--#--#--cas3_I--cas7_I--csp2_I-U--cas5_I--#--cas6_I-A
325953647	1810	Weeksella virosa DSM 16922	Bacteroidetes	II-?	cas2_I_II_III--cas1_II--csn1
295131884	1497	Zunongwangia profunda SM-A87	Bacteroidetes	I-A	cas4_I-A_I-B_I-C_I-D_II-B--cas2_I_II_III--cas1_I-II-III--#--cas3_I--cas5_I-B--cas7_I-B--cas8a1_I-A
295131884	4360	Zunongwangia profunda SM-A87	Bacteroidetes	II-?	cas2_I_II_III--#--cas1_II--csn1
326314823	262	Acidovorax avenae subsp. avenae ATCC 19860	Betaproteobacteria	II-?	cas2_I_II_III--cas1_II--csn1
326314823	3831	Acidovorax avenae subsp. avenae ATCC 19860	Betaproteobacteria	I-C	cas2_I_II_III--cas1_I-C--cas4_I-A_I-B_I-C_I-D_II-B--cas7_I-C--cas8c_I-C--cas5_I-C--cas3''_I
222109225	58	Acidovorax ebreus TPSY	Betaproteobacteria	II-?	cas2_I_II_III--cas1_II--csn1
121592436	479	Acidovorax sp. JS42	Betaproteobacteria	I-F	cas1_I-F--cas3_cas2_I-F--csy1_I-F--csy2_I-F--csy3_I-F--cas6_I-F
89898822	3838	Albidiferax ferrireducens T118 (Rhodoferax ferrireducens T118)	Betaproteobacteria	I-C	cas2_I_II_III--cas1_I-C--cas4_I-A_I-B_I-C_I-D_II-B--#--cas7_I-C--cas8c_I-C--cas5_I-C--cas3''_I
89885732	102	Albidiferax ferrireducens T118 (Rhodoferax ferrireducens T118)	Betaproteobacteria	U-?	cas1_I-E--#--csf3_U--csf2_U--#--csf1_U--csf4_U
319760738	202	Alicycliphilus denitrificans BC	Betaproteobacteria	II-?	cas2_I_II_III--cas1_II--csn1
330822653	192	Alicycliphilus denitrificans K601	Betaproteobacteria	II-?	cas1_II--csn1
58616149	268	Aromatoleum aromaticum EbN1	Betaproteobacteria	U-?	csf3_U--csf2_U--csf1_U--#--csf4_U
56475432	1831	Aromatoleum aromaticum EbN1	Betaproteobacteria	I-C	cas1_I-C--cas4_I-A_I-B_I-C_I-D_II-B--#--cas7_I-C--cas8c_I-C--cas5_I-C--cas3''_I
377812245	1266	Burkholderia sp. YI23	Betaproteobacteria	I-E	cas2_I-E--cas1_I-E--cas6_I-E--cas5_I-E--cas7_I-E--#--cse1_I-E--cas3_I
257091663	2165	Candidatus Accumulibacter phosphatis clade IIA str. UW-1	Betaproteobacteria	I-E	cas2_I-E--cas1_I-E--cas6_I-E--cas5_I-E--cas7_I-E--#--cse1_I-E--cas3_I
257091663	2110	Candidatus Accumulibacter phosphatis clade IIA str. UW-1	Betaproteobacteria	III-B	cas1_I-II-III--cas2_I_II_III--#--#--#--csx1_III-U--cmr6_III-B--cmr5_III-B--cmr4_III-B--cmr3_III-B--cas10_III--#--csx1_III-U
550989632	2141	Candidatus Symbiobacter mobilis CR	Betaproteobacteria	I-F	cas6_I-F--csy3_I-F--csy2_I-F--csy1_I-F
550989632	770	Candidatus Symbiobacter mobilis CR	Betaproteobacteria	III-B	cas10_III--#--#--#--csm3_III-A--#--#--#--#--csx1_III-U--#--cas10_III--cmr3_III-B--cmr4_III-B--cmr5_III-B--cmr6_III-B--#--#--#--cas1_I-II-III--cas2_I_II_III--#--#--csx1_III-U
34495455	1224	Chromobacterium violaceum ATCC 12472	Betaproteobacteria	I-C	cas2_I_II_III--cas1_I-C--cas4_I-A_I-B_I-C_I-D_II-B--cas7_I-C--cas8c_I-C--cas5_I-C--cas3_I
34495455	1749	Chromobacterium violaceum ATCC 12472	Betaproteobacteria	I-F	cas1_I-F--cas3_cas2_I-F--csy1_I-F--csy2_I-F--csy3_I-F--cas6_I-F
160895450	1207	Delftia acidovorans SPH-1	Betaproteobacteria	I-F	cas1_I-F--#--#--csy1_I-F--csy2_I-F--csy3_I-F--cas6_I-F
333911667	5226	Delftia sp. Cs1-4	Betaproteobacteria	I-F	cas1_I-F--cas3_cas2_I-F--#--#--csy1_I-F--csy2_I-F--csy3_I-F--cas6_I-F
226938934	1064	Laribacter hongkongensis HLHK9	Betaproteobacteria	I-F	cas6_I-F--cas6_I-F--csy3_I-F--csy2_I-F--csy1_I-F
171056692	1146	Leptothrix cholodnii SP-6	Betaproteobacteria	I-C	cas2_I_II_III--cas1_I-C--cas4_I-A_I-B_I-C_I-D_II-B--#--#--cas7_I-C--cas8c_I-C--cas5_I-C--cas3''_I
91774356	600	Methylobacillus flagellatus KT	Betaproteobacteria	I-C	cas2_I_II_III--cas1_I-C--cas4_I-A_I-B_I-C_I-D_II-B--cas7_I-C--cas8c_I-C--cas5_I-C--cas3''_I
59800473	866	Neisseria gonorrhoeae FA 1090	Betaproteobacteria	I-C	cas4_I-A_I-B_I-C_I-D_II-B--#--cas7_I-C--cas8c_I-C--cas8c_I-C
194097589	784	Neisseria gonorrhoeae NCCP11945	Betaproteobacteria	I-C	cas4_I-A_I-B_I-C_I-D_II-B--cas4_I-A_I-B_I-C_I-D_II-B--cas7_I-C--cas8c_I-C--cas8c_I-C
385334895	615	Neisseria gonorrhoeae TCDC-NG08107	Betaproteobacteria	I-C	cas1_I-C--cas4_I-A_I-B_I-C_I-D_II-B--cas7_I-C--#--cas8c_I-C--cas8c_I-C
313667359	710	Neisseria lactamica 020-06	Betaproteobacteria	I-C	cas3''_I--#--#--cas5_I-C--cas8c_I-C--cas7_I-C--#--cas4_I-A_I-B_I-C_I-D_II-B
313667359	1685	Neisseria lactamica 020-06	Betaproteobacteria	II-?	cas2_I_II_III--cas1_II--csn1
313667359	1476	Neisseria lactamica 020-06	Betaproteobacteria	I-?	cas1_I-C--cas2_I_II_III
161869018	370	Neisseria meningitidis 053442	Betaproteobacteria	II-?	cas2_I_II_III--cas1_II--cas1_II--csn1
385323172	1608	Neisseria meningitidis 8013	Betaproteobacteria	II-?	cas2_I_II_III--cas1_II--csn1
254804028	326	Neisseria meningitidis alpha14	Betaproteobacteria	II-?	cas2_I_II_III--cas1_II--csn1
385854193	1651	Neisseria meningitidis M01-240355	Betaproteobacteria	?-?	cas1_II--cas2_I_II_III
385337120	313	Neisseria meningitidis WUE 2594	Betaproteobacteria	II-?	cas2_I_II_III--cas1_II--csn1
15793034	535	Neisseria meningitidis Z2491	Betaproteobacteria	II-?	cas2_I_II_III--cas1_II--csn1
30248031	110	Nitrosomonas europaea ATCC 19718	Betaproteobacteria	III-A	cas10_III--csm2_III-A--csm3_III-A--csm4_III-A--csm5_III-A--#--#--csx16_III-U--csx1_III-U--#--csx1_III-U--cas2_I_II_III--cas1_I-II-III--cas2_I_II_III
30248031	817	Nitrosomonas europaea ATCC 19718	Betaproteobacteria	I-?	cas1_I-C--cas2_I_II_III
114330036	978	Nitrosomonas eutropha C91	Betaproteobacteria	I-C	cas2_I_II_III--cas1_I-C--cas4_I-A_I-B_I-C_I-D_II-B--cas7_I-C--cas8c_I-C
114330036	2141	Nitrosomonas eutropha C91	Betaproteobacteria	III-A	cas10_III--csm2_III-A--csm3_III-A--csm4_III-A--csm5_III-A--#--csx16_III-U--csx1_III-U--#--csx1_III-U--#--#--cas2_I_II_III--cas1_I-II-III
325980881	1223	Nitrosomonas sp. AL212	Betaproteobacteria	I-C	cas2_I_II_III--cas1_I-C--cas4_I-A_I-B_I-C_I-D_II-B--#--cas7_I-C--cas8c_I-C--cas5_I-C--cas3''_I
325980881	2613	Nitrosomonas sp. AL212	Betaproteobacteria	II-?	cas2_I_II_III--#--csn1
347537839	671	Pseudogulbenkiania sp. NH8B	Betaproteobacteria	I-E	cas2_I-E--cas1_I-E--cas6_I-E--cas5_I-E--cas7_I-E--cse2_I-E--cse1_I-E--#--cas3_I
300702374	1012	Ralstonia solanacearum CFBP2957	Betaproteobacteria	I-E	cas2_I-E--cas1_I-E--cas6_I-E--cas5_I-E--cas7_I-E--cse2_I-E--cse1_I-E--cas3_I
386331671	1080	Ralstonia solanacearum Po82	Betaproteobacteria	I-E	cas2_I-E--cas1_I-E--cas6_I-E--cas5_I-E--cas7_I-E--cse2_I-E--cse1_I-E--cas3_I
337277607	3521	Ramlibacter tataouinensis TTB310	Betaproteobacteria	I-C	cas2_I_II_III--cas1_I-C--cas4_I-A_I-B_I-C_I-D_II-B--cas7_I-C--cas8c_I-C--cas5_I-C--cas3''_I
383755859	682	Rubrivivax gelatinosus IL144	Betaproteobacteria	I-E	cas2_I-E--cas1_I-E--cas6_I-E--cas5_I-E--cas7_I-E--cse2_I-E--cse1_I-E--cas3_I
479191087	746	Taylorella asinigenitalis 14/45	Betaproteobacteria	I-F	cas1_I-F--cas3_cas2_I-F--csy1_I-F--csy2_I-F--csy3_I-F--cas6_I-F
348589352	213	Taylorella asinigenitalis MCE3	Betaproteobacteria	I-F	cas1_I-F--cas3_cas2_I-F
479196022	1392	Taylorella equigenitalis 14/56	Betaproteobacteria	I-F	cas1_I-F--cas3_cas2_I-F--csy1_I-F--csy2_I-F--csy3_I-F--cas6_I-F
397661013	218	Taylorella equigenitalis ATCC 35865	Betaproteobacteria	I-C	cas3_I--cas2_I_II_III--cas1_I-C--cas4_I-A_I-B_I-C_I-D_II-B--cas7_I-C--cas8c_I-C--cas5_I-C
237653092	2165	Thauera sp. MZ1T	Betaproteobacteria	I-E	cas2_I-E--cas1_I-E--cas6_I-E--cas5_I-E--cas7_I-E--#--cse1_I-E--cas3_I
121607004	1207	Verminephrobacter eiseniae EF01-2	Betaproteobacteria	II-?	cas2_I_II_III--cas1_II--csn1
121607004	1422	Verminephrobacter eiseniae EF01-2	Betaproteobacteria	I-F	cas1_I-F--cas3_cas2_I-F--csy1_I-F--csy2_I-F--csy3_I-F--cas6_I-F
383787661	267	Caldisericum exile AZM16c01	Caldiserica	I-A	cas2_I_II_III--cas1_I-B--cas4_I-A_I-B_I-C_I-D_II-B--cas3_I--cas5_I-B--cas7_I-C--cas8a1_I-A--cas6-I-III--cas6_I-A
193211676	75	Chlorobaculum parvum NCIB 8327	Chlorobi	III-A	cas1_I-II-III--csx15_I-U--cas10_III--#--csm3_III-A--csm4_III-A--#--csm5_III-A--csx1_III-U--cas6_I-A
78187984	984	Chlorobium chlorochromatii CaD3	Chlorobi	I-C	cas2_I_II_III--cas1_I-C--cas4_I-A_I-B_I-C_I-D_II-B--cas7_I-C--cas8c_I-C--cas5_I-C--cas3''_I
189345558	423	Chlorobium limicola DSM 245	Chlorobi	I-A	cas4_I-A_I-B_I-C_I-D_II-B--cas2_I_II_III--cas1_I-B--cas3_I--#--cas7_I-C--cas8a1_I-A--#--#--cas6_I-A
189345558	898	Chlorobium limicola DSM 245	Chlorobi	III-B	cas1_I-II-III--cas2_I_II_III--cas1_I-II-III--cmr1_III-B--#--cas10_III--cmr4_III-B
78185892	1263	Chlorobium luteolum DSM 273	Chlorobi	I-C	cas2_I_II_III--cas1_I-C--cas4_I-A_I-B_I-C_I-D_II-B--cas7_I-C--cas8c_I-C--cas5_I-C--cas3_I
189499000	2072	Chlorobium phaeobacteroides BS1	Chlorobi	I-E	cas2_I-E--cas1_I-E--cas5_I-E--cas7_I-E--cas6_I-E--cse2_I-E--cse1_I-E--cas3_I--#--cas3''_I
189499000	2246	Chlorobium phaeobacteroides BS1	Chlorobi	?-?	cas2_I_II_III--csx15_I-U
189499000	1193	Chlorobium phaeobacteroides BS1	Chlorobi	III-A	cas10_III--#--#--#--csm3_III-A--csm4_III-A--csm5_III-A
119355857	1381	Chlorobium phaeobacteroides DSM 266	Chlorobi	I-C	cas2_I_II_III--cas1_I-C--cas4_I-A_I-B_I-C_I-D_II-B--cas7_I-C--cas8c_I-C--cas5_I-C--cas3_I--cas3''_I
119355857	1979	Chlorobium phaeobacteroides DSM 266	Chlorobi	III-A	cas1_I-II-III--cas2_I_II_III--#--#--#--#--cas2_I_II_III--cas1_I-II-III--#--csx15_I-U--#--cas10_III--#--csm3_III-A--csm4_III-A--csm5_III-A--csx1_III-U--cas6_I-A
145218822	1282	Chlorobium phaeovibrioides DSM 265 (Prosthecochloris vibrioformis DSM 265)	Chlorobi	I-C	cas2_I_II_III--cas1_I-C--cas4_I-A_I-B_I-C_I-D_II-B--cas7_I-C--cas8c_I-C--cas5_I-C--cas3_I--cas3''_I
21672841	1934	Chlorobium tepidum TLS	Chlorobi	I-E	cas2_I-E--cas1_I-E--cas5_I-E--cas7_I-E--cas6_I-E--cse2_I-E--cse1_I-E--cas3_I
21672841	1107	Chlorobium tepidum TLS	Chlorobi	I-C	cas2_I_II_III--cas1_I-C--cas4_I-A_I-B_I-C_I-D_II-B--cas7_I-C--cas8c_I-C--cas5_I-C--cas3_I
193213720	2324	Chloroherpeton thalassium ATCC 35110	Chlorobi	I-?	cas4_I-A_I-B_I-C_I-D_II-B--cas2_I_II_III--cas1_I-B--cas6_I-A
193213720	1715	Chloroherpeton thalassium ATCC 35110	Chlorobi	I-?	cas3_I--#--cas6-I-III
193213720	934	Chloroherpeton thalassium ATCC 35110	Chlorobi	III-B	cas10_III--cmr3_III-B--csm6_III-A--cmr4_III-B--cmr5_III-B--cmr6_III-B--cmr1_III-B
194335182	1534	Pelodictyon phaeoclathratiforme BU-1	Chlorobi	I-C	cas2_I_II_III--cas1_I-C--cas4_I-A_I-B_I-C_I-D_II-B--cas7_I-C--cas8c_I-C--cas5_I-C--cas3''_I--cas3''_I
194335182	2274	Pelodictyon phaeoclathratiforme BU-1	Chlorobi	III-A	cas1_I-II-III--cas2_I_II_III--csx15_I-U--#--cas10_III--csm2_III-A--csm3_III-A--csm4_III-A--#--csx1_III-U--cas6_I-A
194332853	1932	Prosthecochloris aestuarii DSM 271	Chlorobi	III-B	cmr1_III-B--#--cas10_III--cmr4_III-B
194332853	1367	Prosthecochloris aestuarii DSM 271	Chlorobi	I-E	cas2_I-E--cas1_I-E--cas5_I-E--cas7_I-E--cas6_I-E--cse2_I-E--cse1_I-E--cas3_I
320159410	2830	Anaerolinea thermophila UNI-1	Chloroflexi	I-?	cas4_I-A_I-B_I-C_I-D_II-B--cas2_I_II_III--cas1_I-II-III--#--cas3_I--#--cas7_I-C--#--csx15_I-U--#--cmr6_III-B--cmr5_III-B--cmr4_III-B--cmr3_III-B--cas10_III--cmr1_III-B--csx1_III-U
320159410	2830	Anaerolinea thermophila UNI-1	Chloroflexi	III-B	cas4_I-A_I-B_I-C_I-D_II-B--cas2_I_II_III--cas1_I-II-III--#--cas3_I--#--cas7_I-C--#--csx15_I-U--#--cmr6_III-B--cmr5_III-B--cmr4_III-B--cmr3_III-B--cas10_III--cmr1_III-B--csx1_III-U
320159410	2439	Anaerolinea thermophila UNI-1	Chloroflexi	III-A	cas2_I_II_III--cas1_I-II-III--cas6-I-III--csx15_I-U--#--csx1_III-U--csm5_III-A--csm4_III-A--csm3_III-A--csm2_III-A--cas10_III--csx1_III-U
320159410	1222	Anaerolinea thermophila UNI-1	Chloroflexi	I-C	cas2_I_II_III--cas1_I-C--cas4_I-A_I-B_I-C_I-D_II-B--cas7_I-C--cas8c_I-C--cas5_I-C--cas3''_I
383760955	3305	Caldilinea aerophila DSM 14535 = NBRC 104270	Chloroflexi	III-B	cmr1_III-B--#--cas10_III--cmr3_III-B--cmr4_III-B--cmr5_III-B--cmr6_III-B--csm6_III-A
383760955	1582	Caldilinea aerophila DSM 14535 = NBRC 104270	Chloroflexi	I-?	cas4_I-A_I-B_I-C_I-D_II-B--cas1_I-II-III--#--cas3_I--#--cas7_I-C
383760955	3297	Caldilinea aerophila DSM 14535 = NBRC 104270	Chloroflexi	I-?	cas3_I-D--#--csx15_I-U
383760955	1211	Caldilinea aerophila DSM 14535 = NBRC 104270	Chloroflexi	III-A	cas2_I_II_III--cas1_I-II-III--cas6-I-III--csx15_I-U--#--csx1_III-U--csm5_III-A--csm4_III-A--csm3_III-A--csm2_III-A--cas10_III--csx1_III-U--csx3_III-U
219846956	1031	Chloroflexus aggregans DSM 9485	Chloroflexi	III-A	csm3_III-A--ramp_I_III--cas10_III--csx1_III-U--csx1_III-U--csx3_III-U
219846956	3696	Chloroflexus aggregans DSM 9485	Chloroflexi	III-B	cmr1_III-B--ramp_I_III--cas10_III--cmr4_III-B
219846956	3709	Chloroflexus aggregans DSM 9485	Chloroflexi	III-B	cmr1_III-B--#--#--#--cas10_III--cmr4_III-B
219846956	551	Chloroflexus aggregans DSM 9485	Chloroflexi	I-C	cas4_I-A_I-B_I-C_I-D_II-B--cas2_I_II_III--cas1_I-II-III--#--cas3_I--#--cas7_I-C
219846956	1140	Chloroflexus aggregans DSM 9485	Chloroflexi	I-?	cas3_I--#--cas7_I-A
219846956	3333	Chloroflexus aggregans DSM 9485	Chloroflexi	III-A	cas10_III--csm2_III-A--csm3_III-A--csm4_III-A--csm5_III-A--#--#--cas6-I-III--cas1_I-II-III--cas2_I_II_III
163845603	2220	Chloroflexus aurantiacus J-10-fl	Chloroflexi	III-?	csx3_III-U--csx1_III-U--#--#--#--csx10--ramp_I_III
163845603	2888	Chloroflexus aurantiacus J-10-fl	Chloroflexi	I-C	cas4_I-A_I-B_I-C_I-D_II-B--cas2_I_II_III--cas1_I-II-III--#--cas3_I--cas5_I--cas7_I-C
163845603	63	Chloroflexus aurantiacus J-10-fl	Chloroflexi	I-?	cas3_I--#--#--cas7_I-A
163845603	3307	Chloroflexus aurantiacus J-10-fl	Chloroflexi	III-U	cas2_I_II_III--cas1_I-II-III--#--#--csx1_III-U--#--csx1_III-U
163845603	2242	Chloroflexus aurantiacus J-10-fl	Chloroflexi	III-?	cas10_III--ramp_I_III--csx10--#--csm3_III-A--csm3_III-A--#--ramp_I_III--#--#--csx1_III-U
163845603	542	Chloroflexus aurantiacus J-10-fl	Chloroflexi	III-A	cas10_III--csm2_III-A--csm3_III-A--csm4_III-A--csm5_III-A--#--#--cas6-I-III--cas1_I-II-III--cas2_I_II_III
222523302	2390	Chloroflexus sp. Y-400-fl	Chloroflexi	III-?	csx3_III-U--csx1_III-U--#--#--#--csx10--ramp_I_III
222523302	3124	Chloroflexus sp. Y-400-fl	Chloroflexi	I-C	cas4_I-A_I-B_I-C_I-D_II-B--cas2_I_II_III--cas1_I-II-III--#--cas3_I--cas5_I--cas7_I-C
222523302	69	Chloroflexus sp. Y-400-fl	Chloroflexi	I-?	cas3_I--#--cas7_I-A
222523302	3566	Chloroflexus sp. Y-400-fl	Chloroflexi	III-U	cas2_I_II_III--cas1_I-II-III--#--#--csx1_III-U--#--csx1_III-U
222523302	2416	Chloroflexus sp. Y-400-fl	Chloroflexi	III-?	cas10_III--ramp_I_III--csx10--#--csm3_III-A--csm3_III-A--#--ramp_I_III--#--#--csx1_III-U
222523302	585	Chloroflexus sp. Y-400-fl	Chloroflexi	III-A	cas10_III--csm2_III-A--csm3_III-A--csm4_III-A--csm5_III-A--#--#--#--cas6-I-III--cas1_I-II-III--cas2_I_II_III
73747956	1261	Dehalococcoides mccartyi CBDB1	Chloroflexi	I-E	cas1_I-E--cas6_I-E--cas5_I-E--cas7_I-E--cse2_I-E--cse1_I-E--cas3_I
452202845	92	Dehalococcoides mccartyi DCMB5	Chloroflexi	I-C	cas2_I_II_III--cas1_I-C--cas4_I-A_I-B_I-C_I-D_II-B--cas7_I-C--cas8c_I-C--cas5_I-C--cas3_I
452202845	1358	Dehalococcoides mccartyi DCMB5	Chloroflexi	I-E	cas1_I-E--cas6_I-E--cas5_I-E--cas7_I-E--cse2_I-E--cse1_I-E--cas3_I
289431955	1236	Dehalococcoides mccartyi GT	Chloroflexi	I-E	cas2_I-E--cas1_I-E--cas6_I-E--cas5_I-E--cas7_I-E--cse2_I-E--cse1_I-E--cas3_I
159896533	1907	Herpetosiphon aurantiacus DSM 785	Chloroflexi	?-?	csx1_III-U--#--#--#--ramp_I_III--csx10--ramp_I_III
159901510	77	Herpetosiphon aurantiacus DSM 785	Chloroflexi	I-C	cas4_I-A_I-B_I-C_I-D_II-B--cas2_I_II_III--cas1_I-II-III--#--cas3_I--#--cas7_I-C
159896533	2216	Herpetosiphon aurantiacus DSM 785	Chloroflexi	I-D	cas10d_I-D--csc2_I-D--csc1_I-D--cas3_I-D--cas6-I-III--cas4_I-A_I-B_I-C_I-D_II-B--cas1_I-II-III--cas2_I_II_III
159896533	2461	Herpetosiphon aurantiacus DSM 785	Chloroflexi	III-A	cas10_III--csm2_III-A--csm3_III-A--csm4_III-A--csm5_III-A--#--#--cas6-I-III--cas1_I-II-III--cas2_I_II_III
159896533	689	Herpetosiphon aurantiacus DSM 785	Chloroflexi	III-B	cas10_III--cmr3_III-B--cmr1_III-B--cmr4_III-B--cmr5_III-B--cmr6_III-B--#--csx15_I-U
159896533	570	Herpetosiphon aurantiacus DSM 785	Chloroflexi	III-B	cas10_III--cmr3_III-B--cmr1_III-B--cmr4_III-B--cmr5_III-B--cmr6_III-B
159896533	2374	Herpetosiphon aurantiacus DSM 785	Chloroflexi	?-?	cas1_I-II-III--cas2_I_II_III
156740028	4128	Roseiflexus castenholzii DSM 13941	Chloroflexi	III-B	cmr1_III-B--#--#--#--cas10_III--cmr4_III-B
156740028	3200	Roseiflexus castenholzii DSM 13941	Chloroflexi	I-?	cas4_I-A_I-B_I-C_I-D_II-B--cas2_I_II_III--cas1_I-II-III--#--cas3_I--cas5_I--cas7_I-C--#--csx3_III-U--csx1_III-U--csx1_III-U--#--ramp_I_III--csm3_III-A--#--#--#--csx1_III-U
156740028	979	Roseiflexus castenholzii DSM 13941	Chloroflexi	I-?	cas3_I--#--cas7_I-A
156740028	2606	Roseiflexus castenholzii DSM 13941	Chloroflexi	?-?	cas2_I_II_III--#--cas1_I-II-III--#--#--#--#--csx15_I-U--#--#--csx1_III-U
156740028	179	Roseiflexus castenholzii DSM 13941	Chloroflexi	III-?	cas10_III--ramp_I_III--csx10--#--csm3_III-A--csm3_III-A--#--ramp_I_III
156740028	1926	Roseiflexus castenholzii DSM 13941	Chloroflexi	III-A	cas10_III--csm2_III-A--csm3_III-A--csm4_III-A--csm5_III-A--#--cas6-I-III--cas1_I-II-III--cas2_I_II_III
148654188	2939	Roseiflexus sp. RS-1	Chloroflexi	?-?	csx15_I-U--#--#--csx1_III-U
148654188	2522	Roseiflexus sp. RS-1	Chloroflexi	III-B	cmr1_III-B--#--#--cas10_III--cmr4_III-B
148654188	1805	Roseiflexus sp. RS-1	Chloroflexi	I-?	cas4_I-A_I-B_I-C_I-D_II-B--cas2_I_II_III--cas1_I-II-III--#--cas3_I--#--cas7_I-C--#--csx3_III-U--csx1_III-U--csx1_III-U--#--csx10--csm3_III-A
148654188	1805	Roseiflexus sp. RS-1	Chloroflexi	III-?	cas4_I-A_I-B_I-C_I-D_II-B--cas2_I_II_III--cas1_I-II-III--#--cas3_I--#--cas7_I-C--#--csx3_III-U--csx1_III-U--csx1_III-U--#--csx10--csm3_III-A
148654188	4224	Roseiflexus sp. RS-1	Chloroflexi	I-C	cas2_I_II_III--cas1_I-C--cas4_I-A_I-B_I-C_I-D_II-B--cas7_I-C--cas8c_I-C--cas5_I-C--cas3''_I
148654188	350	Roseiflexus sp. RS-1	Chloroflexi	III-?	cas10_III--ramp_I_III--csx10--#--csm3_III-A--csm3_III-A--#--ramp_I_III
148654188	1391	Roseiflexus sp. RS-1	Chloroflexi	III-?	cas10_III--ramp_I_III--csx10--#--csm3_III-A--csm3_III-A--#--#--csx1_III-U
148654188	2931	Roseiflexus sp. RS-1	Chloroflexi	?-?	cas1_I-II-III--#--cas2_I_II_III
148654188	622	Roseiflexus sp. RS-1	Chloroflexi	I-E	cas1_I-E--cas6_I-E--cas5_I-E--cas7_I-E--cse2_I-E--cse1_I-E--cas3_I
269928379	952	Sphaerobacter thermophilus DSM 20745	Chloroflexi	I-E	cas2_I-E--cas1_I-E--cas6_I-E--cas5_I-E--cas7_I-E--cse2_I-E--cse1_I-E--cas3_I
221635406	110	Thermomicrobium roseum DSM 5159	Chloroflexi	III-B	cmr1_III-B--cas10_III--cmr3_III-B--cmr4_III-B--cmr5_III-B--cmr6_III-B--csx1_III-U
221632037	15	Thermomicrobium roseum DSM 5159	Chloroflexi	I-?	cas2_I_II_III--cas1_I-B--cas4_I-A_I-B_I-C_I-D_II-B--cas3_I--cas5_I--cas7_I-C--#--cas6_I-A
317050199	1008	Desulfurispirillum indicum S5	Chrysiogenetes	III-A	cas10_III--csm2_III-A--csm3_III-A--csm4_III-A--csm5_III-A--#--#--csx1_III-U--#--#--cas1_I-II-III--cas2_I_II_III
317050199	904	Desulfurispirillum indicum S5	Chrysiogenetes	I-F	cas1_I-F--#--#--csy1_I-F--#--#--csy2_I-F--csy3_I-F--cas6_I-F
298489614	1654	'Nostoc azollae' 0708	Cyanobacteria	III-?	cas6-I-III--#--#--cas10_III--csm3_III-A--csx10--#--csm3_III-A--csm3_III-A
443329695	99	Anabaena cylindrica PCC 7122	Cyanobacteria	III-B	cmr1_III-B--#--cas10_III--cmr4_III-B
440679730	3961	Anabaena cylindrica PCC 7122	Cyanobacteria	III-A	cas6-I-III--#--#--#--cas10_III--csm3_III-A--csx10--#--csm6_III-A--#--csm3_III-A--#--csm3_III-A
440679730	1396	Anabaena cylindrica PCC 7122	Cyanobacteria	I-D	cas2_I_II_III--cas1_I-II-III--cas4_I-A_I-B_I-C_I-D_II-B--cas6-I-III--#--csc1_I-D--csc2_I-D--cas10d_I-D--#--#--#--cas3_I-D
440685051	26	Anabaena cylindrica PCC 7122	Cyanobacteria	?-?	cas2_I_II_III--cas1_I-II-III--cas4_I-A_I-B_I-C_I-D_II-B--cas6-I-III--#--cas7_I-A--#--#--#--#--ramp_I_III--csx10--#--#--#--#--cas6-I-III
440685202	19	Anabaena cylindrica PCC 7122	Cyanobacteria	III-B	cas1_I-II-III--cas2_I_II_III--#--cas10_III--cmr3_III-B--cmr4_III-B--#--cmr6_III-B
440685051	126	Anabaena cylindrica PCC 7122	Cyanobacteria	III-B	cas1_I-II-III--cas1_I-II-III--#--cas2_I_II_III--#--#--#--#--cas10_III--cmr3_III-B--cmr4_III-B
414079049	35	Anabaena sp. 90	Cyanobacteria	I-D	cas2_I_II_III--cas1_I-II-III--cas4_I-A_I-B_I-C_I-D_II-B--#--cas6-I-III--#--csc1_I-D--csc2_I-D--cas10d_I-D--#--#--#--cas3_I-D
75906225	3474	Anabaena variabilis ATCC 29413 (Anabaena flos-aquae UTEX 1444)	Cyanobacteria	I-C	cas5_I-C--cas7_I-C--cas8c_I-C--cas6-I-III
75906225	4141	Anabaena variabilis ATCC 29413 (Anabaena flos-aquae UTEX 1444)	Cyanobacteria	I-D	cas2_I_II_III--cas1_I-II-III--cas4_I-A_I-B_I-C_I-D_II-B--cas6-I-III--#--csc1_I-D--csc2_I-D--cas10d_I-D--#--#--#--#--cas3_I-D
479126419	3539	Arthrospira platensis NIES-39	Cyanobacteria	?-?	cas2_I_II_III--cas1_I-II-III--csm6_III-A--csm6_III-A--#--#--#--ramp_I_III--ramp_I_III
479126419	3566	Arthrospira platensis NIES-39	Cyanobacteria	III-A	cas10_III--csm2_III-A--csm3_III-A--csm4_III-A--csm5_III-A--#--csx1_III-U
479126419	5116	Arthrospira platensis NIES-39	Cyanobacteria	III-B	cas10_III--cmr3_III-B--cmr4_III-B--#--ramp_I_III
479126419	2881	Arthrospira platensis NIES-39	Cyanobacteria	III-B	cas10_III--cas10_III--cmr3_III-B--#--cmr4_III-B
479126419	2867	Arthrospira platensis NIES-39	Cyanobacteria	?-?	cas1_I-II-III--cas1_I-II-III--cas2_I_II_III
428296779	1625	Calothrix sp. PCC 6303	Cyanobacteria	I-D	cas2_I_II_III--cas1_I-C--cas4_I-A_I-B_I-C_I-D_II-B--cas6-I-III--csc1_I-D--csc2_I-D--cas10d_I-D--#--#--#--#--cas3_I-D
428296779	260	Calothrix sp. PCC 6303	Cyanobacteria	III-?	cas10_III--cmr4_III-B
428296779	250	Calothrix sp. PCC 6303	Cyanobacteria	?-?	cas1_I-II-III--cas1_I-II-III--cas2_I_II_III
427715354	1201	Calothrix sp. PCC 7507	Cyanobacteria	I-D	cas2_I_II_III--cas1_I-II-III--cas4_I-A_I-B_I-C_I-D_II-B--cas6-I-III--csc1_I-D--csc2_I-D--cas10d_I-D--cas3_I-D
427715354	2867	Calothrix sp. PCC 7507	Cyanobacteria	I-D	cas2_I_II_III--cas1_I-C--cas4_I-A_I-B_I-C_I-D_II-B--cas6-I-III--#--cas3_I-D--csc1_I-D--csc2_I-D
427715354	2594	Calothrix sp. PCC 7507	Cyanobacteria	III-A	cas10_III--csm3_III-A--csx10--#--csm3_III-A--csm3_III-A--#--#--#--#--cas6-I-III--#--#--#--cas2_I_II_III--cas1_I-II-III--#--#--cas1_I-II-III
427715354	168	Calothrix sp. PCC 7507	Cyanobacteria	III-?	cas10_III--#--cmr4_III-B
434384225	3106	Chamaesiphon minutus PCC 6605	Cyanobacteria	?-?	cas5_I-C--#--#--#--cas6-I-III
436736818	350	Chamaesiphon minutus PCC 6605	Cyanobacteria	I-C	cas3_I--#--cas5_I-C--cas8c_I-C--cas7_I-C
434384225	1824	Chamaesiphon minutus PCC 6605	Cyanobacteria	I-C	cas2_I_II_III--cas1_I-C--cas4_I-A_I-B_I-C_I-D_II-B--cas7_I-C--cas8c_I-C--cas5_I-C--cas3_I
428205073	2929	Chroococcidiopsis thermalis PCC 7203	Cyanobacteria	I-?	cas2_I_II_III--cas1_I-II-III--cas4_I-A_I-B_I-C_I-D_II-B--cas6-I-III--cas3_I
428303693	518	Crinalium epipsammum PCC 9333	Cyanobacteria	III-A	cas6-I-III--csm6_III-A--#--#--csm3_III-A--csx10
428303693	786	Crinalium epipsammum PCC 9333	Cyanobacteria	I-D	cas2_I_II_III--cas4_I-A_I-B_I-C_I-D_II-B--cas6-I-III--csc1_I-D--csc2_I-D--cas10d_I-D--cas3_I-D
428303693	542	Crinalium epipsammum PCC 9333	Cyanobacteria	?-?	cas1_I-II-III--cas2_I_II_III
428768415	557	Cyanobacterium aponinum PCC 10605	Cyanobacteria	?-?	csx10--ramp_I_III--#--#--#--#--csm6_III-A--csx1_III-U
428768415	2579	Cyanobacterium aponinum PCC 10605	Cyanobacteria	I-?	cas2_I_II_III--cas1_I-II-III--#--cas4_I-A_I-B_I-C_I-D_II-B--#--cas6-I-III--cas3_I
428768415	1184	Cyanobacterium aponinum PCC 10605	Cyanobacteria	III-A	cas10_III--csm2_III-A--csm3_III-A--csm4_III-A--csm5_III-A
428771774	24	Cyanobacterium aponinum PCC 10605	Cyanobacteria	III-B	cas10_III--cmr3_III-B--cmr4_III-B
428771774	36	Cyanobacterium aponinum PCC 10605	Cyanobacteria	?-?	cas1_I-II-III--cas2_I_II_III
428768415	915	Cyanobacterium aponinum PCC 10605	Cyanobacteria	?-?	cas1_I-II-III--cas2_I_II_III
428771848	2724	Cyanobacterium stanieri PCC 7202	Cyanobacteria	I-C	cas2_I_II_III--cas1_I-II-III--#--#--cas6-I-III--cas3_I--#--cas7_I-C
428771848	1058	Cyanobacterium stanieri PCC 7202	Cyanobacteria	III-B	cas2_I_II_III--cas1_I-II-III--#--#--#--#--cas10_III--#--cmr4_III-B
172034917	1191	Cyanothece sp. ATCC 51142	Cyanobacteria	I-C	cas2_I_II_III--cas1_I-II-III--cas5_I-C--cas7_I-C--cas8c_I-C--cas3_I--cas6-I-III
172034917	347	Cyanothece sp. ATCC 51142	Cyanobacteria	III-B	cas2_I_II_III--cas1_I-II-III--#--#--cas10_III--#--cmr3_III-B--#--cmr4_III-B
218437013	503	Cyanothece sp. PCC 7424	Cyanobacteria	I-?	cas6-I-III--#--cas7_I
218437013	2258	Cyanothece sp. PCC 7424	Cyanobacteria	I-C	cas5_I-C--cas7_I-C--cas8c_I-C--cas6-I-III
218437013	2384	Cyanothece sp. PCC 7424	Cyanobacteria	I-E	cas2_I-E--cas1_I-E--cas6_I-E--cas5_I-E--cas7_I-E--cse2_I-E--cse1_I-E--cas3_I
218437013	1673	Cyanothece sp. PCC 7424	Cyanobacteria	I-D	cas2_I_II_III--cas1_I-II-III--cas4_I-A_I-B_I-C_I-D_II-B--cas6-I-III--csc1_I-D--csc2_I-D--cas10d_I-D--cas3_I-D
218442435	149	Cyanothece sp. PCC 7424	Cyanobacteria	I-C	cas2_I_II_III--cas1_I-II-III--#--cas5_I-C--cas7_I-C--cas8c_I-C--cas3_I--cas6-I-III
218442611	194	Cyanothece sp. PCC 7424	Cyanobacteria	III-A	cas2_I_II_III--cas1_I-II-III--#--#--#--csm6_III-A
218437013	764	Cyanothece sp. PCC 7424	Cyanobacteria	III-B	cas10_III--cmr3_III-B--cmr4_III-B
220905643	3808	Cyanothece sp. PCC 7425	Cyanobacteria	I-E	cas2_I-E--cas1_I-E--cas6_I-E--cas5_I-E--cas7_I-E--cse2_I-E--cse1_I-E--#--cas3_I
220905643	2221	Cyanothece sp. PCC 7425	Cyanobacteria	I-D	cas2_I_II_III--cas1_I-II-III--cas4_I-A_I-B_I-C_I-D_II-B--cas6-I-III--csc1_I-D--csc2_I-D--cas10d_I-D--cas3_I-D
219883096	30	Cyanothece sp. PCC 7425	Cyanobacteria	III-B	cas10_III--cmr3_III-B--cmr4_III-B
220910610	127	Cyanothece sp. PCC 7425	Cyanobacteria	?-?	cas1_I-II-III--cas2_I_II_III
219883096	40	Cyanothece sp. PCC 7425	Cyanobacteria	?-?	cas1_I-II-III--cas2_I_II_III
307591951	7	Cyanothece sp. PCC 7822	Cyanobacteria	III-B	cmr3_III-B--#--#--#--cmr4_III-B
307591289	222	Cyanothece sp. PCC 7822	Cyanobacteria	I-C	cas5_I-C--cas7_I-C
307591951	17	Cyanothece sp. PCC 7822	Cyanobacteria	I-D	cas2_I_II_III--cas1_I-II-III--cas4_I-A_I-B_I-C_I-D_II-B--cas6-I-III--csc1_I-D--csc2_I-D--cas10d_I-D--cas3_I-D
307591289	180	Cyanothece sp. PCC 7822	Cyanobacteria	III-B	cas10_III--cmr3_III-B--cmr4_III-B--#--cmr6_III-B
307591951	510	Cyanothece sp. PCC 7822	Cyanobacteria	III-B	cas1_I-II-III--cas2_I_II_III--#--#--#--#--cas10_III--cmr3_III-B--cmr4_III-B--#--cmr6_III-B
307591951	308	Cyanothece sp. PCC 7822	Cyanobacteria	?-?	cas1_I-II-III--cas2_I_II_III
307591289	173	Cyanothece sp. PCC 7822	Cyanobacteria	?-?	cas1_I-II-III--cas2_I_II_III
218244892	1596	Cyanothece sp. PCC 8801	Cyanobacteria	I-C	cas5_I-C--cas7_I-C--cas8c_I-C--cas6-I-III
218244892	487	Cyanothece sp. PCC 8801	Cyanobacteria	I-D	cas2_I_II_III--cas1_I-II-III--cas4_I-A_I-B_I-C_I-D_II-B--cas6-I-III--csc1_I-D--csc2_I-D--cas10d_I-D--cas3_I-D
257057919	496	Cyanothece sp. PCC 8802	Cyanobacteria	I-D	cas2_I_II_III--cas1_I-II-III--cas4_I-A_I-B_I-C_I-D_II-B--cas6-I-III--csc1_I-D--csc2_I-D--cas10d_I-D--cas3_I-D
256818682	38	Cyanothece sp. PCC 8802	Cyanobacteria	I-?	cas2_I_II_III--#--#--cas4_I-A_I-B_I-C_I-D_II-B--cas6-I-III--cas3_I
434402184	5744	Cylindrospermum stagnale PCC 7417	Cyanobacteria	?-?	csm3_III-A--csx10
434389956	105	Cylindrospermum stagnale PCC 7417	Cyanobacteria	III-B	cmr1_III-B--#--cas10_III--cmr4_III-B
434402184	4905	Cylindrospermum stagnale PCC 7417	Cyanobacteria	I-D	cas2_I_II_III--#--cas1_I-C--cas4_I-A_I-B_I-C_I-D_II-B--cas6-I-III--#--csc1_I-D--csc2_I-D--cas10d_I-D--#--#--#--#--cas3_I-D
434402184	3876	Cylindrospermum stagnale PCC 7417	Cyanobacteria	III-?	cas10_III--#--cmr4_III-B
428223461	1855	Geitlerinema sp. PCC 7407	Cyanobacteria	I-U	cas3_I--csx17_I-U--csb1_I-U--csb2_I-U
554634310	2352	Gloeobacter kilaueensis JS1	Cyanobacteria	III-?	csm6_III-A--#--#--ramp_I_III--ramp_I_III--#--#--csx3_III-U
554634310	2454	Gloeobacter kilaueensis JS1	Cyanobacteria	I-?	cas3''_I--cas6-I-III
554634310	1958	Gloeobacter kilaueensis JS1	Cyanobacteria	I-D	cas2_I_II_III--cas1_I-C--cas4_I-A_I-B_I-C_I-D_II-B--cas6-I-III--csc1_I-D--csc2_I-D--cas10d_I-D--cas3_I-D
554634310	4052	Gloeobacter kilaueensis JS1	Cyanobacteria	III-B	cas10_III--#--cmr4_III-B--#--#--#--cas2_I_II_III--cas1_I-II-III
434390831	1922	Gloeocapsa sp. PCC 7428	Cyanobacteria	I-?	cas3_I--csx17_I-U
434390831	4448	Gloeocapsa sp. PCC 7428	Cyanobacteria	I-D	cas2_I_II_III--cas1_I-II-III--cas4_I-A_I-B_I-C_I-D_II-B--cas6-I-III--#--csc1_I-D--csc2_I-D--cas10d_I-D--cas3_I-D
434390831	2947	Gloeocapsa sp. PCC 7428	Cyanobacteria	I-C	cas2_I_II_III--cas1_I-II-III--#--cas7_I-C--#--cas3_I--cas6-I-III
428774686	1811	Halothece sp. PCC 7418 (Aphanothece halophytica 7418)	Cyanobacteria	I-U	cas3_I--#--csx17_I-U--#--csb2_I-U
428774686	640	Halothece sp. PCC 7418 (Aphanothece halophytica 7418)	Cyanobacteria	I-D	cas10_III--ramp_I_III--csx10--#--csm6_III-A--csm3_III-A--#--csm3_III-A--#--#--#--cas6-I-III--cas4_I-A_I-B_I-C_I-D_II-B--cas1_I-II-III--cas2_I_II_III--csc1_I-D--csc2_I-D--cas10d_I-D--#--#--#--#--cas3_I-D
428774686	640	Halothece sp. PCC 7418 (Aphanothece halophytica 7418)	Cyanobacteria	III-A	cas10_III--ramp_I_III--csx10--#--csm6_III-A--csm3_III-A--#--csm3_III-A--#--#--#--cas6-I-III--cas4_I-A_I-B_I-C_I-D_II-B--cas1_I-II-III--cas2_I_II_III--csc1_I-D--csc2_I-D--cas10d_I-D--#--#--#--#--cas3_I-D
428774686	1267	Halothece sp. PCC 7418 (Aphanothece halophytica 7418)	Cyanobacteria	III-B	cas1_I-II-III--cas2_I_II_III--#--#--cas10_III--cmr3_III-B--cmr4_III-B--#--cmr6_III-B--csm6_III-A--csx1_III-U
428308377	2463	Microcoleus sp. PCC 7113	Cyanobacteria	?-?	csx3_III-U--#--#--#--#--csx10--ramp_I_III
428308377	3144	Microcoleus sp. PCC 7113	Cyanobacteria	I-D	cas2_I_II_III--cas1_I-II-III--cas4_I-A_I-B_I-C_I-D_II-B--cas6-I-III--#--cas3_I-D--csc1_I-D--csc2_I-D
428314593	46	Microcoleus sp. PCC 7113	Cyanobacteria	?-?	cas1_I-II-III--cas4_I-A_I-B_I-C_I-D_II-B
428314593	11	Microcoleus sp. PCC 7113	Cyanobacteria	III-A	cas1_I-II-III--cas1_I-II-III--cas2_I_II_III--#--#--#--#--cas6-I-III--#--#--#--csm3_III-A--#--#--csm3_III-A--csm6_III-A--#--csx10--csm3_III-A--cas10_III--#--#--#--#--csx3_III-U--csx3_III-U
166362741	3079	Microcystis aeruginosa NIES-843	Cyanobacteria	I-?	cas2_I_II_III--cas1_I-II-III--cas4_I-A_I-B_I-C_I-D_II-B--cas6-I-III--#--#--#--#--cas3_I
166362741	3070	Microcystis aeruginosa NIES-843	Cyanobacteria	I-D	cas10d_I-D--csc2_I-D--csc1_I-D
186680550	2425	Nostoc punctiforme PCC 73102 (Nostoc punctiforme ATCC 29133)	Cyanobacteria	I-D	cas2_I_II_III--cas1_I-C--cas4_I-A_I-B_I-C_I-D_II-B--cas6-I-III--#--cas3_I-D--csc1_I-D--csc2_I-D
427705465	1402	Nostoc sp. PCC 7107	Cyanobacteria	I-D	cas2_I_II_III--cas1_I-C--cas4_I-A_I-B_I-C_I-D_II-B--cas6-I-III--#--cas3_I-D--csc1_I-D--csc2_I-D
427705465	2732	Nostoc sp. PCC 7107	Cyanobacteria	III-?	cas10_III--csm3_III-A--csx10--#--csm3_III-A--csm3_III-A
427705465	4141	Nostoc sp. PCC 7107	Cyanobacteria	III-A	cas10_III--csm2_III-A--csm3_III-A--csm4_III-A--csm5_III-A--#--#--#--csm6_III-A
427705465	2743	Nostoc sp. PCC 7107	Cyanobacteria	?-?	cas1_I-II-III--#--#--cas1_I-II-III--cas2_I_II_III--#--#--#--cas6-I-III
17227497	1470	Nostoc sp. PCC 7120 (Anabaena sp. PCC 7120)	Cyanobacteria	III-?	cas6-I-III--#--#--cas10_III--csm3_III-A--csx10--#--csm3_III-A--csm3_III-A
17227497	1557	Nostoc sp. PCC 7120 (Anabaena sp. PCC 7120)	Cyanobacteria	I-D	cas2_I_II_III--#--cas1_I-II-III--cas4_I-A_I-B_I-C_I-D_II-B--cas6-I-III--#--cas3_I-D--csc1_I-D--csc2_I-D
17227497	380	Nostoc sp. PCC 7120 (Anabaena sp. PCC 7120)	Cyanobacteria	?-?	cas1_I-II-III--cas2_I_II_III
427727289	895	Nostoc sp. PCC 7524 (Nostoc sp. ATCC 29411)	Cyanobacteria	I-D	cas2_I_II_III--cas1_I-II-III--cas4_I-A_I-B_I-C_I-D_II-B--#--cas6-I-III--#--#--csc1_I-D--csc2_I-D--cas10d_I-D--#--#--cas3_I-D
427726395	32	Nostoc sp. PCC 7524 (Nostoc sp. ATCC 29411)	Cyanobacteria	III-B	cas1_I-II-III--cas2_I_II_III--cas10_III--cmr3_III-B--cmr4_III-B--#--cmr6_III-B
428210537	386	Oscillatoria acuminata PCC 6304	Cyanobacteria	III-A	csx1_III-U--#--#--#--csm3_III-A--csm3_III-A--csm6_III-A--#--csx10--csm3_III-A--cas10_III--csx3_III-U
428210537	4272	Oscillatoria acuminata PCC 6304	Cyanobacteria	III-?	cmr4_III-B--#--cas10_III--#--#--csx3_III-U--csx3_III-U
428210537	4644	Oscillatoria acuminata PCC 6304	Cyanobacteria	I-D	cas2_I_II_III--cas6-I-III--csc1_I-D--csc2_I-D--cas10d_I-D--cas3_I-D
428210537	5554	Oscillatoria acuminata PCC 6304	Cyanobacteria	I-D	cas2_I_II_III--cas1_I-II-III--cas4_I-A_I-B_I-C_I-D_II-B--cas6-I-III--#--cas3_I-D--csc1_I-D--csc2_I-D
428315182	801	Oscillatoria nigro-viridis PCC 7112	Cyanobacteria	?-?	csx10--ramp_I_III
428315182	5090	Oscillatoria nigro-viridis PCC 7112	Cyanobacteria	I-D	cas2_I_II_III--cas1_I-II-III--cas4_I-A_I-B_I-C_I-D_II-B--cas6-I-III--cas3_I-D--csc1_I-D--csc2_I-D
428315182	2652	Oscillatoria nigro-viridis PCC 7112	Cyanobacteria	III-A	cas10_III--csm3_III-A--csx10--#--csm6_III-A--csm3_III-A--#--csm3_III-A
428315182	460	Oscillatoria nigro-viridis PCC 7112	Cyanobacteria	III-?	cas10_III--#--cmr4_III-B
428200461	3268	Pleurocapsa sp. PCC 7327	Cyanobacteria	I-D	cas2_I_II_III--cas1_I-II-III--cas4_I-A_I-B_I-C_I-D_II-B--cas6-I-III--cas3_I-D--csc1_I-D--csc2_I-D
428200461	2065	Pleurocapsa sp. PCC 7327	Cyanobacteria	III-B	cas2_I_II_III--cas1_I-II-III--#--#--cas10_III--#--cmr3_III-B--cmr4_III-B--#--cmr6_III-B
428216284	1701	Pseudanabaena sp. PCC 7367	Cyanobacteria	I-C	cas2_I_II_III--cas1_I-C--cas4_I-A_I-B_I-C_I-D_II-B--cas7_I-C--cas8c_I-C--cas5_I-C--cas3''_I
428216284	419	Pseudanabaena sp. PCC 7367	Cyanobacteria	III-?	cas10_III--csm3_III-A--csx10--#--csm3_III-A--csm3_III-A--#--csm3_III-A--#--cas6-I-III
427733619	2333	Rivularia sp. PCC 7116	Cyanobacteria	I-C	cas5_I-C--cas7_I-C--cas8c_I-C--cas6-I-III
427733619	216	Rivularia sp. PCC 7116	Cyanobacteria	I-D	cas2_I_II_III--cas4_I-A_I-B_I-C_I-D_II-B--cas6-I-III--csc1_I-D--csc2_I-D--cas10d_I-D--cas3_I-D
427733619	3254	Rivularia sp. PCC 7116	Cyanobacteria	III-?	cas10_III--csm3_III-A--csx10--#--csm3_III-A--csm3_III-A
427733619	4745	Rivularia sp. PCC 7116	Cyanobacteria	III-?	cas10_III--#--cmr4_III-B--#--#--csm6_III-A
427733619	4728	Rivularia sp. PCC 7116	Cyanobacteria	?-?	cas1_I-II-III--cas2_I_II_III
434396591	2594	Stanieria cyanosphaera PCC 7437	Cyanobacteria	I-C	cas2_I_II_III--cas1_I-II-III--cas5_I-C--cas7_I-C--cas8c_I-C--cas3_I--cas6-I-III
434408264	27	Stanieria cyanosphaera PCC 7437	Cyanobacteria	I-D	cas2_I_II_III--cas1_I-II-III--cas4_I-A_I-B_I-C_I-D_II-B--cas6-I-III--csc1_I-D--csc2_I-D--cas10d_I-D--#--cas3_I-D
434396591	437	Stanieria cyanosphaera PCC 7437	Cyanobacteria	III-B	cas1_I-II-III--#--cmr6_III-B--#--cmr4_III-B--cmr3_III-B--cas2_I_II_III
86607503	572	Synechococcus sp. JA-2-3B'a(2-13)	Cyanobacteria	III-A	csm6_III-A--#--#--#--csm3_III-A--csm3_III-A--#--#--csx10--csm3_III-A--cas10_III--cas6-I-III--#--#--csx3_III-U
86607503	812	Synechococcus sp. JA-2-3B'a(2-13)	Cyanobacteria	III-B	cas2_I_II_III--cas1_I-II-III--#--ramp_I_III--#--#--cmr4_III-B--cmr3_III-B--cas10_III--csx1_III-U
86604733	835	Synechococcus sp. JA-3-3Ab	Cyanobacteria	III-A	csm6_III-A--#--#--#--csm3_III-A--csm3_III-A--#--#--csx10--csm3_III-A--cas10_III--cas6-I-III--cas2_I_II_III--#--#--csx3_III-U
86604733	697	Synechococcus sp. JA-3-3Ab	Cyanobacteria	I-E	cas2_I-E--cas1_I-E--cas6_I-E--cas5_I-E--cas7_I-E--cse2_I-E--cse1_I-E--cas3_I
86604733	2415	Synechococcus sp. JA-3-3Ab	Cyanobacteria	III-B	cas2_I_II_III--#--ramp_I_III--#--#--cmr4_III-B--cmr3_III-B--cas10_III--csx1_III-U
427711179	1110	Synechococcus sp. PCC 6312	Cyanobacteria	I-C	cas2_I_II_III--cas1_I-II-III--#--#--cas5_I-C--cas7_I-C--cas8c_I-C--cas3_I--#--#--cas6-I-III
427711179	2665	Synechococcus sp. PCC 6312	Cyanobacteria	III-B	cas10_III--cmr3_III-B--cmr4_III-B--#--cmr6_III-B--#--#--#--#--cas1_I-II-III--cas2_I_II_III
170076636	1742	Synechococcus sp. PCC 7002	Cyanobacteria	I-C	cas2_I_II_III--cas1_I-II-III--cas5_I-C--#--#--cas7_I-C--cas8c_I-C--cas3_I--cas6-I-III
170079482	18	Synechococcus sp. PCC 7002	Cyanobacteria	I-D	cas2_I_II_III--cas1_I-II-III--cas4_I-A_I-B_I-C_I-D_II-B--cas6-I-III--csc1_I-D--csc2_I-D--cas10d_I-D--cas3_I-D
170079553	44	Synechococcus sp. PCC 7002	Cyanobacteria	III-B	cas10_III--cmr3_III-B--cmr4_III-B--#--cmr6_III-B
428220140	2609	Synechococcus sp. PCC 7502	Cyanobacteria	III-B	cas10_III--cmr3_III-B--cmr4_III-B
428220140	2600	Synechococcus sp. PCC 7502	Cyanobacteria	?-?	cas1_I-II-III--cas2_I_II_III
451816673	11	Synechocystis sp. PCC 6803	Cyanobacteria	I-D	cas2_I_II_III--cas1_I-II-III--cas4_I-A_I-B_I-C_I-D_II-B--cas6-I-III--csc1_I-D--csc2_I-D--cas10d_I-D--cas3_I-D
451816673	83	Synechocystis sp. PCC 6803	Cyanobacteria	III-B	cas2_I_II_III--cas1_I-II-III--#--cas10_III--cmr3_III-B--#--cmr4_III-B--#--cmr6_III-B
451816673	59	Synechocystis sp. PCC 6803	Cyanobacteria	III-?	cas2_I_II_III--cas1_I-II-III--#--#--cas6-I-III--#--ramp_I_III--ramp_I_III--#--#--csm6_III-A--csx1_III-U
38505668	11	Synechocystis sp. PCC 6803 (Synechocystis PCC6803)	Cyanobacteria	I-D	cas2_I_II_III--cas1_I-II-III--cas4_I-A_I-B_I-C_I-D_II-B--cas6-I-III--csc1_I-D--csc2_I-D--cas10d_I-D--cas3_I-D
38505668	85	Synechocystis sp. PCC 6803 (Synechocystis PCC6803)	Cyanobacteria	III-B	cas2_I_II_III--cas1_I-II-III--#--cas10_III--cmr3_III-B--#--cmr4_III-B--#--cmr6_III-B
38505668	62	Synechocystis sp. PCC 6803 (Synechocystis PCC6803)	Cyanobacteria	III-?	cas2_I_II_III--cas1_I-II-III--#--#--cas6-I-III--#--ramp_I_III--ramp_I_III--#--#--csm6_III-A--csx1_III-U
571026788	726	Thermosynechococcus sp. NK55a	Cyanobacteria	I-C	cas1_I-II-III--cas2_I_II_III--cas6-I-III--cas3_I--cas7_I-C--cas5_I-C
313671969	1899	Calditerrivibrio nitroreducens DSM 19672	Deferribacteres	I-?	cas2_I_II_III--cas1_I-B--#--cas3_I--cas5_I-B--cas7_I--#--cas6-I-III
313671969	1600	Calditerrivibrio nitroreducens DSM 19672	Deferribacteres	III-A	cas10_III--#--csm3_III-A--csm4_III-A--csm5_III-A
313671969	1588	Calditerrivibrio nitroreducens DSM 19672	Deferribacteres	?-?	cas1_I-II-III--#--cas2_I_II_III
291280551	63	Deferribacter desulfuricans SSM1	Deferribacteres	I-A	cas3_I--cas5_I-B--cas7_I-B--cas8a1_I-A--cas6_I-A
291278433	519	Deferribacter desulfuricans SSM1	Deferribacteres	I-A	cas3_I--#--#--cas5_I-B--#--cas7_I-B--cas8a1_I-A--cas6_I-A--cas2_I_II_III--cas1_I-B--cas4_I-A_I-B_I-C_I-D_II-B
336322299	911	Flexistipes sinusarabici DSM 4947	Deferribacteres	I-A	cas2_I_II_III--cas1_I-B--cas4_I-A_I-B_I-C_I-D_II-B--cas3_I--cas5_I-B--cas7_I-C--cas8a1_I-A--cas6-I-III
336322299	1548	Flexistipes sinusarabici DSM 4947	Deferribacteres	III-B	cas1_I-II-III--cas2_I_II_III--#--#--csx1_III-U--cmr1_III-B--cas10_III--cmr3_III-B--cmr4_III-B--cmr5_III-B--cmr6_III-B
336322299	1292	Flexistipes sinusarabici DSM 4947	Deferribacteres	III-A	cas1_I-II-III--cas2_I_II_III--#--#--#--#--csm2_III-A--csm3_III-A--csm4_III-A
94984109	951	Deinococcus geothermalis DSM 11300	Deinococcus-Thermus	III-B	cmr1_III-B--cas10_III--cmr3_III-B--cmr4_III-B--cmr5_III-B--cmr6_III-B--csx1_III-U--csm6_III-A
113706807	361	Deinococcus geothermalis DSM 11300	Deinococcus-Thermus	I-E	cas2_I-E--cas1_I-E--#--cas6_I-E--cas5_I-E--cas7_I-E--cse2_I-E--cse1_I-E--cas3_I
94984109	230	Deinococcus geothermalis DSM 11300	Deinococcus-Thermus	I-C	cas2_I_II_III--cas1_I-C--cas4_I-A_I-B_I-C_I-D_II-B--cas7_I-C--cas8c_I-C--cas5_I-C--cas3''_I
386854604	190	Deinococcus gobiensis I-0	Deinococcus-Thermus	I-A	cas3_I--#--cas7_I-A--#--cas1_I-II-III--cas2_I_II_III--cas4_I-A_I-B_I-C_I-D_II-B
386855128	13	Deinococcus gobiensis I-0	Deinococcus-Thermus	I-E	cas2_I-E--cas1_I-E--cas6_I-E--cas5_I-E--cas7_I-E--cse2_I-E--cse1_I-E--#--#--#--cas3_I
325284806	43	Deinococcus proteolyticus MRP	Deinococcus-Thermus	I-E	cas2_I-E--cas1_I-E--cas6_I-E--cas5_I-E--#--cse2_I-E--#--#--cse1_I-E--cas3_I
328949540	1871	Marinithermus hydrothermalis DSM 14884	Deinococcus-Thermus	III-B	cmr6_III-B--cmr5_III-B--cmr4_III-B--cmr1_III-B--cmr3_III-B--cas10_III--csx1_III-U--csx1_III-U
328949540	955	Marinithermus hydrothermalis DSM 14884	Deinococcus-Thermus	I-E	cas2_I-E--cas1_I-E--cas6_I-E--cas5_I-E--cas7_I-E--cse2_I-E--cse1_I-E--cas3_I
328949540	270	Marinithermus hydrothermalis DSM 14884	Deinococcus-Thermus	I-C	cas2_I_II_III--cas1_I-C--cas4_I-A_I-B_I-C_I-D_II-B--cas7_I-C--cas8c_I-C--cas5_I-C--cas3''_I
328949540	2025	Marinithermus hydrothermalis DSM 14884	Deinococcus-Thermus	I-A	cas2_I_II_III--cas1_I-B--cas4_I-A_I-B_I-C_I-D_II-B--cas3_I--cas7_I-B--cas8a1_I-A--cas6-I-III
328949540	174	Marinithermus hydrothermalis DSM 14884	Deinococcus-Thermus	III-A	cas2_I_II_III--#--#--#--#--csx1_III-U--cas10_III--csm2_III-A--csm3_III-A--#--csm5_III-A--cas6-I-III
482881633	1465	Meiothermus ruber DSM 1279	Deinococcus-Thermus	I-E	cas2_I-E--cas1_I-E--cas6_I-E--cas5_I-E--cas7_I-E--#--cse2_I-E--cse1_I-E--cas3_I
291294404	2974	Meiothermus ruber DSM 1279	Deinococcus-Thermus	I-E	cas2_I-E--cas1_I-E--cas6_I-E--cas5_I-E--cas7_I-E--#--cse2_I-E--cse1_I-E--cas3_I
482881633	2995	Meiothermus ruber DSM 1279	Deinococcus-Thermus	I-C	cas2_I_II_III--cas1_I-C--cas4_I-A_I-B_I-C_I-D_II-B--csm6_III-A--cmr6_III-B--cmr5_III-B--cmr4_III-B--cmr3_III-B--cas10_III--cmr1_III-B--cas7_I-C--cas8c_I-C--cas5_I-C--cas3''_I
291294404	1456	Meiothermus ruber DSM 1279	Deinococcus-Thermus	I-C	cas2_I_II_III--cas1_I-C--cas4_I-A_I-B_I-C_I-D_II-B--csm6_III-A--cmr6_III-B--cmr5_III-B--cmr4_III-B--cmr3_III-B--cas10_III--cmr1_III-B--cas7_I-C--cas8c_I-C--cas5_I-C--cas3''_I
482881633	2995	Meiothermus ruber DSM 1279	Deinococcus-Thermus	III-B	cas2_I_II_III--cas1_I-C--cas4_I-A_I-B_I-C_I-D_II-B--csm6_III-A--cmr6_III-B--cmr5_III-B--cmr4_III-B--cmr3_III-B--cas10_III--cmr1_III-B--cas7_I-C--cas8c_I-C--cas5_I-C--cas3''_I
291294404	1456	Meiothermus ruber DSM 1279	Deinococcus-Thermus	III-B	cas2_I_II_III--cas1_I-C--cas4_I-A_I-B_I-C_I-D_II-B--csm6_III-A--cmr6_III-B--cmr5_III-B--cmr4_III-B--cmr3_III-B--cas10_III--cmr1_III-B--cas7_I-C--cas8c_I-C--cas5_I-C--cas3''_I
482881633	135	Meiothermus ruber DSM 1279	Deinococcus-Thermus	III-A	cas10_III--csm2_III-A--csm3_III-A--csm4_III-A--csm5_III-A--#--#--cas6-I-III--csx1_III-U--cas1_I-II-III--cas2_I_II_III--#--csx1_III-U
291294404	213	Meiothermus ruber DSM 1279	Deinococcus-Thermus	III-A	cas10_III--csm2_III-A--csm3_III-A--csm4_III-A--csm5_III-A--#--#--cas6-I-III--csx1_III-U--cas1_I-II-III--cas2_I_II_III--#--csx1_III-U
297564484	1177	Meiothermus silvanus DSM 9946	Deinococcus-Thermus	I-E	cas2_I-E--cas1_I-E--cas6_I-E--cas5_I-E--cas7_I-E--#--cse2_I-E--cse1_I-E--#--cas3_I
297567557	287	Meiothermus silvanus DSM 9946	Deinococcus-Thermus	I-?	cas2_I_II_III--cas1_I-II-III--cas4_I-A_I-B_I-C_I-D_II-B--#--cas3_I--#--cas7_I--#--cas6-I-III
297567557	162	Meiothermus silvanus DSM 9946	Deinococcus-Thermus	I-C	cas2_I_II_III--cas1_I-C--cas4_I-A_I-B_I-C_I-D_II-B--csm6_III-A--#--csx1_III-U--cmr6_III-B--cmr5_III-B--cmr4_III-B--cmr3_III-B--cas10_III--cmr1_III-B--cas7_I-C--cas8c_I-C--cas5_I-C--cas3_I
297567557	162	Meiothermus silvanus DSM 9946	Deinococcus-Thermus	III-B	cas2_I_II_III--cas1_I-C--cas4_I-A_I-B_I-C_I-D_II-B--csm6_III-A--#--csx1_III-U--cmr6_III-B--cmr5_III-B--cmr4_III-B--cmr3_III-B--cas10_III--cmr1_III-B--cas7_I-C--cas8c_I-C--cas5_I-C--cas3_I
297564484	666	Meiothermus silvanus DSM 9946	Deinococcus-Thermus	III-A	cas10_III--csm2_III-A--csm3_III-A--csm4_III-A--csm5_III-A--#--#--cas6-I-III--csx1_III-U--cas1_I-II-III--cas2_I_II_III--csx1_III-U
313667214	1	Oceanithermus profundus DSM 14977	Deinococcus-Thermus	I-E	cas6_I-E--cas5_I-E--cas7_I-E--cse2_I-E--cse1_I-E
410731267	796	Thermus oshimai JL-2	Deinococcus-Thermus	III-A	cas6-I-III--csx1_III-U--csx1_III-U--csm5_III-A--csm3_III-A--csm2_III-A--#--cas2_I_II_III--cas1_I-II-III--csx1_III-U
410731267	898	Thermus oshimai JL-2	Deinococcus-Thermus	I-E	cas2_I-E--cas1_I-E--cas6_I-E--cas5_I-E--cas7_I-E--cse2_I-E--cse1_I-E--cas3_I
320449106	1210	Thermus scotoductus SA-01	Deinococcus-Thermus	I-E	cas2_I-E--cas1_I-E--cas6_I-E--cas5_I-E--cas7_I-E--cse2_I-E--cse1_I-E--cas3_I
384438400	1321	Thermus sp. CCB_US3_UF1	Deinococcus-Thermus	III-A	cas6-I-III--cas10_III--csm2_III-A--csm3_III-A--#--csm5_III-A--csx1_III-U--cas2_I_II_III--#--cas1_I-II-III--csx1_III-U
384438400	227	Thermus sp. CCB_US3_UF1	Deinococcus-Thermus	I-A	cas2_I_II_III--#--cas7_I-B--cas8a1_I-A--cas6-I-III--cas3''_I--#--#--cas1_I-B--#--cas10_III--cmr3_III-B--cmr1_III-B--cmr4_III-B--cmr5_III-B--cmr6_III-B
384438400	227	Thermus sp. CCB_US3_UF1	Deinococcus-Thermus	III-B	cas2_I_II_III--#--cas7_I-B--cas8a1_I-A--cas6-I-III--cas3''_I--#--#--cas1_I-B--#--cas10_III--cmr3_III-B--cmr1_III-B--cmr4_III-B--cmr5_III-B--cmr6_III-B
46255071	132	Thermus thermophilus HB27	Deinococcus-Thermus	I-C	cas3''_I--cas5_I-C--cas8c_I-C--cas7_I-C--cas4_I-A_I-B_I-C_I-D_II-B
46255071	101	Thermus thermophilus HB27	Deinococcus-Thermus	III-A	cas2_I_II_III--cas10_III--csm2_III-A--csm3_III-A--#--csm5_III-A--csx1_III-U
46255071	195	Thermus thermophilus HB27	Deinococcus-Thermus	?-?	cas2_I_II_III--cas1_I-II-III--cas4_I-A_I-B_I-C_I-D_II-B--#--#--#--#--cas6-I-III
46255071	115	Thermus thermophilus HB27	Deinococcus-Thermus	III-B	cas10_III--cmr3_III-B--cmr1_III-B--cmr4_III-B--cmr5_III-B--cmr6_III-B
55978183	144	Thermus thermophilus HB8	Deinococcus-Thermus	III-A	csx1_III-U--cas1_I-II-III--#--cas10_III--csm2_III-A--csm3_III-A--#--csm5_III-A--csx1_III-U
55978183	187	Thermus thermophilus HB8	Deinococcus-Thermus	I-E	cas2_I-E--cas1_I-E--cas6_I-E--cas5_I-E--cas7_I-E--cse2_I-E--cse1_I-E--cas3_I
55978183	223	Thermus thermophilus HB8	Deinococcus-Thermus	I-?	cas2_I_II_III--cas1_I-II-III--cas4_I-A_I-B_I-C_I-D_II-B--#--#--#--#--cas3_I--cas6-I-III
55978183	160	Thermus thermophilus HB8	Deinococcus-Thermus	III-B	cas10_III--cmr3_III-B--cmr1_III-B--cmr4_III-B--cmr5_III-B--cmr6_III-B
386361711	110	Thermus thermophilus JL-18	Deinococcus-Thermus	I-U	cas3_I--csb2_I-U--csb1_I-U
386361452	72	Thermus thermophilus JL-18	Deinococcus-Thermus	I-?	cas3_I--cas6-I-III
386361452	31	Thermus thermophilus JL-18	Deinococcus-Thermus	I-E	cas2_I-E--cas1_I-E--cas6_I-E--cas5_I-E--cas7_I-E--cse2_I-E--cse1_I-E--cas3_I
386361452	64	Thermus thermophilus JL-18	Deinococcus-Thermus	?-?	cas2_I_II_III--cas1_I-II-III--cas4_I-A_I-B_I-C_I-D_II-B
384432129	98	Thermus thermophilus SG0.5JP17-16	Deinococcus-Thermus	I-U	cas3_I--csb2_I-U--csb1_I-U
384432129	113	Thermus thermophilus SG0.5JP17-16	Deinococcus-Thermus	I-?	cas2_I_II_III--cas1_I-II-III--cas4_I-A_I-B_I-C_I-D_II-B--#--#--#--#--cas3_I--cas6-I-III
384432129	166	Thermus thermophilus SG0.5JP17-16	Deinococcus-Thermus	I-C	cas2_I_II_III--cas1_I-C--cas4_I-A_I-B_I-C_I-D_II-B--cas7_I-C--cas8c_I-C--cas5_I-C--cas3''_I
297622252	1426	Truepera radiovictrix DSM 17093	Deinococcus-Thermus	III-B	cmr1_III-B--cas10_III--cmr3_III-B--cmr4_III-B--cmr5_III-B--cmr6_III-B
297622252	2271	Truepera radiovictrix DSM 17093	Deinococcus-Thermus	I-E	cas2_I-E--cas1_I-E--cas6_I-E--cas5_I-E--cas7_I-E--cse2_I-E--cse1_I-E--#--cas3_I
297622252	422	Truepera radiovictrix DSM 17093	Deinococcus-Thermus	?-?	cas2_I_II_III--cas1_I-II-III--csx1_III-U--csx1_III-U--cas6-I-III
297622252	1634	Truepera radiovictrix DSM 17093	Deinococcus-Thermus	I-C	cas2_I_II_III--cas1_I-C--cas4_I-A_I-B_I-C_I-D_II-B--csm6_III-A--csx1_III-U--cmr6_III-B--cmr5_III-B--cmr4_III-B--cmr3_III-B--cas10_III--cmr1_III-B--cas7_I-C--cas8c_I-C--cas5_I-C--cas3''_I
297622252	1634	Truepera radiovictrix DSM 17093	Deinococcus-Thermus	III-B	cas2_I_II_III--cas1_I-C--cas4_I-A_I-B_I-C_I-D_II-B--csm6_III-A--csx1_III-U--cmr6_III-B--cmr5_III-B--cmr4_III-B--cmr3_III-B--cas10_III--cmr1_III-B--cas7_I-C--cas8c_I-C--cas5_I-C--cas3''_I
220915123	771	Anaeromyxobacter dehalogenans 2CP-1	Deltaproteobacteria	I-E	cas2_I-E--cas1_I-E--cas6_I-E--cas5_I-E--cas7_I-E--cse2_I-E--cse1_I-E--cas3_I
197120421	771	Anaeromyxobacter sp. K	Deltaproteobacteria	I-E	cas2_I-E--cas1_I-E--cas6_I-E--cas5_I-E--cas7_I-E--cse2_I-E--cse1_I-E--cas3_I
471260972	906	Bdellovibrio exovorus JSS	Deltaproteobacteria	II-?	cas2_I_II_III--cas1_II--csn1
302341444	1341	Desulfarculus baarsii DSM 2075	Deltaproteobacteria	?-?	csm3_III-A--csx10
302341444	1677	Desulfarculus baarsii DSM 2075	Deltaproteobacteria	?-?	cas2_I_II_III--cas1_I-II-III--#--#--ramp_I_III
302341444	1646	Desulfarculus baarsii DSM 2075	Deltaproteobacteria	I-C	cas2_I_II_III--cas1_I-C--cas4_I-A_I-B_I-C_I-D_II-B--cas7_I-C--cas8c_I-C--cas5_I-C--cas3''_I
218777860	4896	Desulfatibacillum alkenivorans AK-01	Deltaproteobacteria	I-E	cas2_I-E--cas1_I-E--cas5_I-E--cas7_I-E--cas6_I-E--cse2_I-E--cse1_I-E--cas3_I
328951746	2694	Desulfobacca acetoxidans DSM 11109	Deltaproteobacteria	III-?	cas10_III--ramp_I_III--csx10--#--csm3_III-A--csm3_III-A--#--#--csm6_III-A--#--#--#--#--cas1_I-II-III
328951746	1662	Desulfobacca acetoxidans DSM 11109	Deltaproteobacteria	III-A	cas10_III--#--csm3_III-A--csm4_III-A--csm5_III-A--csm6_III-A--#--#--csx1_III-U
328951746	85	Desulfobacca acetoxidans DSM 11109	Deltaproteobacteria	I-A	cas1_I-II-III--cas2_I_II_III--cas3_I--cas3''_I--#--cas7_I-A--#--#--cas4_I-A_I-B_I-C_I-D_II-B
328951746	1254	Desulfobacca acetoxidans DSM 11109	Deltaproteobacteria	?-?	cas1_I-II-III--cas2_I_II_III
328951746	1676	Desulfobacca acetoxidans DSM 11109	Deltaproteobacteria	?-?	cas1_I-II-III--cas2_I_II_III
224367124	536	Desulfobacterium autotrophicum HRM2	Deltaproteobacteria	I-B	cas1_I-II-III--cas2_I_II_III--#--#--#--cas7_I-B--cas5_I-B--cas3_I--cas4_I-A_I-B_I-C_I-D_II-B
408417460	955	Desulfobacula toluolica Tol2	Deltaproteobacteria	I-?	cas2_I_II_III--cas1_I-B--cas4_I-A_I-B_I-C_I-D_II-B--cas6_I-A--#--#--cas3_I
408417460	2940	Desulfobacula toluolica Tol2	Deltaproteobacteria	I-A	cas1_I-II-III--cas2_I_II_III--#--cas8a1_I-A--cas7_I-B--cas5_I-B--cas3_I--cas4_I-A_I-B_I-C_I-D_II-B
320352146	1447	Desulfobulbus propionicus DSM 2032	Deltaproteobacteria	I-C	cas2_I_II_III--cas1_I-C--cas4_I-A_I-B_I-C_I-D_II-B--#--cas7_I-C--cas8c_I-C--cas5_I-C--cas3''_I
451945650	3448	Desulfocapsa sulfexigens DSM 10523	Deltaproteobacteria	I-C	cas2_I_II_III--cas1_I-C--cas4_I-A_I-B_I-C_I-D_II-B--#--cas7_I-C--cas8c_I-C--cas5_I-C--cas3_I
158520017	739	Desulfococcus oleovorans Hxd3	Deltaproteobacteria	III-A	cas6_III--csx1_III-U--csm6_III-A--cas10_III--csm2_III-A--csm3_III-A--csm4_III-A--csm5_III-A--csx1_III-U
158520017	2976	Desulfococcus oleovorans Hxd3	Deltaproteobacteria	I-E	cas2_I-E--cas1_I-E--cas6_I-E--cas5_I-E--cas7_I-E--cse2_I-E--cse1_I-E--cas3_I
258404138	1604	Desulfohalobium retbaense DSM 5692	Deltaproteobacteria	I-U	cas3_I--csx17_I-U--csb1_I-U--csb2_I-U
392408409	4429	Desulfomonile tiedjei DSM 6799	Deltaproteobacteria	I-E	cas2_I-E--cas1_I-E--cas6_I-E--cas5_I-E--cas7_I-E--cse2_I-E--cse1_I-E--cas3_I
392408409	766	Desulfomonile tiedjei DSM 6799	Deltaproteobacteria	I-C	cas2_I_II_III--cas1_I-C--cas4_I-A_I-B_I-C_I-D_II-B--cas7_I-C--cas8c_I-C--cas5_I-C--cas3''_I
51243852	186	Desulfotalea psychrophila LSv54	Deltaproteobacteria	I-U	cas3_I--csb2_I-U--#--csb1_I-U
78355047	712	Desulfovibrio alaskensis G20	Deltaproteobacteria	I-E	cas2_I-E--cas6_I-E--cas5_I-E--cas7_I-E--cse2_I-E--cse1_I-E--cas3_I
376294792	3102	Desulfovibrio desulfuricans ND132	Deltaproteobacteria	I-C	cas2_I_II_III--cas1_I-C--cas4_I-A_I-B_I-C_I-D_II-B--cas7_I-C--cas8c_I-C--cas5_I-C--cas3''_I
220903286	909	Desulfovibrio desulfuricans subsp. desulfuricans str. ATCC 27774	Deltaproteobacteria	I-E	cas2_I-E--cas1_I-E--cas5_I-E--cas7_I-E--cas6_I-E--cse2_I-E--cse1_I-E--cas3_I
545640361	2249	Desulfovibrio gigas DSM 1382 = ATCC 19364	Deltaproteobacteria	I-U	cas3_I--csb2_I-U--csb1_I-U
545640361	1713	Desulfovibrio gigas DSM 1382 = ATCC 19364	Deltaproteobacteria	I-F	cas1_I-F--cas3_cas2_I-F--csy1_I-F--csy2_I-F--csy3_I-F--cas6_I-F
551593593	36	Desulfovibrio hydrothermalis	Deltaproteobacteria	III-B	cas10_III--cmr3_III-B--cmr4_III-B--cmr5_III-B--cmr6_III-B--#--#--cas2_I_II_III--cas1_I-II-III
551593593	2456	Desulfovibrio hydrothermalis	Deltaproteobacteria	I-F	cas1_I-F--cas3_cas2_I-F--csy1_I-F--csy2_I-F--csy3_I-F--cas6_I-F
436839709	36	Desulfovibrio hydrothermalis AM13 = DSM 14728	Deltaproteobacteria	III-B	cas10_III--cmr3_III-B--cmr4_III-B--cmr5_III-B--cmr6_III-B--#--#--cas2_I_II_III--cas1_I-II-III
436839709	2455	Desulfovibrio hydrothermalis AM13 = DSM 14728	Deltaproteobacteria	I-F	cas1_I-F--cas3_cas2_I-F--csy1_I-F--csy2_I-F--csy3_I-F--cas6_I-F
239904639	1434	Desulfovibrio magneticus RS-1	Deltaproteobacteria	I-C	cas2_I_II_III--cas1_I-C--cas4_I-A_I-B_I-C_I-D_II-B--cas7_I-C--cas8c_I-C--cas5_I-C--cas3''_I
239904639	4175	Desulfovibrio magneticus RS-1	Deltaproteobacteria	I-F	cas1_I-F--cas3_cas2_I-F--#--csy1_I-F--csy2_I-F--csy3_I-F--cas6_I-F
120586808	18	Desulfovibrio vulgaris DP4	Deltaproteobacteria	I-C	cas2_I_II_III--cas1_I-C--cas4_I-A_I-B_I-C_I-D_II-B--cas7_I-C--cas8c_I-C--cas5_I-C--cas3''_I
387133886	133	Desulfovibrio vulgaris RCH1	Deltaproteobacteria	I-C	cas2_I_II_III--cas1_I-C--cas4_I-A_I-B_I-C_I-D_II-B--cas7_I-C--cas8c_I-C--cas5_I-C--cas3''_I
218885109	1952	Desulfovibrio vulgaris str. 'Miyazaki F'	Deltaproteobacteria	I-C	cas2_I_II_III--cas1_I-C--cas4_I-A_I-B_I-C_I-D_II-B--cas7_I-C--cas8c_I-C--cas5_I-C--cas3''_I
46562129	133	Desulfovibrio vulgaris str. Hildenborough	Deltaproteobacteria	I-C	cas2_I_II_III--cas1_I-C--cas4_I-A_I-B_I-C_I-D_II-B--cas7_I-C--cas8c_I-C--cas5_I-C--cas3_I
297567992	1502	Desulfurivibrio alkaliphilus AHT2	Deltaproteobacteria	I-F	cas1_I-F--cas3_cas2_I-F--csy1_I-F--csy2_I-F--csy3_I-F--cas6_I-F
222053117	3374	Geobacter daltonii FRC-32	Deltaproteobacteria	I-C	cas2_I_II_III--cas1_I-C--cas4_I-A_I-B_I-C_I-D_II-B--#--cas7_I-C--cas8c_I-C--cas5_I-C--cas3''_I
189423082	2447	Geobacter lovleyi SZ	Deltaproteobacteria	I-E	cas2_I-E--#--cas1_I-E--cas6_I-E--cas5_I-E--cas7_I-E--cse2_I-E--cse1_I-E--cas3_I
78221228	1071	Geobacter metallireducens GS-15	Deltaproteobacteria	I-C	cas2_I_II_III--cas1_I-C--#--cas4_I-A_I-B_I-C_I-D_II-B--#--#--cas7_I-C--cas8c_I-C--cas5_I-C--cas3''_I
385795588	1327	Geobacter sulfurreducens KN400	Deltaproteobacteria	I-E	cas2_I-E--cas1_I-E--#--#--cas6_I-E--cas5_I-E--cas7_I-E--cse2_I-E--cse1_I-E--cas3_I
400756305	1363	Geobacter sulfurreducens PCA	Deltaproteobacteria	I-E	cas2_I-E--cas1_I-E--#--#--cas6_I-E--cas5_I-E--cas7_I-E--cse2_I-E--cse1_I-E--cas3_I
400756305	52	Geobacter sulfurreducens PCA	Deltaproteobacteria	I-U	cas2_I_II_III--cas1_I-II-III--#--#--csb2_I-U--csb1_I-U--csx14_I-U--cas3_I
148262085	816	Geobacter uraniireducens Rf4	Deltaproteobacteria	I-E	cas2_I-E--#--cas1_I-E--#--#--#--cas5_I-E--cas7_I-E--cas6_I-E--cse2_I-E--cse1_I-E--cas3_I
148262085	2676	Geobacter uraniireducens Rf4	Deltaproteobacteria	I-?	cas1_I-E--#--cas2_I_II_III--#--cas4_I-A_I-B_I-C_I-D_II-B--#--cas3''_I
262193326	5424	Haliangium ochraceum DSM 14365	Deltaproteobacteria	?-?	csm3_III-A--csm3_III-A--#--csx10
262193326	1229	Haliangium ochraceum DSM 14365	Deltaproteobacteria	III-B	cmr1_III-B--cas10_III--cmr3_III-B--cmr4_III-B--cmr5_III-B--cmr6_III-B
262193326	4695	Haliangium ochraceum DSM 14365	Deltaproteobacteria	I-U	cas2_I_II_III--cas1_I-II-III--#--cas3_I--csb2_I-U--csb1_I-U
338529680	2232	Myxococcus fulvus HW-1	Deltaproteobacteria	I-C	cas2_I_II_III--cas1_I-C--cas4_I-A_I-B_I-C_I-D_II-B--#--cas7_I-C--cas8c_I-C--cas5_I-C--cas3''_I
338529680	1975	Myxococcus fulvus HW-1	Deltaproteobacteria	III-B	cas10_III--cmr3_III-B--cmr4_III-B--cmr5_III-B--cmr6_III-B
442317022	7524	Myxococcus stipitatus DSM 14675	Deltaproteobacteria	I-C	cas2_I_II_III--cas1_I-C--cas4_I-A_I-B_I-C_I-D_II-B--cas7_I-C--cas8c_I-C--cas5_I-C--cas3''_I
442317022	7837	Myxococcus stipitatus DSM 14675	Deltaproteobacteria	I-?	cas10_III--cmr3_III-B--cmr4_III-B--cmr5_III-B--cmr6_III-B--cas6-I-III--cas3_I--#--cas7_I-C--#--cas1_I-II-III--cas2_I_II_III
442317022	7837	Myxococcus stipitatus DSM 14675	Deltaproteobacteria	III-B	cas10_III--cmr3_III-B--cmr4_III-B--cmr5_III-B--cmr6_III-B--cas6-I-III--cas3_I--#--cas7_I-C--#--cas1_I-II-III--cas2_I_II_III
108756767	7075	Myxococcus xanthus DK 1622	Deltaproteobacteria	I-C	cas2_I_II_III--cas1_I-II-III--cas5_I-C--cas7_I--cas8c_I-C--cas3_I--cas6-I-III
108756767	6830	Myxococcus xanthus DK 1622	Deltaproteobacteria	I-C	cas2_I_II_III--cas1_I-C--cas4_I-A_I-B_I-C_I-D_II-B--cas7_I-C--cas8c_I-C--cas5_I-C--cas3''_I
108756767	7092	Myxococcus xanthus DK 1622	Deltaproteobacteria	III-B	cas10_III--cmr3_III-B--cmr4_III-B--cmr5_III-B--cmr6_III-B--cas6-I-III
90960985	1036	Pelobacter carbinolicus DSM 2380	Deltaproteobacteria	I-E	cas2_I-E--cas1_I-E--#--#--cas6_I-E--cas5_I-E--cas7_I-E--cse2_I-E--cse1_I-E--cas3_I
118578449	2302	Pelobacter propionicus DSM 2379	Deltaproteobacteria	I-E	cas2_I-E--cas1_I-E--cas6_I-E--cas5_I-E--cas7_I-E--cse2_I-E--cse1_I-E--cas3_I
162448269	267	Sorangium cellulosum So ce56	Deltaproteobacteria	I-U	cas2_I_II_III--cas1_I-II-III--csb1_I-U--csb2_I-U--cas3_I
162448269	9184	Sorangium cellulosum So ce56	Deltaproteobacteria	I-C	cas2_I_II_III--cas1_I-II-III--cas5_I-C--cas7_I-C--cas8c_I-C--cas3_I--cas6-I-III
162448269	5683	Sorangium cellulosum So ce56	Deltaproteobacteria	III-B	cas10_III--cmr3_III-B--cmr4_III-B--#--cmr6_III-B
521458881	441	Sorangium cellulosum So0157-2	Deltaproteobacteria	I-U	cas2_I_II_III--cas1_I-II-III--csb1_I-U--csb2_I-U--cas3_I
116747452	2798	Syntrophobacter fumaroxidans MPOB	Deltaproteobacteria	I-E	cas2_I-E--cas1_I-E--cas6_I-E--cas5_I--cas7_I-E--cse2_I-E--cse1_I-E--cas3_I
116747452	1332	Syntrophobacter fumaroxidans MPOB	Deltaproteobacteria	III-A	cas2_I_II_III--cas1_I-II-III--#--#--csx1_III-U--#--#--cas10_III--csm2_III-A--csm3_III-A--#--csm5_III-A
85857845	591	Syntrophus aciditrophicus SB	Deltaproteobacteria	III-B	cas6_III--csx1_III-U--cmr1_III-B--cas10_III--cmr3_III-B--cmr4_III-B--cmr5_III-B--cmr6_III-B--csm6_III-A--csx1_III-U
85857845	2736	Syntrophus aciditrophicus SB	Deltaproteobacteria	I-C	cas2_I_II_III--cas1_I-C--cas4_I-A_I-B_I-C_I-D_II-B--cas7_I-C--cas8c_I-C--cas5_I-C--cas3''_I
85857845	607	Syntrophus aciditrophicus SB	Deltaproteobacteria	?-?	cas1_I-II-III--cas2_I_II_III--cas2_I_II_III
206900094	177	Dictyoglomus thermophilum H-6-12	Dictyoglomi	III-A	csx1_III-U--csm5_III-A--csm4_III-A--csm3_III-A--#--cas10_III--csx3_III-U
206900094	61	Dictyoglomus thermophilum H-6-12	Dictyoglomi	I-A	cas2_I_II_III--cas1_I-B--cas4_I-A_I-B_I-C_I-D_II-B--cas3_I--cas5_I-B--cas7_I-C--cas8a1_I-A--cas6-I-III
206900094	154	Dictyoglomus thermophilum H-6-12	Dictyoglomi	I-A	cas2_I_II_III--cas1_I-B--cas4_I-A_I-B_I-C_I-D_II-B--cas3_I--cas5_I-B--cas7_I-B--cas8a1_I-A--cas6-I-III
217966449	551	Dictyoglomus turgidum DSM 6724	Dictyoglomi	I-A	cas6_I-A--cas8a1_I-A--cas7_I-B--cas5_I-B--cas3_I--cas4_I-A_I-B_I-C_I-D_II-B--cas1_I-B--cas2_I_II_III--#--#--#--#--csx3_III-U--cas10_III--#--csm3_III-A--csm4_III-A--csm5_III-A--csx1_III-U--csx1_III-U
217966449	551	Dictyoglomus turgidum DSM 6724	Dictyoglomi	III-A	cas6_I-A--cas8a1_I-A--cas7_I-B--cas5_I-B--cas3_I--cas4_I-A_I-B_I-C_I-D_II-B--cas1_I-B--cas2_I_II_III--#--#--#--#--csx3_III-U--cas10_III--#--csm3_III-A--csm4_III-A--csm5_III-A--csx1_III-U--csx1_III-U
187250423	237	Elusimicrobium minutum Pei191	Elusimicrobia	II-?	cas2_I_II_III--cas1_II--csn1
189485003	55	uncultured Termite group 1 bacterium phylotype Rs-D17	Elusimicrobia	II-?	cas2_I_II_III--cas1_II--csn1--csn1
189485003	215	uncultured Termite group 1 bacterium phylotype Rs-D17	Elusimicrobia	I-C	cas2_I_II_III--cas1_II--csn1--cas2_I_II_III--cas1_I-C--cas4_I-A_I-B_I-C_I-D_II-B--cas7_I-C--cas8c_I-C--cas5_I-C--cas3_I
189485003	215	uncultured Termite group 1 bacterium phylotype Rs-D17	Elusimicrobia	II-?	cas2_I_II_III--cas1_II--csn1--cas2_I_II_III--cas1_I-C--cas4_I-A_I-B_I-C_I-D_II-B--cas7_I-C--cas8c_I-C--cas5_I-C--cas3_I
296271545	2770	Arcobacter nitrofigilis DSM 7299	Epsilonproteobacteria	I-B	cas2_I_II_III--cas1_I-B--cas4_I-A_I-B_I-C_I-D_II-B--#--cas3_I--cas5_I-B--cas7_I-C--#--cas6-I-III
384170815	1892	Arcobacter sp. L	Epsilonproteobacteria	I-?	cas2_I_II_III--cas1_I-B--cas4_I-A_I-B_I-C_I-D_II-B--cas3_I--#--cas7_I-C--#--#--cas6-I-III
157163852	1052	Campylobacter concisus 13826	Epsilonproteobacteria	I-A	cas1_I-B--cas2_I_II_III--cas4_I-A_I-B_I-C_I-D_II-B--cas3_I--cas5_I-B--cas7_I-B--cas8a1_I-A
154173617	855	Campylobacter curvus 525.92	Epsilonproteobacteria	I-A	cas1_I-B--cas2_I_II_III--cas4_I-A_I-B_I-C_I-D_II-B--cas3_I--#--cas7_I-B--cas8a1_I-A
118474057	624	Campylobacter fetus subsp. fetus 82-40	Epsilonproteobacteria	I-B	cas2_I_II_III--cas1_I-B--cas4_I-A_I-B_I-C_I-D_II-B--cas3_I--cas5_I-B--#--#--cas6-I-III
118474057	1590	Campylobacter fetus subsp. fetus 82-40	Epsilonproteobacteria	III-?	cas10_III--#--ramp_I_III
557235156	629	Campylobacter fetus subsp. testudinum 03-427	Epsilonproteobacteria	I-B	cas2_I_II_III--cas1_I-B--cas4_I-A_I-B_I-C_I-D_II-B--cas3_I--cas5_I-B--#--#--cas6-I-III
557235156	1574	Campylobacter fetus subsp. testudinum 03-427	Epsilonproteobacteria	III-?	cas10_III--#--#--ramp_I_III
154147866	371	Campylobacter hominis ATCC BAA-381	Epsilonproteobacteria	I-?	cas2_I_II_III--#--cas3_I--cas5_I-B
525911748	638	Campylobacter jejuni 32488	Epsilonproteobacteria	II-?	cas2_I_II_III--cas1_II--csn1
549691986	1491	Campylobacter jejuni 4031	Epsilonproteobacteria	II-?	cas2_I_II_III--cas1_II--csn1
57236892	1646	Campylobacter jejuni RM1221	Epsilonproteobacteria	?-?	cas1_II--cas2_I_II_III
153950938	1546	Campylobacter jejuni subsp. doylei 269.97	Epsilonproteobacteria	II-?	cas2_I_II_III--cas1_II--csn1
544061647	1523	Campylobacter jejuni subsp. jejuni 00-2425	Epsilonproteobacteria	II-?	cas2_I_II_III--cas1_II--csn1
543947230	1488	Campylobacter jejuni subsp. jejuni 00-2426	Epsilonproteobacteria	II-?	cas2_I_II_III--cas1_II--csn1
543945414	1518	Campylobacter jejuni subsp. jejuni 00-2538	Epsilonproteobacteria	II-?	cas2_I_II_III--cas1_II--csn1
543948972	1525	Campylobacter jejuni subsp. jejuni 00-2544	Epsilonproteobacteria	II-?	cas2_I_II_III--cas1_II--csn1
157414322	1420	Campylobacter jejuni subsp. jejuni 81116	Epsilonproteobacteria	II-?	cas2_I_II_III--cas1_II--csn1
384447320	1424	Campylobacter jejuni subsp. jejuni IA3902	Epsilonproteobacteria	II-?	cas2_I_II_III--cas1_II--csn1
315123616	1331	Campylobacter jejuni subsp. jejuni ICDCCJ07001	Epsilonproteobacteria	?-?	cas1_II--cas2_I_II_III
384440681	1419	Campylobacter jejuni subsp. jejuni M1	Epsilonproteobacteria	II-?	cas2_I_II_III--cas1_II--#--csn1
15791399	1386	Campylobacter jejuni subsp. jejuni NCTC 11168 = ATCC 700819	Epsilonproteobacteria	II-?	cas2_I_II_III--cas1_II--csn1
403054816	1424	Campylobacter jejuni subsp. jejuni NCTC 11168-BN148	Epsilonproteobacteria	II-?	cas2_I_II_III--cas1_II--csn1
410687359	1414	Campylobacter jejuni subsp. jejuni PT14	Epsilonproteobacteria	II-?	cas2_I_II_III--cas1_II--csn1
384442354	1534	Campylobacter jejuni subsp. jejuni S3	Epsilonproteobacteria	?-?	cas1_II--cas2_I_II_III
386748726	1381	Helicobacter cetorum MIT 00-7128	Epsilonproteobacteria	III-A	cas10_III--csm2_III-A--csm3_III-A--#--csm5_III-A--csx1_III-U
386748726	1394	Helicobacter cetorum MIT 00-7128	Epsilonproteobacteria	?-?	cas1_I-II-III--cas2_I_II_III
471314537	1389	Helicobacter cinaedi ATCC BAA-847	Epsilonproteobacteria	II-?	cas2_I_II_III--cas1_II--csn1
386760820	1348	Helicobacter cinaedi PAGU611	Epsilonproteobacteria	II-?	cas2_I_II_III--cas1_II--csn1
291276243	20	Helicobacter mustelae 12198	Epsilonproteobacteria	II-?	cas2_I_II_III--cas1_II--csn1
319955760	1446	Nitratifractor salsuginis DSM 16511	Epsilonproteobacteria	II-?	cas2_I_II_III--cas1_II--csn1
319955760	1032	Nitratifractor salsuginis DSM 16511	Epsilonproteobacteria	I-A	cas1_I-B--cas2_I_II_III--cas4_I-A_I-B_I-C_I-D_II-B--#--#--cas3_I--cas5_I-B--cas7_I-B--cas8a1_I-A
390939174	918	Sulfurospirillum barnesii SES-3	Epsilonproteobacteria	I-B	cas2_I_II_III--cas1_I-B--cas4_I-A_I-B_I-C_I-D_II-B--cas3_I--cas5_I-B--#--#--cas6-I-III
268678642	890	Sulfurospirillum deleyianum DSM 6946	Epsilonproteobacteria	I-B	cas2_I_II_III--cas1_I-B--cas4_I-A_I-B_I-C_I-D_II-B--cas3_I--cas5_I-B--cas7_I-C--#--cas6-I-III
34556458	1472	Wolinella succinogenes DSM 1740	Epsilonproteobacteria	II-?	cas4_I-A_I-B_I-C_I-D_II-B--#--cas1_I-II-III--csx12
34556458	1328	Wolinella succinogenes DSM 1740	Epsilonproteobacteria	II-?	cas2_I_II_III--cas1_II--csn1
385789060	475	Fibrobacter succinogenes subsp. succinogenes S85	Fibrobacteres	II-?	cas2_I_II_III--cas1_II--csn1
261414414	139	Fibrobacter succinogenes subsp. succinogenes S85	Fibrobacteres	II-?	cas2_I_II_III--cas1_II--csn1
385789060	1769	Fibrobacter succinogenes subsp. succinogenes S85	Fibrobacteres	III-U	cas1_I-II-III--cas2_I_II_III--#--csx1_III-U--#--#--ramp_I_III
261414414	1534	Fibrobacter succinogenes subsp. succinogenes S85	Fibrobacteres	III-U	cas1_I-II-III--cas2_I_II_III--#--#--csx1_III-U--#--ramp_I_III
407472532	607	[Clostridium] acidurici 9a (Gottschalkia acidurici 9a)	Firmicutes	I-A	cas2_I_II_III--cas1_I-B--cas4_I-A_I-B_I-C_I-D_II-B--cas3_I--cas5_I-B--cas7_I-C--cas8a1_I-A--cas6-I-III
479336697	296	[Clostridium] cf. saccharolyticum K10	Firmicutes	I-C	cas3''_I--cas5_I-C--cas8c_I-C--cas7_I-C--cas4_I-A_I-B_I-C_I-D_II-B
374294493	2423	[Clostridium] clariflavum DSM 19732	Firmicutes	I-A	cas4_I-A_I-B_I-C_I-D_II-B--cas3_I--cas5_I-B--cas7_I-C--cas8a1_I-A
374294493	1997	[Clostridium] clariflavum DSM 19732	Firmicutes	I-A	cas4_I-A_I-B_I-C_I-D_II-B--cas2_I_II_III--cas1_I-II-III--csx1_III-U--csx1_III-U--#--#--ramp_I_III--csx10--#--#--#--cas3_I--cas5_I-B--cas7_I-B--cas8a1_I-A
537432303	1548	[Clostridium] stercorarium subsp. stercorarium DSM 8532	Firmicutes	?-?	cas6_I-A--csx1_III-U
442803496	1627	[Clostridium] stercorarium subsp. stercorarium DSM 8532	Firmicutes	?-?	cas6_I-A--#--csx1_III-U
537432303	1740	[Clostridium] stercorarium subsp. stercorarium DSM 8532	Firmicutes	I-A	cas3_I--cas5_I-B--cas7_I-C--cas8a1_I-A
442803496	1833	[Clostridium] stercorarium subsp. stercorarium DSM 8532	Firmicutes	I-A	cas3_I--cas5_I-B--cas7_I-C--cas8a1_I-A
537432303	1520	[Clostridium] stercorarium subsp. stercorarium DSM 8532	Firmicutes	I-A	cas2_I_II_III--cas1_I-B--cas4_I-A_I-B_I-C_I-D_II-B--cas3_I--cas5_I-B--cas7_I-C--cas8a1_I-A--cas6-I-III
442803496	1599	[Clostridium] stercorarium subsp. stercorarium DSM 8532	Firmicutes	I-A	cas2_I_II_III--cas1_I-B--cas4_I-A_I-B_I-C_I-D_II-B--cas3_I--cas5_I-B--cas7_I-C--cas8a1_I-A--cas6-I-III
537432303	278	[Clostridium] stercorarium subsp. stercorarium DSM 8532	Firmicutes	III-?	cas10_III--ramp_I_III--csx10--#--csm3_III-A--csm3_III-A--ramp_I_III--#--csx1_III-U
442803496	304	[Clostridium] stercorarium subsp. stercorarium DSM 8532	Firmicutes	III-?	cas10_III--ramp_I_III--csx10--#--csm3_III-A--csm3_III-A--ramp_I_III--#--csx1_III-U
238915976	1365	[Eubacterium] eligens ATCC 27750	Firmicutes	?-?	cas1_I-II-III
479210985	1175	[Eubacterium] siraeum V10Sc8a	Firmicutes	I-E	cas2_I-E--cas1_I-E--cas6_I-E--cas5_I-E--cas7_I-E--cse2_I-E--cse1_I-E--cas3_I
479210985	1273	[Eubacterium] siraeum V10Sc8a	Firmicutes	I-C	cas2_I_II_III--cas1_I-C--cas4_I-A_I-B_I-C_I-D_II-B--cas7_I-C--cas8c_I-C--cas5_I-C--cas3_I
379009891	2848	Acetobacterium woodii DSM 1030	Firmicutes	I-A	cas2_I_II_III--cas1_I-B--cas4_I-A_I-B_I-C_I-D_II-B--cas3_I--cas5_I-B--cas7_I-C--cas8a1_I-A--cas6-I-III
302390797	800	Acetohalobium arabaticum DSM 5501	Firmicutes	I-D	cas10d_I-D--csc2_I-D--csc1_I-D--cas3_I-D--cas4_I-A_I-B_I-C_I-D_II-B--cas1_I-II-III--cas2_I_II_III--cas6-I-III
284047386	734	Acidaminococcus fermentans DSM 20731	Firmicutes	I-C	cas2_I_II_III--cas1_I-C--cas4_I-A_I-B_I-C_I-D_II-B--cas7_I-C--cas8c_I-C--cas5_I-C--cas3''_I
352683411	950	Acidaminococcus intestini RyC-MR95	Firmicutes	II-A	csn1--cas1_II--#--csn2
258510020	2237	Alicyclobacillus acidocaldarius subsp. acidocaldarius DSM 446	Firmicutes	III-B	cmr6_III-B--cmr5_III-B--cmr4_III-B--cmr3_III-B--cas10_III--cmr1_III-B--csx1_III-U--csm6_III-A
258510020	2585	Alicyclobacillus acidocaldarius subsp. acidocaldarius DSM 446	Firmicutes	I-U	cas4_I-A_I-B_I-C_I-D_II-B--cas1_I-C--cas2_I_II_III--cas3_I--csx17_I-U--csb1_I-U--csb2_I-U
384133787	2487	Alicyclobacillus acidocaldarius subsp. acidocaldarius Tc-4-1	Firmicutes	III-?	cmr6_III-B--#--cmr4_III-B--cmr3_III-B--cas10_III--#--csx1_III-U--csm6_III-A
384133787	2856	Alicyclobacillus acidocaldarius subsp. acidocaldarius Tc-4-1	Firmicutes	I-U	cas4_I-A_I-B_I-C_I-D_II-B--cas1_I-C--cas2_I_II_III--cas3_I--csx17_I-U--csb1_I-U--csb2_I-U
384133787	3130	Alicyclobacillus acidocaldarius subsp. acidocaldarius Tc-4-1	Firmicutes	I-U	cas3_I--csb2_I-U--csb1_I-U
150387853	1596	Alkaliphilus metalliredigens QYMF	Firmicutes	I-C	cas2_I_II_III--cas1_I-C--cas4_I-A_I-B_I-C_I-D_II-B--cas7_I-C--cas8c_I-C--cas5_I-C--cas3_I
150387853	2105	Alkaliphilus metalliredigens QYMF	Firmicutes	I-A	cas2_I_II_III--cas1_I-B--cas4_I-A_I-B_I-C_I-D_II-B--cas3_I--cas5_I-B--cas7_I-C--cas8a1_I-A--cas6-I-III
260891930	871	Ammonifex degensii KC4	Firmicutes	III-B	cmr1_III-B--ramp_I_III--cas10_III--cmr4_III-B
260891930	768	Ammonifex degensii KC4	Firmicutes	III-B	cmr1_III-B--#--cas10_III--cmr4_III-B
260891930	929	Ammonifex degensii KC4	Firmicutes	I-A	cas6-I-III--cas8a1_I-A--cas7_I-B--cas5_I-B--cas3_I--cas4_I-A_I-B_I-C_I-D_II-B--#--#--csx1_III-U--#--ramp_I_III--csx10--#--csm3_III-A--csm3_III-A
260891930	1688	Ammonifex degensii KC4	Firmicutes	I-?	cas3''_I--cas3_I
260891930	1676	Ammonifex degensii KC4	Firmicutes	?-?	cas1_I-II-III--cas2_I_II_III--cas4_I-A_I-B_I-C_I-D_II-B--cas4_I-A
260891930	638	Ammonifex degensii KC4	Firmicutes	I-B	cas1_I-B--cas2_I_II_III
212637849	759	Anoxybacillus flavithermus WK1	Firmicutes	I-B	cas2_I_II_III--cas1_I-B--cas4_I-A_I-B_I-C_I-D_II-B--cas3_I--cas5_I-B--cas7_I-C--#--cas6-I-III
56961782	3571	Bacillus clausii KSM-K16	Firmicutes	I-C	cas2_I_II_III--cas1_I-C--cas4_I-A_I-B_I-C_I-D_II-B--cas7_I-C--cas8c_I-C--cas5_I-C--cas3_I
336112679	2449	Bacillus coagulans 2-6	Firmicutes	I-?	cas1_I-B--cas4_I-A_I-B_I-C_I-D_II-B--cas3_I--cas5_I-B
347750441	1890	Bacillus coagulans 36D1	Firmicutes	I-B	cas2_I_II_III--cas1_I-B--#--cas1_I-B--cas4_I-A_I-B_I-C_I-D_II-B--cas3_I--cas5_I-B--cas7_I-B--#--cas6_I-A
152973854	1918	Bacillus cytotoxicus NVH 391-98	Firmicutes	I-?	cas2_I_II_III--cas4_I-A_I-B_I-C_I-D_II-B--cas3_I--cas5_I-B--cas7_I-C--#--cas6-I-III
57596592	327	Bacillus halodurans C-125	Firmicutes	I-C	cas2_I_II_III--cas1_I-C--cas4_I-A_I-B_I-C_I-D_II-B--cas7_I-C--cas8c_I-C--cas5_I-C--cas3_I--#--#--#--cmr6_III-B--cmr5_III-B--cmr4_III-B--cmr3_III-B--cas10_III--cmr1_III-B
57596592	327	Bacillus halodurans C-125	Firmicutes	III-B	cas2_I_II_III--cas1_I-C--cas4_I-A_I-B_I-C_I-D_II-B--cas7_I-C--cas8c_I-C--cas5_I-C--cas3_I--#--#--#--cmr6_III-B--cmr5_III-B--cmr4_III-B--cmr3_III-B--cas10_III--cmr1_III-B
407702534	265	Bacillus thuringiensis MC28	Firmicutes	I-C	cas5_I-C--cas8c_I-C--cas7_I-C
384183816	179	Bacillus thuringiensis serovar chinensis CT-43	Firmicutes	I-C	cas3_I--cas5_I-C--cas8c_I-C--cas7_I-C--#--cas7_I-C--cas7_I-C--#--cas7_I-C
452195884	186	Bacillus thuringiensis serovar thuringiensis str. IS5056	Firmicutes	I-C	cas3_I--cas5_I-C--cas8c_I-C--cas7_I-C--#--#--cas7_I-C--#--cas7_I-C--#--cas7_I-C
479188040	297	Butyrivibrio fibrisolvens 16/4	Firmicutes	II-?	cas2_I_II_III--cas1_II--#--#--#--csn1
222528057	113	Caldicellulosiruptor bescii DSM 6725	Firmicutes	I-A	cas2_I_II_III--cas1_I-B--cas4_I-A_I-B_I-C_I-D_II-B--cas3_I--cas5_I-B--cas7_I-C--cas8a1_I-A--cas6-I-III
222528057	2554	Caldicellulosiruptor bescii DSM 6725	Firmicutes	I-A	cas2_I_II_III--cas1_I-B--cas4_I-A_I-B_I-C_I-D_II-B--cas3_I--cas5_I-B--cas7_I-B--cas8a1_I-A
222528057	2589	Caldicellulosiruptor bescii DSM 6725	Firmicutes	III-A	cas10_III--csm2_III-A--csm3_III-A--csm4_III-A--csm5_III-A
312126262	2480	Caldicellulosiruptor hydrothermalis 108	Firmicutes	III-A	csm5_III-A--csm4_III-A--csm3_III-A--csm2_III-A--cas10_III--#--#--csx1_III-U
312126262	2415	Caldicellulosiruptor hydrothermalis 108	Firmicutes	I-A	cas2_I_II_III--cas1_I-B--cas4_I-A_I-B_I-C_I-D_II-B--cas3_I--cas5_I-B--cas7_I-C--cas8a1_I-A--cas6-I-III
312126262	2464	Caldicellulosiruptor hydrothermalis 108	Firmicutes	I-A	cas2_I_II_III--cas1_I-B--cas4_I-A_I-B_I-C_I-D_II-B--cas3_I--cas5_I-B--cas7_I-B--cas8a1_I-A--#--#--#--csm6_III-A
312126262	2499	Caldicellulosiruptor hydrothermalis 108	Firmicutes	III-?	cas10_III--cmr4_III-B
312792283	2378	Caldicellulosiruptor kristjanssonii I77R1B	Firmicutes	III-A	csm5_III-A--csm4_III-A--csm3_III-A--csm2_III-A--cas10_III--#--csx1_III-U
312792283	2422	Caldicellulosiruptor kristjanssonii I77R1B	Firmicutes	III-?	cas6_I-A--cas10_III--ramp_I_III--csx10--#--csm3_III-A--csm3_III-A--ramp_I_III--#--csm6_III-A
312792283	2408	Caldicellulosiruptor kristjanssonii I77R1B	Firmicutes	I-A	cas4_I-A_I-B_I-C_I-D_II-B--cas1_I-B--cas2_I_II_III--cas8a1_I-A--cas7_I-B--cas5_I-B--cas3_I--csx1_III-U
312792283	2259	Caldicellulosiruptor kristjanssonii I77R1B	Firmicutes	I-A	cas2_I_II_III--cas1_I-B--cas4_I-A_I-B_I-C_I-D_II-B--cas3_I--cas5_I-B--cas7_I-C--cas8a1_I-A--#--#--cas6-I-III
312792283	2366	Caldicellulosiruptor kristjanssonii I77R1B	Firmicutes	I-A	cas2_I_II_III--cas1_I-B--cas4_I-A_I-B_I-C_I-D_II-B--cas3_I--cas5_I-B--cas7_I-B--cas8a1_I-A
312792283	2392	Caldicellulosiruptor kristjanssonii I77R1B	Firmicutes	III-?	cas10_III--cmr4_III-B
312621127	2374	Caldicellulosiruptor kronotskyensis 2002	Firmicutes	I-A	cas2_I_II_III--cas1_I-B--cas4_I-A_I-B_I-C_I-D_II-B--cas3_I--cas5_I-B--cas7_I-B--cas8a1_I-A
312621127	2323	Caldicellulosiruptor kronotskyensis 2002	Firmicutes	I-?	cas10_III--cmr3_III-B--#--cmr4_III-B--cmr5_III-B--cmr6_III-B--cas1_I-B--cas4_I-A_I-B_I-C_I-D_II-B--cas3_I--cas5_I-B--cas7_I-C--#--#--cas6-I-III
312621127	2323	Caldicellulosiruptor kronotskyensis 2002	Firmicutes	III-B	cas10_III--cmr3_III-B--#--cmr4_III-B--cmr5_III-B--cmr6_III-B--cas1_I-B--cas4_I-A_I-B_I-C_I-D_II-B--cas3_I--cas5_I-B--cas7_I-C--#--#--cas6-I-III
312621127	2405	Caldicellulosiruptor kronotskyensis 2002	Firmicutes	III-A	cas10_III--#--csm3_III-A--csm4_III-A--csm5_III-A
344995333	2238	Caldicellulosiruptor lactoaceticus 6A	Firmicutes	III-A	csm5_III-A--csm4_III-A--csm3_III-A--csm2_III-A--cas10_III--#--#--csx1_III-U
344995333	2267	Caldicellulosiruptor lactoaceticus 6A	Firmicutes	I-A	cas4_I-A_I-B_I-C_I-D_II-B--cas1_I-B--cas2_I_II_III--cas8a1_I-A--cas7_I-B--cas5_I-B--cas3_I--#--#--csm6_III-A--#--ramp_I_III--csm3_III-A--csm3_III-A--#--csx10--ramp_I_III--cas10_III--cas6_I-A
344995333	2267	Caldicellulosiruptor lactoaceticus 6A	Firmicutes	III-A	cas4_I-A_I-B_I-C_I-D_II-B--cas1_I-B--cas2_I_II_III--cas8a1_I-A--cas7_I-B--cas5_I-B--cas3_I--#--#--csm6_III-A--#--ramp_I_III--csm3_III-A--csm3_III-A--#--csx10--ramp_I_III--cas10_III--cas6_I-A
344995333	2219	Caldicellulosiruptor lactoaceticus 6A	Firmicutes	I-A	cas2_I_II_III--cas1_I-B--cas4_I-A_I-B_I-C_I-D_II-B--cas3_I--cas5_I-B--cas7_I-B--cas8a1_I-A--csm6_III-A
344995333	1525	Caldicellulosiruptor lactoaceticus 6A	Firmicutes	I-D	cas10d_I-D--csc2_I-D--csc1_I-D--cas3_I-D--#--cas4_I-A_I-B_I-C_I-D_II-B--cas1_I-II-III--cas2_I_II_III
302870731	2120	Caldicellulosiruptor obsidiansis OB47	Firmicutes	I-A	csx1_III-U--#--csm5_III-A--csm4_III-A--csm3_III-A--csm2_III-A--cas10_III--#--#--cas4_I-A_I-B_I-C_I-D_II-B--cas1_I-B--cas2_I_II_III--cas8a1_I-A--cas7_I-B--cas5_I-B--cas3_I--#--#--#--#--csx1_III-U
302870731	2120	Caldicellulosiruptor obsidiansis OB47	Firmicutes	III-A	csx1_III-U--#--csm5_III-A--csm4_III-A--csm3_III-A--csm2_III-A--cas10_III--#--#--cas4_I-A_I-B_I-C_I-D_II-B--cas1_I-B--cas2_I_II_III--cas8a1_I-A--cas7_I-B--cas5_I-B--cas3_I--#--#--#--#--csx1_III-U
302870731	104	Caldicellulosiruptor obsidiansis OB47	Firmicutes	I-A	cas6-I-III--cas8a1_I-A--cas7_I-C--cas5_I-B--cas3_I--cas4_I-A_I-B_I-C_I-D_II-B--cas1_I-B--cas2_I_II_III--cmr6_III-B--cmr5_III-B--cmr4_III-B--#--cmr3_III-B--cas10_III--csx1_III-U
302870731	104	Caldicellulosiruptor obsidiansis OB47	Firmicutes	III-B	cas6-I-III--cas8a1_I-A--cas7_I-C--cas5_I-B--cas3_I--cas4_I-A_I-B_I-C_I-D_II-B--cas1_I-B--cas2_I_II_III--cmr6_III-B--cmr5_III-B--cmr4_III-B--#--cmr3_III-B--cas10_III--csx1_III-U
312134082	2091	Caldicellulosiruptor owensensis OL	Firmicutes	III-?	cas6_I-A--#--#--csm3_III-A--#--cas10_III--#--csx1_III-U
312134082	57	Caldicellulosiruptor owensensis OL	Firmicutes	I-B	cas2_I_II_III--cas1_I-B--cas4_I-A_I-B_I-C_I-D_II-B--cas3_I--cas5_I-B--cas7_I-C--#--#--cas6-I-III
146295085	33	Caldicellulosiruptor saccharolyticus DSM 8903	Firmicutes	III-?	csm6_III-A--#--#--#--#--csx1_III-U--csx1_III-U
146295085	45	Caldicellulosiruptor saccharolyticus DSM 8903	Firmicutes	I-A	cas2_I_II_III--cas1_I-B--cas4_I-A_I-B_I-C_I-D_II-B--#--#--#--cas3''_I--cas5_I-B--cas7_I-B--cas8a1_I-A
146295085	61	Caldicellulosiruptor saccharolyticus DSM 8903	Firmicutes	III-A	cas10_III--csm2_III-A--csm3_III-A--csm4_III-A--csm5_III-A
146295085	2307	Caldicellulosiruptor saccharolyticus DSM 8903	Firmicutes	I-A	cas1_I-B--cas4_I-A_I-B_I-C_I-D_II-B--cas3_I--cas5_I-B--cas7_I-C--cas8a1_I-A--cas6-I-III
146295085	293	Caldicellulosiruptor saccharolyticus DSM 8903	Firmicutes	I-?	cas1_I-B--cas4_I-A_I-B_I-C_I-D_II-B--#--cas3_I--cas5_I-B--cas7_I-C
342731686	678	Candidatus Arthromitus sp. SFB-mouse-Japan	Firmicutes	I-C	cas2_I_II_III--cas1_I-C--cas4_I-A_I-B_I-C_I-D_II-B--cas7_I-C--cas8c_I-C--cas5_I-C--cas3_I
384455125	646	Candidatus Arthromitus sp. SFB-mouse-Yit	Firmicutes	I-C	cas2_I_II_III--cas1_I-C--cas4_I-A_I-B_I-C_I-D_II-B--cas7_I-C--cas8c_I-C--cas5_I-C--cas3_I
347541852	574	Candidatus Arthromitus sp. SFB-rat-Yit	Firmicutes	I-C	cas2_I_II_III--cas1_I-C--cas4_I-A_I-B_I-C_I-D_II-B--cas7_I-C--cas8c_I-C--cas5_I-C--cas3_I
169830219	1723	Candidatus Desulforudis audaxviator MP104C	Firmicutes	III-?	csm3_III-A--csx10--#--csm3_III-A--csm3_III-A--#--#--#--csx1_III-U
169830219	1228	Candidatus Desulforudis audaxviator MP104C	Firmicutes	I-C	cas4_I-A--cas4_I-A_I-B_I-C_I-D_II-B--cas2_I_II_III--cas1_I-II-III--cas3_I--cas5_I--cas7_I-C
169830219	1737	Candidatus Desulforudis audaxviator MP104C	Firmicutes	I-?	cas2_I_II_III--cas1_I-B--cas4_I-A_I-B_I-C_I-D_II-B--cas3_I--cas5_I--cas7_I-C--#--cas6_I-A--cmr6_III-B--cmr5_III-B--cmr4_III-B--cmr1_III-B--cmr3_III-B--cas10_III--csx15_I-U--csx15_I-U--csx1_III-U
169830219	1737	Candidatus Desulforudis audaxviator MP104C	Firmicutes	III-B	cas2_I_II_III--cas1_I-B--cas4_I-A_I-B_I-C_I-D_II-B--cas3_I--cas5_I--cas7_I-C--#--cas6_I-A--cmr6_III-B--cmr5_III-B--cmr4_III-B--cmr1_III-B--cmr3_III-B--cas10_III--csx15_I-U--csx15_I-U--csx1_III-U
78042616	2065	Carboxydothermus hydrogenoformans Z-2901	Firmicutes	III-?	csm6_III-A--csx1_III-U
78042616	2093	Carboxydothermus hydrogenoformans Z-2901	Firmicutes	I-A	cas2_I_II_III--cas1_I-B--cas4_I-A_I-B_I-C_I-D_II-B--cas3_I--cas5_I-B--cas7_I-B--cas8a1_I-A--cas6_I-A
78042616	2081	Carboxydothermus hydrogenoformans Z-2901	Firmicutes	III-A	cas10_III--csm2_III-A--csm3_III-A--csm4_III-A--csm5_III-A--cas6_I-A
554377794	1382	Clostridium autoethanogenum DSM 10061	Firmicutes	I-B	cas2_I_II_III--cas1_I-B--cas4_I-A_I-B_I-C_I-D_II-B--cas3_I--cas5_I-B--cas7_I-C--cas8b_I-B
153930785	2016	Clostridium botulinum A str. ATCC 19397	Firmicutes	III-B	cas6-I-III--#--#--#--cas10_III--cmr3_III-B--cmr4_III-B--#--cmr6_III-B
148378011	2114	Clostridium botulinum A str. ATCC 3502	Firmicutes	III-B	cas6-I-III--#--#--#--cas10_III--cmr3_III-B--cmr4_III-B--#--cmr6_III-B
153934468	1953	Clostridium botulinum A str. Hall	Firmicutes	III-B	cas6-I-III--#--#--#--cas10_III--cmr3_III-B--cmr4_III-B--#--cmr6_III-B
169834729	142	Clostridium botulinum A3 str. Loch Maree	Firmicutes	?-?	cas5_I-B--#--#--cas6-I-III
170754211	2153	Clostridium botulinum B1 str. Okra	Firmicutes	?-?	cas6-I-III--#--#--csx10--ramp_I_III
169834533	191	Clostridium botulinum B1 str. Okra	Firmicutes	?-?	cas5_I-B--#--#--cas6-I-III
237793320	2213	Clostridium botulinum Ba4 str. 657	Firmicutes	III-B	cas6-I-III--#--cas10_III--cmr3_III-B--#--cmr4_III-B--cmr5_III-B--cmr6_III-B
331270865	25	Clostridium botulinum BKT015925	Firmicutes	I-?	cas3_I--#--cas5_I-B
384460459	2015	Clostridium botulinum F str. 230613	Firmicutes	III-B	cas6-I-III--cmr1_III-B--cas10_III--cmr3_III-B--#--cmr4_III-B--cmr5_III-B--cmr6_III-B
153937894	2096	Clostridium botulinum F str. Langeland	Firmicutes	III-B	cas6-I-III--cmr1_III-B--cas10_III--cmr3_III-B--#--cmr4_III-B--cmr5_III-B--cmr6_III-B
387816237	2138	Clostridium botulinum H04402 065	Firmicutes	III-B	cas6-I-III--cmr1_III-B--cas10_III--cmr3_III-B--#--cmr4_III-B--cmr4_III-B--cmr5_III-B--cmr6_III-B
220927459	3021	Clostridium cellulolyticum H10	Firmicutes	II-?	cas2_I_II_III--cas1_II--csn1
220927459	1442	Clostridium cellulolyticum H10	Firmicutes	I-C	cas2_I_II_III--cas1_I-C--cas4_I-A_I-B_I-C_I-D_II-B--cas7_I-C--#--cas5_I-C--cas3''_I
302872922	2253	Clostridium cellulovorans 743B	Firmicutes	I-?	cas3_I--#--cas7_I
153952670	2699	Clostridium kluyveri DSM 555	Firmicutes	I-B	cas2_I_II_III--cas1_I-B--cas4_I-A_I-B_I-C_I-D_II-B--cas3_I--cas5_I-B--cas7_I-C
219853343	2444	Clostridium kluyveri NBRC 12016	Firmicutes	I-B	cas2_I_II_III--cas1_I-B--cas4_I-A_I-B_I-C_I-D_II-B--cas3_I--cas5_I-B--cas7_I-C
118442852	1728	Clostridium novyi NT	Firmicutes	I-B	cas2_I_II_III--cas1_I-B--cas4_I-A_I-B_I-C_I-D_II-B--cas3_I--cas5_I-B--#--cas8b_I-B--cas6-I-III
550916528	1891	Clostridium saccharobutylicum DSM 13864	Firmicutes	I-?	cas3_I--#--cas5_I-B--#--#--cas6-I-III
550916528	2383	Clostridium saccharobutylicum DSM 13864	Firmicutes	I-B	cas2_I_II_III--cas1_I-B--cas4_I-A_I-B_I-C_I-D_II-B--cas3_I--cas5_I-B--#--cas8b_I-B--cas6-I-III
451816898	4717	Clostridium saccharoperbutylacetonicum N1-4(HMT)	Firmicutes	I-A	cas2_I_II_III--cas1_I-B--cas4_I-A_I-B_I-C_I-D_II-B--cas3_I--cas5_I-B--cas7_I-C--cas8a1_I-A--cas6-I-III
376259380	1203	Clostridium sp. BNL1100	Firmicutes	I-C	cas2_I_II_III--cas1_I-C--cas4_I-A_I-B_I-C_I-D_II-B--cas7_I-C--cas8c_I-C--cas5_I-C--cas3_I
339441064	1987	Clostridium sp. SY8519	Firmicutes	I-E	cas2_I-E--cas1_I-E--cas6_I-E--cas5_I-E--cas7_I-E--cse2_I-E--cse1_I-E--cas3_I
557604010	1408	Clostridium tetani 12124569	Firmicutes	I-A	cas2_I_II_III--cas1_I-B--cas4_I-A_I-B_I-C_I-D_II-B--cas3_I--cas5_I-B--cas7_I-C--cas8a1_I-A--cas6-I-III
557604010	1529	Clostridium tetani 12124569	Firmicutes	I-B	cas1_I-B--#--#--#--#--cas6-I-III--cas8b_I-B--#--cas5_I-B--cas3_I--cas4_I-A_I-B_I-C_I-D_II-B--cas1_I-B--cas2_I_II_III
28209834	1001	Clostridium tetani E88	Firmicutes	I-A	cas1_I-B--cas4_I-A_I-B_I-C_I-D_II-B--cas3_I--cas5_I-B--cas7_I-C--cas8a1_I-A--cas6-I-III
28209834	1306	Clostridium tetani E88	Firmicutes	I-B	cas1_I-B--cas4_I-A_I-B_I-C_I-D_II-B--cas3_I--cas5_I-B--#--cas8b_I-B--cas6-I-III
479136967	8	Coprococcus catus GD/7	Firmicutes	II-A	csn1--cas1_II--csn2
206895078	1339	Coprothermobacter proteolyticus DSM 5265	Firmicutes	I-B	cas1_I-B--cas2_I_II_III
219666071	2147	Desulfitobacterium hafniense DCB-2	Firmicutes	I-C	cas2_I_II_III--cas1_I-C--cas4_I-A_I-B_I-C_I-D_II-B--cas3''_I--cas7_I-C--#--cas5_I-C
219666071	3875	Desulfitobacterium hafniense DCB-2	Firmicutes	I-?	cas2_I_II_III--cas1_I-B--cas4_I-A_I-B_I-C_I-D_II-B--cas3_I--#--#--cas5_I-B--cas7_I-C--#--#--#--cas6_I-A
89892746	2805	Desulfitobacterium hafniense Y51	Firmicutes	?-?	cas5_I-B--cas7_I-C
89892746	2763	Desulfitobacterium hafniense Y51	Firmicutes	I-?	cas2_I_II_III--cas1_I-B--cas4_I-A_I-B_I-C_I-D_II-B--cas3_I--#--#--#--cas5_I-B--cas7_I-C--#--#--#--#--cas6_I-A
392423459	1367	Desulfosporosinus acidiphilus SJ4	Firmicutes	I-C	cas2_I_II_III--cas1_I-C--cas7_I-C--cas8c_I-C--cas5_I-C--cas3_I
374992780	1676	Desulfosporosinus orientis DSM 765	Firmicutes	I-C	cas2_I_II_III--cas1_I-C--cas4_I-A_I-B_I-C_I-D_II-B--cas7_I-C--cas8c_I-C--cas5_I-C--cas3_I
258513366	2760	Desulfotomaculum acetoxidans DSM 771	Firmicutes	III-B	csx1_III-U--cas6-I-III--cas2_I_II_III--cas1_I-II-III--cmr6_III-B--cmr5_III-B--cmr4_III-B--cmr3_III-B--cas10_III--cmr1_III-B--csx1_III-U
258513366	3390	Desulfotomaculum acetoxidans DSM 771	Firmicutes	I-C	cas2_I_II_III--cas1_I-C--cas4_I-A_I-B_I-C_I-D_II-B--cas7_I-C--cas8c_I-C--cas5_I-C--cas3_I
258513366	842	Desulfotomaculum acetoxidans DSM 771	Firmicutes	I-A	cas2_I_II_III--cas1_I-B--cas4_I-A_I-B_I-C_I-D_II-B--cas3_I--cas5_I-B--cas7_I-C--cas8a1_I-A--cas6-I-III
258513366	3987	Desulfotomaculum acetoxidans DSM 771	Firmicutes	I-A	cas2_I_II_III--cas1_I-B--cas4_I-A_I-B_I-C_I-D_II-B--cas3_I--cas5_I-B--cas7_I-B--cas8a1_I-A--cas6_I-A
258513366	2787	Desulfotomaculum acetoxidans DSM 771	Firmicutes	I-B	cas2_I_II_III--cas1_I-B--cas4_I-A_I-B_I-C_I-D_II-B--cas3_I--cas5_I-B
333922237	708	Desulfotomaculum carboxydivorans CO-1-SRB	Firmicutes	I-?	cas4_I-A--cas4_I-A_I-B_I-C_I-D_II-B--cas2_I_II_III--cas1_I-II-III--cas3_I--cas5_I-B--cas7_I-C
333922237	521	Desulfotomaculum carboxydivorans CO-1-SRB	Firmicutes	I-C	cas2_I_II_III--cas1_I-C--cas4_I-A_I-B_I-C_I-D_II-B--cas7_I-C--cas8c_I-C--cas5_I-C--cas3_I
333922237	557	Desulfotomaculum carboxydivorans CO-1-SRB	Firmicutes	III-A	cas10_III--#--csm3_III-A--csm4_III-A--csx1_III-U
488773889	3788	Desulfotomaculum gibsoniae DSM 7213	Firmicutes	I-C	cas2_I_II_III--cas1_I-C--cas4_I-A_I-B_I-C_I-D_II-B--cas7_I-C--cas8c_I-C--cas5_I-C--cas3_I
488773889	726	Desulfotomaculum gibsoniae DSM 7213	Firmicutes	I-A	cas2_I_II_III--cas1_I-B--cas4_I-A_I-B_I-C_I-D_II-B--cas3_I--cas5_I-B--cas7_I-B--cas8a1_I-A--#--#--cas6_I-A
488773889	481	Desulfotomaculum gibsoniae DSM 7213	Firmicutes	I-B	cas2_I_II_III--cas1_I-B--cas4_I-A_I-B_I-C_I-D_II-B--cas3_I--cas5_I-B
333977506	2819	Desulfotomaculum kuznetsovii DSM 6115	Firmicutes	I-A	cas4_I-A--cas4_I-A_I-B_I-C_I-D_II-B--cas2_I_II_III--cas1_I-II-III--#--#--cas7_I-A--#--cas3_I--#--cas6_III
333977506	565	Desulfotomaculum kuznetsovii DSM 6115	Firmicutes	I-B	cas2_I_II_III--cas1_I-B--cas4_I-A_I-B_I-C_I-D_II-B--cas3_I--cas5_I-B--cas7_I-C
333977506	416	Desulfotomaculum kuznetsovii DSM 6115	Firmicutes	I-A	cas2_I_II_III--cas1_I-B--cas4_I-A_I-B_I-C_I-D_II-B--cas3_I--cas5_I-B--cas7_I-B--cas8a1_I-A--cas6_I-A--cmr6_III-B--cmr5_III-B--cmr4_III-B--cmr1_III-B--cmr3_III-B--cas10_III--csx15_I-U--#--csx1_III-U
333977506	416	Desulfotomaculum kuznetsovii DSM 6115	Firmicutes	III-B	cas2_I_II_III--cas1_I-B--cas4_I-A_I-B_I-C_I-D_II-B--cas3_I--cas5_I-B--cas7_I-B--cas8a1_I-A--cas6_I-A--cmr6_III-B--cmr5_III-B--cmr4_III-B--cmr1_III-B--cmr3_III-B--cas10_III--csx15_I-U--#--csx1_III-U
134297881	985	Desulfotomaculum reducens MI-1	Firmicutes	I-C	cas2_I_II_III--cas1_I-C--cas4_I-A_I-B_I-C_I-D_II-B--cas7_I-C--cas8c_I-C--cas5_I-C--cas3_I
134297881	527	Desulfotomaculum reducens MI-1	Firmicutes	I-A	cas2_I_II_III--cas1_I-B--cas4_I-A_I-B_I-C_I-D_II-B--cas3_I--cas5_I-B--cas7_I-B--cas8a1_I-A--cas6_I-A
134297881	1601	Desulfotomaculum reducens MI-1	Firmicutes	III-A	cas1_I-II-III--cas2_I_II_III--cas10_III--#--csm3_III-A--csm4_III-A--csx1_III-U--cas6-I-III
334338613	3415	Desulfotomaculum ruminis DSM 2154	Firmicutes	?-?	csx10--ramp_I_III
334338613	1140	Desulfotomaculum ruminis DSM 2154	Firmicutes	III-B	cmr1_III-B--#--cas10_III--cmr4_III-B
334338613	1368	Desulfotomaculum ruminis DSM 2154	Firmicutes	I-C	cas2_I_II_III--cas1_I-C--cas4_I-A_I-B_I-C_I-D_II-B--cas7_I-C--cas8c_I-C--cas5_I-C--cas3_I
334338613	2900	Desulfotomaculum ruminis DSM 2154	Firmicutes	I-A	cas2_I_II_III--cas1_I-B--cas4_I-A_I-B_I-C_I-D_II-B--cas3_I--cas5_I-B--cas7_I-B--cas8a1_I-A--cas6_I-A
397698583	483	Enterococcus faecalis D32	Firmicutes	II-A	csn1--cas1_II--cas2_I_II_III--csn2
384511964	404	Enterococcus faecalis OG1RF	Firmicutes	II-A	csn1--cas1_II--cas2_I_II_III--csn2
392987295	1179	Enterococcus hirae ATCC 9790	Firmicutes	II-A	csn1--cas1_II--cas2_I_II_III--csn2
558684762	319	Enterococcus mundtii QU 25	Firmicutes	II-A	csn1--cas1_II--cas2_I_II_III--csn2
479179495	825	Enterococcus sp. 7L76	Firmicutes	II-?	cas2_I_II_III--#--csn1
317131008	625	Ethanoligenens harbinense YUAN-3	Firmicutes	I-C	cas2_I_II_III--cas1_I-C--cas4_I-A_I-B_I-C_I-D_II-B--cas7_I-C--cas8c_I-C--cas5_I-C--cas3_I
365823354	133	Eubacterium limosum KIST612	Firmicutes	I-B	cas2_I_II_III--cas1_I-B--cas4_I-A_I-B_I-C_I-D_II-B--cas3_I--cas5_I-B--#--#--cas6-I-III
238922432	1643	Eubacterium rectale ATCC 33656	Firmicutes	II-?	cas2_I_II_III--cas1_II--csn1
238922432	2406	Eubacterium rectale ATCC 33656	Firmicutes	I-C	cas2_I_II_III--cas1_I-C--cas4_I-A_I-B_I-C_I-D_II-B--cas7_I-C--cas8c_I-C--cas5_I-C--#--#--cas3_I
479140210	806	Eubacterium rectale DSM 17629	Firmicutes	?-?	cas1_II--cas2_I_II_III
479140210	2331	Eubacterium rectale DSM 17629	Firmicutes	I-C	cas1_I-C--cas4_I-A_I-B_I-C_I-D_II-B--cas7_I-C--cas8c_I-C--cas5_I-C--#--#--cas3_I
479213596	1053	Eubacterium rectale M104/1	Firmicutes	?-?	cas6_I-A--ramp_I_III
479213596	657	Eubacterium rectale M104/1	Firmicutes	I-C	cas1_I-C--cas1_I-C--cas4_I-A_I-B_I-C_I-D_II-B--cas7_I-C--cas8c_I-C--cas5_I-C--#--#--cas3_I
172056045	146	Exiguobacterium sibiricum 255-15	Firmicutes	I-C	cas2_I_II_III--cas1_I-C--cas4_I-A_I-B_I-C_I-D_II-B--cas7_I-C--cas8c_I-C--cas5_I-C--cas3_I
479208076	1778	Faecalibacterium prausnitzii L2-6	Firmicutes	I-C	cas2_I_II_III--cas1_I-C--cas7_I-C--cas8c_I-C--cas5_I-C--cas3_I
479170689	2155	Faecalibacterium prausnitzii SL3/3	Firmicutes	III-A	csm3_III-A--csm4_III-A--csm5_III-A--#--csx1_III-U
479170689	1337	Faecalibacterium prausnitzii SL3/3	Firmicutes	I-E	cas3_I--cse1_I-E--cse2_I-E--cas7_I-E--cas5_I-E--cas6_I-E
374307319	416	Filifactor alocis ATCC 35896	Firmicutes	II-A	csn1--cas1_II--cas2_I_II_III--csn2
374307319	25	Filifactor alocis ATCC 35896	Firmicutes	I-C	cas2_I_II_III--cas1_I-C--cas4_I-A_I-B_I-C_I-D_II-B--cas7_I-C--cas8c_I-C--cas5_I-C--cas3_I
169823697	58	Finegoldia magna ATCC 29328	Firmicutes	II-A	csn1--cas1_II--cas2_I_II_III--csn2
169823514	57	Finegoldia magna ATCC 29328	Firmicutes	I-E	cas6_I-E--cas5_I-E--cas7_I-E--cse1_I-E
297528376	1354	Geobacillus sp. C56-T3	Firmicutes	I-B	cas2_I_II_III--cas1_I-B--cas4_I-A_I-B_I-C_I-D_II-B--cas3_I--cas5_I-B--cas7_I-C--#--cas6-I-III
448236310	287	Geobacillus sp. GHH01	Firmicutes	III-A	cas6_I-A--csm6_III-A--csx1_III-U--#--cas10_III--cmr3_III-B--cmr4_III-B--cmr5_III-B--cmr6_III-B
563649971	280	Geobacillus sp. JF8	Firmicutes	II-?	cas2_I_II_III--cas1_II--csn1
239825584	290	Geobacillus sp. WCH70	Firmicutes	I-A	cas8a1_I-A--cas7_I-B--cas5_I-B--cas3''_I--cas4_I-A_I-B_I-C_I-D_II-B--cas1_I-B--cas2_I_II_III--cas6_I-A--csm6_III-A--csx1_III-U--#--cas10_III--cmr3_III-B--cmr4_III-B--cmr5_III-B--cmr6_III-B
239825584	290	Geobacillus sp. WCH70	Firmicutes	III-B	cas8a1_I-A--cas7_I-B--cas5_I-B--cas3''_I--cas4_I-A_I-B_I-C_I-D_II-B--cas1_I-B--cas2_I_II_III--cas6_I-A--csm6_III-A--csx1_III-U--#--cas10_III--cmr3_III-B--cmr4_III-B--cmr5_III-B--cmr6_III-B
239825584	1790	Geobacillus sp. WCH70	Firmicutes	I-?	cas2_I_II_III--cas4_I-A_I-B_I-C_I-D_II-B--cas3_I--cas5_I-B--cas7_I-C--#--cas6-I-III
312109151	3248	Geobacillus sp. Y4.1MC1	Firmicutes	I-A	cas6_I-A--cas2_I_II_III--cas1_I-B--cas4_I-A_I-B_I-C_I-D_II-B--cas3_I--cas5_I-B--cas7_I-B--cas8a1_I-A
312109151	1403	Geobacillus sp. Y4.1MC1	Firmicutes	I-?	cas2_I_II_III--cas1_I-B--cas4_I-A_I-B_I-C_I-D_II-B--cas3_I--cas5_I-B--cas7_I-C--#--cas6-I-III--#--csm6_III-A
319765157	295	Geobacillus sp. Y412MC52	Firmicutes	I-A	cas8a1_I-A--cas7_I-B--cas5_I-B--cas3_I--cas4_I-A_I-B_I-C_I-D_II-B--cas1_I-B--cas2_I_II_III--cas6_I-A--csm6_III-A--csx1_III-U--#--cas10_III--cmr3_III-B--cmr4_III-B--cmr5_III-B--cmr6_III-B
319765157	295	Geobacillus sp. Y412MC52	Firmicutes	III-B	cas8a1_I-A--cas7_I-B--cas5_I-B--cas3_I--cas4_I-A_I-B_I-C_I-D_II-B--cas1_I-B--cas2_I_II_III--cas6_I-A--csm6_III-A--csx1_III-U--#--cas10_III--cmr3_III-B--cmr4_III-B--cmr5_III-B--cmr6_III-B
261417500	1136	Geobacillus sp. Y412MC61	Firmicutes	I-A	cas8a1_I-A--cas7_I-B--cas5_I-B--cas3_I--cas4_I-A_I-B_I-C_I-D_II-B--cas1_I-B--cas2_I_II_III--cas6_I-A--csm6_III-A--csx1_III-U--#--cas10_III--cmr3_III-B--cmr4_III-B--cmr5_III-B--cmr6_III-B
261417500	1136	Geobacillus sp. Y412MC61	Firmicutes	III-B	cas8a1_I-A--cas7_I-B--cas5_I-B--cas3_I--cas4_I-A_I-B_I-C_I-D_II-B--cas1_I-B--cas2_I_II_III--cas6_I-A--csm6_III-A--csx1_III-U--#--cas10_III--cmr3_III-B--cmr4_III-B--cmr5_III-B--cmr6_III-B
336233546	1915	Geobacillus thermoglucosidasius C56-YS93	Firmicutes	III-?	cmr5_III-B--cmr3_III-B--cas10_III--#--csx1_III-U--csm6_III-A
336233546	3304	Geobacillus thermoglucosidasius C56-YS93	Firmicutes	I-A	cas6_I-A--cas2_I_II_III--cas1_I-B--cas4_I-A_I-B_I-C_I-D_II-B--cas3_I--cas5_I-B--cas7_I-B--cas8a1_I-A
336233546	1460	Geobacillus thermoglucosidasius C56-YS93	Firmicutes	I-B	cas2_I_II_III--cas1_I-B--cas4_I-A_I-B_I-C_I-D_II-B--cas3_I--cas5_I-B--cas7_I-C--#--cas6-I-III
312142408	1418	Halanaerobium hydrogeniformans	Firmicutes	I-A	cas4_I-A_I-B_I-C_I-D_II-B--cas2_I_II_III--cas1_I-II-III--cas3_I--cas5_I-B--cas7_I-B--cas8a1_I-A
435852812	874	Halobacteroides halobius DSM 5150	Firmicutes	I-A	cas1_I-II-III--cas2_I_II_III--cas4_I-A_I-B_I-C_I-D_II-B--cas4_I-A--#--#--cas3_I--#--cas7_I-A--#--cas6-I-III
220930850	1496	Halothermothrix orenii H 168	Firmicutes	I-A	cas8a1_I-A--cas7_I-B--cas5_I-B--cas3_I--cas1_I-II-III--cas2_I_II_III--cas4_I-A_I-B_I-C_I-D_II-B--#--cmr1_III-B--cas10_III--cmr3_III-B--cmr4_III-B--cmr5_III-B--cmr6_III-B--csm6_III-A--csx1_III-U
220930850	1496	Halothermothrix orenii H 168	Firmicutes	III-B	cas8a1_I-A--cas7_I-B--cas5_I-B--cas3_I--cas1_I-II-III--cas2_I_II_III--cas4_I-A_I-B_I-C_I-D_II-B--#--cmr1_III-B--cas10_III--cmr3_III-B--cmr4_III-B--cmr5_III-B--cmr6_III-B--csm6_III-A--csx1_III-U
255961476	251	Heliobacterium modesticaldum Ice1	Firmicutes	I-A	cas3_I--#--cas7_I-A--#--#--#--cas1_I-II-III--cas2_I_II_III--cas4_I-A_I-B_I-C_I-D_II-B--cas4_I-A
255961476	579	Heliobacterium modesticaldum Ice1	Firmicutes	I-E	cas1_I-E--cas5_I-E--cas7_I-E--cse2_I-E--cse1_I-E--cas3_I
295694686	2138	Kyrpidia tusciae DSM 2912	Firmicutes	III-?	csm3_III-A--csx10--cas10_III--csx1_III-U
295694686	1300	Kyrpidia tusciae DSM 2912	Firmicutes	III-B	cmr1_III-B--cas10_III--cmr3_III-B--cmr4_III-B--cmr5_III-B--cmr6_III-B--csx1_III-U
295694686	2583	Kyrpidia tusciae DSM 2912	Firmicutes	I-A	cas3_I--cas5_I-B--cas7_I-B--cas8a1_I-A--#--#--csx1_III-U--#--cas2_I_II_III--cas1_I-B--cas4_I-A_I-B_I-C_I-D_II-B--cas3_I--cas5_I-B--cas7_I-C--#--cas6_I-A
295694686	2551	Kyrpidia tusciae DSM 2912	Firmicutes	I-U	cas2_I_II_III--cas1_I-C--csb2_I-U--csb1_I-U--csx17_I-U--cas3_I
385816611	975	Lactobacillus amylovorus GRL1118	Firmicutes	I-E	cas2_I-E--cas1_I-E--cas6_I-E--cas5_I-E--cas7_I-E--cse2_I-E--cse1_I-E--cas3_I
406025865	1835	Lactobacillus buchneri CD034	Firmicutes	II-A	csn1--cas1_II--cas2_I_II_III--csn2
406025865	99	Lactobacillus buchneri CD034	Firmicutes	I-E	cas2_I-E--cas1_I-E--cas6_I-E--cas5_I-E--cas7_I-E--cse2_I-E--cse1_I-E--cas3_I
331700395	1830	Lactobacillus buchneri NRRL B-30929	Firmicutes	II-A	csn1--cas1_II--cas2_I_II_III--csn2
116493574	340	Lactobacillus casei ATCC 334 (Lactobacillus paracasei ATCC 334)	Firmicutes	I-E	cas2_I-E--cas1_I-E--cas6_I-E--cas5_I-E--cas7_I-E--cse2_I-E--cse1_I-E--cas3_I
385821700	2361	Lactobacillus casei BD-II	Firmicutes	II-A	csn1--cas1_II--cas2_I_II_III--csn2
191636824	2270	Lactobacillus casei BL23	Firmicutes	II-A	csn1--cas1_II--cas2_I_II_III--csn2
385818534	2343	Lactobacillus casei LC2W	Firmicutes	II-A	csn1--cas1_II--cas2_I_II_III--csn2
523512490	2298	Lactobacillus casei LOCK919	Firmicutes	II-?	cas1_II--csn1
301065125	2070	Lactobacillus casei str. Zhang	Firmicutes	II-A	csn1--cas1_II--cas2_I_II_III--csn2
409995665	2331	Lactobacillus casei W56	Firmicutes	II-A	csn1--cas1_II--cas2_I_II_III--csn2
295691862	1205	Lactobacillus crispatus ST1	Firmicutes	I-E	cas2_I-E--cas1_I-E--cas6_I-E--cas5_I-E--cas7_I-E--cse2_I-E--cse1_I-E--cas3_I
385814818	744	Lactobacillus delbrueckii subsp. bulgaricus 2038	Firmicutes	II-?	cas1_II--csn1--#--csn1
104773257	657	Lactobacillus delbrueckii subsp. bulgaricus ATCC 11842	Firmicutes	I-E	cas2_I-E--cas1_I-E--cas6_I-E--cas5_I-E--cas7_I-E--cse2_I-E--cse1_I-E--cas3_I
116513228	698	Lactobacillus delbrueckii subsp. bulgaricus ATCC BAA-365	Firmicutes	I-E	cas2_I-E--cas1_I-E--cas6_I-E--cas5_I-E--cas7_I-E--cse2_I-E--cse1_I-E--cas3_I
313122775	785	Lactobacillus delbrueckii subsp. bulgaricus ND02	Firmicutes	I-E	cas2_I-E--cas1_I-E--cas6_I-E--cas5_I-E--cas7_I-E--cse2_I-E--cse1_I-E--cas3_I
385811786	402	Lactobacillus fermentum CECT 5716	Firmicutes	I-E	cas1_I-E--cas7_I-E--cse1_I-E--#--cas3_I
385811786	705	Lactobacillus fermentum CECT 5716	Firmicutes	I-C	cas1_I-C--cas7_I-C--cas8c_I-C--cas5_I-C--#--cas3_I
501673812	1294	Lactobacillus fermentum F-6	Firmicutes	I-E	cas2_I-E--cas1_I-E--cas6_I-E--cas5_I-E--cas7_I-E--cse2_I-E--cse1_I-E--cas3_I
184154476	1208	Lactobacillus fermentum IFO 3956	Firmicutes	I-C	cas2_I_II_III--cas1_I-C--cas4_I-A_I-B_I-C_I-D_II-B--cas7_I-C--cas8c_I-C--cas5_I-C--#--cas3_I
184154476	690	Lactobacillus fermentum IFO 3956	Firmicutes	I-E	cas1_I-E--cas6_I-E--cas5_I-E--cas7_I-E--cse2_I-E--cse1_I-E--#--cas3_I
161506634	1253	Lactobacillus helveticus DPC 4571	Firmicutes	I-C	cas1_I-C--cas4_I-A_I-B_I-C_I-D_II-B--cas7_I-C--cas8c_I-C--cas5_I-C--cas3_I
385812838	524	Lactobacillus helveticus H10	Firmicutes	I-C	cas2_I_II_III--cas1_I-C--cas4_I-A_I-B_I-C_I-D_II-B--cas7_I-C--cas8c_I-C--cas5_I-C--cas3_I
403514032	565	Lactobacillus helveticus R0052	Firmicutes	I-C	cas2_I_II_III--cas1_I-C--cas4_I-A_I-B_I-C_I-D_II-B--cas7_I-C--cas8c_I-C--cas5_I-C--cas3_I
385824947	1093	Lactobacillus johnsonii DPC 6026	Firmicutes	II-?	cas1_II--csn1
532355525	1998	Lactobacillus paracasei subsp. paracasei 8700:2	Firmicutes	II-?	cas2_I_II_III--cas1_II--csn1
448819523	330	Lactobacillus plantarum ZJ316	Firmicutes	II-?	cas2_I_II_III--cas1_II--csn1
526230725	1133	Lactobacillus reuteri TD1	Firmicutes	II-A	cas1_II--cas2_I_II_III--csn2
385826720	2117	Lactobacillus rhamnosus GG	Firmicutes	II-?	cas2_I_II_III--cas1_II--csn1
258506995	2177	Lactobacillus rhamnosus GG	Firmicutes	II-?	cas2_I_II_III--cas1_II--csn1
523515595	2093	Lactobacillus rhamnosus LOCK900	Firmicutes	II-?	cas2_I_II_III--cas1_II--csn1
347524522	935	Lactobacillus ruminis ATCC 27782	Firmicutes	III-A	cas2_I_II_III--cas1_II--csm5_III-A--csm4_III-A--csm3_III-A--csm2_III-A--cas10_III--cas6-I-III
347524522	960	Lactobacillus ruminis ATCC 27782	Firmicutes	I-A	cas1_I-B--cas4_I-A_I-B_I-C_I-D_II-B--cas3_I--cas5_I-B--cas7_I-C--cas8a1_I-A
385839818	80	Lactobacillus salivarius CECT 5713	Firmicutes	II-A	csn1--csn1--#--cas1_II--csn2
90960990	93	Lactobacillus salivarius UCC118	Firmicutes	II-A	csn1--#--#--cas1_II--cas2_I_II_III--csn2
347533700	22	Lactobacillus sanfranciscensis TMW 1.1304	Firmicutes	I-E	cas3_I--cse1_I-E--cse2_I-E--cas7_I-E--cas5_I-E--cas6_I-E
347533753	777	Lactobacillus sanfranciscensis TMW 1.1304	Firmicutes	II-?	cas2_I_II_III--cas1_II--csn1
406598989	1279	Leuconostoc gelidum JB7	Firmicutes	II-A	csn1--cas1_II--cas2_I_II_III--csn2
16799079	2724	Listeria innocua Clip11262	Firmicutes	II-A	csn1--cas1_II--csn2
347547510	397	Listeria ivanovii subsp. ivanovii PAM 55	Firmicutes	I-A	cas2_I_II_III--cas1_I-B--cas4_I-A_I-B_I-C_I-D_II-B--cas3_I--cas5_I-B--cas7_I-C--cas8a1_I-A--cas6-I-III
525924641	355	Listeria monocytogenes	Firmicutes	II-A	csn1--cas1_II--cas2_I_II_III--csn2
525916939	764	Listeria monocytogenes	Firmicutes	II-A	csn1--cas1_II--cas2_I_II_III--csn2
525886094	1625	Listeria monocytogenes	Firmicutes	II-A	csn1--cas1_II--cas2_I_II_III--csn2
525865813	2936	Listeria monocytogenes	Firmicutes	I-A	cas2_I_II_III--cas1_I-B--cas4_I-A_I-B_I-C_I-D_II-B--cas3_I--cas5_I-B--cas7_I-C--cas8a1_I-A--cas6-I-III
525924641	2175	Listeria monocytogenes	Firmicutes	I-A	cas2_I_II_III--cas1_I-B--cas3_I--cas5_I-B--cas7_I-C--cas8a1_I-A--cas6-I-III
525886094	2477	Listeria monocytogenes	Firmicutes	I-A	cas2_I_II_III--cas1_I-B--cas3_I--cas5_I-B--cas7_I-C--cas8a1_I-A--cas6-I-III
386042347	2552	Listeria monocytogenes 10403S	Firmicutes	II-A	csn1--cas1_II--cas2_I_II_III--csn2
550896179	2588	Listeria monocytogenes EGD	Firmicutes	II-A	csn1--cas1_II--cas2_I_II_III--csn2
386052273	500	Listeria monocytogenes Finland 1998	Firmicutes	I-A	cas2_I_II_III--cas1_I-B--cas4_I-A_I-B_I-C_I-D_II-B--cas3_I--cas5_I-B--cas7_I-C--cas8a1_I-A--cas6-I-III
217963303	2086	Listeria monocytogenes HCC23	Firmicutes	I-A	cas2_I_II_III--cas1_I-B--cas3_I--cas5_I-B--cas7_I-C--cas8a1_I-A--cas6-I-III
386045634	2687	Listeria monocytogenes J0161	Firmicutes	II-A	csn1--cas1_II--cas2_I_II_III--csn2
386045634	535	Listeria monocytogenes J0161	Firmicutes	I-A	cas2_I_II_III--cas1_I-B--cas3_I--cas5_I-B--cas7_I-C--cas8a1_I-A--cas6-I-III
386006713	526	Listeria monocytogenes L99	Firmicutes	I-A	cas2_I_II_III--cas1_I-B--cas3_I--cas5_I-B--cas7_I-C--cas8a1_I-A--cas6-I-III
386025288	541	Listeria monocytogenes M7	Firmicutes	I-A	cas2_I_II_III--cas1_I-B--cas3_I--cas5_I-B--cas7_I-C--cas8a1_I-A--cas6-I-III
404285367	2603	Listeria monocytogenes serotype 7 str. SLCC2482	Firmicutes	II-A	csn1--cas1_II--cas2_I_II_III--csn2
404285367	514	Listeria monocytogenes serotype 7 str. SLCC2482	Firmicutes	I-A	cas2_I_II_III--cas1_I-B--cas3_I--cas5_I-B--cas7_I-C--cas8a1_I-A--cas6-I-III
405754079	2632	Listeria monocytogenes SLCC2540	Firmicutes	II-A	csn1--cas1_II--cas2_I_II_III--csn2
404279552	2604	Listeria monocytogenes SLCC2755	Firmicutes	II-A	csn1--cas1_II--cas2_I_II_III--csn2
404279552	517	Listeria monocytogenes SLCC2755	Firmicutes	I-A	cas2_I_II_III--cas1_I-B--cas3_I--cas5_I-B--cas7_I-C--cas8a1_I-A--cas6-I-III
404409239	2601	Listeria monocytogenes SLCC5850	Firmicutes	II-A	csn1--cas1_II--cas2_I_II_III--csn2
289433373	413	Listeria seeligeri serovar 1/2b str. SLCC3954	Firmicutes	I-A	cas2_I_II_III--cas1_I-B--cas4_I-A_I-B_I-C_I-D_II-B--cas3_I--cas5_I-B--cas7_I-C--cas8a1_I-A--cas6-I-III
169825414	117	Lysinibacillus sphaericus C3-41	Firmicutes	I-C	cas5_I-C--cas8c_I-C--cas7_I-C
332980605	2148	Mahella australiensis 50-1 BON	Firmicutes	I-A	cas2_I_II_III--cas1_I-B--cas4_I-A_I-B_I-C_I-D_II-B--cas3_I--cas5_I-B--cas7_I-B--cas8a1_I-A--cas6_I-A
479205603	1188	Megamonas hypermegale ART12/1	Firmicutes	?-?	cas1_I-B--#--#--#--#--cas5_I-B--#--#--cas6-I-III
348025247	1985	Megasphaera elsdenii DSM 20460	Firmicutes	I-C	cas3''_I--cas5_I-C--cas8c_I-C--cas7_I-C
348025247	1764	Megasphaera elsdenii DSM 20460	Firmicutes	I-F	cas3_cas2_I-F--cas1_I-F--cas6_I-F--csy3_I-F--csy2_I-F--csy1_I-F
348025247	1591	Megasphaera elsdenii DSM 20460	Firmicutes	I-C	cas2_I_II_III--cas1_I-C--cas4_I-A_I-B_I-C_I-D_II-B
348025247	1358	Megasphaera elsdenii DSM 20460	Firmicutes	III-A	cas1_I-II-III--cas2_I_II_III--cas10_III--csm2_III-A--csm3_III-A--csm4_III-A--csm5_III-A--#--csm6_III-A
332685534	1608	Melissococcus plutonius ATCC 35311	Firmicutes	I-C	cas2_I_II_III--cas1_I-C--cas4_I-A_I-B_I-C_I-D_II-B--#--cas7_I-C--cas8c_I-C--cas5_I-C--#--cas3_I--cas3''_I
379726618	340	Melissococcus plutonius DAT561	Firmicutes	I-C	cas1_I-C--cas4_I-A_I-B_I-C_I-D_II-B--cas7_I-C--cas8c_I-C--cas5_I-C--cas3_I
83588874	482	Moorella thermoacetica ATCC 39073	Firmicutes	I-C	cas2_I_II_III--cas1_I-C--cas4_I-A_I-B_I-C_I-D_II-B--cas7_I-C--cas8c_I-C--cas5_I-C--cas3''_I
83588874	1686	Moorella thermoacetica ATCC 39073	Firmicutes	I-B	cas2_I_II_III--cas1_I-B--cas4_I-A_I-B_I-C_I-D_II-B--cas3_I--cas5_I-B--cas7_I-C
568262354	387	Paenibacillus larvae subsp. larvae DSM 25430	Firmicutes	III-B	cas10_III--cmr3_III-B--cmr4_III-B--cmr4_III-B--cmr5_III-B--cmr6_III-B
565990029	2069	Paenibacillus polymyxa CR1	Firmicutes	I-C	cas2_I_II_III--cas4_I-A_I-B_I-C_I-D_II-B--cas7_I-C--cas8c_I-C--cas5_I-C--cas3_I
565990029	2083	Paenibacillus polymyxa CR1	Firmicutes	I-?	cas1_I-C--cas2_I_II_III
308066838	1938	Paenibacillus polymyxa E681	Firmicutes	?-?	cas1_I-C--cas1_I-C
374319880	3704	Paenibacillus terrae HPL-003	Firmicutes	I-C	cas3_I--cas5_I-C--cas8c_I-C--cas7_I-C--cas4_I-A_I-B_I-C_I-D_II-B--cas1_I-C--cas2_I_II_III--#--#--#--cmr1_III-B--cas10_III--cmr3_III-B--cmr4_III-B--cmr5_III-B--cmr6_III-B
374319880	3704	Paenibacillus terrae HPL-003	Firmicutes	III-B	cas3_I--cas5_I-C--cas8c_I-C--cas7_I-C--cas4_I-A_I-B_I-C_I-D_II-B--cas1_I-C--cas2_I_II_III--#--#--#--cmr1_III-B--cas10_III--cmr3_III-B--cmr4_III-B--cmr5_III-B--cmr6_III-B
557607004	408	Pediococcus pentosaceus SL4	Firmicutes	II-A	csn1--cas1_II--cas2_I_II_III--csn2
147676335	708	Pelotomaculum thermopropionicum SI	Firmicutes	III-B	cmr1_III-B--#--cas10_III--#--#--cmr4_III-B
147676335	1988	Pelotomaculum thermopropionicum SI	Firmicutes	I-C	cas2_I_II_III--cas1_I-C--cas7_I-C--cas8c_I-C--cas5_I-C--cas3_I
147676335	1912	Pelotomaculum thermopropionicum SI	Firmicutes	I-A	cas2_I_II_III--cas1_I-B--cas4_I-A_I-B_I-C_I-D_II-B--cas3_I--cas5_I-B--cas7_I-C--#--#--cas6_I-A--cas6_I-A--cmr6_III-B--cmr5_III-B--cmr4_III-B--cmr1_III-B--cmr3_III-B--cas10_III--csx15_I-U--#--csx1_III-U
147676335	1912	Pelotomaculum thermopropionicum SI	Firmicutes	III-B	cas2_I_II_III--cas1_I-B--cas4_I-A_I-B_I-C_I-D_II-B--cas3_I--cas5_I-B--cas7_I-C--#--#--cas6_I-A--cas6_I-A--cmr6_III-B--cmr5_III-B--cmr4_III-B--cmr1_III-B--cmr3_III-B--cas10_III--csx15_I-U--#--csx1_III-U
126697566	2493	Peptoclostridium difficile 630 (Clostridium difficile 630)	Firmicutes	I-?	cas3_I--cas5_I-B--cas7_I-C--#--cas6-I-III
126697566	3025	Peptoclostridium difficile 630 (Clostridium difficile 630)	Firmicutes	I-A	cas2_I_II_III--cas1_I-B--cas4_I-A_I-B_I-C_I-D_II-B--cas3_I--cas5_I-B--cas7_I-C--cas8a1_I-A--cas6-I-III
383843669	3023	Peptoclostridium difficile BI1 (Clostridium difficile BI1)	Firmicutes	I-?	cas3_I--cas7_I-C--#--cas6_I-A
383843669	2356	Peptoclostridium difficile BI1 (Clostridium difficile BI1)	Firmicutes	I-?	cas3_I--cas5_I-B--cas7_I-C--#--cas6-I-III
383843668	78	Peptoclostridium difficile BI1 (Clostridium difficile BI1)	Firmicutes	I-?	cas3_I--#--cas5_I-B
383843669	2824	Peptoclostridium difficile BI1 (Clostridium difficile BI1)	Firmicutes	I-A	cas2_I_II_III--cas1_I-B--cas4_I-A_I-B_I-C_I-D_II-B--cas3_I--cas5_I-B--cas7_I-C--cas8a1_I-A--cas6-I-III
260681769	2908	Peptoclostridium difficile CD196 (Clostridium difficile CD196)	Firmicutes	I-?	cas3_I--cas7_I-C--#--cas6_I-A--cas5_I-B
260681769	2263	Peptoclostridium difficile CD196 (Clostridium difficile CD196)	Firmicutes	I-?	cas3_I--cas5_I-B--cas7_I-C--#--cas6-I-III
260681769	2727	Peptoclostridium difficile CD196 (Clostridium difficile CD196)	Firmicutes	I-A	cas2_I_II_III--cas1_I-B--cas4_I-A_I-B_I-C_I-D_II-B--cas3_I--cas5_I-B--cas7_I-C--cas8a1_I-A--cas6-I-III
260685375	2959	Peptoclostridium difficile R20291 (Clostridium difficile R20291)	Firmicutes	I-?	cas3_I--cas7_I-C--#--cas6_I-A--cas5_I-B
260685375	2316	Peptoclostridium difficile R20291 (Clostridium difficile R20291)	Firmicutes	I-?	cas3_I--cas5_I-B--cas7_I-C--#--cas6-I-III
260685375	2778	Peptoclostridium difficile R20291 (Clostridium difficile R20291)	Firmicutes	I-A	cas2_I_II_III--cas1_I-B--cas4_I-A_I-B_I-C_I-D_II-B--cas3_I--cas5_I-B--cas7_I-C--cas8a1_I-A--cas6-I-III
347530298	2519	Roseburia hominis A2-183	Firmicutes	I-C	cas2_I_II_III--cas1_I-C--cas4_I-A_I-B_I-C_I-D_II-B--cas7_I-C--cas8c_I-C--cas5_I-C--cas3_I
479201824	2954	Roseburia intestinalis M50/1	Firmicutes	II-?	cas2_I_II_III--csn1
479146200	2166	Roseburia intestinalis XB6B4	Firmicutes	III-A	cas1_I-II-III--cas1_I-II-III--csm4_III-A--csm3_III-A--csm2_III-A--cas10_III--cas6-I-III
125972525	2003	Ruminiclostridium thermocellum ATCC 27405 (Clostridium thermocellum ATCC 27405)	Firmicutes	III-?	csx1_III-U--#--cas10_III--ramp_I_III--csx10--#--csm3_III-A--csm3_III-A--ramp_I_III
125972525	3137	Ruminiclostridium thermocellum ATCC 27405 (Clostridium thermocellum ATCC 27405)	Firmicutes	I-A	cas4_I-A_I-B_I-C_I-D_II-B--cas2_I_II_III--cas1_I-II-III--csx1_III-U--#--csx1_III-U--#--#--ramp_I_III--csx10--#--#--#--#--cas3_I--cas5_I-B--cas7_I-B--cas8a1_I-A
125972525	2245	Ruminiclostridium thermocellum ATCC 27405 (Clostridium thermocellum ATCC 27405)	Firmicutes	I-?	cas2_I_II_III--cas1_I-B--cas4_I-A_I-B_I-C_I-D_II-B--cas3_I--#--cas7_I-C--#--cas6_I-A
385777386	2590	Ruminiclostridium thermocellum DSM 1313	Firmicutes	III-?	csx1_III-U--#--cas10_III--ramp_I_III--csx10--#--csm3_III-A--csm3_III-A--ramp_I_III
385777386	735	Ruminiclostridium thermocellum DSM 1313	Firmicutes	?-?	cas4_I-A_I-B_I-C_I-D_II-B--cas2_I_II_III--csx1_III-U--#--#--#--ramp_I_III--csx10
385777386	2847	Ruminiclostridium thermocellum DSM 1313	Firmicutes	I-?	cas2_I_II_III--cas1_I-B--cas4_I-A_I-B_I-C_I-D_II-B--cas3_I--#--cas7_I-C--#--cas6_I-A
317054731	1090	Ruminococcus albus 7 = DSM 20455	Firmicutes	I-C	cas2_I_II_III--cas1_I-C--cas4_I-A_I-B_I-C_I-D_II-B--cas7_I-C--cas8c_I-C--cas5_I-C--cas3_I
479199283	1525	Ruminococcus champanellensis 18P13 = JCM 17042	Firmicutes	I-C	cas2_I_II_III--cas1_I-C--cas7_I-C--cas8c_I-C--cas5_I-C
479152295	2103	Ruminococcus sp. SR1/5	Firmicutes	I-A	cas2_I_II_III--cas1_I-B--cas4_I-A_I-B_I-C_I-D_II-B--cas3''_I--cas5_I-B--cas7_I-C--cas8a1_I-A--#--cas6-I-III
479152295	1498	Ruminococcus sp. SR1/5	Firmicutes	I-C	cas1_I-C--#--cas7_I-C--cas7_I-C--cas8c_I-C--cas8c_I-C--cas8c_I-C--cas5_I-C--#--#--cas3_I--cas3''_I
383752828	938	Selenomonas ruminantium subsp. lactilytica TAM6421	Firmicutes	I-F	cas1_I-F--cas3_cas2_I-F--csy1_I-F--csy2_I-F--csy3_I-F--cas6_I-F
330837866	162	Selenomonas sputigena ATCC 35185	Firmicutes	?-?	csm3_III-A--csx10
330837866	1938	Selenomonas sputigena ATCC 35185	Firmicutes	I-C	cas2_I_II_III--cas1_I-C--cas4_I-A_I-B_I-C_I-D_II-B--cas7_I-C--cas8c_I-C--cas5_I-C--cas3''_I
404477334	50	Staphylococcus aureus 08BA02176	Firmicutes	III-A	cas1_II--cas2_I_II_III--cas10_III--csm2_III-A--csm3_III-A--csm4_III-A--csm5_III-A--csm6_III-A--cas6-I-III
379794527	49	Staphylococcus aureus subsp. aureus MSHR1132	Firmicutes	III-A	cas1_II--cas2_I_II_III--cas10_III--csm2_III-A--csm3_III-A--csm4_III-A--csm5_III-A--csm6_III-A--cas6-I-III
57865352	2395	Staphylococcus epidermidis RP62A	Firmicutes	III-A	cas1_II--cas2_I_II_III--cas10_III--csm2_III-A--csm3_III-A--csm4_III-A--csm5_III-A--csm6_III-A--cas6-I-III
289549371	26	Staphylococcus lugdunensis HKU09-01	Firmicutes	III-A	cas1_II--cas2_I_II_III--cas10_III--csm2_III-A--csm3_III-A--csm4_III-A--csm5_III-A--csm6_III-A--csm6_III-A--cas6-I-III
385782956	49	Staphylococcus lugdunensis N920143	Firmicutes	III-A	cas1_II--cas2_I_II_III--cas10_III--csm2_III-A--csm3_III-A--csm4_III-A--csm5_III-A--cas6-I-III
556589855	1285	Staphylococcus pasteuri SP1	Firmicutes	II-?	cas2_I_II_III--cas1_II--csn1
386318029	601	Staphylococcus pseudintermedius ED99	Firmicutes	II-?	cas2_I_II_III--cas1_II--csn1
494702401	373	Streptococcus agalactiae	Firmicutes	I-?	cas2_I_II_III--cas5_I-C--cas3_I
494702401	674	Streptococcus agalactiae	Firmicutes	II-?	cas2_I_II_III--cas1_II--csn1
512538239	891	Streptococcus agalactiae 09mas018883	Firmicutes	II-A	csn1--cas1_II--cas2_I_II_III--csn2
22536185	873	Streptococcus agalactiae 2603V/R	Firmicutes	II-A	csn1--cas1_II--cas2_I_II_III--csn2
76786714	912	Streptococcus agalactiae A909	Firmicutes	II-A	csn1--cas1_II--cas2_I_II_III--csn2
406708523	860	Streptococcus agalactiae GD201008-001	Firmicutes	II-A	csn1--cas1_II--cas2_I_II_III--csn2
512543719	951	Streptococcus agalactiae ILRI005	Firmicutes	II-A	csn1--cas1_II--cas2_I_II_III--csn2
512543719	454	Streptococcus agalactiae ILRI005	Firmicutes	I-C	cas2_I_II_III--cas1_I-C--cas4_I-A_I-B_I-C_I-D_II-B--cas7_I-C--cas8c_I-C--cas5_I-C--cas3_I
512697424	948	Streptococcus agalactiae ILRI112	Firmicutes	II-A	csn1--cas1_II--cas2_I_II_III--csn2
512697424	466	Streptococcus agalactiae ILRI112	Firmicutes	I-?	cas2_I_II_III--cas1_I-C--cas4_I-A_I-B_I-C_I-D_II-B--cas7_I-C--#--#--#--cas3_I
25010075	890	Streptococcus agalactiae NEM316	Firmicutes	II-A	csn1--cas1_II--cas2_I_II_III--csn2
410593712	738	Streptococcus agalactiae SA20-06	Firmicutes	II-A	csn1--cas1_II--cas2_I_II_III--csn2
410593712	414	Streptococcus agalactiae SA20-06	Firmicutes	I-C	cas2_I_II_III--cas4_I-A_I-B_I-C_I-D_II-B--cas7_I-C--cas5_I-C--cas3_I
538369494	834	Streptococcus anginosus C1051	Firmicutes	II-?	cas2_I_II_III--cas1_II--csn1
538369494	282	Streptococcus anginosus C1051	Firmicutes	?-?	cas1_I-II-III--cas2_I_II_III
410475456	1148	Streptococcus dysgalactiae subsp. equisimilis AC-2713	Firmicutes	II-A	csn1--cas1_II--cas2_I_II_III--csn2
410475456	1609	Streptococcus dysgalactiae subsp. equisimilis AC-2713	Firmicutes	I-C	cas2_I_II_III--cas1_I-C--cas4_I-A_I-B_I-C_I-D_II-B--cas7_I-C--cas8c_I-C--cas5_I-C--cas3_I
386315972	1191	Streptococcus dysgalactiae subsp. equisimilis ATCC 12394	Firmicutes	II-A	csn1--cas1_II--cas2_I_II_III--csn2
386315972	1509	Streptococcus dysgalactiae subsp. equisimilis ATCC 12394	Firmicutes	I-C	cas2_I_II_III--cas1_I-C--cas4_I-A_I-B_I-C_I-D_II-B--cas7_I-C--cas8c_I-C--cas5_I-C--cas3_I
251781468	1165	Streptococcus dysgalactiae subsp. equisimilis GGS_124	Firmicutes	II-A	csn1--cas1_II--cas2_I_II_III--csn2
408400746	1037	Streptococcus dysgalactiae subsp. equisimilis RE378	Firmicutes	II-A	csn1--cas1_II--cas2_I_II_III--csn2
408400746	1345	Streptococcus dysgalactiae subsp. equisimilis RE378	Firmicutes	I-C	cas2_I_II_III--cas1_I-C--cas4_I-A_I-B_I-C_I-D_II-B--cas7_I-C--cas8c_I-C--cas5_I-C--cas3_I
225867617	1384	Streptococcus equi subsp. zooepidemicus	Firmicutes	I-C	cas2_I_II_III--cas1_I-C--cas4_I-A_I-B_I-C_I-D_II-B--cas7_I-C--cas8c_I-C--cas5_I-C--cas3_I
386345754	538	Streptococcus equi subsp. zooepidemicus ATCC 35246	Firmicutes	I-C	cas2_I_II_III--cas1_I-C--cas4_I-A_I-B_I-C_I-D_II-B--cas7_I-C--cas8c_I-C--cas5_I-C--#--cas3_I
195977156	1276	Streptococcus equi subsp. zooepidemicus MGCS10565	Firmicutes	II-A	csn1--cas1_II--cas2_I_II_III--csn2
195977156	533	Streptococcus equi subsp. zooepidemicus MGCS10565	Firmicutes	I-C	cas2_I_II_III--cas1_I-C--cas4_I-A_I-B_I-C_I-D_II-B--cas7_I-C--cas8c_I-C--cas5_I-C--cas3_I
386336689	1399	Streptococcus gallolyticus subsp. gallolyticus ATCC 43143	Firmicutes	II-A	csn1--cas1_II--cas2_I_II_III--csn2
386336689	1390	Streptococcus gallolyticus subsp. gallolyticus ATCC 43143	Firmicutes	II-?	cas2_I_II_III--cas1_II--csn1
325977200	1466	Streptococcus gallolyticus subsp. gallolyticus ATCC BAA-2069	Firmicutes	II-A	csn1--cas1_II--cas2_I_II_III--csn2
288904223	1407	Streptococcus gallolyticus UCN34	Firmicutes	II-A	cas2_I_II_III--cas1_II--csn1--#--#--#--csn2--cas2_I_II_III--cas1_II--csn1
157149651	1338	Streptococcus gordonii str. Challis substr. CH1	Firmicutes	II-?	cas2_I_II_III--cas1_II--csn1
379704392	1185	Streptococcus infantarius subsp. infantarius CJ18	Firmicutes	II-A	csn1--cas1_II--cas2_I_II_III--csn2
508126650	746	Streptococcus iniae SF1	Firmicutes	II-A	csn1--#--#--#--cas1_II--#--csn2
538379295	704	Streptococcus intermedius B196	Firmicutes	II-?	cas2_I_II_III--cas1_II--csn1
527329219	1207	Streptococcus lutetiensis 033	Firmicutes	II-A	csn1--cas1_II--cas2_I_II_III--csn2
374337044	1304	Streptococcus macedonicus ACA-DC 198	Firmicutes	II-?	cas2_I_II_III--cas1_II--csn1
397648808	1211	Streptococcus mutans GS-5	Firmicutes	II-A	csn1--cas1_II--cas2_I_II_III--csn2
397648808	1297	Streptococcus mutans GS-5	Firmicutes	I-E	cas2_I-E--cas1_I-E--cas6_I-E--cas5_I-E--cas7_I-E--cse2_I-E--cas3_I
397648808	1533	Streptococcus mutans GS-5	Firmicutes	I-C	cas2_I_II_III--cas4_I-A_I-B_I-C_I-D_II-B--cas7_I-C--cas5_I-C--cas3_I
387785181	701	Streptococcus mutans LJ23	Firmicutes	II-A	csn1--cas1_II--cas2_I_II_III--csn2
387785181	379	Streptococcus mutans LJ23	Firmicutes	I-C	cas2_I_II_III--cas1_I-C--cas4_I-A_I-B_I-C_I-D_II-B--cas7_I-C--cas8c_I-C--cas5_I-C--cas3_I
290579526	693	Streptococcus mutans NN2025	Firmicutes	II-A	csn1--cas1_II--cas2_I_II_III--csn2
290579526	603	Streptococcus mutans NN2025	Firmicutes	I-E	cas2_I-E--cas1_I-E--cas6_I-E--cas5_I-E--cas7_I-E--cse2_I-E--cse1_I-E--cas3_I
347750429	1274	Streptococcus mutans UA159	Firmicutes	II-A	csn1--cas1_II--cas2_I_II_III--csn2
347750429	1591	Streptococcus mutans UA159	Firmicutes	I-C	cas2_I_II_III--cas1_I-C--cas1_I-C--cas1_I-C--cas4_I-A_I-B_I-C_I-D_II-B--cas7_I-C--cas8c_I-C--cas8c_I-C--cas5_I-C--cas3_I
488650489	470	Streptococcus oligofermentans AS 1.3089	Firmicutes	III-A	csm6_III-A--#--cas1_I-II-III--cas2_I_II_III--#--cas6-I-III--cas10_III--csm2_III-A--csm3_III-A--csm4_III-A--csm5_III-A--csm6_III-A
488650489	323	Streptococcus oligofermentans AS 1.3089	Firmicutes	I-C	cas2_I_II_III--cas1_I-C--cas4_I-A_I-B_I-C_I-D_II-B--cas7_I-C--#--#--cas5_I-C--cas3_I
337281488	395	Streptococcus parasanguinis ATCC 15912	Firmicutes	I-C	cas2_I_II_III--cas1_I-C--cas4_I-A_I-B_I-C_I-D_II-B--cas7_I-C--cas8c_I-C--cas5_I-C--cas3_I
336063372	1237	Streptococcus pasteurianus ATCC 43144	Firmicutes	II-?	cas2_I_II_III--cas1_II--csn1
409913960	749	Streptococcus pyogenes A20	Firmicutes	II-A	csn1--cas1_II--cas2_I_II_III--csn2
409913960	1256	Streptococcus pyogenes A20	Firmicutes	I-C	cas2_I_II_III--cas1_I-C--cas4_I-A_I-B_I-C_I-D_II-B--cas7_I-C--cas8c_I-C--cas5_I-C--cas3_I
523414886	675	Streptococcus pyogenes M1 476	Firmicutes	II-A	csn1--cas1_II--cas2_I_II_III--csn2
523414886	1111	Streptococcus pyogenes M1 476	Firmicutes	I-C	cas2_I_II_III--cas1_I-C--cas4_I-A_I-B_I-C_I-D_II-B--cas7_I-C--cas8c_I-C--cas5_I-C--cas3_I
15674250	792	Streptococcus pyogenes M1 GAS	Firmicutes	II-A	csn1--cas1_II--cas2_I_II_III--csn2
15674250	1204	Streptococcus pyogenes M1 GAS	Firmicutes	I-C	cas2_I_II_III--cas1_I-C--cas4_I-A_I-B_I-C_I-D_II-B--cas7_I-C--cas8c_I-C--cas5_I-C--cas3_I
94989509	886	Streptococcus pyogenes MGAS10270	Firmicutes	II-A	csn1--cas1_II--cas2_I_II_III--csn2
94989509	1365	Streptococcus pyogenes MGAS10270	Firmicutes	I-C	cas2_I_II_III--cas1_I-C--cas1_I-C--cas4_I-A_I-B_I-C_I-D_II-B--cas7_I-C--cas8c_I-C--cas5_I-C--cas3_I
94993396	920	Streptococcus pyogenes MGAS10750	Firmicutes	II-A	csn1--cas1_II--cas2_I_II_III--csn2
94993396	1391	Streptococcus pyogenes MGAS10750	Firmicutes	I-C	cas2_I_II_III--cas1_I-C--cas4_I-A_I-B_I-C_I-D_II-B--cas7_I-C--cas8c_I-C--cas5_I-C--#--cas3''_I
383479207	739	Streptococcus pyogenes MGAS15252	Firmicutes	II-A	csn1--cas1_II--cas2_I_II_III--csn2
383493132	729	Streptococcus pyogenes MGAS1882	Firmicutes	II-A	csn1--cas1_II--cas2_I_II_III--csn2
94991497	843	Streptococcus pyogenes MGAS2096	Firmicutes	II-A	csn1--cas1_II--cas2_I_II_III--csn2
94991497	1304	Streptococcus pyogenes MGAS2096	Firmicutes	I-C	cas2_I_II_III--cas1_I-C--cas4_I-A_I-B_I-C_I-D_II-B--cas7_I-C--cas8c_I-C--cas5_I-C--cas3_I
21909536	677	Streptococcus pyogenes MGAS315	Firmicutes	II-A	csn1--cas1_II--cas2_I_II_III--csn2
71909814	768	Streptococcus pyogenes MGAS5005	Firmicutes	II-A	csn1--cas1_II--cas2_I_II_III--csn2
71909814	1284	Streptococcus pyogenes MGAS5005	Firmicutes	I-C	cas2_I_II_III--cas1_I-C--cas4_I-A_I-B_I-C_I-D_II-B--cas7_I-C--cas8c_I-C--cas5_I-C--cas3_I
71902667	746	Streptococcus pyogenes MGAS6180	Firmicutes	II-A	csn1--cas1_II--cas2_I_II_III--csn2
71902667	1284	Streptococcus pyogenes MGAS6180	Firmicutes	I-C	cas2_I_II_III--cas1_I-C--cas4_I-A_I-B_I-C_I-D_II-B--cas7_I-C--cas8c_I-C--cas5_I-C--cas3_I
94987631	885	Streptococcus pyogenes MGAS9429	Firmicutes	II-A	csn1--cas1_II--cas2_I_II_III--csn2
94987631	1278	Streptococcus pyogenes MGAS9429	Firmicutes	I-C	cas2_I_II_III--cas1_I-C--cas4_I-A_I-B_I-C_I-D_II-B--cas7_I-C--cas8c_I-C--cas5_I-C--cas3_I
209558587	769	Streptococcus pyogenes NZ131	Firmicutes	II-A	csn1--cas1_II--cas2_I_II_III--csn2
209558587	1131	Streptococcus pyogenes NZ131	Firmicutes	I-C	cas2_I_II_III--cas1_I-C--cas4_I-A_I-B_I-C_I-D_II-B--cas7_I-C--cas8c_I-C--cas5_I-C--cas3_I
28894912	1172	Streptococcus pyogenes SSI-1	Firmicutes	II-A	csn1--cas1_II--cas2_I_II_III--csn2
340397867	990	Streptococcus salivarius CCHSS3	Firmicutes	I-E	cas2_I-E--cas1_I-E--cas6_I-E--cas5_I-E--cas7_I-E--cse2_I-E--cse1_I-E--cas3_I
387783149	643	Streptococcus salivarius JIM8777	Firmicutes	II-?	cas2_I_II_III--cas1_II--csn1
125716887	1179	Streptococcus sanguinis SK36	Firmicutes	III-A	csm6_III-A--csm5_III-A--csm4_III-A--csm3_III-A--csm2_III-A--cas10_III--cas6-I-III--cas2_I_II_III--#--cas1_I-II-III--#--csm6_III-A
552737301	374	Streptococcus sp. I-G2	Firmicutes	II-?	cas2_I_II_III--cas1_II--csn1
386583127	1367	Streptococcus suis D9	Firmicutes	II-?	cas2_I_II_III--cas1_II--csn1
389855709	1224	Streptococcus suis ST1	Firmicutes	II-A	csn1--cas1_II--cas2_I_II_III--csn2
330831849	1253	Streptococcus suis ST3	Firmicutes	II-?	cas2_I_II_III--cas1_II--csn1
55821993	634	Streptococcus thermophilus CNRZ1066	Firmicutes	II-?	cas2_I_II_III--cas1_II--csn1
55821993	919	Streptococcus thermophilus CNRZ1066	Firmicutes	III-A	cas1_I-II-III--cas1_I-II-III--cas2_I_II_III--csm3_III-A--csm4_III-A--csm5_III-A--csm6_III-A
386343608	745	Streptococcus thermophilus JIM 8232	Firmicutes	II-?	cas2_I_II_III--cas1_II--csn1
386343608	1041	Streptococcus thermophilus JIM 8232	Firmicutes	III-A	cas1_I-II-III--cas2_I_II_III--cas6-I-III--cas10_III--csm2_III-A--csm3_III-A--csm4_III-A--csm5_III-A--csm6_III-A--csm6_III-A
116626972	1235	Streptococcus thermophilus LMD-9	Firmicutes	II-A	csn1--cas1_II--cas2_I_II_III--csn2
116626972	568	Streptococcus thermophilus LMD-9	Firmicutes	II-?	cas2_I_II_III--cas1_II--csn1
116626972	789	Streptococcus thermophilus LMD-9	Firmicutes	III-A	cas1_I-II-III--cas2_I_II_III--cas6-I-III--csm2_III-A--csm3_III-A--csm4_III-A--csm5_III-A--#--csm6_III-A
55820103	632	Streptococcus thermophilus LMG 18311	Firmicutes	II-?	cas2_I_II_III--cas1_II--csn1
55820103	888	Streptococcus thermophilus LMG 18311	Firmicutes	III-A	cas1_I-II-III--cas1_I-II-III--cas2_I_II_III--cas6-I-III--cas10_III--csm2_III-A--csm3_III-A--csm4_III-A--csm5_III-A--csm6_III-A--csm6_III-A
387908808	1409	Streptococcus thermophilus MN-ZLW-002	Firmicutes	II-A	csn1--cas1_II--#--csn2
387908808	633	Streptococcus thermophilus MN-ZLW-002	Firmicutes	II-?	cas1_II--csn1
387908808	922	Streptococcus thermophilus MN-ZLW-002	Firmicutes	III-A	cas1_I-II-III--cas2_I_II_III--cas6-I-III--cas10_III--csm2_III-A--csm3_III-A--csm4_III-A--csm5_III-A--csm6_III-A
386085705	1412	Streptococcus thermophilus ND03	Firmicutes	II-A	csn1--cas1_II--#--csn2
386085705	643	Streptococcus thermophilus ND03	Firmicutes	II-?	cas1_II--csn1
386085705	900	Streptococcus thermophilus ND03	Firmicutes	III-A	cas1_I-II-III--cas2_I_II_III--cas6-I-III--cas10_III--csm2_III-A--csm3_III-A--csm4_III-A--csm5_III-A--#--csm6_III-A
379005799	3164	Sulfobacillus acidophilus DSM 10332	Firmicutes	I-B	cas2_I_II_III--cas1_I-B--cas4_I-A_I-B_I-C_I-D_II-B--cas3_I--cas5_I-B--cas7_I-B--#--cas6-I-III
339626328	2477	Sulfobacillus acidophilus TPY	Firmicutes	I-B	cas2_I_II_III--cas1_I-B--cas4_I-A_I-B_I-C_I-D_II-B--cas3_I--cas5_I-B--cas7_I-B--#--cas6-I-III
51891138	309	Symbiobacterium thermophilum IAM 14863	Firmicutes	I-C	cas3''_I--cas5_I-C--cas8c_I-C--cas7_I-C
51891138	662	Symbiobacterium thermophilum IAM 14863	Firmicutes	I-E	cas1_I-E--cas3_I--cse1_I-E--cse2_I-E--cas7_I-E--cas5_I-E--cas6_I-E
325288201	865	Syntrophobotulus glycolicus DSM 8271	Firmicutes	I-C	cas2_I_II_III--cas1_I-C--cas4_I-A_I-B_I-C_I-D_II-B--cas7_I-C--cas8c_I-C--cas5_I-C--cas3_I
325288201	1307	Syntrophobotulus glycolicus DSM 8271	Firmicutes	I-A	cas2_I_II_III--cas1_I-B--cas4_I-A_I-B_I-C_I-D_II-B--cas3_I--cas5_I-B--cas7_I-C--cas8a1_I-A--cas6-I-III
325288201	1201	Syntrophobotulus glycolicus DSM 8271	Firmicutes	III-B	cas10_III--cmr3_III-B--cmr4_III-B--cmr5_III-B--cmr6_III-B
114565576	2443	Syntrophomonas wolfei subsp. wolfei str. Goettingen G311	Firmicutes	I-A	cas6_III--cas2_I_II_III--cas1_I-B--cas4_I-A_I-B_I-C_I-D_II-B--cas3_I--cas5_I-B--cas7_I-B--#--cas8a1_I-A--#--#--#--csm3_III-A--csx10--#--#--#--csx15_I-U
114565576	451	Syntrophomonas wolfei subsp. wolfei str. Goettingen G311	Firmicutes	I-C	cas2_I_II_III--cas1_I-C--cas4_I-A_I-B_I-C_I-D_II-B--cas7_I-C--cas8c_I-C--cas5_I-C--cas3''_I
114565576	1741	Syntrophomonas wolfei subsp. wolfei str. Goettingen G311	Firmicutes	I-B	cas2_I_II_III--cas1_I-B--cas4_I-A_I-B_I-C_I-D_II-B--cas3_I--cas5_I-B
114565576	1685	Syntrophomonas wolfei subsp. wolfei str. Goettingen G311	Firmicutes	III-A	cas10_III--csm2_III-A--csm3_III-A--csm4_III-A--csm5_III-A--cas6-I-III--#--cas1_I-II-III--cas2_I_II_III--#--csm6_III-A
297616214	1497	Syntrophothermus lipocalidus DSM 12680	Firmicutes	I-C	cas2_I_II_III--cas1_I-C--cas4_I-A_I-B_I-C_I-D_II-B--cas7_I-C--cas8c_I-C--cas5_I-C--cas3_I
297616214	1296	Syntrophothermus lipocalidus DSM 12680	Firmicutes	I-?	cas10_III--#--cmr4_III-B--#--cmr6_III-B--#--#--#--cas7_I-C--cas5_I--cas3_I--cas4_I-A_I-B_I-C_I-D_II-B--cas1_I-B--cas2_I_II_III--#--cas6_I-A
297616214	1296	Syntrophothermus lipocalidus DSM 12680	Firmicutes	III-B	cas10_III--#--cmr4_III-B--#--cmr6_III-B--#--#--#--cas7_I-C--cas5_I--cas3_I--cas4_I-A_I-B_I-C_I-D_II-B--cas1_I-B--cas2_I_II_III--#--cas6_I-A
555077094	123	Tepidanaerobacter acetatoxydans Re1	Firmicutes	?-?	csm3_III-A--csx10
555077094	828	Tepidanaerobacter acetatoxydans Re1	Firmicutes	III-B	cmr1_III-B--#--cas10_III--cmr4_III-B
332798023	804	Tepidanaerobacter acetatoxydans Re1	Firmicutes	III-B	cmr1_III-B--#--cas10_III--cmr4_III-B
555077094	104	Tepidanaerobacter acetatoxydans Re1	Firmicutes	I-A	cas2_I_II_III--cas3_I--cas5_I-B--cas7_I-B--cas8a1_I-A--cas6_I-A
332798023	102	Tepidanaerobacter acetatoxydans Re1	Firmicutes	I-A	cas2_I_II_III--cas3_I--cas5_I-B--cas7_I-B--cas8a1_I-A--cas6_I-A
409131816	2356	Thermacetogenium phaeum DSM 12270	Firmicutes	I-A	cas6_I-A--cas2_I_II_III--cas1_I-B--cas4_I-A_I-B_I-C_I-D_II-B--cas3_I--cas5_I-B--cas7_I-B--#--cas8a1_I-A--csx1_III-U--cas6_I-A--#--ramp_I_III--csm3_III-A--csm3_III-A--#--csx10--ramp_I_III--cas10_III--csx15_I-U--#--csx1_III-U
409131816	2356	Thermacetogenium phaeum DSM 12270	Firmicutes	III-A	cas6_I-A--cas2_I_II_III--cas1_I-B--cas4_I-A_I-B_I-C_I-D_II-B--cas3_I--cas5_I-B--cas7_I-B--#--cas8a1_I-A--csx1_III-U--cas6_I-A--#--ramp_I_III--csm3_III-A--csm3_III-A--#--csx10--ramp_I_III--cas10_III--csx15_I-U--#--csx1_III-U
409131816	1842	Thermacetogenium phaeum DSM 12270	Firmicutes	I-?	cas3''_I--cas3_I
409131816	1833	Thermacetogenium phaeum DSM 12270	Firmicutes	?-?	cas1_I-II-III--cas2_I_II_III--cas4_I-A_I-B_I-C_I-D_II-B--cas4_I-A
317120849	928	Thermaerobacter marianensis DSM 12885	Firmicutes	I-U	cas3_I--csb2_I-U--csb1_I-U
317120849	1546	Thermaerobacter marianensis DSM 12885	Firmicutes	I-B	cas3_I--cas5_I-B--cas7_I-B--#--cas6-I-III
296131550	2416	Thermincola potens JR	Firmicutes	III-?	csm6_III-A--#--#--csm3_III-A--csx10--cas10_III--csx1_III-U
296131550	1837	Thermincola potens JR	Firmicutes	I-C	cas2_I_II_III--cas1_I-C--cas4_I-A_I-B_I-C_I-D_II-B--cas7_I-C--cas8c_I-C--cas5_I-C--cas3_I
296131550	2429	Thermincola potens JR	Firmicutes	I-A	cas2_I_II_III--cas1_I-B--cas4_I-A_I-B_I-C_I-D_II-B--cas3_I--cas5_I-B--cas7_I-B--#--cas8a1_I-A--#--cas6_I-A
296131550	1963	Thermincola potens JR	Firmicutes	III-A	cas10_III--csm2_III-A--csm3_III-A--csm4_III-A--csm5_III-A--cas6-I-III--csm6_III-A--cas1_I-II-III--cas2_I_II_III
320114857	889	Thermoanaerobacter brockii subsp. finnii Ako-1	Firmicutes	?-?	csx1_III-U--#--#--ramp_I_III--ramp_I_III
320114857	125	Thermoanaerobacter brockii subsp. finnii Ako-1	Firmicutes	I-A	cas3_I--cas5_I-B--cas7_I-B--cas8a1_I-A--cas6-I-III
320114857	135	Thermoanaerobacter brockii subsp. finnii Ako-1	Firmicutes	I-B	cas2_I_II_III--cas1_I-B--cas4_I-A_I-B_I-C_I-D_II-B
289577265	653	Thermoanaerobacter italicus Ab9	Firmicutes	III-B	cmr1_III-B--#--csx1_III-U--cmr4_III-B--cmr5_III-B--cmr6_III-B--cas10_III--cmr3_III-B
289577265	2157	Thermoanaerobacter italicus Ab9	Firmicutes	I-A	cas2_I_II_III--cas1_I-B--cas4_I-A_I-B_I-C_I-D_II-B--#--#--#--cas3_I--cas5_I-B--cas7_I-B--cas8a1_I-A
289577265	1284	Thermoanaerobacter italicus Ab9	Firmicutes	III-?	cas10_III--cmr4_III-B
297543498	697	Thermoanaerobacter mathranii subsp. mathranii str. A3	Firmicutes	III-B	cmr1_III-B--#--cmr4_III-B--cmr5_III-B--cmr6_III-B--cas10_III--cmr3_III-B
297543498	2073	Thermoanaerobacter mathranii subsp. mathranii str. A3	Firmicutes	I-A	cas3_I--cas5_I-B--cas7_I-B--cas8a1_I-A--cas6-I-III
297543498	19	Thermoanaerobacter mathranii subsp. mathranii str. A3	Firmicutes	I-A	cas2_I_II_III--cas1_I-B--cas4_I-A_I-B_I-C_I-D_II-B--cas3_I--cas5_I-B--cas7_I-C--cas8a1_I-A--cas6-I-III
297543498	2065	Thermoanaerobacter mathranii subsp. mathranii str. A3	Firmicutes	I-B	cas2_I_II_III--cas1_I-B--cas4_I-A_I-B_I-C_I-D_II-B
167036431	898	Thermoanaerobacter pseudethanolicus ATCC 33223	Firmicutes	?-?	csx1_III-U--#--#--ramp_I_III--ramp_I_III
167036431	1568	Thermoanaerobacter pseudethanolicus ATCC 33223	Firmicutes	III-?	cmr1_III-B--#--#--csx1_III-U
167036431	121	Thermoanaerobacter pseudethanolicus ATCC 33223	Firmicutes	I-A	cas3_I--cas5_I-B--cas7_I-B--cas8a1_I-A--cas6-I-III
167036431	133	Thermoanaerobacter pseudethanolicus ATCC 33223	Firmicutes	I-B	cas2_I_II_III--cas1_I-B--cas4_I-A_I-B_I-C_I-D_II-B
307723218	1025	Thermoanaerobacter sp. X513	Firmicutes	?-?	csx1_III-U--#--#--ramp_I_III--ramp_I_III
307723218	2235	Thermoanaerobacter sp. X513	Firmicutes	I-A	cas2_I_II_III--cas1_I-B--cas4_I-A_I-B_I-C_I-D_II-B--#--#--#--cas3_I--cas5_I-B--cas7_I-B--cas8a1_I-A--cas6-I-III
167038675	1787	Thermoanaerobacter sp. X514	Firmicutes	?-?	csx1_III-U--#--#--ramp_I_III--ramp_I_III
167038675	2249	Thermoanaerobacter sp. X514	Firmicutes	I-A	cas2_I_II_III--cas1_I-B--cas4_I-A_I-B_I-C_I-D_II-B--#--#--#--cas3_I--cas5_I-B--cas7_I-B--cas8a1_I-A--cas6-I-III
20806542	2459	Thermoanaerobacter tengcongensis MB4 (Caldanaerobacter subterraneus subsp. tengcongensis MB4)	Firmicutes	I-?	cas2_I_II_III--cas1_I-B--cas4_I-A_I-B_I-C_I-D_II-B--cas3_I--cas5_I--cas7_I-C--#--cas6-I-III--csx15_I-U--csx1_III-U--cas6-I-III
20806542	2434	Thermoanaerobacter tengcongensis MB4 (Caldanaerobacter subterraneus subsp. tengcongensis MB4)	Firmicutes	III-B	cas10_III--#--#--csx1_III-U--cmr1_III-B--cmr3_III-B--cmr4_III-B--cmr5_III-B--cmr6_III-B
345016447	2425	Thermoanaerobacter wiegelii Rt8.B1	Firmicutes	I-A	cas2_I_II_III--cas1_I-B--cas4_I-A_I-B_I-C_I-D_II-B--#--#--cas3_I--cas5_I-B--cas7_I-B--cas8a1_I-A--#--cas6-I-III
304315537	872	Thermoanaerobacterium thermosaccharolyticum DSM 571	Firmicutes	III-B	cmr6_III-B--cmr5_III-B--cmr4_III-B--csm6_III-A--cmr3_III-B--cas10_III--cmr1_III-B--csx1_III-U
304315537	2464	Thermoanaerobacterium thermosaccharolyticum DSM 571	Firmicutes	?-?	cas4_I-A_I-B_I-C_I-D_II-B--cas1_I-B--cas2_I_II_III--csx1_III-U
304315537	2473	Thermoanaerobacterium thermosaccharolyticum DSM 571	Firmicutes	I-A	cas3_I--cas5_I-B--cas7_I-B--cas8a1_I-A--cas6-I-III--#--ramp_I_III--csm3_III-A--csm3_III-A--#--csx10--ramp_I_III--cas10_III--csx1_III-U
304315537	2473	Thermoanaerobacterium thermosaccharolyticum DSM 571	Firmicutes	III-A	cas3_I--cas5_I-B--cas7_I-B--cas8a1_I-A--cas6-I-III--#--ramp_I_III--csm3_III-A--csm3_III-A--#--csx10--ramp_I_III--cas10_III--csx1_III-U
304315537	2547	Thermoanaerobacterium thermosaccharolyticum DSM 571	Firmicutes	I-A	cas3_I--#--cas7_I-A--#--cas4_I-A_I-B_I-C_I-D_II-B--cas1_I-B--cas2_I_II_III--cas6_I-A
433653743	796	Thermoanaerobacterium thermosaccharolyticum M0795	Firmicutes	III-B	csm6_III-A--cmr3_III-B--cas10_III--cmr1_III-B--cmr6_III-B--cmr5_III-B--cmr4_III-B--csx1_III-U
433653743	2466	Thermoanaerobacterium thermosaccharolyticum M0795	Firmicutes	I-A	cas10_III--ramp_I_III--csx10--#--csm3_III-A--csm3_III-A--ramp_I_III--#--cas6-I-III--cas8a1_I-A--cas7_I-B--cas5_I-B--cas3_I--#--#--cas4_I-A_I-B_I-C_I-D_II-B--cas1_I-B--cas2_I_II_III
433653743	2466	Thermoanaerobacterium thermosaccharolyticum M0795	Firmicutes	III-A	cas10_III--ramp_I_III--csx10--#--csm3_III-A--csm3_III-A--ramp_I_III--#--cas6-I-III--cas8a1_I-A--cas7_I-B--cas5_I-B--cas3_I--#--#--cas4_I-A_I-B_I-C_I-D_II-B--cas1_I-B--cas2_I_II_III
333895862	2283	Thermoanaerobacterium xylanolyticum LX-11	Firmicutes	I-A	cas6_I-A--cas2_I_II_III--cas1_I-B--cas4_I-A_I-B_I-C_I-D_II-B--cas3_I--cas5_I--cas7_I-C--cas8a1_I-A
333895862	2211	Thermoanaerobacterium xylanolyticum LX-11	Firmicutes	I-A	cas2_I_II_III--cas1_I-B--cas4_I-A_I-B_I-C_I-D_II-B--#--cas3_I--cas5_I-B--cas7_I-B--cas8a1_I-A--cas6-I-III--#--ramp_I_III--csm3_III-A--csm3_III-A--#--csx10--ramp_I_III--cas10_III--csx1_III-U
333895862	2211	Thermoanaerobacterium xylanolyticum LX-11	Firmicutes	III-A	cas2_I_II_III--cas1_I-B--cas4_I-A_I-B_I-C_I-D_II-B--#--cas3_I--cas5_I-B--cas7_I-B--cas8a1_I-A--cas6-I-III--#--ramp_I_III--csm3_III-A--csm3_III-A--#--csx10--ramp_I_III--cas10_III--csx1_III-U
430748349	2916	Thermobacillus composti KWC4	Firmicutes	?-?	csx1_III-U--#--csx10--ramp_I_III
430748349	3031	Thermobacillus composti KWC4	Firmicutes	I-C	cas3_I--cas5_I-C--cas8c_I-C--cas7_I-C
430748349	2926	Thermobacillus composti KWC4	Firmicutes	I-B	cas2_I_II_III--cas1_I-B--cas4_I-A_I-B_I-C_I-D_II-B--cas3_I--cas5_I-B--cas7_I-B--#--cas6-I-III
332294861	794	Thermodesulfobium narugense DSM 14796	Firmicutes	I-A	cas6-I-III--cas8a1_I-A--cas7_I-B--cas5_I-B--cas3_I--cas4_I-A_I-B_I-C_I-D_II-B--cas1_I-B--cas2_I_II_III--#--#--#--ramp_I_III--ramp_I_III
332294861	1680	Thermodesulfobium narugense DSM 14796	Firmicutes	III-A	cas2_I_II_III--cas1_I-II-III--#--csm5_III-A--csm4_III-A--csm3_III-A--#--cas10_III--csx1_III-U--csx1_III-U--cas6_III
302388599	65	Thermosediminibacter oceani DSM 16646	Firmicutes	I-B	cas6-I-III--cas7_I-B--cas5_I-B--cas3_I--cas4_I-A_I-B_I-C_I-D_II-B--cas1_I-B--cas2_I_II_III--#--#--cas6-I-III
302388599	502	Thermosediminibacter oceani DSM 16646	Firmicutes	III-A	cas10_III--csm2_III-A--csm3_III-A--csm4_III-A--csm5_III-A--#--csx1_III-U--csx3_III-U
269797069	1800	Veillonella parvula DSM 2008	Firmicutes	?-?	cas2_I_II_III--cas1_I-II-III--#--#--#--#--ramp_I_III
269797069	1788	Veillonella parvula DSM 2008	Firmicutes	III-A	cas10_III--csm2_III-A--csm3_III-A--csm4_III-A--csm5_III-A
507380240	163	Fusobacterium nucleatum subsp. animalis 4_8	Fusobacteria	I-B	cas2_I_II_III--cas1_I-B--cas4_I-A_I-B_I-C_I-D_II-B--cas3_I--cas5_I-B--#--#--#--cas6-I-III
19703352	1680	Fusobacterium nucleatum subsp. nucleatum ATCC 25586	Fusobacteria	I-A	cas2_I_II_III--cas1_I-B--cas4_I-A_I-B_I-C_I-D_II-B--cas3_I--cas5_I-B--cas7_I--cas8a1_I-A--cas6-I-III
534508017	837	Fusobacterium nucleatum subsp. vincentii 3_1_36A2	Fusobacteria	II-A	csn1--cas1_II--cas2_I_II_III--csn2
310779695	687	Ilyobacter polytropus DSM 2926	Fusobacteria	II-?	cas2_I_II_III--cas1_II--csn1
257124814	1046	Leptotrichia buccalis C-1013-b	Fusobacteria	?-?	cas4_I-A_I-B_I-C_I-D_II-B--cas2_I_II_III--cas1_I-II-III--#--#--csx1_III-U
257124814	764	Leptotrichia buccalis C-1013-b	Fusobacteria	I-A	cas2_I_II_III--cas1_I-B--cas4_I-A_I-B_I-C_I-D_II-B--cas3_I--cas5_I-B--cas7_I-C--cas8a1_I-A--cas6-I-III
257124814	1032	Leptotrichia buccalis C-1013-b	Fusobacteria	III-?	cas10_III--csx10--#--csm3_III-A--csm3_III-A
269122800	1024	Streptobacillus moniliformis DSM 12112	Fusobacteria	II-?	cas2_I_II_III--cas1_II--csn1
218665024	995	Acidithiobacillus ferrooxidans ATCC 23270	Gammaproteobacteria	U-?	csf3_U--csf2_U--csf1_U--csf4_U
213155370	2820	Acinetobacter baumannii AB0057	Gammaproteobacteria	I-F	cas1_I-F--cas3_cas2_I-F--csy1_I-F--csy2_I-F--csy3_I-F--cas6_I-F
215481761	947	Acinetobacter baumannii AB307-0294	Gammaproteobacteria	I-F	cas1_I-F--cas3_cas2_I-F--csy1_I-F--csy2_I-F--csy3_I-F--cas6_I-F
169794206	943	Acinetobacter baumannii AYE	Gammaproteobacteria	I-F	cas1_I-F--cas3_cas2_I-F--csy1_I-F--csy2_I-F--csy3_I-F--cas6_I-F
50083297	2259	Acinetobacter sp. ADP1	Gammaproteobacteria	I-F	cas1_I-F--#--csy3_I-F--csy2_I-F--#--#--cas3_cas2_I-F
165975457	212	Actinobacillus pleuropneumoniae serovar 3 str. JL03	Gammaproteobacteria	I-F	cas3_cas2_I-F--cas1_I-F--cas6_I-F--csy3_I-F--csy2_I-F--csy1_I-F
126207488	213	Actinobacillus pleuropneumoniae serovar 5b str. L20	Gammaproteobacteria	I-F	cas3_cas2_I-F--cas1_I-F--cas6_I-F--csy3_I-F--csy2_I-F--csy1_I-F
190149269	215	Actinobacillus pleuropneumoniae serovar 7 str. AP76	Gammaproteobacteria	I-F	cas3_cas2_I-F--cas1_I-F--cas6_I-F--csy3_I-F--csy2_I-F--csy1_I-F
152977688	372	Actinobacillus succinogenes 130Z	Gammaproteobacteria	II-?	cas2_I_II_III--cas1_II--csn1
152977688	1262	Actinobacillus succinogenes 130Z	Gammaproteobacteria	I-C	cas2_I_II_III--cas1_I-C--#--#--#--cas4_I-A_I-B_I-C_I-D_II-B--cas7_I-C--cas8c_I-C--cas5_I-C--cas3_I
407691594	497	Actinobacillus suis H91-0380	Gammaproteobacteria	II-?	cas2_I_II_III--cas1_II--csn1
365966241	1371	Aggregatibacter actinomycetemcomitans ANH9381	Gammaproteobacteria	I-C	cas2_I_II_III--cas1_I-C--cas4_I-A_I-B_I-C_I-D_II-B--cas7_I-C--cas3''_I
387119833	1953	Aggregatibacter actinomycetemcomitans D7S-1	Gammaproteobacteria	I-C	cas4_I-A_I-B_I-C_I-D_II-B--cas7_I-C--cas8c_I-C--cas5_I-C
387119833	171	Aggregatibacter actinomycetemcomitans D7S-1	Gammaproteobacteria	I-C	cas2_I_II_III--cas1_I-C--#--cas4_I-A_I-B_I-C_I-D_II-B--cas7_I-C--cas8c_I-C--cas5_I-C--cas3''_I
387119833	494	Aggregatibacter actinomycetemcomitans D7S-1	Gammaproteobacteria	I-F	cas1_I-F--cas3_cas2_I-F--cas6_I-F--csy3_I-F--csy2_I-F--csy1_I-F
251791816	308	Aggregatibacter aphrophilus NJ8700	Gammaproteobacteria	I-C	cas2_I_II_III--cas1_I-C--#--cas4_I-A_I-B_I-C_I-D_II-B--cas7_I-C--cas8c_I-C--cas5_I-C--#--cas3_I
407693844	3517	Alcanivorax dieselolei B5	Gammaproteobacteria	I-F	cas1_I-F--cas3_cas2_I-F--csy1_I-F--csy2_I-F--csy3_I-F--cas6_I-F
114319166	943	Alkalilimnicola ehrlichii MLHE-1	Gammaproteobacteria	I-E	cas2_I-E--cas1_I-E--cas5_I-E--cas7_I-E--cse2_I-E--cse1_I-E--cas3_I
288947674	1	Allochromatium vinosum DSM 180	Gammaproteobacteria	III-B	cmr6_III-B--cmr5_III-B--cmr4_III-B--cmr3_III-B--cas10_III--#--csm6_III-A
288939764	623	Allochromatium vinosum DSM 180	Gammaproteobacteria	I-E	cas2_I-E--cas1_I-E--#--cas6_I-E--cas5_I-E--cas7_I-E--cse2_I-E--#--cse1_I-E--#--cas3_I
288947674	13	Allochromatium vinosum DSM 180	Gammaproteobacteria	III-U	cas1_I-II-III--cas2_I_II_III--#--#--csx16_III-U--#--csx1_III-U
543891911	2818	Alteromonas macleodii str. 'Deep ecotype'	Gammaproteobacteria	I-E	cas2_I-E--cas1_I-E--#--cas6_I-E--cas5_I-E--cas7_I-E--cse2_I-E--cse1_I-E--cas3_I
482892482	1660	Azotobacter vinelandii CA	Gammaproteobacteria	I-E	cas3_I--cse1_I-E--cse2_I-E--cas7_I-E--cas5_I-E--cas6_I-E
482892482	3050	Azotobacter vinelandii CA	Gammaproteobacteria	I-C	cas2_I_II_III--cas1_I-C--cas4_I-A_I-B_I-C_I-D_II-B--cas7_I-C--cas8c_I-C--cas5_I-C--cas3_I
482897536	1661	Azotobacter vinelandii CA6	Gammaproteobacteria	I-E	cas3_I--cse1_I-E--cse2_I-E--cas7_I-E--cas5_I-E--cas6_I-E
482897536	3051	Azotobacter vinelandii CA6	Gammaproteobacteria	I-C	cas2_I_II_III--cas1_I-C--cas4_I-A_I-B_I-C_I-D_II-B--cas7_I-C--cas8c_I-C--cas5_I-C--cas3_I
226942170	1661	Azotobacter vinelandii DJ	Gammaproteobacteria	I-E	cas3_I--cse1_I-E--cse2_I-E--cas7_I-E--cas5_I-E--cas6_I-E
226942170	3051	Azotobacter vinelandii DJ	Gammaproteobacteria	I-C	cas2_I_II_III--cas1_I-C--cas4_I-A_I-B_I-C_I-D_II-B--cas7_I-C--cas8c_I-C--cas5_I-C--cas3_I
470165991	774	Bibersteinia trehalosi USDA-ARS-USMARC-192	Gammaproteobacteria	II-?	cas2_I_II_III--cas1_II--csn1
470165991	1398	Bibersteinia trehalosi USDA-ARS-USMARC-192	Gammaproteobacteria	I-C	cas2_I_II_III--cas1_I-C--cas4_I-A_I-B_I-C_I-D_II-B--cas7_I-C--cas8c_I-C--cas5_I-C--cas3_I
192358779	2388	Cellvibrio japonicus Ueda107	Gammaproteobacteria	I-C	cas2_I_II_III--cas1_I-C--cas4_I-A_I-B_I-C_I-D_II-B--cas7_I-C--cas8c_I-C--cas5_I-C--cas3''_I
92112136	223	Chromohalobacter salexigens DSM 3043	Gammaproteobacteria	I-E	cas2_I-E--cas1_I-E--cas6_I-E--cas5_I-E--cas7_I-E--cse2_I-E--cse1_I-E--#--#--cas3_I
283783779	2902	Citrobacter rodentium ICC168	Gammaproteobacteria	I-E	cas2_I-E--cas1_I-E--cas6_I-E--cas5_I-E--cas7_I-E--cse2_I-E--cse1_I-E--cas3_I
212211668	935	Coxiella burnetii CbuG_Q212	Gammaproteobacteria	I-F	cas3_cas2_I-F--csy1_I-F
212211668	1639	Coxiella burnetii CbuG_Q212	Gammaproteobacteria	I-F	cas1_I-F--csy2_I-F--csy3_I-F--cas6_I-F
212217688	1666	Coxiella burnetii CbuK_Q154	Gammaproteobacteria	I-F	cas6_I-F--csy3_I-F--csy2_I-F--csy1_I-F
154705721	1756	Coxiella burnetii Dugway 5J108-111	Gammaproteobacteria	I-F	cas1_I-F--csy1_I-F--csy2_I-F--csy3_I-F--cas6_I-F
154705721	998	Coxiella burnetii Dugway 5J108-111	Gammaproteobacteria	I-F	cas1_I-F--csy1_I-F--csy2_I-F--csy3_I-F--cas6_I-F
161829703	227	Coxiella burnetii RSA 331	Gammaproteobacteria	I-F	cas6_I-F--csy3_I-F
77358712	145	Coxiella burnetii RSA 493	Gammaproteobacteria	I-F	cas3_cas2_I-F--csy3_I-F--cas6_I-F
156932229	2737	Cronobacter sakazakii ATCC BAA-894	Gammaproteobacteria	I-E	cas2_I-E--cas1_I-E--cas6_I-E--cas5_I-E--cas7_I-E--cse2_I-E--cse1_I-E--cas3_I
565643472	3000	Cronobacter sakazakii CMCC 45402	Gammaproteobacteria	I-E	cas2_I-E--cas1_I-E--cas6_I-E--cas5_I-E--cas7_I-E--cse2_I-E--cse1_I-E--#--cas3_I
389839000	2917	Cronobacter sakazakii ES15	Gammaproteobacteria	I-E	cas2_I-E--cas1_I-E--cas6_I-E--cas5_I-E--cas7_I-E--cse2_I-E--cse1_I-E--cas3_I
449306535	2672	Cronobacter sakazakii SP291	Gammaproteobacteria	I-E	cas2_I-E--cas1_I-E--cas6_I-E--cas5_I-E--cas7_I-E--cse2_I-E--cse1_I-E
325295716	1043	Cronobacter turicensis z3032	Gammaproteobacteria	I-E	cas2_I-E--cas1_I-E--cas6_I-E--cas5_I-E--cas7_I-E--cse2_I-E--cse1_I-E--cas3_I
529063540	2121	Cycloclasticus zancles 7-ME	Gammaproteobacteria	I-E	cas2_I-E--cas1_I-E--cas6_I-E--cas5_I-E--cas7_I-E--cse2_I-E--cse1_I-E--cas3_I
146328629	156	Dichelobacter nodosus VCS1703A	Gammaproteobacteria	I-F	cas6_I-F--csy3_I-F--csy2_I-F--csy1_I-F
307128764	1599	Dickeya dadantii 3937	Gammaproteobacteria	I-C	cas2_I_II_III--cas1_I-C--cas4_I-A_I-B_I-C_I-D_II-B--cas7_I-C--cas8c_I-C--cas5_I-C--cas3''_I
307128764	3718	Dickeya dadantii 3937	Gammaproteobacteria	I-F	cas1_I-F--cas3_cas2_I-F--csy1_I-F--csy2_I-F--csy3_I-F--cas6_I-F
271498578	346	Dickeya dadantii Ech586	Gammaproteobacteria	I-E	cas2_I-E--cas1_I-E--cas6_I-E--cas5_I-E--cas7_I-E--cse2_I-E--cse1_I-E--#--cas3_I
271498578	3168	Dickeya dadantii Ech586	Gammaproteobacteria	III-A	cas10_III--csm2_III-A--csm3_III-A
271498578	3374	Dickeya dadantii Ech586	Gammaproteobacteria	I-F	cas1_I-F--cas3_cas2_I-F--csy1_I-F--csy2_I-F--csy3_I-F--cas6_I-F
242237460	3523	Dickeya dadantii Ech703	Gammaproteobacteria	I-E	cas2_I-E--cas1_I-E--cas6_I-E--cas5_I-E--cas7_I-E--cse2_I-E--cse1_I-E--cas3_I
242237460	721	Dickeya dadantii Ech703	Gammaproteobacteria	I-F	cas1_I-F--cas3_cas2_I-F--csy1_I-F--csy2_I-F--csy3_I-F--cas6_I-F
251787652	890	Dickeya zeae Ech1591	Gammaproteobacteria	I-E	cas2_I-E--cas1_I-E--cas5_I-E--cas7_I-E--cas6_I-E--cse2_I-E--cse1_I-E--cas3_I
251787652	683	Dickeya zeae Ech1591	Gammaproteobacteria	I-F	cas1_I-F--cas3_cas2_I-F--csy1_I-F--csy2_I-F--csy3_I-F--cas6_I-F
470461182	2383	Edwardsiella piscicida C07-087	Gammaproteobacteria	I-?	cas3_I--cse1_I-E
146309667	1392	Enterobacter sp. 638	Gammaproteobacteria	I-F	cas1_I-F--cas3_cas2_I-F--csy1_I-F--csy2_I-F--csy3_I-F--cas6_I-F
292897734	749	Erwinia amylovora ATCC 49946	Gammaproteobacteria	I-E	cas2_I-E--cas1_I-E--cas6_I-E--cas5_I-E--cas7_I-E--cse2_I-E--cse1_I-E--cas3_I
292486492	2787	Erwinia amylovora CFBP1430	Gammaproteobacteria	I-E	cas2_I-E--cas1_I-E--cas6_I-E--cas5_I-E--cas7_I-E--cse2_I-E--cse1_I-E--cas3_I
387869382	850	Erwinia pyrifoliae DSM 12163	Gammaproteobacteria	I-E	cas2_I-E--cas1_I-E--cas6_I-E--cas5_I-E--cas7_I-E--cse2_I-E--cse1_I-E--cas3_I
387869382	870	Erwinia pyrifoliae DSM 12163	Gammaproteobacteria	I-F	cas1_I-F--cas3_cas2_I-F--#--#--#--csy1_I-F--csy2_I-F--csy3_I-F--cas6_I-F
259906682	798	Erwinia pyrifoliae Ep1/96	Gammaproteobacteria	I-E	cas2_I-E--cas1_I-E--cas6_I-E--cas5_I-E--cas7_I-E--cse2_I-E--cse1_I-E--cas3_I
259906682	816	Erwinia pyrifoliae Ep1/96	Gammaproteobacteria	I-F	cas1_I-F--cas3_cas2_I-F--#--#--csy1_I-F--csy2_I-F--csy3_I-F--cas6_I-F
385785459	283	Erwinia sp. Ejp617	Gammaproteobacteria	I-E	cas2_I-E--cas1_I-E--cas6_I-E--cas5_I-E--cas7_I-E--cse2_I-E--cse1_I-E--cas3_I
188532165	820	Erwinia tasmaniensis Et1/99	Gammaproteobacteria	I-F	cas1_I-F--cas3_cas2_I-F--#--#--csy1_I-F--csy2_I-F--csy3_I-F--cas6_I-F
387605479	2911	Escherichia coli 042	Gammaproteobacteria	I-E	cas2_I-E--cas1_I-E--cas6_I-E--cas5_I-E--cas7_I-E--cse2_I-E--cse1_I-E--cas3_I
218693476	2869	Escherichia coli 55989	Gammaproteobacteria	I-E	cas2_I-E--cas1_I-E--cas6_I-E--cas5_I-E--cas7_I-E--cse2_I-E--cse1_I-E--cas3_I
117622295	757	Escherichia coli APEC O1	Gammaproteobacteria	I-F	cas1_I-F--cas3_cas2_I-F--csy1_I-F--csy2_I-F--csy3_I-F--cas6_I-F
443615330	3452	Escherichia coli APEC O78	Gammaproteobacteria	I-E	cas2_I-E--cas1_I-E--cas6_I-E--cas5_I-E--cas7_I-E--cse2_I-E--cse1_I-E--cas3_I--cas3''_I
170018061	932	Escherichia coli ATCC 8739	Gammaproteobacteria	I-E	cas2_I-E--cas1_I-E--cas6_I-E--cas5_I-E--cas7_I-E--cse2_I-E--cse1_I-E--cas3_I
238899406	2480	Escherichia coli BW2952	Gammaproteobacteria	I-E	cas2_I-E--cas1_I-E--cas6_I-E--cas5_I-E--cas7_I-E--cse2_I-E--cse1_I-E--cas3_I
387619774	2663	Escherichia coli DH1	Gammaproteobacteria	I-E	cas2_I-E--cas1_I-E--cas6_I-E--cas5_I-E--cas7_I-E--cse2_I-E--cse1_I-E--cas3_I
386593590	909	Escherichia coli DH1	Gammaproteobacteria	I-E	cas2_I-E--cas1_I-E--cas6_I-E--cas5_I-E--cas7_I-E--cse2_I-E--cse1_I-E--cas3_I
157154711	2906	Escherichia coli E24377A	Gammaproteobacteria	I-E	cas1_I-E--cas6_I-E--cas5_I-E--cas7_I-E--cse2_I-E--cse1_I-E--cas3_I
218687878	787	Escherichia coli ED1a	Gammaproteobacteria	I-F	cas1_I-F--cas3_cas2_I-F--csy1_I-F--csy2_I-F--csy3_I-F--cas6_I-F
387610477	2898	Escherichia coli ETEC H10407	Gammaproteobacteria	I-E	cas2_I-E--cas1_I-E--cas6_I-E--cas5_I-E--cas7_I-E--cse2_I-E--cse1_I-E
157159467	2729	Escherichia coli HS	Gammaproteobacteria	I-E	cas1_I-E--cas6_I-E--cas5_I-E--cas7_I-E--cse2_I-E--cse1_I-E--#--cas3_I
218552585	2710	Escherichia coli IAI1	Gammaproteobacteria	I-E	cas2_I-E--cas1_I-E--cas6_I-E--cas5_I-E--cas7_I-E--cse2_I-E--cse1_I-E--cas3_I
386597751	865	Escherichia coli IHE3034	Gammaproteobacteria	I-F	cas1_I-F--cas3_cas2_I-F--csy1_I-F--csy3_I-F--cas6_I-F
386698504	1822	Escherichia coli KO11FL	Gammaproteobacteria	I-E	cas2_I-E--cas1_I-E--cas6_I-E--cas5_I-E--cas7_I-E--cse2_I-E--cse1_I-E--cas3_I
378710836	978	Escherichia coli KO11FL	Gammaproteobacteria	I-E	cas2_I-E--cas1_I-E--cas6_I-E--cas5_I-E--cas7_I-E--cse2_I-E--cse1_I-E--cas3_I
222154829	787	Escherichia coli LF82	Gammaproteobacteria	I-F	cas1_I-F--cas3_cas2_I-F--csy1_I-F--csy2_I-F--csy3_I-F--cas6_I-F
544388862	2716	Escherichia coli LY180	Gammaproteobacteria	I-E	cas2_I-E--cas1_I-E--cas6_I-E--cas5_I-E--cas7_I-E--cse2_I-E--cse1_I-E--cas3_I
260842239	3158	Escherichia coli O103:H2 str. 12009	Gammaproteobacteria	I-E	cas2_I-E--cas1_I-E--cas6_I-E--cas5_I-E--cse2_I-E--cse1_I-E--cas3_I
410480139	1135	Escherichia coli O104:H4 str. 2009EL-2050	Gammaproteobacteria	I-E	cas2_I-E--cas1_I-E--cas6_I-E--cas5_I-E--cas7_I-E--cse2_I-E--cse1_I-E--cas3_I
407466711	1120	Escherichia coli O104:H4 str. 2009EL-2071	Gammaproteobacteria	I-E	cas2_I-E--cas1_I-E--cas6_I-E--cas5_I-E--cas7_I-E--cse2_I-E--cse1_I-E--cas3_I
407479587	1121	Escherichia coli O104:H4 str. 2011C-3493	Gammaproteobacteria	I-E	cas2_I-E--cas1_I-E--cas6_I-E--cas5_I-E--cas7_I-E--cse2_I-E--cse1_I-E--cas3_I
260866153	3276	Escherichia coli O111:H- str. 11128	Gammaproteobacteria	I-E	cas2_I-E--cas1_I-E--cas6_I-E--cas5_I-E--cas7_I-E--cse2_I-E--cse1_I-E--cas3_I
209395693	3610	Escherichia coli O157:H7 str. EC4115	Gammaproteobacteria	I-E	cas2_I-E--cas1_I-E--cas6_I-E--cas5_I-E--cas7_I-E--cse2_I-E--cse1_I-E--cas3_I
16445223	3582	Escherichia coli O157:H7 str. EDL933	Gammaproteobacteria	I-E	cas2_I-E--cas1_I-E--cas6_I-E--cas5_I-E--cas7_I-E--cse2_I-E--cse1_I-E--cas3_I
15829254	3467	Escherichia coli O157:H7 str. Sakai	Gammaproteobacteria	I-E	cas2_I-E--cas1_I-E--cas6_I-E--cas5_I-E--cas7_I-E--cse2_I-E--cse1_I-E--cas3_I
254791136	3552	Escherichia coli O157:H7 str. TW14359	Gammaproteobacteria	I-E	cas2_I-E--cas1_I-E--cas6_I-E--cas5_I-E--cas7_I-E--cse2_I-E--cse1_I-E--cas3_I
260853213	3648	Escherichia coli O26:H11 str. 11368	Gammaproteobacteria	I-E	cas2_I-E--cas1_I-E--cas6_I-E--cas5_I-E--cas7_I-E--cse2_I-E--cse1_I-E
291280824	3253	Escherichia coli O55:H7 str. CB9615	Gammaproteobacteria	I-E	cas2_I-E--cas1_I-E--cas6_I-E--cas5_I-E--cas7_I-E--cse2_I-E--cse1_I-E--cas3_I
387504934	3172	Escherichia coli O55:H7 str. RM12579	Gammaproteobacteria	I-E	cas2_I-E--cas1_I-E--cas6_I-E--cas5_I-E--cas7_I-E--cse2_I-E--cse1_I-E--cas3_I
387615344	796	Escherichia coli O83:H1 str. NRG 857C	Gammaproteobacteria	I-F	cas1_I-F--cas3_cas2_I-F--csy1_I-F--csy2_I-F--csy3_I-F--cas6_I-F
544574430	851	Escherichia coli PMV-1	Gammaproteobacteria	I-F	cas1_I-F--cas3_cas2_I-F--csy1_I-F--csy2_I-F--csy2_I-F--csy3_I-F--cas6_I-F
218556939	847	Escherichia coli S88	Gammaproteobacteria	I-F	cas1_I-F--cas3_cas2_I-F--csy1_I-F--csy3_I-F--cas6_I-F
209917191	3004	Escherichia coli SE11	Gammaproteobacteria	I-E	cas2_I-E--cas1_I-E--cas6_I-E--cas5_I-E--cas7_I-E--cse2_I-E--cse1_I-E--cas3_I
170679574	2788	Escherichia coli SMS-3-5	Gammaproteobacteria	I-E	cas2_I-E--cas1_I-E--cas6_I-E--cas5_I-E--cas7_I-E--cse2_I-E--cse1_I-E--cas3_I
170079663	2662	Escherichia coli str. K-12 substr. DH10B	Gammaproteobacteria	I-E	cas2_I-E--cas1_I-E--cas6_I-E--cas5_I-E--cas7_I-E--cse2_I-E--cse1_I-E--cas3_I
471332236	2134	Escherichia coli str. K-12 substr. MDS42	Gammaproteobacteria	I-E	cas2_I-E--cas1_I-E--cas6_I-E--cas5_I-E--cas7_I-E--cse2_I-E--cse1_I-E--cas3_I
556503834	2596	Escherichia coli str. K-12 substr. MG1655	Gammaproteobacteria	I-E	cas2_I-E--cas1_I-E--cas6_I-E--cas5_I-E--cas7_I-E--cse2_I-E--cse1_I-E--cas3_I
388476123	2646	Escherichia coli str. K-12 substr. W3110	Gammaproteobacteria	I-E	cas2_I-E--cas1_I-E--cas6_I-E--cas5_I-E--cas7_I-E--cse2_I-E--cse1_I-E--cas3_I
386602643	2560	Escherichia coli UM146	Gammaproteobacteria	I-F	cas1_I-F--cas3_cas2_I-F--csy1_I-F--csy3_I-F--cas6_I-F
218703261	2982	Escherichia coli UMN026	Gammaproteobacteria	I-E	cas2_I-E--cas6_I-E--cas5_I-E--cas7_I-E--cse2_I-E--cse1_I-E--cas3_I
386612163	3309	Escherichia coli UMNK88	Gammaproteobacteria	I-E	cas2_I-E--cas1_I-E--cas6_I-E--cas5_I-E--cas7_I-E--cse2_I-E--cse1_I-E--#--cas3_I
91209055	859	Escherichia coli UTI89	Gammaproteobacteria	I-F	cas1_I-F--cas3_cas2_I-F--csy1_I-F--csy2_I-F--csy2_I-F--csy3_I-F--cas6_I-F
386707734	2872	Escherichia coli W	Gammaproteobacteria	I-E	cas2_I-E--cas1_I-E--cas6_I-E--cas5_I-E--cas7_I-E--cse2_I-E--cse1_I-E--cas3_I
386607309	2805	Escherichia coli W	Gammaproteobacteria	I-E	cas2_I-E--cas1_I-E--cas6_I-E--cas5_I-E--cas7_I-E--cse2_I-E--cse1_I-E--cas3_I
387880559	3370	Escherichia coli Xuzhou21	Gammaproteobacteria	I-E	cas2_I-E--cas1_I-E--cas6_I-E--cas5_I-E--cas7_I-E--cse2_I-E--cse1_I-E--cas3_I
218547440	279	Escherichia fergusonii ATCC 35469	Gammaproteobacteria	I-E	cas2_I-E--cas1_I-E--cas6_I-E--cas5_I-E--cas7_I-E--cse2_I-E--cse1_I-E--cas3_I
385791932	762	Francisella cf. novicida Fx1	Gammaproteobacteria	?-?	cas4_I-A_I-B_I-C_I-D_II-B--csx12
385791932	1428	Francisella cf. novicida Fx1	Gammaproteobacteria	?-?	cas2_I_II_III--cas1_I-II-III--cas4_I-A_I-B_I-C_I-D_II-B
387823583	1117	Francisella cf. tularensis subsp. novicida 3523	Gammaproteobacteria	II-?	cas4_I-A_I-B_I-C_I-D_II-B--#--cas1_I-II-III--#--csx12
167626225	1654	Francisella philomiragia subsp. philomiragia ATCC 25017	Gammaproteobacteria	?-?	cas2_I_II_III--cas1_I-II-III--cas4_I-A_I-B_I-C_I-D_II-B
89255449	1180	Francisella tularensis subsp. holarctica LVS	Gammaproteobacteria	?-?	cas4_I-A_I-B_I-C_I-D_II-B--#--csx12--csx12
118496615	737	Francisella tularensis subsp. novicida U112	Gammaproteobacteria	II-?	cas4_I-A_I-B_I-C_I-D_II-B--#--cas1_I-II-III--csx12
118496615	1353	Francisella tularensis subsp. novicida U112	Gammaproteobacteria	?-?	cas1_I-II-III--cas2_I_II_III
110669657	526	Francisella tularensis subsp. tularensis FSC198	Gammaproteobacteria	?-?	cas4_I-A_I-B_I-C_I-D_II-B--csx12
385793751	593	Francisella tularensis subsp. tularensis NE061598	Gammaproteobacteria	?-?	cas4_I-A_I-B_I-C_I-D_II-B--#--csx12
255961454	508	Francisella tularensis subsp. tularensis SCHU S4	Gammaproteobacteria	?-?	cas4_I-A_I-B_I-C_I-D_II-B--csx12
379725073	495	Francisella tularensis subsp. tularensis TI0902	Gammaproteobacteria	?-?	cas4_I-A_I-B_I-C_I-D_II-B--csx12
379716390	574	Francisella tularensis subsp. tularensis TIGB03	Gammaproteobacteria	?-?	cas4_I-A_I-B_I-C_I-D_II-B--csx12
134301169	1148	Francisella tularensis subsp. tularensis WY96-3418	Gammaproteobacteria	?-?	cas4_I-A_I-B_I-C_I-D_II-B--#--csx12
332288085	2307	Gallibacterium anatis UMN179	Gammaproteobacteria	I-F	cas3_cas2_I-F--cas6_I-F--csy3_I-F--csy2_I-F--csy1_I-F
332288085	2255	Gallibacterium anatis UMN179	Gammaproteobacteria	III-A	cas10_III--csm2_III-A--csm3_III-A
332288085	2263	Gallibacterium anatis UMN179	Gammaproteobacteria	III-U	cas1_I-II-III--cas2_I_II_III--csx1_III-U--#--csx16_III-U
304309652	750	gamma proteobacterium HdN1	Gammaproteobacteria	I-E	cas2_I-E--cas1_I-E--#--cas6_I-E--cas5_I-E--cas7_I-E--cse2_I-E--cse1_I-E--cas3_I
304309652	3376	gamma proteobacterium HdN1	Gammaproteobacteria	II-?	cas1_II--csn1
345428590	1832	Haemophilus parainfluenzae T3T1	Gammaproteobacteria	II-?	cas2_I_II_III--cas1_II--csn1
83642913	2665	Hahella chejuensis KCTC 2396	Gammaproteobacteria	I-C	cas2_I_II_III--cas1_I-C--cas4_I-A_I-B_I-C_I-D_II-B--cas7_I-C--cas8c_I-C--cas5_I-C--cas3''_I
307543589	103	Halomonas elongata DSM 2581	Gammaproteobacteria	I-F	cas1_I-F--cas3_cas2_I-F--csy1_I-F--csy2_I-F--csy3_I-F
121996810	609	Halorhodospira halophila SL1	Gammaproteobacteria	III-B	cas1_I-II-III--cas2_I_II_III--#--#--#--csx16_III-U--csx1_III-U--#--cas10_III--cmr3_III-B--cmr4_III-B--cmr5_III-B--cmr6_III-B--#--#--csx16_III-U
261854630	798	Halothiobacillus neapolitanus c2	Gammaproteobacteria	I-C	cas2_I_II_III--cas1_I-C--#--#--cas4_I-A_I-B_I-C_I-D_II-B--cas7_I-C--cas8c_I-C--cas5_I-C--cas3''_I
397655102	4548	Klebsiella oxytoca E718	Gammaproteobacteria	I-E	cas2_I-E--cas1_I-E--cas6_I-E--cas5_I-E--cas7_I-E--cse2_I-E--cse1_I-E--cas3_I
375256816	3144	Klebsiella oxytoca KCTC 1686	Gammaproteobacteria	I-F	cas1_I-F--cas3_cas2_I-F--csy1_I-F--csy2_I-F--csy3_I-F--cas6_I-F
529985600	4105	Klebsiella pneumoniae	Gammaproteobacteria	I-E	cas2_I-E--cas1_I-E--cas6_I-E--cas5_I-E--cas7_I-E--cse2_I-E--cse1_I-E--cas3_I
402778297	2116	Klebsiella pneumoniae subsp. pneumoniae 1084	Gammaproteobacteria	I-E	cas2_I-E--cas1_I-E--cas5_I-E--cas7_I-E--cas6_I-E--cse2_I-E--cse1_I-E--cas3_I
238892256	2868	Klebsiella pneumoniae subsp. pneumoniae NTUH-K2044	Gammaproteobacteria	I-E	cas2_I-E--cas1_I-E--cas5_I-E--cas7_I-E--cas6_I-E--cse2_I-E--cse1_I-E--cas3_I
288932888	934	Klebsiella variicola At-22	Gammaproteobacteria	I-E	cas2_I-E--cas1_I-E--cas6_I-E--cas5_I-E--cas7_I-E--cse2_I-E--cse1_I-E--cas3_I
296105497	1066	Legionella pneumophila 2300/99 Alcoy	Gammaproteobacteria	I-F	cas1_I-F--cas3_cas2_I-F--#--#--cas6_I-F
54292964	2783	Legionella pneumophila str. Lens	Gammaproteobacteria	I-F	cas1_I-F--cas3_cas2_I-F--csy1_I-F--csy2_I-F--csy3_I-F--cas6_I-F
54292907	46	Legionella pneumophila str. Lens	Gammaproteobacteria	I-F	cas1_I-F--cas3_cas2_I-F--csy1_I-F--csy2_I-F--csy3_I-F--cas6_I-F
54295983	155	Legionella pneumophila str. Paris	Gammaproteobacteria	II-?	cas4_I-A_I-B_I-C_I-D_II-B--#--cas1_I-II-III--csx12
525701099	498	Mannheimia haemolytica D153	Gammaproteobacteria	I-C	cas2_I_II_III--cas1_I-C--#--cas4_I-A_I-B_I-C_I-D_II-B--cas7_I-C--cas8c_I-C--cas5_I-C
525655613	397	Mannheimia haemolytica D171	Gammaproteobacteria	I-C	cas2_I_II_III--cas1_I-C--#--#--cas4_I-A_I-B_I-C_I-D_II-B--cas7_I-C--cas8c_I-C--cas5_I-C--#--#--cas3''_I
525662379	554	Mannheimia haemolytica D174	Gammaproteobacteria	I-C	cas2_I_II_III--cas1_I-C--#--cas4_I-A_I-B_I-C_I-D_II-B--cas7_I-C--cas8c_I-C--cas5_I-C
482884694	1583	Mannheimia haemolytica M42548	Gammaproteobacteria	I-C	cas2_I_II_III--cas1_I-C--#--cas4_I-A_I-B_I-C_I-D_II-B--cas7_I-C--cas8c_I-C--cas5_I-C
472332507	1370	Mannheimia haemolytica USDA-ARS-USMARC-183	Gammaproteobacteria	I-C	cas2_I_II_III--cas1_I-C--#--cas4_I-A_I-B_I-C_I-D_II-B--cas7_I-C--cas8c_I-C--cas5_I-C
472335239	1521	Mannheimia haemolytica USDA-ARS-USMARC-185	Gammaproteobacteria	I-C	cas2_I_II_III--cas1_I-C--#--cas4_I-A_I-B_I-C_I-D_II-B--cas7_I-C--cas8c_I-C--cas5_I-C
526467231	1062	Mannheimia haemolytica USMARC_2286	Gammaproteobacteria	I-C	cas2_I_II_III--cas1_I-C--#--cas4_I-A_I-B_I-C_I-D_II-B--cas7_I-C--cas8c_I-C--cas5_I-C
52424055	1626	Mannheimia succiniciproducens MBEL55E	Gammaproteobacteria	III-U	cas2_I_II_III--cas1_I-II-III--cas2_I_II_III--#--csx1_III-U--#--csx16_III-U
52424055	975	Mannheimia succiniciproducens MBEL55E	Gammaproteobacteria	I-C	cas2_I_II_III--cas1_I-C--#--#--#--cas4_I-A_I-B_I-C_I-D_II-B--cas7_I-C--cas8c_I-C--cas5_I-C--#--#--cas3''_I
52424055	1640	Mannheimia succiniciproducens MBEL55E	Gammaproteobacteria	III-A	cas10_III--csm2_III-A--csm3_III-A--csm4_III-A
326793322	646	Marinomonas mediterranea MMB-1	Gammaproteobacteria	III-B	cas2_I_II_III--cas1_I-II-III--#--#--cmr6_III-B--cmr5_III-B--cmr4_III-B--cmr3_III-B--cas10_III--cmr1_III-B
326793322	3232	Marinomonas mediterranea MMB-1	Gammaproteobacteria	I-F	cas1_I-F--cas3_cas2_I-F--#--csy1_I-F--csy2_I-F--csy3_I-F--cas6_I-F
152994043	2656	Marinomonas sp. MWYL1	Gammaproteobacteria	III-B	cas6_I-F--#--cmr6_III-B--cmr5_III-B--cmr4_III-B--cmr3_III-B--cas10_III--cmr1_III-B
152994043	3500	Marinomonas sp. MWYL1	Gammaproteobacteria	I-E	cas2_I-E--cas1_I-E--#--cas6_I-E--cas5_I-E--cas7_I-E--cse2_I-E--cse1_I-E--cas3_I
77128441	871	Methylococcus capsulatus str. Bath	Gammaproteobacteria	I-E	cas2_I-E--cas1_I-E--cas6_I-E--cas5_I-E--cas7_I-E--cse2_I-E--cse1_I-E--cas3_I
77128441	622	Methylococcus capsulatus str. Bath	Gammaproteobacteria	I-C	cas2_I_II_III--cas1_I-C--cas4_I-A_I-B_I-C_I-D_II-B--#--cas7_I-C--cas8c_I-C--cas5_I-C--cas3''_I
357403388	3640	Methylomicrobium alcaliphilum 20Z	Gammaproteobacteria	I-E	cas3_I--cse1_I-E--cse2_I-E--#--#--cas7_I-E--cas5_I-E--cas6_I-E
357403388	2122	Methylomicrobium alcaliphilum 20Z	Gammaproteobacteria	I-C	cas2_I_II_III--cas1_I-C--cas4_I-A_I-B_I-C_I-D_II-B--cas7_I-C--cas8c_I-C--cas5_I-C--cas3''_I
357403388	1317	Methylomicrobium alcaliphilum 20Z	Gammaproteobacteria	I-C	cas2_I_II_III--cas1_I-C--cas4_I-A_I-B_I-C_I-D_II-B--cas7_I-C--cas8c_I-C--cas5_I-C--cas3_I
357403388	3631	Methylomicrobium alcaliphilum 20Z	Gammaproteobacteria	I-E	cas1_I-E--cas2_I-E
333981747	2951	Methylomonas methanica MC09	Gammaproteobacteria	I-C	cas2_I_II_III--cas1_I-C--cas4_I-A_I-B_I-C_I-D_II-B--#--cas7_I-C--cas8c_I-C--cas5_I-C--#--cas3''_I
333981747	1361	Methylomonas methanica MC09	Gammaproteobacteria	I-F	cas1_I-F--cas3_cas2_I-F--csy1_I-F--csy2_I-F--csy3_I-F--cas6_I-F
387128982	1014	Methylophaga frappieri	Gammaproteobacteria	I-F	cas1_I-F--cas3_cas2_I-F--csy1_I-F--csy2_I-F--csy3_I-F--cas6_I-F
387125902	2537	Methylophaga nitratireducenticrescens	Gammaproteobacteria	I-F	cas1_I-F--cas3_cas2_I-F--#--#--cas6_I-F
296112228	26	Moraxella catarrhalis RH4	Gammaproteobacteria	I-F	cas1_I-F--cas3_cas2_I-F--csy1_I-F--csy2_I-F--csy3_I-F--cas6_I-F
455737153	2794	Morganella morganii subsp. morganii KT	Gammaproteobacteria	I-F	cas6_I-F--csy3_I-F--#--csy2_I-F--csy1_I-F
292490170	2672	Nitrosococcus halophilus Nc 4	Gammaproteobacteria	III-A	csx1_III-U--cas10_III--csm2_III-A--csm3_III-A--#--csm5_III-A--#--csx1_III-U
292490170	1134	Nitrosococcus halophilus Nc 4	Gammaproteobacteria	I-F	cas3_cas2_I-F--cas1_I-F--#--csy2_I-F--csy3_I-F--cas6_I-F
292490170	2685	Nitrosococcus halophilus Nc 4	Gammaproteobacteria	?-?	cas2_I_II_III--cas1_I-II-III--#--cas2_I_II_III
292490170	1827	Nitrosococcus halophilus Nc 4	Gammaproteobacteria	I-C	cas2_I_II_III--cas1_I-C--cas4_I-A_I-B_I-C_I-D_II-B--cas7_I-C--cas8c_I-C--cas5_I-C--cas3''_I
292490170	2766	Nitrosococcus halophilus Nc 4	Gammaproteobacteria	I-?	cas2_I_II_III--cas1_I-B--#--cas3_I-D
77163561	2643	Nitrosococcus oceani ATCC 19707	Gammaproteobacteria	I-F	cas3_cas2_I-F--cas1_I-F--#--csy2_I-F--csy3_I-F--cas6_I-F
300112745	1312	Nitrosococcus watsonii C-113	Gammaproteobacteria	I-E	cas2_I-E--cas1_I-E--cas6_I-E--cas5_I-E--cas7_I-E--cse2_I-E
300112745	2626	Nitrosococcus watsonii C-113	Gammaproteobacteria	I-F	cas1_I-F--#--csy2_I-F--csy3_I-F--cas6_I-F
378773696	328	Pasteurella multocida 36950	Gammaproteobacteria	I-F	cas3_cas2_I-F--cas1_I-F--cas6_I-F--csy3_I-F--csy2_I-F--csy1_I-F
386833612	964	Pasteurella multocida subsp. multocida str. 3480	Gammaproteobacteria	I-F	cas3_cas2_I-F--cas1_I-F--cas6_I-F--csy3_I-F--csy2_I-F--csy1_I-F
383309625	318	Pasteurella multocida subsp. multocida str. HN06	Gammaproteobacteria	I-F	cas3_cas2_I-F--cas1_I-F--cas6_I-F--csy3_I-F--csy2_I-F--csy1_I-F
15601865	305	Pasteurella multocida subsp. multocida str. Pm70	Gammaproteobacteria	I-F	cas3_cas2_I-F--cas1_I-F--#--#--cas6_I-F--csy3_I-F--csy2_I-F--csy1_I-F
15601865	1123	Pasteurella multocida subsp. multocida str. Pm70	Gammaproteobacteria	II-?	cas2_I_II_III--cas1_II--csn1
50118965	3635	Pectobacterium atrosepticum SCRI1043	Gammaproteobacteria	I-F	cas1_I-F--cas3_cas2_I-F--csy1_I-F--csy2_I-F--csy3_I-F--cas6_I-F
253686409	3213	Pectobacterium carotovorum subsp. carotovorum PC1	Gammaproteobacteria	III-?	cas10_III--#--csm3_III-A
403056439	369	Pectobacterium carotovorum subsp. carotovorum PCC21	Gammaproteobacteria	I-E	cas2_I-E--cas1_I-E--cas6_I-E--cas5_I-E--cas7_I-E--cse2_I-E--cse1_I-E--#--#--cas3_I
403056439	3497	Pectobacterium carotovorum subsp. carotovorum PCC21	Gammaproteobacteria	I-F	cas1_I-F--cas3_cas2_I-F--csy1_I-F--csy2_I-F--csy3_I-F--cas6_I-F
470152509	395	Pectobacterium sp. SCC3193	Gammaproteobacteria	I-E	cas2_I-E--cas1_I-E--cas6_I-E--cas5_I-E--cas7_I-E--cse2_I-E--#--cse1_I-E--#--cas3_I
470152509	3716	Pectobacterium sp. SCC3193	Gammaproteobacteria	I-F	cas1_I-F--cas3_cas2_I-F--csy1_I-F--csy2_I-F--csy3_I-F--cas6_I-F
261819370	371	Pectobacterium wasabiae WPP163	Gammaproteobacteria	I-E	cas2_I-E--cas1_I-E--cas6_I-E--cas5_I-E--cas7_I-E--cse2_I-E--cse1_I-E--cas3_I
261819370	3520	Pectobacterium wasabiae WPP163	Gammaproteobacteria	I-F	cas1_I-F--cas3_cas2_I-F--csy1_I-F--csy2_I-F--csy3_I-F--cas6_I-F
47104025	33	Photobacterium profundum SS9	Gammaproteobacteria	I-E	cas2_I-E--cas1_I-E--cse1_I-E--cas5_I-E--cas7_I-E--cse2_I-E--cas6_I-E--cas3_I
54301680	1972	Photobacterium profundum SS9	Gammaproteobacteria	I-F	cas1_I-F--cas3_I--#--#--cas6_I-F
253987483	704	Photorhabdus asymbiotica	Gammaproteobacteria	I-E	cas3_I--cse1_I-E--cse2_I-E--cas7_I-E--cas5_I-E--cas6_I-E
253987483	2712	Photorhabdus asymbiotica	Gammaproteobacteria	I-F	cas1_I-F--csy1_I-F--csy2_I-F--csy3_I-F--cas6_I-F
253987483	2728	Photorhabdus asymbiotica	Gammaproteobacteria	I-F	cas1_I-F--cas3_cas2_I-F--csy1_I-F
37524032	714	Photorhabdus luminescens subsp. laumondii TTO1	Gammaproteobacteria	I-E	cas3_I--cse1_I-E--cse2_I-E--cas7_I-E--cas5_I-E--cas6_I-E
37524032	1693	Photorhabdus luminescens subsp. laumondii TTO1	Gammaproteobacteria	I-F	cas3_cas2_I-F--#--csy1_I-F--csy2_I-F--csy3_I-F--cas6_I-F
386741417	3557	Providencia stuartii MRSN 2154	Gammaproteobacteria	I-F	cas1_I-F--cas3_cas2_I-F--csy1_I-F--csy2_I-F--csy3_I-F--cas6_I-F
315125111	2014	Pseudoalteromonas sp. SM9913	Gammaproteobacteria	I-F	cas6_I-F--csy3_I-F--csy2_I-F
392981410	2609	Pseudomonas aeruginosa DK2	Gammaproteobacteria	I-F	cas1_I-F--cas3_cas2_I-F--csy1_I-F--csy2_I-F--csy3_I-F--cas6_I-F
386056071	2605	Pseudomonas aeruginosa M18	Gammaproteobacteria	I-F	cas1_I-F--cas3_cas2_I-F--csy1_I-F--csy2_I-F--csy3_I-F--cas6_I-F
514407635	1327	Pseudomonas aeruginosa RP73	Gammaproteobacteria	I-E	cas2_I-E--cas1_I-E--cas6_I-E--cas5_I-E--cas7_I-E--cse2_I-E--cse1_I-E--cas3_I
568306739	2888	Pseudomonas aeruginosa SCV20265	Gammaproteobacteria	I-F	cas1_I-F--cas3_cas2_I-F--csy1_I-F--csy2_I-F--csy3_I-F--cas6_I-F
116048575	2659	Pseudomonas aeruginosa UCBPP-PA14	Gammaproteobacteria	I-F	cas1_I-F--cas3_cas2_I-F--csy1_I-F--csy2_I-F--csy3_I-F--cas6_I-F
146305042	3727	Pseudomonas mendocina ymp	Gammaproteobacteria	I-E	cas2_I-E--cas1_I-E--cas6_I-E--cas5_I-E--cas7_I-E--cse2_I-E--cse1_I-E--#--#--cas3_I
146280397	3659	Pseudomonas stutzeri A1501	Gammaproteobacteria	I-C	cas2_I_II_III--cas1_I-C--cas4_I-A_I-B_I-C_I-D_II-B--cas7_I-C--cas8c_I-C--cas5_I-C--cas3''_I
371486894	2841	Pseudoxanthomonas spadix BD-a59	Gammaproteobacteria	I-C	cas2_I_II_III--cas1_I-C--cas4_I-A_I-B_I-C_I-D_II-B--cas7_I-C--cas8c_I-C--cas5_I-C--cas3''_I
521178150	1754	Psychrobacter sp. G	Gammaproteobacteria	I-F	cas1_I-F--cas3_cas2_I-F--csy1_I-F--csy2_I-F--csy3_I-F--cas6_I-F
119943794	1344	Psychromonas ingrahamii 37	Gammaproteobacteria	I-F	cas6_I-F--csy3_I-F--csy2_I-F--csy1_I-F
119943794	1513	Psychromonas ingrahamii 37	Gammaproteobacteria	I-E	cas2_I-E--cas1_I-E--cse1_I-E--cas5_I-E--cas7_I-E--#--cas6_I-E--cas3_I
383187966	1772	Rahnella aquatilis CIP 78.65 = ATCC 33071	Gammaproteobacteria	I-F	cas1_I-F--cas3_cas2_I-F--csy1_I-F--csy2_I-F--csy3_I-F--cas6_I-F
526225953	2957	Salmonella bongori N268-08	Gammaproteobacteria	I-E	cas2_I-E--cas1_I-E--cas6_I-E--cas5_I-E--cas7_I-E--cse2_I-E--cse1_I-E--cas3_I
339998036	2450	Salmonella bongori NCTC 12419	Gammaproteobacteria	I-E	cas2_I-E--cas1_I-E--cas6_I-E--cas7_I-E--cse2_I-E--cse1_I-E--cas3_I
526218030	4039	Salmonella enterica subsp. enterica serovar 4,[5],12:i:- str. 08-1736	Gammaproteobacteria	I-E	cas2_I-E--cas1_I-E--cas6_I-E--cas5_I-E--cas7_I-E--cse2_I-E--cse1_I-E--cas3_I
563651606	2708	Salmonella enterica subsp. enterica serovar Agona str. 24249	Gammaproteobacteria	I-E	cas2_I-E--cas1_I-E--cas6_I-E--cas5_I-E--cas7_I-E--cse2_I-E--cse1_I-E--cas3_I
197247352	2867	Salmonella enterica subsp. enterica serovar Agona str. SL483	Gammaproteobacteria	I-E	cas2_I-E--cas1_I-E--cas6_I-E--cas5_I-E--cas7_I-E--cse2_I-E--cse1_I-E--cas3_I
525945526	980	Salmonella enterica subsp. enterica serovar Bareilly str. CFSAN000189	Gammaproteobacteria	I-E	cas2_I-E--cas1_I-E--cas6_I-E--cas5_I-E--cas7_I-E--cse2_I-E--cse1_I-E--cas3_I
538360566	2942	Salmonella enterica subsp. enterica serovar Bovismorbificans str. 3114	Gammaproteobacteria	I-E	cas2_I-E--cas1_I-E--cas6_I-E--cas5_I-E--cas7_I-E--cse2_I-E--cas3_I
62178570	2827	Salmonella enterica subsp. enterica serovar Choleraesuis str. SC-B67	Gammaproteobacteria	I-E	cas2_I-E--cas1_I-E--cas6_I-E--cas5_I-E--cas7_I-E--cse2_I-E
525855729	3774	Salmonella enterica subsp. enterica serovar Cubana str. CFSAN002050	Gammaproteobacteria	I-E	cas2_I-E--cas1_I-E--cas6_I-E--cas5_I-E--cas7_I-E--cse2_I-E--cse1_I-E--cas3_I
198241740	2963	Salmonella enterica subsp. enterica serovar Dublin str. CT_02021853	Gammaproteobacteria	I-E	cas2_I-E--cas1_I-E--cas6_I-E--cas5_I-E--cas7_I-E--cse2_I-E--cse1_I-E
207855516	2682	Salmonella enterica subsp. enterica serovar Enteritidis str. P125109	Gammaproteobacteria	I-E	cas2_I-E--cas1_I-E--cas6_I-E--cas5_I-E--cas7_I-E--cse2_I-E--cse1_I-E--cas3_I
205351346	2532	Salmonella enterica subsp. enterica serovar Gallinarum str. 287/91	Gammaproteobacteria	I-E	cas2_I-E--cas1_I-E--cas6_I-E--cas5_I-E--cas7_I-E--cse2_I-E--cse1_I-E
537435369	2754	Salmonella enterica subsp. enterica serovar Gallinarum/pullorum str. CDC1983-67	Gammaproteobacteria	I-E	cas1_I-E--cas6_I-E--cas5_I-E--cas7_I-E--cse2_I-E--cse1_I-E--cas3_I
378953804	2754	Salmonella enterica subsp. enterica serovar Gallinarum/pullorum str. RKS5078	Gammaproteobacteria	I-E	cas1_I-E--cas6_I-E--cas5_I-E--cas7_I-E--cse2_I-E--cse1_I-E--cas3_I
525814190	9	Salmonella enterica subsp. enterica serovar Heidelberg str. 41578	Gammaproteobacteria	I-E	cas2_I-E--cas1_I-E--cas6_I-E--cas5_I-E--cas7_I-E--cse2_I-E--cse1_I-E--cas3_I
386589256	3359	Salmonella enterica subsp. enterica serovar Heidelberg str. B182	Gammaproteobacteria	I-E	cas2_I-E--cas1_I-E--cas6_I-E--cas5_I-E--cas7_I-E--cse2_I-E--cse1_I-E--cas3_I
559996969	3253	Salmonella enterica subsp. enterica serovar Heidelberg str. CFSAN002069	Gammaproteobacteria	I-E	cas2_I-E--cas1_I-E--cas6_I-E--cas5_I-E--cas7_I-E--cse2_I-E--cse1_I-E--cas3_I
194447306	2930	Salmonella enterica subsp. enterica serovar Heidelberg str. SL476	Gammaproteobacteria	I-E	cas2_I-E--cas1_I-E--cas6_I-E--cas5_I-E--cas7_I-E--cse2_I-E--cse1_I-E--cas3_I
194442203	2948	Salmonella enterica subsp. enterica serovar Newport str. SL254	Gammaproteobacteria	I-E	cas2_I-E--cas1_I-E--cas6_I-E--cas5_I-E--cas7_I-E--cse2_I-E--cse1_I-E
528816716	4031	Salmonella enterica subsp. enterica serovar Newport str. USMARC-S3124.1	Gammaproteobacteria	I-E	cas2_I-E--cas1_I-E--cas6_I-E--cas5_I-E--cas7_I-E--cse2_I-E--cse1_I-E--cas3_I--cas3_I
197361212	2598	Salmonella enterica subsp. enterica serovar Paratyphi A str. AKU_12601	Gammaproteobacteria	I-E	cas2_I-E--cas1_I-E--cas6_I-E--cas5_I-E--cas7_I-E--cse2_I-E--cas3_I
56412276	2609	Salmonella enterica subsp. enterica serovar Paratyphi A str. ATCC 9150	Gammaproteobacteria	I-E	cas2_I-E--cas1_I-E--cas6_I-E--cas5_I-E--cas7_I-E--cse2_I-E
224581838	2880	Salmonella enterica subsp. enterica serovar Paratyphi C str. RKS4594	Gammaproteobacteria	I-E	cas2_I-E--cas1_I-E--cas6_I-E--cas5_I-E--cas7_I-E--cse2_I-E--cse1_I-E--cas3_I
529218781	2592	Salmonella enterica subsp. enterica serovar Pullorum str. S06004	Gammaproteobacteria	I-E	cas2_I-E--cas6_I-E--cas5_I-E--cas7_I-E--cse2_I-E--cse1_I-E--cas3_I
194733902	2893	Salmonella enterica subsp. enterica serovar Schwarzengrund str. CVM19633	Gammaproteobacteria	I-E	cas2_I-E--cas1_I-E--cas6_I-E--cas5_I-E--cas7_I-E--cse2_I-E--cse1_I-E--cas3_I
549478129	2741	Salmonella enterica subsp. enterica serovar Thompson str. RM6836	Gammaproteobacteria	I-E	cas2_I-E--cas1_I-E--cas6_I-E--cas5_I-E--cas7_I-E--cse2_I-E--cse1_I-E--cas3_I
16758993	2537	Salmonella enterica subsp. enterica serovar Typhi str. CT18	Gammaproteobacteria	I-E	cas2_I-E--cas1_I-E--cas6_I-E--cas5_I-E--cas7_I-E--cse2_I-E--cse1_I-E
378958130	2872	Salmonella enterica subsp. enterica serovar Typhi str. P-stx-12	Gammaproteobacteria	I-E	cas2_I-E--cas1_I-E--cas6_I-E--cas5_I-E--cas7_I-E--cse2_I-E--cse1_I-E--cas3_I
29140543	2661	Salmonella enterica subsp. enterica serovar Typhi str. Ty2	Gammaproteobacteria	I-E	cas2_I-E--cas1_I-E--cas6_I-E--cas5_I-E--cas7_I-E--cse2_I-E--cse1_I-E--cas3_I
488652559	2738	Salmonella enterica subsp. enterica serovar Typhi str. Ty21a	Gammaproteobacteria	I-E	cas2_I-E--cas1_I-E--cas6_I-E--cas5_I-E--cas7_I-E--cse2_I-E--cse1_I-E
378448274	3422	Salmonella enterica subsp. enterica serovar Typhimurium str. 14028S	Gammaproteobacteria	I-E	cas2_I-E--cas1_I-E--cas6_I-E--cas5_I-E--cas7_I-E--cse2_I-E--cse1_I-E--cas3_I
383494824	2778	Salmonella enterica subsp. enterica serovar Typhimurium str. 798	Gammaproteobacteria	I-E	cas2_I-E--cas1_I-E--cas6_I-E--cas5_I-E--cas7_I-E--cse2_I-E--cse1_I-E--cas3_I
378443454	2839	Salmonella enterica subsp. enterica serovar Typhimurium str. D23580	Gammaproteobacteria	I-E	cas2_I-E--cas1_I-E--cas6_I-E--cas5_I-E--cas7_I-E--cse2_I-E--cse1_I-E--cas3_I
550899431	2871	Salmonella enterica subsp. enterica serovar Typhimurium str. DT104	Gammaproteobacteria	I-E	cas2_I-E--cas1_I-E--cas6_I-E--cas5_I-E--cas7_I-E--cse2_I-E--cse1_I-E--cas3_I
549722728	2778	Salmonella enterica subsp. enterica serovar Typhimurium str. DT2	Gammaproteobacteria	I-E	cas2_I-E--cas1_I-E--cas6_I-E--cas5_I-E--cas7_I-E--cse2_I-E--cse1_I-E--cas3_I
16763390	2856	Salmonella enterica subsp. enterica serovar Typhimurium str. LT2	Gammaproteobacteria	I-E	cas2_I-E--cas1_I-E--cas6_I-E--cas5_I-E--cas7_I-E--cse2_I-E--cse1_I-E--cas3_I
378697983	2865	Salmonella enterica subsp. enterica serovar Typhimurium str. SL1344	Gammaproteobacteria	I-E	cas2_I-E--cas1_I-E--cas6_I-E--cas5_I-E--cas7_I-E--cse2_I-E--cse1_I-E--cas3_I
379699217	2974	Salmonella enterica subsp. enterica serovar Typhimurium str. ST4/74	Gammaproteobacteria	I-E	cas2_I-E--cas1_I-E--cas6_I-E--cas5_I-E--cas7_I-E--cse2_I-E--cse1_I-E--cas3_I
378982542	2981	Salmonella enterica subsp. enterica serovar Typhimurium str. T000240	Gammaproteobacteria	I-E	cas2_I-E--cas1_I-E--cas6_I-E--cas5_I-E--cas7_I-E--cse2_I-E--cse1_I-E--cas3_I
482902549	2945	Salmonella enterica subsp. enterica serovar Typhimurium str. U288	Gammaproteobacteria	I-E	cas2_I-E--cas1_I-E--cas6_I-E--cas5_I-E--cas7_I-E--cse2_I-E--cse1_I-E--cas3_I
378987404	2853	Salmonella enterica subsp. enterica serovar Typhimurium str. UK-1	Gammaproteobacteria	I-E	cas2_I-E--cas1_I-E--cas6_I-E--cas5_I-E--cas7_I-E--cse2_I-E--cse1_I-E--cas3_I
525836786	457	Salmonella enterica subsp. enterica serovar Typhimurium var. 5- str. CFSAN001921	Gammaproteobacteria	I-E	cas2_I-E--cas1_I-E--cas6_I-E--cas5_I-E--cas7_I-E--cse2_I-E--cse1_I-E
409246494	120	Salmonella enterica subsp. enterica serovar Weltevreden str. 2007-60-3289-1	Gammaproteobacteria	I-E	cas2_I-E--cas1_I-E--cas6_I-E--cas5_I-E--cas7_I-E--cse2_I-E--cse1_I-E--cas3_I
440228796	374	Serratia marcescens FGI94	Gammaproteobacteria	I-F	cas1_I-F--cas3_cas2_I-F--csy1_I-F--csy2_I-F--csy3_I-F--cas6_I-F
541862390	1	Serratia sp. ATCC 39006	Gammaproteobacteria	I-E	cas2_I-E--cas1_I-E--cas6_I-E--cas5_I-E--cas7_I-E--cse2_I-E--cse1_I-E--cas3_I
541862390	1522	Serratia sp. ATCC 39006	Gammaproteobacteria	III-A	cas1_I-II-III--#--cas10_III--csm2_III-A--csm3_III-A
541862390	3790	Serratia sp. ATCC 39006	Gammaproteobacteria	I-F	cas1_I-F--cas3_cas2_I-F--csy1_I-F--csy2_I-F--csy3_I-F--cas6_I-F
152998555	3190	Shewanella baltica OS185	Gammaproteobacteria	I-F	cas1_I-F--cas3_cas2_I-F--csy1_I-F--csy2_I-F--csy3_I-F--cas6_I-F
160873126	3352	Shewanella baltica OS195	Gammaproteobacteria	I-F	cas1_I-F--cas3_cas2_I-F--csy1_I-F--csy2_I-F--csy3_I-F--cas6_I-F
217971216	4103	Shewanella baltica OS223	Gammaproteobacteria	I-F	csy2_I-F--csy3_I-F
378706362	3315	Shewanella baltica OS678	Gammaproteobacteria	I-F	cas1_I-F--cas3_cas2_I-F--csy1_I-F--csy2_I-F--csy3_I-F--cas6_I-F
212632911	966	Shewanella piezotolerans WP3	Gammaproteobacteria	I-F	cas6_I-F--csy3_I-F--csy2_I-F
386311792	1696	Shewanella putrefaciens 200	Gammaproteobacteria	III-B	cas6_I-F--cmr1_III-B--cas10_III--cmr3_III-B--cmr4_III-B--cmr5_III-B--cmr6_III-B
386311792	2131	Shewanella putrefaciens 200	Gammaproteobacteria	I-F	cas1_I-F--cas3_cas2_I-F--#--#--cas6_I-F
146291111	1806	Shewanella putrefaciens CN-32	Gammaproteobacteria	I-F	cas1_I-F--cas3_cas2_I-F--#--#--cas6_I-F
117918459	3825	Shewanella sp. ANA-3	Gammaproteobacteria	I-F	cas6_I-F--csy3_I-F--csy2_I-F
120596833	2161	Shewanella sp. W3-18-1	Gammaproteobacteria	I-F	cas1_I-F--cas3_cas2_I-F--csy1_I-F--csy2_I-F--csy3_I-F--cas6_I-F
187730020	2680	Shigella boydii CDC 3083-94	Gammaproteobacteria	I-E	cas2_I-E--cas6_I-E--cas5_I-E
82542618	2542	Shigella boydii Sb227	Gammaproteobacteria	I-E	cas2_I-E--cas1_I-E--cas6_I-E--cas5_I-E--cas7_I-E--cse2_I-E--cse1_I-E--cas3_I
560154719	3961	Shigella dysenteriae 1617	Gammaproteobacteria	I-E	cas2_I-E--cas1_I-E--cas1_I-E--cas6_I-E
82775382	2559	Shigella dysenteriae Sd197	Gammaproteobacteria	I-E	cas2_I-E--cas6_I-E
377520096	3321	Shigella sonnei 53G	Gammaproteobacteria	I-E	cas2_I-E--cas1_I-E--cas1_I-E--cas6_I-E--#--cas6_I-E--cas5_I-E--cas7_I-E--cse2_I-E--cse1_I-E--cas3_I
74310614	2697	Shigella sonnei Ss046	Gammaproteobacteria	I-E	cas2_I-E--cas6_I-E--#--cas5_I-E--cas7_I-E--cse2_I-E--#--#--#--cse1_I-E--cse1_I-E--cas3_I
387887350	2995	Shimwellia blattae DSM 4481 = NBRC 105725	Gammaproteobacteria	I-E	cas2_I-E--cas1_I-E--cas6_I-E--cas5_I-E--cas7_I-E--cse2_I-E--cse1_I-E--#--#--cas3_I
254784273	3914	Teredinibacter turnerae T7901	Gammaproteobacteria	III-B	cmr1_III-B--cas10_III--cmr3_III-B--cmr4_III-B--cmr5_III-B--cmr6_III-B
254784273	2782	Teredinibacter turnerae T7901	Gammaproteobacteria	I-C	cas2_I_II_III--cas1_I-C--cas4_I-A_I-B_I-C_I-D_II-B--cas7_I-C--cas8c_I-C--cas5_I-C--cas3''_I
473827406	2183	Thalassolituus oleivorans MIL-1	Gammaproteobacteria	I-C	cas2_I_II_III--cas1_I-C--cas4_I-A_I-B_I-C_I-D_II-B--cas7_I-C--cas8c_I-C--cas5_I-C--#--cas3''_I
430759339	1426	Thioalkalivibrio nitratireducens DSM 14787	Gammaproteobacteria	III-B	cas2_I_II_III--#--cas1_I-II-III--#--#--#--#--csx1_III-U--#--#--cmr6_III-B--cmr5_III-B--cmr4_III-B--cmr3_III-B--cas10_III--#--#--csx1_III-U
430759339	1414	Thioalkalivibrio nitratireducens DSM 14787	Gammaproteobacteria	III-A	cas10_III--csm2_III-A--csm3_III-A
430759339	2374	Thioalkalivibrio nitratireducens DSM 14787	Gammaproteobacteria	I-F	cas1_I-F--cas3_cas2_I-F--csy1_I-F--csy2_I-F--csy3_I-F--cas6_I-F
290242889	93	Thioalkalivibrio sp. K90mix	Gammaproteobacteria	U-?	csf3_U--csf2_U--csf1_U--#--csf4_U
289207187	2420	Thioalkalivibrio sp. K90mix	Gammaproteobacteria	I-F	cas1_I-F--cas3_cas2_I-F--csy1_I-F--csy2_I-F--csy3_I-F--cas6_I-F
220933193	1766	Thioalkalivibrio sulfidophilus HL-EbGr7	Gammaproteobacteria	III-B	csx1_III-U--#--cas10_III--cmr3_III-B--cmr4_III-B--cmr5_III-B--cmr6_III-B--#--#--#--#--cas1_I-II-III--cas2_I_II_III--#--csx1_III-U
220933193	2412	Thioalkalivibrio sulfidophilus HL-EbGr7	Gammaproteobacteria	I-U	cas3_I--csx17_I-U--csb1_I-U--csb2_I-U
220933193	2405	Thioalkalivibrio sulfidophilus HL-EbGr7	Gammaproteobacteria	?-?	cas1_I-II-III--cas2_I_II_III
390948458	4216	Thiocystis violascens DSM 198	Gammaproteobacteria	III-B	cas4_I-A_I-B_I-C_I-D_II-B--cas2_I_II_III--cas1_I-II-III--#--#--#--#--cmr3_III-B--cas10_III--cmr1_III-B--csx1_III-U
390948458	1011	Thiocystis violascens DSM 198	Gammaproteobacteria	I-E	cas2_I-E--cas1_I-E--cas6_I-E--cas5_I-E--cas7_I-E--#--cse1_I-E--cas3_I
390948458	426	Thiocystis violascens DSM 198	Gammaproteobacteria	I-E	cas2_I-E--cas1_I-E--#--#--cas6_I-E--cas5_I-E--cas7_I-E--cse2_I-E--cse1_I-E--cas3_I
431929462	1194	Thioflavicoccus mobilis 8321	Gammaproteobacteria	I-U	cas2_I_II_III--cas1_I-II-III--#--cas3_I--csb2_I-U--csb1_I-U
431929462	306	Thioflavicoccus mobilis 8321	Gammaproteobacteria	III-B	cas1_I-II-III--cas2_I_II_III--#--#--#--#--csx1_III-U--#--cas10_III--cmr3_III-B--cmr4_III-B--#--cmr6_III-B
237806776	1343	Tolumonas auensis DSM 9187	Gammaproteobacteria	I-F	cas1_I-F--cas3_cas2_I-F--csy1_I-F--csy2_I-F--csy3_I-F--cas6_I-F
541870142	625	Vibrio campbellii ATCC BAA-1116	Gammaproteobacteria	I-F	cas6_I-F--csy3_I-F--csy2_I-F
156975952	1472	Vibrio campbellii ATCC BAA-1116	Gammaproteobacteria	I-F	cas6_I-F--csy3_I-F--csy2_I-F
227116370	314	Vibrio cholerae O395	Gammaproteobacteria	I-E	cas2_I-E--cas1_I-E--cas5_I-E--cas7_I-E--cas6_I-E--cse2_I-E--cse1_I-E--cas3_I
147673035	2574	Vibrio cholerae O395	Gammaproteobacteria	I-E	cas2_I-E--cas1_I-E--cas5_I-E--cas7_I-E--cas6_I-E--cse2_I-E--cse1_I-E--cas3_I
197333880	1003	Vibrio fischeri MJ11	Gammaproteobacteria	I-F	cas6_I-F--csy3_I-F--csy2_I-F
433659170	1262	Vibrio parahaemolyticus BB22OP	Gammaproteobacteria	I-F	csy2_I-F--csy3_I-F
525847173	35	Vibrio parahaemolyticus O1:Kuk str. FDA_R31	Gammaproteobacteria	I-F	cas6_I-F--csy3_I-F--csy2_I-F
28899855	1388	Vibrio parahaemolyticus RIMD 2210633	Gammaproteobacteria	I-F	cas6_I-F--csy3_I-F--csy2_I-F
375262319	1421	Vibrio sp. EJY3	Gammaproteobacteria	I-F	cas6_I-F--csy3_I-F--csy2_I-F
37675660	1536	Vibrio vulnificus YJ016	Gammaproteobacteria	III-U	csx1_III-U--csx16_III-U--csx16_III-U--csx1_III-U--cas2_I_II_III--cas2_I_II_III--cas1_I-II-III--#--#--#--ramp_I_III--#--ramp_I_III
285016821	2824	Xanthomonas albilineans GPE PC73	Gammaproteobacteria	I-C	cas2_I_II_III--cas1_I-C--cas4_I-A_I-B_I-C_I-D_II-B--cas7_I-C--cas8c_I-C--cas5_I-C--#--cas3''_I
285016821	2987	Xanthomonas albilineans GPE PC73	Gammaproteobacteria	I-F	cas1_I-F--cas3_cas2_I-F--csy1_I-F--csy2_I-F--csy3_I-F--cas6_I-F
21240774	3787	Xanthomonas axonopodis pv. citri str. 306	Gammaproteobacteria	I-C	cas2_I_II_III--cas1_I-C--cas4_I-A_I-B_I-C_I-D_II-B--cas7_I-C--cas8c_I-C--cas5_I-C--cas3''_I
470469929	3758	Xanthomonas axonopodis Xac29-1	Gammaproteobacteria	I-C	cas2_I_II_III--cas1_I-C--cas4_I-A_I-B_I-C_I-D_II-B--cas7_I-C--cas5_I-C--cas3''_I
384425691	4200	Xanthomonas campestris pv. raphani 756C	Gammaproteobacteria	I-F	cas1_I-F--cas3_cas2_I-F--csy1_I-F--csy2_I-F--csy3_I-F--cas6_I-F
471265562	4531	Xanthomonas citri subsp. citri Aw12879	Gammaproteobacteria	I-C	cas1_I-C--cas4_I-A_I-B_I-C_I-D_II-B--cas7_I-C--cas8c_I-C--#--cas5_I-C--cas3''_I
58579623	753	Xanthomonas oryzae pv. oryzae KACC 10331	Gammaproteobacteria	I-C	cas2_I_II_III--cas1_I-C--cas4_I-A_I-B_I-C_I-D_II-B--cas7_I-C--cas8c_I-C--cas5_I-C--cas3''_I
84621657	792	Xanthomonas oryzae pv. oryzae MAFF 311018	Gammaproteobacteria	I-C	cas2_I_II_III--cas1_I-C--cas4_I-A_I-B_I-C_I-D_II-B--cas7_I-C--cas8c_I-C--cas5_I-C--cas3''_I
188574270	4298	Xanthomonas oryzae pv. oryzae PXO99A	Gammaproteobacteria	I-C	cas2_I_II_III--cas1_I-C--cas4_I-A_I-B_I-C_I-D_II-B--cas7_I-C--cas8c_I-C--cas5_I-C--cas3_I
290473094	3623	Xenorhabdus bovienii SS-2004	Gammaproteobacteria	I-E	cas2_I-E--cas1_I-E--cas6_I-E--cas5_I-E--cas7_I-E--cse2_I-E--cse1_I-E--cas3_I
300721089	3427	Xenorhabdus nematophila ATCC 19061	Gammaproteobacteria	I-E	cas2_I-E--cas1_I-E--cas6_I-E--cas5_I-E--cas7_I-E--cse2_I-E--cse1_I-E--cas3_I
384137007	2700	Yersinia pestis A1122	Gammaproteobacteria	I-F	cas1_I-F--cas3_cas2_I-F--#--csy1_I-F--csy2_I-F--csy3_I-F--cas6_I-F
162418099	1570	Yersinia pestis Angola	Gammaproteobacteria	I-F	cas1_I-F--csy1_I-F--csy2_I-F--csy3_I-F--cas6_I-F
108805998	1955	Yersinia pestis Antiqua	Gammaproteobacteria	I-F	cas1_I-F--cas3_cas2_I-F--csy1_I-F--csy2_I-F--csy3_I-F--cas6_I-F
384412706	1492	Yersinia pestis biovar Medievalis str. Harbin 35	Gammaproteobacteria	I-F	cas1_I-F--cas3_cas2_I-F--csy1_I-F--csy2_I-F--csy3_I-F--cas6_I-F
45439865	2203	Yersinia pestis biovar Microtus str. 91001	Gammaproteobacteria	I-F	cas1_I-F--cas3_cas2_I-F--#--csy1_I-F--csy2_I-F--csy3_I-F--cas6_I-F
16120353	2272	Yersinia pestis CO92	Gammaproteobacteria	I-F	cas1_I-F--cas3_cas2_I-F--csy1_I-F--csy2_I-F--csy3_I-F--cas6_I-F
384120592	2151	Yersinia pestis D106004	Gammaproteobacteria	I-F	cas1_I-F--cas3_cas2_I-F--csy1_I-F--csy2_I-F--csy3_I-F--cas6_I-F
384124469	2213	Yersinia pestis D182038	Gammaproteobacteria	I-F	cas1_I-F--cas3_cas2_I-F--cas3_cas2_I-F--csy1_I-F--csy2_I-F--csy3_I-F--cas6_I-F
22123922	1675	Yersinia pestis KIM10+	Gammaproteobacteria	I-F	cas1_I-F--#--cas3_cas2_I-F--csy1_I-F--csy2_I-F--csy3_I-F--cas6_I-F
108810166	2052	Yersinia pestis Nepal516	Gammaproteobacteria	I-F	cas1_I-F--cas3_cas2_I-F--csy1_I-F--csy2_I-F--csy3_I-F--cas6_I-F
145597324	1835	Yersinia pestis Pestoides F	Gammaproteobacteria	I-F	cas1_I-F--cas3_cas2_I-F--csy1_I-F--csy2_I-F--csy3_I-F--cas6_I-F
294502110	2115	Yersinia pestis Z176003	Gammaproteobacteria	I-F	cas1_I-F--cas3_cas2_I-F--csy1_I-F--csy2_I-F--csy3_I-F--cas6_I-F
153946813	1509	Yersinia pseudotuberculosis IP 31758	Gammaproteobacteria	I-F	cas1_I-F--cas3_cas2_I-F--csy1_I-F--csy2_I-F--csy3_I-F--cas6_I-F
51594359	2465	Yersinia pseudotuberculosis IP 32953	Gammaproteobacteria	I-F	cas1_I-F--cas3_cas2_I-F--csy1_I-F--csy2_I-F--csy3_I-F--cas6_I-F
186893344	2560	Yersinia pseudotuberculosis PB1/+	Gammaproteobacteria	I-F	cas1_I-F--cas3_cas2_I-F--csy1_I-F--csy2_I-F--csy3_I-F--cas6_I-F
170022262	1623	Yersinia pseudotuberculosis YPIII	Gammaproteobacteria	I-F	cas1_I-F--cas3_cas2_I-F--csy1_I-F--csy2_I-F--csy3_I-F--cas6_I-F
385808586	3023	Ignavibacterium album JCM 16511	Ignavibacteria	II-?	cas2_I_II_III--cas1_II--csn1
385808586	1189	Ignavibacterium album JCM 16511	Ignavibacteria	III-A	cas2_I_II_III--cas1_I-B--#--#--#--#--csx1_III-U--#--#--csx1_III-U--#--csm5_III-A--csm4_III-A--csm3_III-A--csm2_III-A--cas10_III--cas6_I-A
397689003	805	Melioribacter roseus P3M-2	Ignavibacteria	I-B	cas2_I_II_III--cas1_I-B--#--cas4_I-A_I-B_I-C_I-D_II-B--cas3_I--cas5_I-B--cas7_I-C--#--#--cas6-I-III
397689003	1165	Melioribacter roseus P3M-2	Ignavibacteria	?-?	cas1_II--cas2_I_II_III
392373140	2628	Candidatus Methylomirabilis oxyfera	NC10 (Methylomirabilis)	I-U	cas2_I_II_III--cas1_I-II-III--csb2_I-U--csb1_I-U--csx17_I-U--cas3_I
302035394	1490	Candidatus Nitrospira defluvii	Nitrospirae	I-E	cas2_I-E--cas1_I-E--cas6_I-E--cas5_I-E--cas7_I-E--cse2_I-E--cse1_I-E--cas3_I
206889172	58	Thermodesulfovibrio yellowstonii DSM 11347	Nitrospirae	III-A	cas6-I-III--#--#--#--csm5_III-A--csm4_III-A--csm3_III-A--csm2_III-A--cas10_III--#--csx1_III-U
206889172	622	Thermodesulfovibrio yellowstonii DSM 11347	Nitrospirae	III-A	cas2_I_II_III--#--cas1_I-II-III--cas2_I_II_III--#--#--#--#--cas6-I-III--csm5_III-A--#--csm3_III-A--csm2_III-A--cas10_III--csx1_III-U
206889172	1060	Thermodesulfovibrio yellowstonii DSM 11347	Nitrospirae	I-A	cas2_I_II_III--#--cas1_I-B--cas4_I-A_I-B_I-C_I-D_II-B--#--cas7_I-A--csa5_I-A--#--#--cmr4_III-B--cas10_III--#--cmr1_III-B--cas3''_I--cas3_I--cas6-I-III
206889172	1060	Thermodesulfovibrio yellowstonii DSM 11347	Nitrospirae	III-B	cas2_I_II_III--#--cas1_I-B--cas4_I-A_I-B_I-C_I-D_II-B--#--cas7_I-A--csa5_I-A--#--#--cmr4_III-B--cas10_III--#--cmr1_III-B--cas3''_I--cas3_I--cas6-I-III
206889172	1962	Thermodesulfovibrio yellowstonii DSM 11347	Nitrospirae	I-A	cas2_I_II_III--#--cas1_I-B--cas4_I-A_I-B_I-C_I-D_II-B--#--cas3_I--cas5_I-B--cas7_I-C--cas8a1_I-A--cas6-I-III
320101555	3450	Isosphaera pallida ATCC 43644	Planctomycetes	?-?	csx15_I-U--csx1_III-U
320101555	2512	Isosphaera pallida ATCC 43644	Planctomycetes	I-U	cas3_I--csx17_I-U--csb1_I-U--csb2_I-U
320101555	1817	Isosphaera pallida ATCC 43644	Planctomycetes	I-U	cas3_I--csb2_I-U--csb1_I-U
320101555	2128	Isosphaera pallida ATCC 43644	Planctomycetes	III-B	cas10_III--cmr3_III-B--cmr4_III-B--cmr5_III-B--cmr6_III-B
320101555	506	Isosphaera pallida ATCC 43644	Planctomycetes	I-U	cas1_I-II-III--cas2_I_II_III--csb2_I-U
383765075	688	Phycisphaera mikurensis NBRC 102666	Planctomycetes	I-C	cas2_I_II_III--cas1_I-C--cas4_I-A_I-B_I-C_I-D_II-B--cas7_I-C--cas8c_I-C--cas5_I-C--cas3''_I
283777802	1122	Pirellula staleyi DSM 6068	Planctomycetes	?-?	cas1_I-II-III--cas2_I_II_III--#--#--#--ramp_I_III
325106586	3813	Planctomyces brasiliensis DSM 5305	Planctomycetes	I-C	cas2_I_II_III--cas1_I-C--#--cas4_I-A_I-B_I-C_I-D_II-B--cas7_I-C--cas8c_I-C--cas5_I-C--cas3''_I
325106586	4054	Planctomyces brasiliensis DSM 5305	Planctomycetes	I-C	cas2_I_II_III--cas1_I-C--#--cas4_I-A_I-B_I-C_I-D_II-B--cas7_I-C--cas8c_I-C--cas5_I-C--cas3''_I
296120274	3109	Planctomyces limnophilus DSM 3776	Planctomycetes	I-U	cas3_I--csx14_I-U--csb1_I-U--csb2_I-U
296120274	1421	Planctomyces limnophilus DSM 3776	Planctomycetes	?-?	cas1_I-II-III--cas2_I_II_III
430741030	2585	Singulisphaera acidiphila DSM 18658	Planctomycetes	I-U	cas2_I_II_III--cas3_I--csx17_I-U--csb1_I-U--csb2_I-U
430741030	342	Singulisphaera acidiphila DSM 18658	Planctomycetes	I-C	cas2_I_II_III--cas1_I-II-III--cas5_I-C--cas7_I-C--cas8c_I-C--cas3_I--cas6-I-III
296125058	1207	Brachyspira murdochii DSM 12563	Spirochaetes	I-A	cas2_I_II_III--cas1_I-B--cas4_I-A_I-B_I-C_I-D_II-B--cas3_I--cas5_I-B--cas7_I-C--cas8a1_I-A--cas6-I-III
116329799	2140	Leptospira borgpetersenii serovar Hardjo-bovis str. JB197	Spirochaetes	I-E	cas2_I-E--cas1_I-E--#--cas6_I-E--cas5_I-E--cas7_I-E--cse2_I-E--cse1_I-E--cas3_I
116326852	588	Leptospira borgpetersenii serovar Hardjo-bovis str. L550	Spirochaetes	I-E	cas2_I-E--cas1_I-E--#--cas6_I-E--cas5_I-E--cas7_I-E--cse2_I-E--cse1_I-E--cas3_I
45655914	912	Leptospira interrogans serovar Copenhageni str. Fiocruz L1-130	Spirochaetes	I-C	cas4_I-A_I-B_I-C_I-D_II-B--cas1_I-II-III--cas2_I_II_III--#--cas6-I-III--cas3_I--cas8c_I-C--cas7_I-C--cas5_I-C
45655914	2831	Leptospira interrogans serovar Copenhageni str. Fiocruz L1-130	Spirochaetes	I-C	cas2_I_II_III--cas4_I-A_I-B_I-C_I-D_II-B--cas7_I-C--cas8c_I-C--cas5_I-C--cas3_I--cas3''_I
294827553	2501	Leptospira interrogans serovar Lai str. 56601	Spirochaetes	I-C	cas1_I-II-III--cas2_I_II_III--#--#--cas6-I-III--cas3_I--cas8c_I-C--cas7_I-C--cas5_I-C
294827553	538	Leptospira interrogans serovar Lai str. 56601	Spirochaetes	I-C	cas1_I-C--#--cas7_I-C--cas8c_I-C--cas5_I-C--cas3_I--cas3''_I
386072488	2516	Leptospira interrogans serovar Lai str. IPAV	Spirochaetes	I-C	cas1_I-II-III--cas2_I_II_III--#--#--cas6-I-III--cas3_I--cas8c_I-C--cas7_I-C--cas5_I-C
386072488	541	Leptospira interrogans serovar Lai str. IPAV	Spirochaetes	I-C	cas1_I-C--#--cas7_I-C--cas8c_I-C--cas5_I-C--cas3_I--cas3''_I
330835983	1104	Sphaerochaeta coccoides DSM 17374	Spirochaetes	I-E	cas2_I-E--cas1_I-E--cas5_I-E--cas7_I-E--cas6_I-E--cse2_I-E--cse1_I-E--cas3_I
330835983	1124	Sphaerochaeta coccoides DSM 17374	Spirochaetes	I-F	cas1_I-F--cas3_cas2_I-F--csy1_I-F--csy2_I-F--csy3_I-F--cas6_I-F
325969849	2153	Sphaerochaeta globosa str. Buddy	Spirochaetes	II-?	cas1_II--csn1
374314450	3095	Sphaerochaeta pleomorpha str. Grapes	Spirochaetes	I-C	cas2_I_II_III--cas1_I-C--cas4_I-A_I-B_I-C_I-D_II-B--cas7_I-C--cas8c_I-C--cas5_I-C--cas3_I
383789243	398	Spirochaeta africana DSM 8902	Spirochaetes	I-F	cas1_I-F--cas3_cas2_I-F--csy1_I-F--csy2_I-F--csy3_I-F--cas6_I-F
302336548	1042	Spirochaeta smaragdinae DSM 11293	Spirochaetes	I-C	cas2_I_II_III--cas1_I-C--cas4_I-A_I-B_I-C_I-D_II-B--cas7_I-C--cas8c_I-C--cas5_I-C--cas3''_I
608993055	551	Spirochaeta sp. L21-RPul-D2	Spirochaetes	I-C	cas2_I_II_III--cas1_I-C--#--#--cas7_I-C--cas8c_I-C--cas5_I-C--cas3''_I
608993055	989	Spirochaeta sp. L21-RPul-D2	Spirochaetes	II-?	cas1_II--csn1
307717717	373	Spirochaeta thermophila DSM 6192	Spirochaetes	I-C	cas2_I_II_III--cas1_I-C--cas4_I-A_I-B_I-C_I-D_II-B--cas7_I-C--#--cas5_I-C--cas3''_I
386345755	687	Spirochaeta thermophila DSM 6578	Spirochaetes	?-?	cas1_I-II-III--cas2_I_II_III--cas4_I-A_I-B_I-C_I-D_II-B
386345755	346	Spirochaeta thermophila DSM 6578	Spirochaetes	I-?	cas1_I-C--cas2_I_II_III
333992987	3016	Treponema azotonutricium ZAS-9	Spirochaetes	III-B	cas2_I_II_III--cas1_I-II-III--#--#--#--cas10_III--cmr3_III-B--cmr4_III-B--cmr5_III-B--cmr6_III-B--csx1_III-U
332296669	2127	Treponema brennaborense DSM 12168	Spirochaetes	I-C	cas2_I_II_III--cas1_I-C--cas4_I-A_I-B_I-C_I-D_II-B--cas7_I-C--cas8c_I-C--cas5_I-C--cas3''_I
339498645	1881	Treponema caldaria DSM 7334	Spirochaetes	I-C	cas2_I_II_III--cas1_I-C--cas4_I-A_I-B_I-C_I-D_II-B--cas7_I-C--cas8c_I-C--cas5_I-C--cas3''_I
42516522	324	Treponema denticola ATCC 35405	Spirochaetes	II-A	csn1--cas1_II--cas2_I_II_III--csn2
530891924	681	Treponema pedis str. T A4	Spirochaetes	II-?	cas2_I_II_III--cas1_II--csn1
333996462	2775	Treponema primitia ZAS-2	Spirochaetes	III-?	cas10_III--#--csm3_III-A--#--#--csx1_III-U
328946930	2087	Treponema succinifaciens DSM 2489	Spirochaetes	III-A	cas10_III--#--csm3_III-A--csm4_III-A
328946930	2077	Treponema succinifaciens DSM 2489	Spirochaetes	?-?	cas1_I-II-III--cas2_I_II_III--cas2_I_II_III
294101015	121	Aminobacterium colombiense DSM 12261	Synergistetes	I-C	cas2_I_II_III--cas1_I-II-III--#--cas7_I-C--#--cas3_I--cas6-I-III
392406391	1074	Anaerobaculum mobile DSM 13181	Synergistetes	III-B	cmr6_III-B--cmr5_III-B--cmr4_III-B--cmr3_III-B--cas10_III--cmr1_III-B--csx1_III-U
392406391	1521	Anaerobaculum mobile DSM 13181	Synergistetes	I-A	cas1_I-B--cas4_I-A_I-B_I-C_I-D_II-B--cas3_I--cas5_I-B--cas7_I-B--#--cas8a1_I-A--cas6-I-III
479197640	1052	Fretibacterium fastidiosum	Synergistetes	I-B	cas2_I_II_III--cas1_I-B--cas4_I-A_I-B_I-C_I-D_II-B--cas3_I--cas5_I-B--cas7_I-B--cas6_I-A
479197640	1106	Fretibacterium fastidiosum	Synergistetes	III-B	cas2_I_II_III--#--cas1_I-II-III--#--#--#--#--cas10_III--cmr4_III-B--cmr5_III-B--cmr6_III-B
357418851	226	Thermovirga lienii DSM 17291	Synergistetes	III-A	cas2_I_II_III--cas2_I_II_III--cas1_I-II-III--#--#--#--cas1_I-B--cas6_I-A--#--csm5_III-A--csm4_III-A--csm3_III-A--#--#--csm6_III-A--#--csm6_III-A
357418851	255	Thermovirga lienii DSM 17291	Synergistetes	I-A	cas2_I_II_III--cas1_I-B--cas4_I-A_I-B_I-C_I-D_II-B--cas3_I--cas5_I-B--cas7_I-B--#--cas8a1_I-A--cas6_I-A
651865246	285	Acholeplasma palmae J233	Tenericutes	II-?	cas2_I_II_III--cas1_II--#--csn1
193082772	423	Mycoplasma arthritidis 158L3-1	Tenericutes	?-?	cas1_II--cas2_I_II_III
433624204	848	Mycoplasma cynos C142	Tenericutes	II-?	cas2_I_II_III--cas1_II--csn1
401770401	706	Mycoplasma gallisepticum CA06_2006.052-5-2P	Tenericutes	II-?	cas2_I_II_III--cas1_II--csn1
401766621	697	Mycoplasma gallisepticum NC95_13295-2-2P	Tenericutes	II-?	cas2_I_II_III--cas1_II--csn1
401767376	714	Mycoplasma gallisepticum NC96_1596-4-2P	Tenericutes	II-?	cas2_I_II_III--cas1_II--csn1
401768148	703	Mycoplasma gallisepticum NY01_2001.047-5-1P	Tenericutes	II-?	cas2_I_II_III--cas1_II--csn1
565626784	647	Mycoplasma gallisepticum S6	Tenericutes	II-?	cas2_I_II_III--cas1_II--csn1
385325853	701	Mycoplasma gallisepticum str. F	Tenericutes	II-?	cas2_I_II_III--cas1_II--csn1
385325086	712	Mycoplasma gallisepticum str. R(high)	Tenericutes	II-?	cas2_I_II_III--cas1_II--csn1
294660180	709	Mycoplasma gallisepticum str. R(low)	Tenericutes	II-?	cas2_I_II_III--cas1_II--csn1
401765853	711	Mycoplasma gallisepticum VA94_7994-1-7P	Tenericutes	?-?	cas1_II--cas2_I_II_III
401768909	689	Mycoplasma gallisepticum WI01_2001.043-13-2P	Tenericutes	II-?	cas2_I_II_III--cas1_II--csn1
47458835	32	Mycoplasma mobile 163K	Tenericutes	II-?	cas1_II--csn1
71894025	554	Mycoplasma synoviae 53	Tenericutes	II-?	cas1_II--#--cas2_I_II_III--cas1_II--csn1
563693166	424	Spiroplasma apis B31	Tenericutes	II-?	cas2_I_II_III--cas1_II--csn1
507383177	928	Spiroplasma syrphidicola EA-1	Tenericutes	II-?	cas2_I_II_III--cas1_II--#--csn1
269838913	70	Thermobaculum terrenum ATCC BAA-798	Thermobaculum	III-B	cmr6_III-B--cmr5_III-B--cmr4_III-B--cmr3_III-B--cas10_III--cmr1_III-B--csx1_III-U--csx1_III-U
269838913	18	Thermobaculum terrenum ATCC BAA-798	Thermobaculum	I-E	cas2_I-E--cas1_I-E--cas6_I-E--cas5_I-E--cas7_I-E--cse2_I-E--cse1_I-E--cas3_I
269838913	537	Thermobaculum terrenum ATCC BAA-798	Thermobaculum	I-A	cas2_I_II_III--cas1_I-B--cas4_I-A_I-B_I-C_I-D_II-B--cas3_I--cas5_I-B--cas7_I-B--cas8a1_I-A
337285377	1320	Thermodesulfatator indicus DSM 15286	Thermodesulfobacteria	III-B	cas2_I_II_III--cas1_I-II-III--#--cas2_I_II_III--#--cmr1_III-B--cas10_III--cmr3_III-B--#--#--cmr4_III-B--cmr5_III-B--cmr6_III-B--csx1_III-U
337285377	215	Thermodesulfatator indicus DSM 15286	Thermodesulfobacteria	I-?	cas2_I_II_III--cas1_I-B--cas4_I-A_I-B_I-C_I-D_II-B--#--cas3_I--cas5_I--cas7_I-C--#--#--#--#--cmr4_III-B--cas10_III--#--#--#--cmr1_III-B--cas6_I-A
337285377	215	Thermodesulfatator indicus DSM 15286	Thermodesulfobacteria	III-B	cas2_I_II_III--cas1_I-B--cas4_I-A_I-B_I-C_I-D_II-B--#--cas3_I--cas5_I--cas7_I-C--#--#--#--#--cmr4_III-B--cas10_III--#--#--#--cmr1_III-B--cas6_I-A
337287573	1190	Thermodesulfobacterium geofontis OPF15	Thermodesulfobacteria	I-?	cas2_I_II_III--cas1_I-B--cas4_I-A_I-B_I-C_I-D_II-B--cas3_I--cas5_I-B--cas6_I-A
337287573	1080	Thermodesulfobacterium geofontis OPF15	Thermodesulfobacteria	III-A	cas10_III--#--csm3_III-A--csm4_III-A--csm5_III-A--cas6-I-III--csx1_III-U--#--cas2_I_II_III--cas1_I-II-III
154248705	1358	Fervidobacterium nodosum Rt17-B1	Thermotogae	III-A	cas2_I_II_III--cas2_I_II_III--#--cas6_I-A--#--csm5_III-A--csm4_III-A--csm3_III-A--csm2_III-A--cas10_III--cas1_I-B--#--csx1_III-U
154248705	913	Fervidobacterium nodosum Rt17-B1	Thermotogae	I-A	cas2_I_II_III--cas1_I-B--cas4_I-A_I-B_I-C_I-D_II-B--cas3_I--cas5_I-B--cas7_I-B--cas8a1_I-A--cas6_I-A
383785713	1437	Fervidobacterium pennivorans DSM 9078	Thermotogae	III-A	cas1_I-B--cas10_III--csm2_III-A--csm3_III-A--csm4_III-A--csm5_III-A--#--cas6_I-A--#--cas2_I_II_III--cas2_I_II_III--#--#--#--csx1_III-U--#--#--cmr1_III-B--cas10_III--cmr3_III-B--cmr4_III-B--cmr5_III-B--cmr6_III-B
239616411	648	Kosmotoga olearia TBF 19.5.1	Thermotogae	I-A	cas2_I_II_III--#--#--cmr4_III-B--cas10_III--ramp_I_III--cmr1_III-B--cas2_I_II_III--cas1_I-B--cas4_I-A_I-B_I-C_I-D_II-B--cas3_I--cas5_I-B--cas7_I-B--cas8a1_I-A--cas6_I-A
239616411	648	Kosmotoga olearia TBF 19.5.1	Thermotogae	III-B	cas2_I_II_III--#--#--cmr4_III-B--cas10_III--ramp_I_III--cmr1_III-B--cas2_I_II_III--cas1_I-B--cas4_I-A_I-B_I-C_I-D_II-B--cas3_I--cas5_I-B--cas7_I-B--cas8a1_I-A--cas6_I-A
239616411	1235	Kosmotoga olearia TBF 19.5.1	Thermotogae	III-?	cas10_III--cmr4_III-B
374339022	264	Marinitoga piezophila KA3	Thermotogae	I-A	cas2_I_II_III--cas1_I-B--cas4_I-A_I-B_I-C_I-D_II-B--cas3_I--#--cas7_I-C--cas8a1_I-A--cas6-I-III
374339022	387	Marinitoga piezophila KA3	Thermotogae	III-B	cas1_I-II-III--cas2_I_II_III--#--csx1_III-U--csm6_III-A--cas6-I-III--cmr6_III-B--cmr5_III-B--cmr4_III-B--cmr3_III-B--cas10_III--cmr1_III-B
389842920	1512	Mesotoga prima MesG1.Ag.4.2	Thermotogae	I-?	cas7_I-C--cas5_I--cas3_I--cas4_I-A_I-B_I-C_I-D_II-B--cas1_I-B--#--#--cas2_I_II_III--csm6_III-A--cmr1_III-B--cas10_III--cmr3_III-B--cmr4_III-B--cmr5_III-B--cmr6_III-B--#--#--csm6_III-A
389842920	1512	Mesotoga prima MesG1.Ag.4.2	Thermotogae	III-B	cas7_I-C--cas5_I--cas3_I--cas4_I-A_I-B_I-C_I-D_II-B--cas1_I-B--#--#--cas2_I_II_III--csm6_III-A--cmr1_III-B--cas10_III--cmr3_III-B--cmr4_III-B--cmr5_III-B--cmr6_III-B--#--#--csm6_III-A
389842920	2170	Mesotoga prima MesG1.Ag.4.2	Thermotogae	I-A	cas6_I-A--cas8a1_I-A--cas7_I-B--cas5_I-B--cas3_I--cas4_I-A_I-B_I-C_I-D_II-B--cas1_I-B--cas2_I_II_III--cmr1_III-B--ramp_I_III--cas10_III--cmr4_III-B
389842920	2170	Mesotoga prima MesG1.Ag.4.2	Thermotogae	III-B	cas6_I-A--cas8a1_I-A--cas7_I-B--cas5_I-B--cas3_I--cas4_I-A_I-B_I-C_I-D_II-B--cas1_I-B--cas2_I_II_III--cmr1_III-B--ramp_I_III--cas10_III--cmr4_III-B
160901491	1814	Petrotoga mobilis SJ95	Thermotogae	I-A	cas2_I_II_III--cas1_I-B--cas4_I-A_I-B_I-C_I-D_II-B--cas3_I--cas5_I-B--cas7_I-B--#--cas8a1_I-A--cas6_I-A
217076133	1907	Thermosipho africanus TCF52B	Thermotogae	I-B	cas2_I_II_III--cas1_I-B--cas4_I-A_I-B_I-C_I-D_II-B--cas3_I--cas5_I-B--cas7_I-B--#--cas6_I-A
217076133	1220	Thermosipho africanus TCF52B	Thermotogae	I-A	cas2_I_II_III--cas1_I-B--cas4_I-A_I-B_I-C_I-D_II-B--#--#--cas3_I--cas5_I-B--cas7_I-B--cas8a1_I-A--cas6_I-A
217076133	307	Thermosipho africanus TCF52B	Thermotogae	III-B	cas2_I_II_III--cas1_I-B--cas2_I_II_III--#--#--#--#--csx1_III-U--cas6_I-A--cmr1_III-B--cas10_III--cmr3_III-B--cmr4_III-B--cmr5_III-B--cmr6_III-B
217076133	832	Thermosipho africanus TCF52B	Thermotogae	III-?	cas10_III--cmr4_III-B
150019913	1630	Thermosipho melanesiensis BI429	Thermotogae	III-A	cas6_I-A--#--csm5_III-A--csm4_III-A--csm3_III-A--#--cas10_III--csx1_III-U
150019913	335	Thermosipho melanesiensis BI429	Thermotogae	I-B	cas2_I_II_III--cas1_I-B--cas4_I-A_I-B_I-C_I-D_II-B--#--cas3_I--cas5_I-B--cas7_I-B--#--cas6-I-III
150019913	1612	Thermosipho melanesiensis BI429	Thermotogae	III-B	cas2_I_II_III--cas1_I-B--cas2_I_II_III--#--#--#--csm6_III-A--cmr1_III-B--cas10_III--cmr3_III-B--cmr4_III-B--cmr5_III-B--cmr6_III-B
157362870	200	Thermotoga lettingae TMO	Thermotogae	I-A	cas3_I--cas5_I-B--cas7_I-B--cas8a1_I-A--cas2_I_II_III--cas1_I-B--cas4_I-A_I-B_I-C_I-D_II-B--cas6_I-A
157362870	1188	Thermotoga lettingae TMO	Thermotogae	III-B	cas10_III--#--ramp_I_III--cmr1_III-B--#--#--cmr4_III-B
499078742	1798	Thermotoga maritima MSB8	Thermotogae	I-A	cas8a1_I-A--cas7_I-B--cas5_I-B--cas3_I--cas4_I-A_I-B_I-C_I-D_II-B--cas1_I-B--cas2_I_II_III--cmr1_III-B--cas10_III--cmr3_III-B--cmr4_III-B--cmr5_III-B--cmr6_III-B
499078742	1798	Thermotoga maritima MSB8	Thermotogae	III-B	cas8a1_I-A--cas7_I-B--cas5_I-B--cas3_I--cas4_I-A_I-B_I-C_I-D_II-B--cas1_I-B--cas2_I_II_III--cmr1_III-B--cas10_III--cmr3_III-B--cmr4_III-B--cmr5_III-B--cmr6_III-B
15642775	1772	Thermotoga maritima MSB8	Thermotogae	I-A	cas6_I-A--csx1_III-U--csx1_III-U--cas10_III--csm2_III-A--csm3_III-A--csm4_III-A--csm5_III-A--#--#--#--#--cas8a1_I-A--cas7_I-B--cas5_I-B--cas3_I--cas4_I-A_I-B_I-C_I-D_II-B--cas1_I-B--cas2_I_II_III--cmr1_III-B--cas10_III--cmr3_III-B--cmr4_III-B--cmr6_III-B
15642775	1772	Thermotoga maritima MSB8	Thermotogae	III-A	cas6_I-A--csx1_III-U--csx1_III-U--cas10_III--csm2_III-A--csm3_III-A--csm4_III-A--csm5_III-A--#--#--#--#--cas8a1_I-A--cas7_I-B--cas5_I-B--cas3_I--cas4_I-A_I-B_I-C_I-D_II-B--cas1_I-B--cas2_I_II_III--cmr1_III-B--cas10_III--cmr3_III-B--cmr4_III-B--cmr6_III-B
15642775	1772	Thermotoga maritima MSB8	Thermotogae	III-B	cas6_I-A--csx1_III-U--csx1_III-U--cas10_III--csm2_III-A--csm3_III-A--csm4_III-A--csm5_III-A--#--#--#--#--cas8a1_I-A--cas7_I-B--cas5_I-B--cas3_I--cas4_I-A_I-B_I-C_I-D_II-B--cas1_I-B--cas2_I_II_III--cmr1_III-B--cas10_III--cmr3_III-B--cmr4_III-B--cmr6_III-B
568317838	984	Thermotoga maritima MSB8	Thermotogae	I-A	cas6_I-A--csx1_III-U--cas10_III--csm2_III-A--csm3_III-A--csm4_III-A--csm5_III-A--#--#--#--#--cas8a1_I-A--cas7_I-B--cas5_I-B--cas3_I--cas4_I-A_I-B_I-C_I-D_II-B--cas1_I-B--cas2_I_II_III--cmr1_III-B--cas10_III--cmr3_III-B--cmr4_III-B--cmr5_III-B--cmr6_III-B
568317838	984	Thermotoga maritima MSB8	Thermotogae	III-A	cas6_I-A--csx1_III-U--cas10_III--csm2_III-A--csm3_III-A--csm4_III-A--csm5_III-A--#--#--#--#--cas8a1_I-A--cas7_I-B--cas5_I-B--cas3_I--cas4_I-A_I-B_I-C_I-D_II-B--cas1_I-B--cas2_I_II_III--cmr1_III-B--cas10_III--cmr3_III-B--cmr4_III-B--cmr5_III-B--cmr6_III-B
568317838	984	Thermotoga maritima MSB8	Thermotogae	III-B	cas6_I-A--csx1_III-U--cas10_III--csm2_III-A--csm3_III-A--csm4_III-A--csm5_III-A--#--#--#--#--cas8a1_I-A--cas7_I-B--cas5_I-B--cas3_I--cas4_I-A_I-B_I-C_I-D_II-B--cas1_I-B--cas2_I_II_III--cmr1_III-B--cas10_III--cmr3_III-B--cmr4_III-B--cmr5_III-B--cmr6_III-B
499078742	1816	Thermotoga maritima MSB8	Thermotogae	III-A	cas6_I-A--csx1_III-U--cas10_III--csm2_III-A--csm3_III-A--csm4_III-A--csm5_III-A
281411444	395	Thermotoga naphthophila RKU-10	Thermotogae	III-B	cmr1_III-B--#--cas10_III--cmr4_III-B
281411444	992	Thermotoga naphthophila RKU-10	Thermotogae	III-A	cas6_I-A--csx1_III-U--cas10_III--csm2_III-A--csm3_III-A--csm4_III-A--csm5_III-A
222098974	700	Thermotoga neapolitana DSM 4359	Thermotogae	I-?	cas2_I_II_III--cas1_I-B--cas4_I-A_I-B_I-C_I-D_II-B--cas3_I--cas3''_I--cas5_I-B--cas7_I-C--#--cas6-I-III--#--#--#--#--cas10_III--csx1_III-U--cas6_I-A
222098974	700	Thermotoga neapolitana DSM 4359	Thermotogae	III-?	cas2_I_II_III--cas1_I-B--cas4_I-A_I-B_I-C_I-D_II-B--cas3_I--cas3''_I--cas5_I-B--cas7_I-C--#--cas6-I-III--#--#--#--#--cas10_III--csx1_III-U--cas6_I-A
148269145	1066	Thermotoga petrophila RKU-1	Thermotogae	I-?	cas2_I_II_III--cas1_I-B--cas4_I-A_I-B_I-C_I-D_II-B--cas3_I--cas5_I-B--cas7_I-C--#--cas6-I-III--#--#--#--#--csm5_III-A--csm4_III-A--csm3_III-A--csm2_III-A--cas10_III--csx1_III-U--cas6_I-A
148269145	1066	Thermotoga petrophila RKU-1	Thermotogae	III-A	cas2_I_II_III--cas1_I-B--cas4_I-A_I-B_I-C_I-D_II-B--cas3_I--cas5_I-B--cas7_I-C--#--cas6-I-III--#--#--#--#--csm5_III-A--csm4_III-A--csm3_III-A--csm2_III-A--cas10_III--csx1_III-U--cas6_I-A
170287807	308	Thermotoga sp. RQ2	Thermotogae	III-B	cmr1_III-B--#--cas10_III--cmr4_III-B
170287807	995	Thermotoga sp. RQ2	Thermotogae	I-A	cas6_I-A--csx1_III-U--cas10_III--csm2_III-A--csm3_III-A--csm4_III-A--csm5_III-A--#--#--#--#--cas8a1_I-A--cas7_I-B--cas5_I-B--cas3_I--cas4_I-A_I-B_I-C_I-D_II-B--cas1_I-B--cas2_I_II_III--cmr1_III-B--cas10_III--cmr3_III-B--cmr4_III-B--cmr5_III-B--cmr6_III-B
170287807	995	Thermotoga sp. RQ2	Thermotogae	III-A	cas6_I-A--csx1_III-U--cas10_III--csm2_III-A--csm3_III-A--csm4_III-A--csm5_III-A--#--#--#--#--cas8a1_I-A--cas7_I-B--cas5_I-B--cas3_I--cas4_I-A_I-B_I-C_I-D_II-B--cas1_I-B--cas2_I_II_III--cmr1_III-B--cas10_III--cmr3_III-B--cmr4_III-B--cmr5_III-B--cmr6_III-B
170287807	995	Thermotoga sp. RQ2	Thermotogae	III-B	cas6_I-A--csx1_III-U--cas10_III--csm2_III-A--csm3_III-A--csm4_III-A--csm5_III-A--#--#--#--#--cas8a1_I-A--cas7_I-B--cas5_I-B--cas3_I--cas4_I-A_I-B_I-C_I-D_II-B--cas1_I-B--cas2_I_II_III--cmr1_III-B--cas10_III--cmr3_III-B--cmr4_III-B--cmr5_III-B--cmr6_III-B
338729812	1119	Thermotoga thermarum DSM 5069	Thermotogae	I-?	csx1_III-U--csm6_III-A--cas6_I-A--#--cas7_I-C--cas5_I--cas3_I--cas4_I-A_I-B_I-C_I-D_II-B--cas1_I-B--cas2_I_II_III--#--#--#--cmr1_III-B--#--cmr1_III-B--cas10_III--cmr3_III-B--csm6_III-A--cmr4_III-B--cmr5_III-B--cmr6_III-B--cas10_III--csm2_III-A--csm3_III-A--csm4_III-A--csm5_III-A--#--csx1_III-U
338729812	1119	Thermotoga thermarum DSM 5069	Thermotogae	III-A	csx1_III-U--csm6_III-A--cas6_I-A--#--cas7_I-C--cas5_I--cas3_I--cas4_I-A_I-B_I-C_I-D_II-B--cas1_I-B--cas2_I_II_III--#--#--#--cmr1_III-B--#--cmr1_III-B--cas10_III--cmr3_III-B--csm6_III-A--cmr4_III-B--cmr5_III-B--cmr6_III-B--cas10_III--csm2_III-A--csm3_III-A--csm4_III-A--csm5_III-A--#--csx1_III-U
338729812	1119	Thermotoga thermarum DSM 5069	Thermotogae	III-B	csx1_III-U--csm6_III-A--cas6_I-A--#--cas7_I-C--cas5_I--cas3_I--cas4_I-A_I-B_I-C_I-D_II-B--cas1_I-B--cas2_I_II_III--#--#--#--cmr1_III-B--#--cmr1_III-B--cas10_III--cmr3_III-B--csm6_III-A--cmr4_III-B--cmr5_III-B--cmr6_III-B--cas10_III--csm2_III-A--csm3_III-A--csm4_III-A--csm5_III-A--#--csx1_III-U
338729812	1628	Thermotoga thermarum DSM 5069	Thermotogae	I-A	cas3_I--cas5_I-B--cas7_I-B--cas8a1_I-A--cas2_I_II_III--cas1_I-B--cas4_I-A_I-B_I-C_I-D_II-B--cas6_I-A
187734516	1971	Akkermansia muciniphila ATCC BAA-835	Verrucomicrobia	II-?	cas2_I_II_III--cas1_II--csn1
189218017	865	Methylacidiphilum infernorum V4	Verrucomicrobia	?-?	cas1_I-II-III
218960350	1225	Candidatus Cloacamonas acidaminovorans	WWE1	I-A	cas4_I-A_I-B_I-C_I-D_II-B--cas2_I_II_III--cas1_I-II-III--cas3_I--cas5_I-B--cas7_I-B--cas8a1_I-A
[truncated: 3 more rows]
