# Supplementary material for: Major bacterial lineages are essentially devoid of CRISPR-Cas viral defence systems
Source: Nat Commun. 2016 Feb 3;7:10613. doi: 10.1038/ncomms10613 (PMC4742961; doi:10.1038/ncomms10613)
Supplement: Supplementary Data 7 — Multiple sequence alignment of Cas9 proteins. [file ncomms10613-s8.txt]

>gwa2_scaffold_14_13
------------------------------------------------------------
----------------MLRKM-------------------HYR-LALDLGSTSLGWAMI-
--R----LN----A------------G--------------N------E---------PC
AV-IKAGVRI-----FSNGR-NP-----------K----------D-----G-S-S-LAV
TRREARAMRRRRDRLLKRKARMIQTLI----E---------Y-----------G------
------FF-----------P-------AK-E-------DQRKAL----------------
-----------------------------------------EI--M---N----------
-----------------------------------PFALRA-KGLNE-------------
--------------ALT-------PAEFARALFHINQRRGFKSN----------------
-R-K-------T------------------------D-----------------------
---------------K-------KD-------ND-S------------------------
-----------------------------------------------GA-----------
------------------------------------------------------------
------------------------------------------------------------
------------------------------------------------------------
-------------------------------------L-KTA-----INK----------
LRE-----------------TL-------------K-------------TE-------NC
R-------------TVG-----EWL-NK------------------------------RD
V----------------------------------------------------------A
GL----------------------------------------------------------
----T----------------------V-----RA----------------RYHQDKT--
--IKEDGKS--------------KIN--K-Y-------YDL-YIDRAMIEHEFDELWKKQ
-----A--------E---------------------------------------------
---LNP-TL--------------------------------FT-------------E---
----------------------------AA----RA------------------------
---D----L---------------------------KD------------VLLHQRAL--
------------------------------------------------------------
-----------------------------KP--------------VK----PGRCTFM--
---P--------------------------------DE-----------E---------R
APLALPSTQRFRMYQ-EV-NNL----RIL-------R-----D-GLK-------E-----
------------------------------E----S------------LTL-----NQRD
DL-I-A-------AL---E--------E-------N-N-------------------K--
--RTFTQ------IKKL----L------------------------G----------L--
------------------------------------------------------------
------------------------------------------------------------
-------G-----G----------------V----VKF-N--------------------
------------------------------------------------------------
FE------D--PK---------------------------------R------EE-----
-------------------------LKGNTTSAIL---------G---------------
-----------------------------------KDE--------------HF------
G-SV-----------------------WFK-F-----------------------D----
-E----A--------------------------------------K-----Q--------
------DAIVMQ--------------L-----------------------F--------K
--------E-----EN-------EAK----------L------------L------RW--
-------L---------QN--------------ET-------------G---------I-
-----------D-E-------KRAE--T--I---------ANV----G---L-P---E-G
YGSLCALALA----------------------------RILPELR---------------
-------------R----------D-V----------V---------PY-----------
------------------------------------------------------------
-----SDAA-K---------------------------------A-AG------F-----
------HHS-DTSNN------------QEVPGLTFPIELVVTETG---------------
----------------------E------IKTK---------------------------
---------------------HI-FHE---------------------------------
----------LPYYGEYL---QRHVGF------------------------GSGKPE---
----D-------------SA------E-KR-------------------------YG---
K-----I----ANPTVHIGLNQVRLVVNTLI----------K------------RY---G
--------H---------------PSEVIVEVARDLKQS--K--------------DLRD
EEG----------KRQAENQKRNKRIR----TAI----------------------A---
G-V-----------LQ----TS--------------------------------------
---------------------------------------------EERV-R------R--
-------------------DD-IEKMI-LWEEL---------------S-FDP-ADRR--
----------CPYS-------------G-V---------QI----SA--AM-L---L-S-
----------DE-----VEIEHILPFSQT-LD------DSL-NNKTVA-LRQANR---V-
K----GNRTP-------WEAF----G----A------QST------AGFD----------
-----YAT-----------------I--------------------LARAEHMP------
----------------------------------------------KGK-----------
-------RY---------R-F-A-E------DGY---QRW---------LKD----DA--
------G-FLPRALNDTRHMSKVAREYM-----SLIC-----PN----------------
-------------------------------------------TRVIPGR------MTAM
LRGKF----------------------G----L---------------------------
------------N-----------DV--------------LGLN----------------
------------------------------------------------------------
------------------------------------------------------------
------------------------------------------------------------
------------------------------------------------------------
------------------------------------------------------------
--------------------------------------------------GE-K--N--R
NDHRHHAVDACVIAVTDQG-LLQR----FA--KASA-----S--------------A-R-
------------E--------QQ-------------------------------------
-----------------------------LN----------------------R-LV---
---------------------------E-------NM-P------------------L--
-P---------W----------E-----------------------------SY-R----
--EH--------------------VERA--------------------------------
------------------------------------------------------------
---------------I-D------------AIWVSHKPDH--------------------
---------S--------------------------------------------------
------------------------------------------------------------
------------------------------------------------------------
HE----------GAMHN--------DTAY--GLL-------GDG----------------
------------------------------------------------------------
----------K-------------------------------------------------
------------------------------------------------------------
------------------------------------------------------------
---------------------------------------------------VS-------
-------IH----------K----------------------------------------
------------------------------------------------------------
--------------M--------------V--------------------------EGKR
E-------RIEE-----S-L--K-------------------V-----------------
------------------------------------------------------------
------------------------------------------------------------
------------------------------------------------------------
------------------------------------------------------------
------------------------------------------------------------
------------------------------------------------------------
-IA---F----------T------------NA--------KAND---------------R
H----------GL----------------------L-DN----------GEP--------
---RPYK-GYKG---------D--SNYCIE------------------------II----
---------R------------N-E---------K-G------K------WEG----EVI
---------------ST--FD----AYQ----------------------------LVR-
--------------------------E----------HG-----------------VARL
RHPTLS--------------------------VS-GKPLV------------M----RLM
KD-----E--------TI-R-M-V-T---N------------E-------------K---
------------------------------------------PITARVC-----W---V-
-R---------------SD---------T-R-----IA-F-----------------A-S
TS--------EA---------------------------NVD------AR----------
--DR---------------DKNDSF--------------SYIV------K----------
--T-A--S----------------V-LQ----------K-L-------Q-ARRIS-----
--------ISPTG------------------E----LRD--------------P------
--------------------------GFK-------------E-----------------
--------------------------------------------
>gwa2_scaffold_3315_45
-MN----------YYNG--------------FIITENAMAS-------------------
---------------KHENLG-------------------ALT-FGLDIGIASVGWAVL-
--G----EN---------------------------------------------------
RI-IDLGVRC-----FDKAE-TA-----------K----------E-----G-E-S-LNL
ARRTARLLRRRLRRRAWRLTKLARLLK----R---------E-----------G------
------LI-----------A-------DT-N------VFQKPF-----------------
------------------------------------NLKDANE--KGL-S----------
-----------------------------------FWQLRV-DALDR-------------
--------------KLS-------AEEWARVIYHLCKHRGFHWI----------------
-S-R-------A------------------------E-----------------------
---------------E-------KA-------AEGD------------------------
------------------------------------------------------------
------------------------------------------------------------
------------------------------------------------------------
--------------------------------------SKS-EG----------------
----G-------------------------------KV-KQG-----LAG----------
TKK-----------------LM-------------Q-------------EK-------NY
R-------------TAA-----EMV-LT------------------------------EF
P--------EA-------------------------------------------------
------------------------------------------------------------
----Q----------------------------RN----------------K--------
-------------------------Q--G-D-------YSK-ALSRILLGDEMTQLFKHQ
-----R--------E---------------------------------------------
---LGN-PH--------------------------------AT-------------E---
----------------------------KL----EA------------------------
---A----ILGNGDH--------------------KSG------------LFWAQNPA--
------------------------------------------------------------
---LA-----------------------GND--------------LL--KMLGHCTFE--
---K--------------------------------AE-----------Y---------R
VPKASFTAERHVWLT-RL-NNL----RIV-------V-----D-GT--------T-----
------------------------------R----P------------LNE-----AERH
LA-L-L-------MP---Y--------Q-------Q-A------------------GD--
--LTYKQ------LRTA----LTKA---------------------G----------YL-
------------------------------------------------------------
------------------------------------------------------------
-------P-----E----------------S----FRY-T--------------------
---------------------------------------------------------GLA
YAS--------GQKADEK---------------------AKDPE--S------AP----L
-----------------------VKLPA---WHEL---------R---------------
-------------------------------------K--------------TL------
E-KK--------------E-LA---SEWQK-ISS----------------DALDGK----
-P----Q--------------------------------------L-----L--------
------DQIAWV--------------L--------------------------------S
-------VY-----KD-------DTE----------V------------E------AE--
-------L---------C---------------KL-------------N---------L-
---------PNA-E-------KMID--A--L---------LDI----R---F-----D-K
FSNLSLKALR----------------------------QIVPLME---------------
-------------Q----------G------------Q---------RY-----------
------------------------------------------------------------
-----DEAV-A---------------------------------N-IPE-----Y-----
------GHH-SQL-----------H----------------EVGA---------------
----------------------G---EHKY------------------------------
------------------------------------------------------------
----------LPP-----------------------------------------------
----------------------------FYKER-------DKTGRMV--FN--DDMD---
I-----P----RNPVVLRALNQARKVVNALI----------K------------EY---G
--------S---------------PHEVHIEMARDLSRP--L--------------DERR
DVE----------KLQKEFRDRNEKDK----ALF----------------------A---
Q-DF-----------N----I---------------------------------------
---------------------------------------------VGAV-K------G--
-------------------KE-FEKYQ-LYREQ----------------------QGK--
----------CAYS-------------I-E---------PM----DI--HR-L---F-E-
---------QGY-----VEIDHALPYSRS-FD------DSK-NNRVLV-LAKENR---D-
K----GNRTP-------FEYL----G----G------KD-------NSER----------
-----WRQ-----------------F--------------------VAFVEGN-------
---------------------------KSY------------R---LAK-----------
-------RS---------R-L-L-R------------KDF---G-----KDE----AK--
------G-FRERNLNDTRYICRFFKNYV-----EQYL-----QL--H-------E-----
-----------------DS-D-------AKR------------CVVLSGQ------MTSF
LRARW----------------------G----L---------------------------
------------V-----------------------------------------------
------------------------------------------------------------
------------------------------------------------------------
------------------------------------------------------------
------------------------------------------------------------
------------------------------------------------------------
---------------------------------------------------K-V--R--G
DSDRHHALDGAIVAACSHS-MVKR----LS--DYSR-----R--------------K-E-
------------L--------EQVR-----------------------------------
------------AGFVDV-----------D---------------------TGE-IV---
--------NPAMFQ----------QVQE-------HF-P------------------N--
-P---------W----------P-----------------------------HF-R----
--DE--------------------VKLR-----LN-------------------------
------------VDDPAL----------LHSEM---------NRFGT-------YSPEAL
-------------KAL-R------------PLFISRAPQR--------------------
---------R--------------------------------------------------
------------------------------------------------------------
------------------------------------------------------------
NS----------GAAHK--------DTIY--AQP-------ERL----------------
------------------------------------------------------------
---------VA-------------------------------------------------
--------------------------QG--------------------------------
------------------------------------------------------------
------------------------------------------G--------VT-------
-------QK----------V-PL-------------------------------------
-------------TSL------TL----------------KD-L----------------
------------D-K--------------L---------I---D-PH------R--NEK-
---------LYS-----A-I--R--------------IR---L-------E---------
----------Q----H-G------------------------------------------
---------------------------------------------------------G--
K---------------------------------GD----------K-----------AF
PA--------------S---N-------------------------P-LRKP--------
-----------------D-------S-----------------------------EGNPT
----------------GP--------------------------IVRG------------
-VT---M----------V------------ID--------------------K-LSGI-P
------------I------R---------------G-------------G----------
---------IAK--------ND--SMVRVD------------------------VF----
-----------------------TK---------A-G------K--------F----HLV
---------------PVYVHH----AVAKV--------LPNR--AV---------VAYK-
------------------------DET---------------------------------
---------------------E-WT-----LIDD-GFDFC------------F----SMY
PN-----D--------LL-R-I-K-L---R------------N-------------A---
-------------------S---------------------HLGYYASCN---RS-----
-T--------------------------G-A-----IN-L-----------------W-S
HD--------RNQQV---------------------------------------------
-------------------GKDGMI------------------------E----------
--S-I--G------------------VK----------T------AL-N-VEKLN-----
--------IDVLG------------------N----RYP--------------A------
-------------------------PPEK-------------------------------
-----------RRD--LA--------------------------
>gwa2_scaffold_4330_18
-M----------IYYNG--------------FIIAENTMTS-------------------
---------------KQENLG-------------------ALT-FGLDIGIASVGWAVL-
--G----EN---------------------------------------------------
RI-IDLGVRC-----FDAAE-D------------K--D-------------G-K-P-NNQ
TRRGARVSRNRFHMRTWRLKRLTRLFR----D---------V-----------G------
------LL-----------S-------KE-E------IKQ--------------------
-LFS--------ATRQ-----------------------KNQPQLV---S----------
-----------------------------------PWSLRA-EGLTR-------------
--------------KLT-------QQEWAQVIYYFVKHRGFKFF----------------
-S-K-------T------------------------E-----------------------
---------------D-------PR-------SS-S------------------------
----------------------------------------------ADNEATSV------
------------------------------------------------------------
-----------------------------------------------------E------
---------------------------------------QK-ER----------------
----D-------------------------------GL-RDG-----LEY----------
TGK-----------------ILK------------K-------------YP-------QF
E-------------TIG-----NAA-HHLANAQQGSDGIYRDKDGKLLEATDC---E-EF
Q--------ES-----------F-------------------------------------
------------------------------------------------------------
---------------------------------RN----------------K--------
-------------------------S--K-S-------YRH-AFHRDDLMDELNKLFEAQ
-----QQ------PQ---------------------------------------------
---FSN-PF--------------------------------AN-------------LVLR
EDIDRLREVQISSETRT--------VGPTF----HD------------------------
---Q----V---------------------------FA------------LLELQHPP--
------------------------------------------------------------
-----------------------------IY----TS---QM----D--ALIGKCELE--
---K--------------------------------NE-----------L---------R
AAKNTFSNERATWLQ-TI-NNL----RIK-------R-----N-GK--------E-----
------------------------------D----T------------LSP-----DERA
LL-I-N-------LP---Y--------T-------Q-A-------------------K--
--LTFKQ------ARDA----LRA----------------------S----------LGF
PAHWREASFTKVTYRNKRKDDGSWINVVAADGSNISLGKYGQDDVRKKANKELKKRLETG
TMTFAELRQL--------------------------------------------------
----FELK-----E----------------G----EAF-EHICNEAEIVPASLETTYTIP
DGKKTFIKLLPAKSKKPITLKGRAMKALADLSSENLNATLADLRLAIEQADRLEAGWQFE
YSR-----K--DSTPIKL------ENEATT-QVPIEYEDAQKAE--E------ET----L
-----------------------IELKG---WHTF---------K---------------
-------------------------------------R--------------AL------
E-TE------------------C-SDWWAN-L--------Q-VAYLDPQSDAGQAA----
-A----I--------------------------------------Q-----L--------
------DAIAEL--------------L--------------------------------T
-------KA-----QT-------DAD----------V------------E------KG--
-------F---------A---------------AL-------------A---------L-
-----------T-A-------SQIQ--A--L---------ERV----R---F-----K-Q
YRNLSLIALR----------------------------KILPSLE---------------
-------------A----------G------------K---------SR-----------
------------------------------------------------------------
-----TEAC-K---------------------------------D-AG------Y-----
------KTE-THQ-----------------------------------------------
------------------------RSK---------------------------------
--------------------------H---------------------------------
----------LPP-----------------------------------------------
----------------------------LETYLY----ERVRHGKKTKYTE--LRYK---
D-----L----TNPVVARAFNQARLILNALI----------D------------RYD--Q
--------S---------------PAYVHVELARDLAKS--K--------------EKRI
EDK----------KRQDENRSKRESIR----GNF----------------------I---
A-T---Y--------K----I-D-------------------------------------
-----------------------------------------------EP-T------S--
-------------------TQ-ILKER-LYHEQ----------------------GCK--
----------CIYT-------------L-E---------EL----DL--NR-V---V-D-
-----D---PNY-----AQIDHIWPRSLT-FD------SSM-ENLVLV-HAHANQ---D-
K----GNRIP-------YDFI----N----Q------KY-------GKEH----------
-----WRR-----------------V--------------------MAYILG--------
----------------------C----KGI------------G---GNK-----------
-------QN---------R-L-I-T------------KEL---D------------AD--
------E-FSARNLVDTRYATRLFARMV-----RDHL-----LF--D-------GQVEDK
----IEDIDPSE-----SG-KSRLEKFHKTR------------VRTPQGG------LTAF
LRRGW----------------------L----N---------------------------
------------D------------I----------------------------------
------------------------------------------------------------
------------------------------------------------------------
------------------------------------------------------------
------------------------------------------------------------
------------------------------------------------------------
---------------------------------------------------K-D--R--E
SSDKHHALDACIVATCTPK-VINE----VN--SYFA-----N--------------E-E-
------------Q--------VPSRFK--------------RLAD------GKY------
---------------ADK-----------G-------------------N-GGE--I-I-
--------SKQEAR----------ERGL-------YL-P------------------P--
-P---------W----------D-----------------------------HF-R----
--AD--------------------FF----------------------------------
------------------------------------------------------------
-------------EKY-E------------AIMVSRVVRK--------------------
---------K--------------------------------------------------
------------------------------------------------------------
------------------------------------------------------------
RS----------GELHD--------ANPL--AFR-------KLSIPLVDLSEDMLTSLSI
PKEFRIKHQEILDDLAKKLIHHGGDAKIAFDQPHEIIDRKGNIQHIRSISLPIVGLPAPY
LEARLKPLTKK-----Q--KQSALLEDNRRNHQRVLLCNLTLEMLDDARLGSGYLNRNKK
VIDALKACLKHFDGDSRKAFSDGFVIDGG-------------------------------
-----------------------DG----------------------------KAIRSIR
LPLWSDE--------------VS-----------------------------VQ------
-----AHKS----------A-PL-------------------------------------
-------------TSL------SL----------------DK-L----------------
------------D-P------------KKLGAT-----YY------H------R--NKK-
---------VID-----A-L--R--------------ER---L-------N---------
----------E----F-G------------------------------------------
---------------------------------------------------------G--
N---------------------------------AK----------K-----------AF
----------------S---TERRKDGEANVENK------------P-K-------TRKD
R----PFD-P-------S-------D-----------------------------YGKP-
----------------GP--------------------------IIRS------------
-IR---L----------P------------ES---------C------------GLGT-D
------------I------R------------------N----------G----------
---------IAK--------LG--ASQKTE------------------------VY----
-----------------------WT---------G-T------N--------Y----FFR
---------------NRYGLD----------------DEQVR--GI----SE-----PP-
---------------------------------------------------------S--
--------------------------------DS---KIL------------F----ILT
KN-----D--------YV-R-I-V-L---K------------D-------------G---
------------------GI----KE-----------------GYFV-F-----Y-----
----------------PED---------G-R-----MQ-V-----------------R-R
HD--------LPKIID--YVAHET-----------------E----EPSE----------
--GEEESG-ETIEPTNGNKKKKVV------------------L------A-W--------
--R-I--P----------------E--S----------Q------IV-K-ISKFK-----
--------VGVLG------------------D----LTL--------------I------
-------------------------ADSM-------------------------------
----------PHG---LA--------------------------
>gwa2_scaffold_5130_3
------------------------------------------------------------
--------------------M-------------------KKI-LGLDLGTNSIGWALV-
--N----EA---DN------------E--------------R------E---------KS
SI-IKIGVRV-----NPLTV-DE-----------Q-QNFE--KG-K-----S-I-T-TNA
DRTLKRSMRRNLQRFKLRKENLIEILK----K---------Q-----------K------
------FI-----------N-------DE-TI-----LSENGNK----------------
-----------------------------------------ST--F---E----------
-----------------------------------TYNLRA-KSATE-------------
--------------EIT-------LEQFARVLLMINKKRGYKSS----------------
-R-K-------A------------------------------------------------
-----------------------KS-------QD-E------------------------
-----------------------------------------------GQLIDGM------
--EIAKKLYNDNLTPGQ--FVFQILKEGKKYIPDF---------YR----SDL-------
-------------------QAEFDKIWSFQKQFNPDILT-EEFNKQIIGKGKVNT-TKI-
FLAKY-----------------------GIYTI---------D-----NK----------
----G---ADK----KSQAYNWRVEAL-TNQLTK-EEL-AFV-----ISD----------
LNG-----------------II-------------S-----------N-SSGYLG-SISD
RSKEL----YFNKQTVG-----QYL-IA------------------------------QL
K--------EN-----------PH------------------------------------
-T----------------------------------------------------------
----Q----------------------L-----KN----------------Q--------
------------------------------------------VFYRQDYLDEFNTIWETQ
-----A--------K---------------------------------------------
---FHK-E---------------------------------LT-------------N---
----------------------------EL----KE------------------------
---E----I--------------------------RDI------------IIFYQRKL--
------------------------------------------------------------
-----------------------------KS--------------QK--GLISFCEFE--
---SKQIE--INI---DGKK-----------KLKTVGS-----------K---------V
CPKSSPLFQVFKIWQ-IL-NNI----QVI-------E-----K-STG-------KS----
------------------------------K----F------------LEQ-----DEKE
IL-F-K-------EL---N--------F-------K-D-------------------K--
--ISKTD------ALKI----L------------------------Y----------K--
------------------------------------------------------------
------------------------------------------------------------
-------------N--------------YKE----LDF-N--------------------
------------------------------------------------------------
FK----------------------------------------------------E-----
------------------------NIEGNRTQATF---------LKAFQSIIEL--SGHE
------------VSDFSKI------------KTDEILE--------------IV------
T-PI-----------------------FEG-F--GF--NTN-LLQFNSNLKGKDFE----
-K----Q--------------------------------------A-----V--------
------YQLWHL--------------L-----------------------Y--------S
--------F-----EG-DNSNTGNEK----------L------------I------QK--
-------I---------SE--------------LY-------------G---------F-
-----------E-R-------EYAI--I--I---------ANI----S---F-Q---P-D
YGSLSTKAIR----------------------------KILPHLK---------------
-------------E----------G------------I---------EF-----------
------------------------------------------------------------
-----SLAC-E---------------------------------Y-AG------Y-----
------RHS-KNS-----------L------------------TK---------------
----------------------EEKNKKIL------------------------------
------------------------KDK---------------------------------
----------IDI-----------------------------------------------
----------------------------LP-------------------------KN---
S-----L----RNPVVEKILNQMINVVNATI----------E------------TY---G
--------K---------------PDEIRIELARELKKS--A--------------KERE
DLT----------NAINKSTLDHEKYK----ALL------Q---------------K---
E-F------------G----LS--------------------------------------
-----------------------------------------------NV-S------R--
-------------------ND-IIRYK-LYLEL---------------E-HNG---FH--
----------TLYS-------------N-T---------YI----EP--NK-L---F-S-
----------KE-----FDIEHIIPQSRL-FD------DSF-SNKTIE-SRSANI---E-
K----GNETA-------FDYV----S----N-------------KNGEVG----------
-----LKD-----------------Y--------------------LKNIEDLF------
------------------N---N----GKI------------S---KTK-----------
-------YN---------K-L-K-M------------KG----------DEI----PS--
------D-FIARDLRDTQYISKKAKSIL-----EDLV-----------------------
-----------------------------KD------------VVSTGGS------ITDR
LREDW----------------------Q----L---------------------------
------------I-----------DI--------------MKEL----------------
-------------NWDKYDKL---------------------------------------
------------------------------------------------------------
----------------G-------------------------------------------
-------------------------------------------------------LTEVI
EN----------------------------------------------------------
--------------------NDGHKINR--------------------IKDW-T--K--R
NDHRHHAMDALTIAFTKRS-YIQY----LN--NLNA-----R--------------S-D-
------------K--------SG-------------------------------------
-------------SIYGI-----------EQ----------------------K-ELYR-
--------DK--------------NNKL-------RF-K------------------P--
-P---------I----------P---------------------------LDDF-R----
--AE--------------------AKKQ--------------------------------
------------------------------------------------------------
---------------L-E------------NTLVSIKAKN--------------------
---------KVATININNTK------------KQ-GGEN---------------------
------------------------------------------------------------
-----------------------------------------------------KKKQL-T
PR----------GQLHL--------ETIY--GSI-------QQY----------------
------------------------------------------------------------
----------V-----T--K----------------------------------------
-----------------------EEKVGA--NFN-KELIEKVANKKCREALLKRL-----
---------------IE-FDNDPKKAFTRKN-------------------------SLNK
NPL------------------YIDTIKTYKVPEKVKTVTTETI--------YT-------
-------IR----------K-DI--------N----------------------------
--PD-----------------------------------LK--I----------------
------------D-K--------------V-----------------------V--DKK-
---------IKN-----I-L--E--------------LR---L-------K---------
----------E----F-N------------------------------------------
---------------------------------------------------------G--
D---------------------------------AK----------K-----------AF
----------------S---NL-DE--------K------------P-IWLN-------K
-----------------E-------K----------------------------------
----------------G--------I------------------SIKR------------
-VT---I-----------------------TG---I----------------S-NA-I-A
------------L-HDK--K---------------D-KE----------GNF---ILDNQ
GKKQAVD-FVNT---------G--NNHHVA------------------------IY----
---------K------------D-E---------K-G------N------LQE----NVI
---------------TF--YE----AVE----------------------------RVN-
--------------------------Q----------GI----------------PIIDK
TYKQ----------------------------NE-GWQFL------------F----SMK
QN-----E--------YF-V-F-P-N---E------------K-------------TGF-
----------------NSNE----ID---LLNP--ENYHLISPNLFRVQ-----K---I-
-A--------T-----------------K-D-----YF-F-----------------R-H
HL--------ET--------NV------------------EN------IT----------
---T---------------TKDLTW--------------KRL------------------
--G-I--N----------------G-II----------N-----------ILKVR-----
--------INHIG------------------Q----IVS--------------V------
--------------------------GEY-------------------------------
--------------------------------------------
>gwa2_scaffold_8177_7
--------------------------------------MQ--------------------
-----------------TKNL-------------------PYT-LGLDIGMASVGAALL-
--L----PD----Q------------E---------------------------------
RI-LALHVRT-----FDKAE-TA-----------K----------E-----G-E-S-LNK
IRRDSRLTRRRIRRRAHRLVRLARLMK----R---------V-----------G------
------LI-----------A-------DA-N------PEA--------------------
--------------------------------------FALPG--V---S----------
-----------------------------------PWHLRA-DGLDR-------------
--------------LLE-------PKEWAGVLYHLVKHRGFQSN----------------
-R-K-------S------------------------E-----------------------
---------------A-------KA-------DE--------------------------
------------------------------------------------------------
------------------------------------------------------------
------------------------------------------------------------
------------------------------------------KA----------------
----G-------------------------------QM-LSG-----VGR----------
NQA-----------------LL-------------K-------------EA-------GY
R-------------TVG-----ELA-ARH---------------------------E-DF
K--------EA-------------------------------------------------
------------------------------------------------------------
----K----------------------------RN----------------K--------
-------------------------G--G-S-------YSH-TFARADLNAELNLLFERQ
-----R--------A---------------------------------------------
---LGS-RL--------------------------------AS-------------A---
----------------------------DF----QE------------------------
---N----V---------------------------RD------------LLMARRPT--
------------------------------------------------------------
---LS-----------------------GAN--------------LL--KMVGKCTFE--
---K--------------------------------SE-----------D---------R
APKAGYRAERFVWLG-KL-NNL----KIV-------G-----S-GD--------A-----
------------------------------R----P------------LTD-----AEHR
IV-I-D-------LP---F--------T-------Q-A-------------------K--
--LTFKQ------VRKA----L------------------------E----------L--
------------------------------------------------------------
------------------------------------------------------------
-------E-----T----------------H----QRF-N--------------------
---------------------------------------------------------LLS
YRP-----D--PK---GK---------------------DKDPE--E------ST----F
-----------------------FEAKS---FHTL---------R---------------
-------------------------------------K--------------AY------
E-GA--------------G-LK---KEWQR-DA---------------------LD----
-P----D--------------------------------------R-----L--------
------DALAYA--------------L--------------------------------T
-------CY-----KD-------DTE----------S------------R------QW--
-------L---------V---------------AQ-------------G---------I-
-----------G-T-------PIIE--A--V---------LAE----S---F-----D-K
FIHLSQKALK----------------------------AILPHME---------------
-------------A----------G------------Q---------RY-----------
------------------------------------------------------------
-----DDAA-K---------------------------------S-AG------Y-----
------DHS-QPD-----------------------------AGT---------------
----------------------G---KRAT------------------------------
------------------------------------------------------------
----------LPP-----------------------------------------------
-----------------------------------------------------PDKD---
T-----I----RNPVVYRALNQARKLVNAIV----------A------------EY---G
--------P---------------PAAVHIELARDLSKP--I--------------DERR
DIE----------KGQKEFQALKEKLA----AAF----------------------E---
E-TF-----------H----R---------------------------------------
-----------------------------------------------KP-S------G--
-------------------LD-LLKYR-LFREQ----------------------LDQ--
----------CPYC-------------Q-K---------AL----VV--DR-L---F-E-
---------PGY-----AQIDHALPYSRS-FD------DGM-NNKVVV-HVACNQ---D-
K----GNRTP-------YEFL----D----G------AG-------DSER----------
-----WQR-----------------F--------------------VAWVQGN-------
---------------------------KAI------------R---QAK-----------
-------RN---------R-L-L-R------------VNF---G-----TDE----AK--
------E-FSKRNLSDTRYICREFKRTI-----ETQF-----AW--H-------S-----
-----------D-----AE-G-------NER------------CVVLSGQ------LTSL
LRARW----------------------G----L---------------------------
------------I-----------------------------------------------
------------------------------------------------------------
------------------------------------------------------------
------------------------------------------------------------
------------------------------------------------------------
------------------------------------------------------------
---------------------------------------------------K-V--R--E
DGDLHHALDVAVIAAASRS-LVKR----MA--DYSR-----R--------------N-E-
------------L--------EMVR-----------------------------------
------------NRYVDP-----------A---------------------TGE-VV---
--------DVAALR----------QIED-------HF-P------------------K--
-P---------W----------P-----------------------------LF-R----
--EE--------------------LLAR-----LA-------------------------
-------------PEP-------------KLQL---------TCVSS-------YDEGLR
-------------ESI-R------------PIRVSRAPTR--------------------
---------R--------------------------------------------------
------------------------------------------------------------
------------------------------------------------------------
GL----------GAAHQ--------ETIR--SLR--------------------------
------------------------------------------------------------
------------------------------------------------------------
--------------------------DGS-------------------------------
------------------------------------------------------------
------------------------------------------Q--------SA-------
-------IK----------T-PL-------------------------------------
-------------RDL------NL----------------KD-L----------------
------------E-N--------------I---------V---G-FE------R--DTA-
---------LID-----A-I--R--------------TR---L-------E---------
----------A----F-G------------------------------------------
---------------------------------------------------------G--
E---------------------------------GK----------K-----------AF
----------------D---DK-----------QP-----------P-LRKP--------
-----------------S-------K-----------------------------DPDK-
----------------AP--------------------------IIRS------------
-VK---L----------L------------VT--------------------Q-KSGI-P
------------I------R---------------G-------------G----------
---------IAN--------NG--AMLRSD------------------------IF----
-----------------------TK---------A-G------K--------F----YAV
---------------PIYVAD----AVRGE--------LPHR--AV---------AQAK-
------------------------PEL---------------------------------
---------------------E-WP-----MMDE-SYQFL------------F----SLH
PN-----D--------WM-T-I-R-L---K------------N-------------EV--
-----------------------------------------REGYYAGLD---RA-----
-T--------------------------G-N-----IS-L-----------------W-L
HD--------RNQNV---------------------------------------------
-------------------GQKGLL------------------------T----------
--G-N--G------------------IK----------T------AL-A-VEKYH-----
--------VDLLG------------------K----LHR--------------V------
-------------------------HKEE-------------------------------
-----------RQP--IHIKPGKR--------------------
>gwa2_scaffold_9498_4
--------------------------------------MA--------------------
----------------DKTLG-------------------ALT-FGFDIGIASVGWCVL-
--G----EN---------------------------------------------------
RI-VDLGVRA-----FDKAE-TA-----------K----------E-----G-E-S-LNL
ARRTARLMRRRLRRRAWRLTKLARLLK----R---------E-----------G------
------LI-----------A-------DA---------FQ--------------------
-------------------------------------MHQPSA--T---S----------
-----------------------------------PWKLRV-EALDR-------------
--------------RLT-------DDEWARVIYHLCKHRGFHWI----------------
-S-R-------A------------------------E-----------------------
---------------E-------KK-------AEGD------------------------
------------------------------------------------------------
------------------------------------------------------------
------------------------------------------------------------
--------------------------------------AKG-ES----------------
----G-------------------------------RV-KKG-----LSD----------
TQR-----------------RM-------------G-------------EK-------GY
R-------------SAA-----EMV-LA------------------------------EF
P--------EA-------------------------------------------------
------------------------------------------------------------
----Q----------------------------RN----------------K--------
-------------------------Q--G-D-------YGK-ALSRVLLSEELALLFRRQ
-----R--------E---------------------------------------------
---LGH-TH--------------------------------AS-------------K---
----------------------------EL----EA------------------------
---A----ILGNGDR--------------------KGG------------LFWAQKPP--
------------------------------------------------------------
---LA-----------------------GAD--------------LL--KMLGKCTFE--
---K--------------------------------DE-----------Y---------R
APKASFTAERHVWLT-RL-NNL----RVV-------V-----D-GT--------T-----
------------------------------R----P------------LTE-----DERR
VA-L-P-------LP---Y--------G-------Y-A-----------------DAK--
--LTYKQ------LRAA----LSKA---------------------G----------L--
------------------------------------------------------------
------------------------------------------------------------
-------------S----------------N----FSF-A--------------------
---------------------------------------------------------GI-
---------------------------------------ADDKE--K------DT----L
-----------------------TKLPA---WETL---------S---------------
-------------------------------------K--------------TL------
K-GK--------------G-LE---TEWEG-MAG----------------AATGGD----
-P----T--------------------------------------L-----L--------
------DEISRV--------------L--------------------------------S
-------VY-----KD-------GDE----------V------------D------VE--
-------L---------R---------------KL-------------P---------L-
---------PGG-E-------KMVE--T--L---------SEI----S---F-----D-K
FHALSLKALR----------------------------KIVPHME---------------
-------------T----------G------------L---------RY-----------
------------------------------------------------------------
-----DEAC-A---------------------------------A-AG------Y-----
-------HH-SQL-----------H----------------EAGA---------------
----------------------G---GQKY------------------------------
------------------------------------------------------------
----------LPP-----------------------------------------------
----------------------------FYTRR-------DKDGRMV--FD--EELD---
V-----P----RNPVVLRALNQARKVLNALV----------R------------AY---G
--------S---------------PSAVHIEMARDLSKP--L---VGHPTPNGGYIEGRR
DIE----------KLQKEYRERNEKDK----AAF----------------------A---
A-EH-----------G----I---------------------------------------
-----------------------------------------------AA-K------S--
-------------------RE-FEKFQ-LYREQ----------------------QGK--
----------CAYS-------------L-K---------PL----DL--HR-V---LHD-
---------IGY-----AEVDHALPYSRS-YD------DGK-NNKVLV-LTEENR---N-
K----GNRTA-------YEYLCAF-P----G------GE-------NGER----------
-----WRN-----------------F--------------------VAYVESN-------
---------------------------KSY------------R---LAK-----------
-------RT---------R-L-L-R------------KDF---G-----GKA----AE--
------E-FRERNLNDTRYICKFFKNFV-----ERFL-----QL--K-------VG----
----------AD-----GT-A-------AKR------------CVVLSGQ------TTAF
LRARW----------------------G----L---------------------------
------------L-----------------------------------------------
------------------------------------------------------------
------------------------------------------------------------
------------------------------------------------------------
------------------------------------------------------------
------------------------------------------------------------
---------------------------------------------------K-V--R--G
ASDRHHALDAAVVAACSHG-MVKR----LA--DYSR-----T--------------K-E-
------------L--------AKVR-----------------------------------
------------DGFPDP-----------E---------------------TGE-IV---
--------DPAMFQ----------QLHA-------HF-P------------------D--
-P---------W----------P-----------------------------HF-R----
--GE--------------------LEAR-----LQ-------------------------
------------LDDSAE----------LRAQL---------EMFGT-------YPAEAL
-------------ETL-R------------PLFVSRAPQR--------------------
---------R--------------------------------------------------
------------------------------------------------------------
------------------------------------------------------------
NG----------GAAHK--------ETIY--AQP-------ERL----------------
------------------------------------------------------------
---------KE-------------------------------------------------
--------------------------QG--------------------------------
------------------------------------------------------------
------------------------------------------G--------VT-------
-------QK----------V-SL-------------------------------------
-------------ASL------KP----------------TD-I----------------
------------D-K--------------L---------I---D-PH------R--NEK-
---------LYA-----A-I--R--------------AR---L-------E---------
----------A----H-G------------------------------------------
---------------------------------------------------------G--
K---------------------------------SD----------K-----------AF
PA--------------D---N-------------------------P-LRKP--------
-----------------D-------R-----------------------------DGNPT
----------------GP--------------------------IVRA------------
-VT---M----------V------------ID--------------------K-LSGI-Q
------------I------R---------------G-------------G----------
---------IAK--------ND--TMLRVD------------------------VF----
---------R------------HKK---------D-G------K--------F----HLV
---------------PLYVHH----AVAQE--------LPNR--AI---------VAFK-
------------------------DED---------------------------------
---------------------E-WT-----LIDD-NFHFL------------F----SFH
PN-----D--------FI-R-I-T-Q---K------------N-------------K---
------------------AP---------------------ILGYYASCH---RG-----
-T--------------------------G-N-----LN-L-----------------W-A
HD--------RNQKV---------------------------------------------
-------------------GKDGQI------------------------E----------
--G-I--G------------------VK----------T------AV-A-LEKFH-----
--------VDVLG------------------N----IYP--------------A------
-------------------------PPEQ-------------------------------
-----------RHG--LA--------------------------
>gwa2_scaffold_11832_6
------------------------------------------------------------
------------------MTV-------------------KYR-LGLDVGTASVGAAAV-
--S----LD----K------------E--------------G------Q---------PD
SL-IWHHVRI-----FSEPL-EN-----------G--Q----AG-------L-V-S-KKA
GRRKARMQRRQIDRRASRLRHIAHLSS----M---------L-----------G------
------LK------------------REE-V-----------------------------
--------------------------------------APDDG--S---S----------
-----------------------------------LPYLRA-QAATE-------------
--------------RVE-------LDDLLRILLRLSKRRGYKGE----------------
-F-K-------A------------------------K-----------------------
---------------K-------K------------------------------------
------------------------------------------------------------
------------------------------------------------------------
------------------------------------------------------------
------------------------------------------------------------
----G-------------------------------EV-AEG-----SNE----------
LSL-----------------AM-------------RTLAEERGIALKDENN-------TG
I-------------TLG-----QYL-LH------------------------------RM
E--------NG-----------LPT-----------------------------------
------------------------------------------------------------
----K----------------------L-----KI----------------KEVGDE---
--PKNKKAE--------------DAN--A-P-------KNL-YALRRMVEHEFNAIWDTQ
-----A--------K---------------------------------------------
---HHE----------------------------------ILNGVHDH--------K---
----------------------------SI----RE------------------------
---H----F---------------------------YE------------ALFFQRPL--
------------------------------------------------------------
-----------------------------KS--------------AA--DLVAQCGLE--
---P--------------------------------TL-----------P---------R
APRAQMAFQRFRIEK-IL-ADL----RWG-------A-----G-KRA-------------
------------------------------E----P------------LMP-----AQKK
TI-R-D-------LL---D--------R-------N-D-------------------K--
--VKFED------IYEA----LEGA---------------------G-------------
------------------------------------------------------------
------------------------------------------------------------
----CEKP-----Q----------------G----KGL-N--------------------
------------------------------------------------------------
LDR--------AS---------------------------------R------EE-----
-------------------------LPGNGTLAAL---------R---------------
-------------------------------------KLDKHSKKHHPERAANL------
E-PA-----------------------FRA-L-----------------------E----
-E----K--------------------------------------T-----Q--------
------IAVINF--------------L-----------------------AE-----LGS
-----------------------PEQ----------LDDP-AWHTSFVKRDGKP--RQ--
-------F---------SD--------------AL----------I--G---------FI
NL-------IKE-H-------DHFD--R--L---------GKM----D---F-D---G-G
RASYSVKALN----------------------------TLADWLE---------EPNWPG
DW-----------Q----------DD-----------M--------RRM-----------
------------------------------------------------------DE----
-----EAAI-RMC-----------------------------------------Y-----
------PKSLNRK------------------------------IK---------------
------------------------------------------------------------
-----------------------RRSD---------------------------------
----------LPA-----------------------------------------------
-------------------------------------------------------PD---
S-----T----GNAVVDGSLRQIRWTVNRMI----------A------------EI---G
--------K------------P--PEEIVVEMAREMSLG--I--------------SRRN
ERE----------SDNNKQQKSRRDAE----KEI----------------------R---
A-H------------G----Q---------------------------------------
-----------------------------------------------TP-T------P--
-------------------SK-IRRYL-LWAEQ----------------------DKS--
---------FCPYC-------------N-K---------TI----SL--AE-A---L-S-
---------GSA-----TEYEHIIPKSLTQVG------MKS-SEIVLA-HHACNQ---E-
K----GDLTP-------WERW----G----N---------------TE-R----------
-----WQP-----------------V--------------------ESAAAKFY------
----------------------------------------------AKK-----------
----RY-RKA--------K-L-LRL------------KDF-EREVL--TDAS----VN--
------G-FADHQFHQTSWIAKEATQWL-----ECLC-----------------------
----------------------------PNK------------VSVSRGE------LTAM
QRRNW----------------------K----L---------------------------
------------E-----------TV--------------IPEV-RIE------------
------------NNLPVLDSE---------------------------------------
------------------------------------------------------------
----------------GK------------------------------------------
-------------------------------------------------------QIEPE
DFAKL-------------------------------------------------------
-----------------KKYLEGHPVRREDR-----------KANPGFEFNR-RPDK--R
LDHRHHLIDAITLALTSRG-LFQQ----MA--KSYK-----IAAEKMQPREGETAEDRE-
---------------------RRLKNE------------------------TRL------
-------------------------------------------------------RI---
-----------------------------------EV-P------------------E--
-P--------PL----------R-----------------------------NV-R----
--SA--------------------ALDA--------------------------------
------------------------------------------------------------
---------------V-R------------ECNITIKPDR--------------------
---------Q--------------------------------------------------
------------------------------------------------------------
------------------------------------------------------------
PD----------GALFK--------DTAY--GVA-------Q------------------
------------------------------------------------------------
------------------------------------------------------------
-------------------------RDGE-------------------------------
---------------DR-------------------------------------------
-----------------LR--L------------------------------A-------
-------LR----------Q-PV-------------------------------------
-------------AGLGK---TQGKTSL-DS-------ARKA-I----------------
------------A-N--------------I-----------------------I--SND-
---------VRR-----I-I--A--------------DE---F-------E---------
----------T----RIA-Q----------------------------------------
---------------------------------------------------------G-M
E---------------------------------AG----------A-----------AL
----------------A---Q-------------------------P-IPHPL-------
---------Y-------G-------K----------------------------------
--------------------------------------------PIRK------------
-VR---C----------F------------E----------TY-----------AEDAQP
------------IGFTS--R---------------Q-------------G-E--------
----HRK-YLIN--------AG-YAYL--E------------------------FY----
----------------------------------T-D------G----S-KEP----RLV
---------------KI--RD----AM-----------------------------REKG
--------------------------KFS-------------------------------
-----------------------------------PPNTIRK--------LSYP---RQS
RG-----F--------IS---I-S-P---S------------K-----------------
------------------------------------------GQKR--------------
------------------------------------------------------------
------------------------------------------------------------
------------------------------------------------------------
-------D----------------A-PK----------GA--------G-SH--------
------------------------------------------------------------
------------------------------------------------------------
--------------------------------------------
>gwa2_scaffold_12495_6
------------------------------------------------------------
-------------------ML-------------------KRV-LGIDVGISSIGWALL-
--EFQGDID----N------------K--------------D-----LP---------SG
KI-LASGVRV-----FTQAE-NP-----------K----------N-----G-E-S-LAK
PRRDARLARRRTRRRAQRLTDIKDLFF----K---------Y-----------K------
------LV-----------TGI----SRN-K------INS--------------------
-IYK----------------------------------TEENK--K---D----------
-----------------------------------PWTLRK-EALYR-------------
--------------KLD-------GEEFARVLTHIAKHRGFKSM----------------
-R-K-------S------------------------E-----------------------
---------------E-------EG-------SD-T------------------------
------------------------------------------------------------
------------------------------------------------------------
------------------------------------------------------------
--------------------------------------KAK-ET----------------
----Q-------------------------------RV-LTE-----IGK----------
NKD-----------------TL-------------K-------------TG-------IW
Q-------------TAG-----EMI-AS------------------------------RP
K-G------DA-------------------------------------------------
------------------------------------------------------------
----R----------------------------RN----------------K--------
-------------------------T--D-S-------YKN-SISRELLQDETKIIFEKQ
-----R--------G---------------------------------------------
---MNS-QF--------------------------------TS-------------A---
----------------------------DL----EK------------------------
---E----Y---------------------------SD------------IAFHQAPI--
------------------------------------------------------------
-----------------------------QS--------------ML--KMVGGCTFE--
---K--------------------------------DEEG------KRLK---------R
APKNSYSAEVFTALT-KI-NNL----VLK-------T-----K-TANIN-----D-----
------------------------------R----F------------LTT-----EERK
KA-L-E-------LC---H--------S-------N-A-------------------K--
--VTFKQ------LRGE----L------------------------G----------L--
------------------------------------------------------------
------------------------------------------------------------
-------P-----E----------------D----WIF-N--------------------
---------------------------------------------------------TVD
YAK-----K--PKKTAVK---------------------ETEPE--S------AC----F
-----------------------FQMRG---YNEI---------R---------------
-------------------------------------K--------------SV------
G-KD----------------------LWTE-IS---------------------MK----
-K----E--------------------------------------I-----L--------
------NSIVTT--------------L--------------------------------A
-------TE-----KS-------DEA----------I------------K------AQ--
-------L---------K---------------KS-------------E---------V-
-----------P-D-------EIAE--K--V---------LGL----N---F-----R-G
FLHLSIKALD----------------------------KIIPFMM---------------
-------------A----------G------------D---------KY-----------
------------------------------------------------------------
-----TDAC-D---------------------------------K-AG------Y-----
------KEQ-------------------------------I--SGI--------------
--------------------------KKIF------------------------------
------------------------------------------------------------
----------LRK-----------------------------------------------
----------------------------LND----------------------EENE---
Q-----I----TNPVAKRAITQFRKVINAII----------R------------EY---G
--------K---------------FDQMNIELARDLAKS--Y--------------DDRK
KIK----------EGQEDFRAEKDRAA----QRC----------------------K---
D-N------------G----L---------------------------------------
-----------------------------------------------DPNS------K--
-------------------DN-LSKYR-LWEQQ---------------------DNGF--
----------CIYC-------------G-K---------PI----EL--QR-L---A-E-
---------QGY-----CEVDHILPYSRS-LD------DSQ-HNKVLA-HIHDNQ---Q-
K----KNQIP-------FEHF----G----G------D---------GPK----------
-----WEE-----------------F--------------------VGRLNS-Q------
--------------------------FKNL------------P---KSK-----------
-------LN---------R-L-V-K------------RKF---D-----EKD----ME--
------G-FKERNINDTRYISRFIKNFV-----ENHL-----EF--A-------E-----
-----------------SA-Q-------KQK------------VFVRSGS------LTAF
LRHQW----------------------G----L---------------------------
------------I-----------------------------------------------
------------------------------------------------------------
------------------------------------------------------------
------------------------------------------------------------
------------------------------------------------------------
------------------------------------------------------------
---------------------------------------------------K-K--R--D
ESDRHHALDALVTACATQA-MVKS----TA--ITAQ-----K--------------M-E-
------------S-----------------------------------------------
------------YNW-------------------------------------------I-
-----------------------NKEKP-------RM-P------------------L--
-P---------W----------L-----------------------------NF-R----
--DD--------------------VQ----------------------------------
------------------------------------------------------------
-------------KSL-D------------AVFVSRAPRH--------------------
---------K--------------------------------------------------
------------------------------------------------------------
------------------------------------------------------------
VG----------GAAHK--------ETIR--SIR-------KC-----------------
------------------------------------------------------------
---------GE-------------------------------------------------
--------------------------EN--------------------------------
------------------------------------------------------------
------------------------------------------L--------II-------
-------EK----------T-PL-------------------------------------
-------------VDIATKSGIKL----------------KD-I----------------
------------E-K--------------L---------Y---K-KE------Q--NRK-
---------LYE-----T-L--K--------------ER---L-------E---------
----------Q----N-G------------------------------------------
---------------------------------------------------------N--
D---------------------------------PV----------K-----------AF
----------------GNPDD-------------------------P-VRMP--------
-----------------T-------N-----------------------------DLTKT
----------------GP--------------------------IIKS------------
-IK---L----------I------------TN--------------------K-KSGL-N
------------V------R------------------A----------G----------
---------IAD--------NG--EIARLD------------------------VY----
-----------------------ER---------K-G------K--------F----YLI
---------------PNYVAD----FANKE--------LPKK--AI---------KANT-
------------------------PET---------------------------------
---------------------E-WP-----IIDR-NYNFK------------F----SLF
KD-----D--------LI-S-I-K-Q---KL-----------D-------------S---
------------------PE---------------------EFYYYKGPD---VS-----
-T--------------------------A-S-----IT-V-----------------E-S
VD--------RKR---------------------------------LWEE----------
--KKK------------GKIENVFHT-----------------------R----------
----I--G------------------TK----------T------LK-S-FRKFN-----
--------LDILG------------------T----KAP--------------VE-----
------------------------IKKETWVG----------------------------
---------VIRKNG-VANNTGNKAM------------------
>gwa2_scaffold_12755_2
------------------------------------------------------------
------------------------------------------------------------
------------------------------------------------------------
------------------------------------------------------------
------------------------------------------------------------
------------------------------------------------------------
------------------------------------------------------------
------------------------------------------------------------
------------------------------MLMHLAKRRGYKSN--Q--GIKYNA----L
FR-------YIE------------------------ENNIDIR-----------------
------------YTDQ-------EDV------EQAE------------------------
---------------------------------------------VSGNTNQH-------
------------------------------------------------------------
------------------------------------------------GNKK-EA-----
----------------------------------------E-ET----------------
----G-------------------------------KV-LGG-----IRK----------
LKS-----------------KM-------------E----------------------TN
E-------------TIG-----QFA-VRIAQNEH----------------WETP--H-RL
HTISM---DET-----------KTLT----------------------------------
------K-----G-----------------------------------------------
----K----------------------S-----KG----------------Q--------
-----------------------EKT--T-T-------YHL-HATRELYEDEFSRIWNRQ
-----A--------D---------------------------------------------
---NLC-RL--------------------------------LN-----Q---T-P-E---
-------------QVK------------TL----IE------------------------
---K----I---------------------------EH------------AIFDQSPP--
------------------------------------------------------------
-----------------------------QL--------------QK--GKVGMCSIR--
---L--------------------------------KK-----------K---------R
AATALLESQAYLLLQ-DI-NNL----EYG-------KV------SGKG------KRV---
-------------------QSATM------Q----P------------LSA-----EQRQ
QL-L-N-------AL---S--------D-------H-GQVDKED-------------R--
--LTWDT------IRKI----L------------------------R----------L--
------------------------------------------------------------
------------------------------------------------------------
-------D-----D----------------D----IKF-N--------------------
----------------------------------------------------------LE
ISS----NK--DKSGEQI----------------------------KS-----SK-----
-----------------------KGIIGNRTALAI---------A---------------
-------------------------------------R--------------II------
P-EE-----------------------WKG-I-----------------------S----
-DA---Q-KHP------------------------------CKF-T---YPQ--------
------KALVND--------------L-----------------------L--------N
-------------IHD-------KVA----------L------------F------NR--
-------L---------RN--------------HY-------------R---------LP
PQRCPWQF---S-D-------QQAF--E--L---------ATL----E---L-P---A-G
YMGHCFEVIT----------------------------ELLKHFR---------------
-------------D----------G------------L---------NY-----------
------------------------------------------------------------
-----SEAK-K---------------------------------E-AK------L-----
------TNQLESS-----------------------------------------------
----------------------Q-------------------------------------
------------------------PKH---------------------------------
----------LGEPP---------------------------------------------
------------------------------------------------------------
N-----I----ANPIVQKALYEIRRVVNAII----------E------------KQ---G
-------CK---------------PRIIRIEMARDMKAS--K--------------AHRA
EME----------NRNEANRKLNEKAT----EAI----------------------R---
D-W---NQHNPHQTIG----LEH-------------ANIEKIK-----------------
------------------------------LWIEQ----------RAKP-D------K--
-------------------ES-TTKIK-LWQEQ----------------------NHQ--
----------CLYS-------------G-R---------YI----SF--PQ-I---A---
---------DGE-----VDIDHIYPRSLS-GM------NDY-LNKALA-FKSENL---S-
K----GQRTP-------WQAW----G----D----------------SEK----------
-----YDL-----------------I--------------------VRRTQDWYGG----
------------------N---D----TPL----------------KAK-----------
-------LN---------K-V-MDK------------SDE-AA--F---KDK----MR--
------E-FTEAQLNDTRYICVAVKNYL-----KKLG------Y----------------
--------------------T-------DQE------------IQVSRGR------ATAE
IRHLW----------------------S----L---------------------------
------------D-----------TI--------------LPKT----------------
-------------KRDQESKD---------------------------------------
------------------------------------------------------------
------------------------------------------------------------
------------------------------------------------------------
------------------------------------------------------------
----------------TDKEPDNNEVDETE------------SDKTE-KGKK-K--G--R
GDHRHHAIDAIITALTDRR-TFAN----LQ--RRYC-----H--------------Y-E-
------------L--------NGTWPNA--------------------------------
------------------------------------------------------------
-----------------------------------PL-E------------------K--
-P---------W----------E-----------------------------TL-R----
--RD--------------------VERI--------------------------------
------------------------------------------------------------
---------------V-M------------NRVVSFSATR--------------------
---------K--------------------------------------------------
------------------------------------------------------------
------------------------------------------------------------
VS----------GGLHD--------EQPY--GLGHYE---EKMPFKK------LLKSLDI
IRT---------------------------------------------------------
-------LPDK-----TPGK----------------------------------------
-----------------------KLEDGD----------TWIADHLLRQKLQEWL-----
-------V----------NWECAKYVKGY-----PP-------------PLLPDGKSLDT
VTV--------------ARRCY------------------------------V-------
-------KR----------A-SVV------------------------------------
-------------EGL------KR-------------------I----------------
------------E-N-------SPGKKTWI-----------------------A--NDE-
---------LRK-----I-L--RIW-----------------L-------K---------
----------Q----P-G------------------------------------------
---------------------------------------------------------N--
S---------------------------------VK----------S-----------AK
--------------------------------VN------------P------PTM----
---------P-------S-------K-----------------------------NGN--
----------------GN--------------------------PIRT------------
-VR---L----------A------------SV---F------------------TSMV-Q
------------F------K-----------------------------GKP--------
--------QIFA--------KA-SN-HHVV------------------------IF----
---------K--------------RVL-------N-G------T---IVERKG----ILV
---------------DR--LE----AA--------------K--------------RIR-
-----------------------------------------------------KPPVVRK
SPQELL-------------SLV-PA-----INPS-EWQFE------------M----FLC
NN-----D--------MV---LWD-V---D------------DP------------DWQ-
----------------QRDK----IYL---------DEKNQHLPIYRLQ-----K---M-
-T--------E-----------------G-T-----LT-F-----------------R-H
FS--------VTS--------------------------TAD------------------
-TGN---------------------------------------------R----------
--G-V---------------------LR----------R----SPTKLC-CKKIR-----
--------IDELG----------------DYN---------------------I------
-------------------------CND--------------------------------
--------------------------------------------
>gwa2_scaffold_39869_1
------------------------------------------------------------
------------------------------------------I-HKDKDGNNAIGVRII-
--S----QD----T------------T---------------------R-----------
---------------FDQG---------------K--TLNDSKG-S-----T-L-T-PTA
QRRKYRGARRMRNRYKLRRGKLSLLLD----F---------L-----------G------
------MT-----------P-------DK-SFF----TNEKGKR----------------
------------------------------------GENNDIG--K---A----------
-----------------------------------IYELRD-KAIRE-------------
--------------KIS-------LNEWGRIIMHLNQWRGYSSD----------------
-RFK-------S-----------------------VE-----------------------
---------------K-------ED-------SD--------------------------
------------------------------------------------KGITSQ------
--VVAIEKSEDY---------STIRREKKKEIPIT---------YNTF-IVSF-------
-------------------ENGDK-IVEVR----NKEHN--ES----------DY--KLN
D----------------------------LYTY-----SFN-DSE---------------
-----E---------------------------------IQG-----LKQV---------
TKK-----------------KL-------------N-------------TESWAYKK-KQ
INDSISQWCNLQDSTVG-----SYF-YH------------------------------NF
Y--------KE-----------NNV-----------------------------------
-E----------------------------------------------------------
----R----------------------I-----RN-------------------------
-------------------Y----------------------TILRDWYEDEFDKIFNCQ
FEN-HKVHFQKYNIEEI------------------------------IKVAFK-D-----
---YHP------I----------------------------LS-------------DI--
-------------QKKE-----------NF----KE------------------------
---Q----L----------------------RFLIKDK------------IIFYQRPW--
------------------------------------------------------------
-----------------------------QQ---------------A--KNKGECPFEFV
---PDVKKEKDGSYIPNIHG--KRGVDKNGNEIFLKGR-----------T---------V
IPRSHPLYQDYRMWQ-KI-NNL----RIYLH-----T-----P-SDKIDLFDDPE-----
------------------------------K--F-KE----------IIGKS--IEETKE
LL-Y-Q-------SL---Q--------NC------K-S-------------------K--
---AWKS------FCAD---KL------------------------D----------L--
------------------------------------------------------------
------------------------------------------------------------
-------------E----------------N----YLFDNEE------------------
------------------------------------QA-------------RVSKKPLFE
YTDKST-GEV-SR-----C--------------------YFSVNFRK-----RKKDGTYT
----------------------DLPLDGNKTKTSI---------R---------------
-------------------------------------N--------------IL------
S-DK--------------N------DAWFDEI----------------------HS----
-S----N-------------------------------------IT--N--L--------
------QLLWEI--------------I-----------------------YD-----I-T
N-------------SD-------INK----------V------------K------EI--
-------I---------QR--------------HF-------------K---------F-
-----------D-N-------EAIY-LQ--L---------ANL----K---FDD---Q-G
MGNLSAKAIR----------------------------QLLPLMS---------------
-------------D----------A------------Q---------NMT-----DKTRK
RVESLI---------------------------------------------SLNNSTEEQ
DKDG-DEKL-ECLKDFVSDKKARKRL--SSFKSLKDF-KYLNYWE-AA-------A----
--IVYGSHS-SKH-----------------------------I-----------------
------------------------QTQKEI------------------------------
------------------------------------------------------------
----------LS------------------------------------------------
----------------------------VK-------------------------QH---
S-----M----NNPIVERIVNETISLVNEIH----------K------------VY---G
------------------------FDEVRIELCRELKAS--M--------------DERQ
QMW----------ESMNNNQARNEWAK----RML----------------------R---
E-L---KSDNSS------------------------LDTETST--KSNLEKIRIIEDVVK
Q--L----NPT-------EYKEKQ-------KEYK----------LDEP-S------K--
-------------------AE-VKKYL-MWLEQ----------------------NFR--
----------CPYT-------------D-Q---------PI----PL--TD-V---F-A-
-----R---NKL-----VQIEHIIPKERY-YS------DAY-SNKVIT-WQEVNQAKAN-
N----GNRTA-------YEFI----V----S------KRVENFVKVGDRN----------
LPLVSAEG-----------------W--------------------KEHVEKMF------
------------------P---K-----------------------GAK-----------
-------RT---------N-L-L-R------------------------KEI----PE--
------D-PINRTLNETQYINKKLKEKL-----AELK-----------------------
--------------------G-------EQK------------VHITSGS------ITDI
LRDKW----------------------H----L---------------------------
------------N-----------KI--------------FKEQ----------------
-------------LRNRFENF---------------------------------------
------------------------------------------------------------
----------------N-------------------------------------------
-------------------------------------------------------IGENK
ERQNLVYWTN--------------------------------------------------
--------------QFNPKTNKYENIEV--------------------FEGF-T--K--R
IDHRHHAMDAIIIACTKQN-HIQY----IN--SLNA-----I--------------N-S-
------------V--------DQEN-----------------------------------
---------------EDS-----------KK------------------D-KYE-WI---
-----------------KKDVCIGNSSK-------NF-I------------------T--
-P---------WKE--------D-----------------------------KF-I----
--TD--------------------IADS--------------------------------
------------------------------------------------------------
---------------L-N------------NIIISHKNTRLLISPSKHRVD----KN---
--INPNKIAS--------------------------------------------------
------------------------------------------------------------
------------------------------------------------------------
IR----------GELHK--------ETNY--AKR-------NYFIE--------------
------------------------------------------------------------
----------ESRI--PINKLVP-------------------------------------
-----------------------QILKD---KMD-NQNQTMVHFKTFEEIIKETILKIKY
QDV---LIP-L---F---IKYDREILSKGLCSEI----------------SKSILKKIDE
NKLLINSKTNEPLEWL-ST--YS-------------------------------------
-------NRDKSS------R-PL-G-----LS----------------------------
-------------MNL------ND---------------AKE-V----------------
------------K-N--------------I-----------------------A--DPR-
---------IKR-------L--A--------------EY--RL-------KYVI------
----------E----K-K------------------------------------------
------------------------------------------------------TDIDKL
D--I----------------------------STPD----------K-------------
----------------Q---KLKRE-------IDA----------IP-LYSN--------
------------------------------------------------------------
--------------------------------------------AIYE------------
-VR---L------RGNDFH-----------ER---Q------------------KMNL-S
--------AYQWV-ELKNLKN-------------TDVEN-------IEYANK--------
ETTITLKNKLKE-------LNL-DE-LRQS------------------------YFTNPL
---FL-----------------SKK--P--IIVKKES-----DKMNLDVDRKI----KFL
---------------KF--ID----AA---------NLISHE-------------KPSKI
--------------------------S------------------------------ISK
LYKLENRI------------------------DDLEYDLL------------F----TLA
KN-----D--------MV-Y-L-P-E---K--------C--LS-----------------
----------------NDEL----LNID------WNNKNDIIQKLYVVK-----D---M-
-E--------------ASN---------E-K-----IV-F-------------------Q
HI-------NKA-------DAIKIS--------------EAD------AK----------
----------SL-----FKNPDIK---------------EQIE-EI---K-Y--------
--GTVP------------------M--------------------LQ-R-CIKVF-----
--------TNKLG------------------N---KIVPYWEFPNGCWDKKRAVEL--GL
I------------------------MPEK-------------------------------
--------------------------------------------
>gwb2_scaffold_4_208
--------------------------------------M---------------------
--------------MIKLNNM-------------------KKI-LGLDLGTNSIGWAVV-
--E----TE----D------------N--------------K----------------KF
EL-LDKGVRI-----FQEGV-----------------KIE--KG-I-----E-S-S-KAA
ERTGYRSARRIKFRRRLRKIETLKVLI----E---------N-----------N------
------MC-----------P-------LS-M-------DELIVWKE--NK----------
NNYP---------KNKIFYNWLKTKD-PK-------EGTNGTY--I---N----------
-----------------------------------PYYFRT-EAIKR-------------
--------------KLE------NTNDVGRALYHLAQRRGFKSN----------------
-R-L-------E------------------------S-----------------------
---------------T-------DE-----------------------------------
------------------------------------------------------------
------------------------------------------------------------
------------------------------------------------------------
------------------------------------------KSR---------------
----G-----I--------------------------V-KTE-----INK----------
LSS-----------------EL------------------------------------NG
R-------------YLG-----EYF-YE------------------------------LY
L--------KG-----------E-------------------------------------
------------------------------------------------------------
----K----------------------I-----RK----------------R--------
----------------------------------------H-ISREEHYLNEFKKICEVQ
--------------N---------------------------------------------
-----------------------------------------FN-------------K---
----------------------------EL----AE------------------------
---K----L---------------------------ER------------AIFYQRPL--
------------------------------------------------------------
-----------------------------KS--------------QK--GLVGKCTLQ--
---NN--------------------------------K-----------H---------R
CPISRPEFEEFRMWQ-FI-NSI----KYK-------N-------SDG-------K-----
---------------F--------------D----F------------LNK-----EQRE
NI-I-P-------AF---V--------S-------N-KNA-----------------T--
--FEFSK------IEKI----L--------------------------------------
------------------------------------------------------------
------------------------------------------------------------
------NK-----G--------------VHI----YQF-N--------------------
------------------------------------------------------------
YKS-------------------------------------------N------HT-----
-------------------------IGSNQTMINF---------M---------------
-------------------------------------D--------------VF------
D-IDR-----------K---L---TNAWLLCVNK--------IYELYTAKTKKDGS-LKS
KS----E--------------------------------------V-----I--------
------TDVWHV--------------L-----------------------F--------T
--------F-----DN-------EEN----------L------------K------EF--
-------A---------RN--------------KL-------------L---------L-
-----------D-E-------SSAQ--K--F---------SKI----N---L-K---Q-D
YSQLSLKAIN----------------------------KILPYLQ---------------
-------------E----------G------------L---------IY-----------
------------------------------------------------------------
-----SYAV-F---------------------------------I-AN------IENVIG
KS-IWNIKE-NQQ---------------IIRTSIKKIIDNHKTELDINTITNSLINDFKV
------NYNN-----AHKEYKVDDIDLKNIREKIIKYYGNKTWNCLPEDEKLYVKEKVEK
LYEKQLKS----GKRGIFIEKIRLDDRIENFLKDN------FDSSE--------------
-----LNLKKLYHPSDVSV-YKS-VKI-----------------------------T---
----D--------------L------GLRLLG------------------S--PMIP---
S-----I----KNPMAMRAMHQLRKLINHLI----------IE----------GVI---D
--------D---------------STIINVEMSRELND---A--------------NMRK
AIE----------RYQRQRATENEEFK----TKI----------------------K---
E-L---YKKECG--------TD--------------------------------------
----------------------------------------------FEP-N------N--
-------------------DD-IMKYR-LWEEQ----------------------NHK--
----------CLYT-------------G-K---------SI----GI--CD-F---I-G-
-----S---NPA-----FEIEHTIPRSLS-YD------NSL-ENKTLC-EKEFNQQ--V-
K----KNRIP-------FELS----N----Y------KE---------------------
-IISRINN-----------------W--------------------EIKAEELFKQIQKV
KIQSRMA-A-TKEI----K---D----NAIQRKHLLQMEFNYW---NGK-----------
-------LS---------R-F-T-R------------------------EDV----PE--
------G-FKNSQLVDIGIITKYARAYL-----KTVF-----N-----------------
------------------------------N------------VNTVKGS------TVAE
FRNIW----------------------G----L---------------------------
------------Q-----------EY--------------F-------------------
------------------------------------------------------------
------------------------------------------------------------
------------------------------------------------------------
------------------------------------------------------------
------------------------------------------------------------
--------------------------------------------------EK-K--D--R
SNHIHHCIDAITIACLTKD-KYDF----LA--HLYH-----L--------------D-E-
------------Q--------NNRDA----------------------------------
------------------------------------------------------------
-----------------------VHRAM-------IK-S------------------K--
-P---------W----------E-----------------------------NF-V----
--QD--------------------VKE---------------------------------
------------------------------------------------------------
---------------IEN------------QILVSHYTPD--------------------
---------NLPKQSKKILR------------KR-GKIQ---------------------
--------KNENGD----------------------------------------------
---------------------------------------------------LIYEKGD-A
VR----------GSLHK--------ESFY--GAI-------KRE----------------
------------------------------------------------------------
----------IIN---KKGE----------------------------------------
-------------------------TEEK-------------------------------
------------------------------------------------------------
--V---------------------------------------L--------YV-------
-------KR----------K-PLEF-----------------------------------
-------------SDLGF----K---------------TISE-L----------------
------------E-N--------------I-----------------------V--DDA-
---------VRD-----K-V--L--------------NA---V-------K---------
----------D----K-G------------------------------------------
------------------------------------------------------------
----------------------------------LK----------Q-----------AL
----------------N---E-------------------------P-IWMN-------E
-----------------E-------K----------------------------------
----------------Q--------I------------------PIKK------------
-VR---C----------Y------------TP---------SV---------T-NP-I-N
------------L------K---------------K-HRDKS-------KHE--------
-----YKQSYHV-------TND--GNYLMV------------------------IYEGK-
----------------------D-S---------Q-E------K----VKRDY----EIV
---------------SN--LQ----AG--------------E--------------YFK-
--------------------------Q----------SV--HGVLKAQGINN-LEGLIPK
---------------------F-KE-----SGKN-ILPLK------------Y----ILK
TG-----T--------MV-I-FWE-----N------------------------------
----------------YPEE----IWD-------ID-KNQLYKRLFKVT-----Q---F-
-E---------------SD---------G-R-----IQ-A-----------------R-F
HQ--------IAKP----DNEL-----------------TKV------------------
--SELD----------------------------FSNIAEKIR------L----------
--SK---G----------------N-LN----------M-----LV--N-GYDFK-----
--------INVLG------------------H----IEK--------------LS-----
------------------------------------------------------------
--------------------------------------------
>gwb2_scaffold_4764_3
-MN----------YYNG--------------FIITENAMTS-------------------
---------------KQEKHG-------------------ALT-FGLDIGIASVGWAVL-
--G----ES---------------------------------------------------
RI-VDLGVRC-----FDKAE-TA-----------K----------E-----G-E-S-LNL
TRRMARLLRRRLRRRAWRLTKLARLLK----R---------E-----------G------
------LI-----------A-------DA-N------LFKHKI-----------------
------------------------------------EKNTPVP--K---S----------
-----------------------------------SWQLRV-DGLDR-------------
--------------QLN-------AEEWARVIYHLCKHRGFHWI----------------
-S-R-------A------------------------E-----------------------
---------------E-------KA-------AEGD------------------------
------------------------------------------------------------
------------------------------------------------------------
------------------------------------------------------------
--------------------------------------SKG-EG----------------
----G-------------------------------KV-KQG-----LAG----------
TKK-----------------LM-------------Q-------------EK-------SY
R-------------TAA-----EMV-LA------------------------------EF
P--------DA-------------------------------------------------
------------------------------------------------------------
----Q----------------------------RN----------------K--------
-------------------------Q--G-D-------YSK-ALSRILLGDELKALFEHQ
-----R--------K---------------------------------------------
---LGN-PV--------------------------------AT-------------E---
----------------------------KL----EA------------------------
---A----ILGNGDK--------------------KCG------------LFWAQNPA--
------------------------------------------------------------
---LA-----------------------GNK--------------LL--EMLGRCTFE--
---KTGGDDGK-------------------------GE-----------Y---------R
APKASFSAERHVWLT-HL-NNL----RIV-------V-----D-GT--------T-----
------------------------------R----P------------LNE-----AERR
VA-L-P-------MP---Y--------Q-------Q-A------------------GD--
--LSYKQ------LGGA----LIKE---------------------G----------FL-
------------------------------------------------------------
------------------------------------------------------------
------QK-----D----------------G----FKF-A--------------------
---------------------------------------------------------GLP
YPT--------KQASEEK---------------------AKDPE--T------SV----L
-----------------------CKLPA---WHTL---------R---------------
-------------------------------------K--------------TL------
E-KH--------------G-LE---SEWQK-LST----------------DALDGK----
-P----Q--------------------------------------L-----L--------
------DNIAWV--------------L--------------------------------S
-------VY-----KD-------DDE----------V------------K------TE--
-------L---------G---------------KL-------------N---------L-
---------PNT-E-------KMID--A--L---------LDI----R---F-----D-K
FSNLSLKALS----------------------------KIVPFME---------------
-------------Q----------G------------Q---------RY-----------
------------------------------------------------------------
-----DEAV-A---------------------------------N-IPE-----Y-----
------GHH-SQL-----------H----------------KVGA---------------
----------------------G---EHKY------------------------------
------------------------------------------------------------
----------LPP-----------------------------------------------
----------------------------FYKER-------DKTGRMV--FN--DDMD---
I-----P----RNPVVLRALNQARKVVNALI----------K------------EY---G
--------S---------------PHEVHIEMARDLSRP--L--------------DERR
DIE----------KLQKEFGERNKKDK----ELF----------------------A---
Q-DF-----------N----I---------------------------------------
---------------------------------------------VGTV-K------G--
-------------------KQ-FEKYQ-LYREQ----------------------QGKCI
YPSMDEKQGICCYS-------------L-K---------PL----DL--HRVL---Y-E-
---------EGY-----AEIDHALPYSRS-FD------DSK-NNRVLV-LAKENR---D-
K----GNRTP-------FEYL----G----D------KD-------NSEP----------
-----WRQ-----------------F--------------------VAFVEGN-------
---------------------------KAY------------R---LAK-----------
-------RS---------R-L-L-R------------KDF---G-----DKE----AK--
------E-FRERNLNDTRYICKFFKNYV-----EQYL-----QL--H-------E-----
-----------------DS-E-------AKR------------CVVLSGQ------MTSF
LRARW----------------------G----L---------------------------
------------V-----------------------------------------------
------------------------------------------------------------
------------------------------------------------------------
------------------------------------------------------------
------------------------------------------------------------
------------------------------------------------------------
---------------------------------------------------K-V--R--G
DSDRHHALDAAVVAACSHG-MVKR----LS--DYSR-----R--------------K-E-
------------L--------EQVR-----------------------------------
------------EGFVDV-----------D---------------------TGE-IV---
--------NPAMFQ----------QVQE-------HF-P------------------N--
-P---------W----------P-----------------------------HF-R----
--DE--------------------VKLR-----LS-------------------------
------------IDDPTL----------LRSEM---------EKFGT-------YTPESL
-------------EAL-R------------PLFVSRAPQR--------------------
---------R--------------------------------------------------
------------------------------------------------------------
------------------------------------------------------------
NS----------GAAHK--------DTIY--AQP-------KRL----------------
------------------------------------------------------------
---------VA-------------------------------------------------
--------------------------QG--------------------------------
------------------------------------------------------------
------------------------------------------G--------VT-------
-------QK----------V-AL-------------------------------------
-------------SSL------TL----------------KD-L----------------
------------D-K--------------L---------I---D-PH------R--NER-
---------LYA-----A-I--R--------------AR---L-------E---------
----------Q----H-G------------------------------------------
---------------------------------------------------------G--
K---------------------------------GD----------K-----------AF
PA--------------S---N-------------------------P-LRKP--------
-----------------D-------S-----------------------------EGNPT
----------------GP--------------------------IVRG------------
-VT---M----------V------------ID--------------------K-LSGI-P
------------I------R---------------G-------------G----------
---------IAK--------ND--SMVRVD------------------------VF----
-----------------------TK---------A-N------K--------F----HLV
---------------PVYVHH----SVLG---------LPNQ--AI---------VGGK-
------------------------EES---------------------------------
---------------------E-WT-----QIDD-SFDWH------------F----SIY
PN-----D--------LI-R-V-T-L---K------------Q-------------E---
-------------------G---------------------RFGYYAGCD---RS-----
-T--------------------------A-A-----IH-L-----------------W-A
HD--------RNQQV---------------------------------------------
-------------------GKDGLI------------------------R----------
--S-I--G------------------VK----------T------AL-S-IEKFN-----
--------VDVLG------------------N----RYP--------------A------
-------------------------PPEK-------------------------------
-----------RRD--LA--------------------------
>gwb2_scaffold_7662_3
--------------------------------------MTS-------------------
---------------KQENLG-------------------ALT-FGLDIGIASVGWAVL-
--G----EN---------------------------------------------------
RI-IDLGVRC-----FDKAE-TA-----------K----------E-----G-E-S-LNL
ARRMARLLRRRLRRRAWRLTKLARLLK----R---------E-----------G------
------LI-----------A-------DA-N------LFKNKI-----------------
------------------------------------EKNTPVP--K---S----------
-----------------------------------SWQLRV-DALDR-------------
--------------KLN-------AEEWARVIYHLCKHRGFHWI----------------
-S-R-------A------------------------E-----------------------
---------------E-------KA-------AESD------------------------
------------------------------------------------------------
------------------------------------------------------------
------------------------------------------------------------
--------------------------------------SKG-ES----------------
----G-------------------------------KV-KQG-----LAG----------
TKK-----------------LM-------------Q-------------EK-------NY
R-------------TAA-----EMV-LA------------------------------EF
P--------EA-------------------------------------------------
------------------------------------------------------------
----Q----------------------------RN----------------K--------
-------------------------Q--G-D-------YSK-ALSRILLGDELKTLFEHQ
-----R--------K---------------------------------------------
---LDS-PF--------------------------------AT-------------E---
----------------------------KL----EA------------------------
---A----ILGNGDR--------------------KSG------------LFWAQNPA--
------------------------------------------------------------
---LA-----------------------GSD--------------LL--KMLGYCTFE--
---K--------------------------------TE-----------Y---------R
APKASFTAERHVWLT-RL-NNL----RIV-------V-----D-GT--------T-----
------------------------------R----P------------LNE-----AERR
IA-L-L-------MP---Y--------Q-------Q-A------------------GD--
--FTYKQ------LRTA----LTKA---------------------G----------FL-
------------------------------------------------------------
------------------------------------------------------------
-------P-----E----------------S----FRY-T--------------------
---------------------------------------------------------GLS
YAS--------GQKAGEK---------------------TKDPE--S------AA----L
-----------------------VKFPA---WQEL---------R---------------
-------------------------------------K--------------TL------
E-KK--------------E-LA---SEWQK-IST----------------DALDGK----
-P----Q--------------------------------------L-----L--------
------DQIAWV--------------L--------------------------------S
-------VY-----KD-------DDE----------V------------K------AE--
-------L---------S---------------KL-------------N---------L-
---------PNA-E-------KMID--A--L---------LDI----R---F-----D-K
FSNLSLKALC----------------------------KIVPLME---------------
-------------Q----------G------------Q---------RY-----------
------------------------------------------------------------
-----DEAI-A---------------------------------N-IPE-----Y-----
------GHH-SQL-----------H----------------KVGA---------------
----------------------G---EHKY------------------------------
------------------------------------------------------------
----------LPP-----------------------------------------------
----------------------------FYKER-------DKTGRMV--FN--DDMD---
I-----P----RNPVVLRALNQARKVVNALI----------K------------KY---D
--------S---------------PHEVHIEMARDLSRP--L--------------DERR
EVE----------KLQKEFRDNNEKGK----AQF----------------------A---
Q-DF-----------N----I---------------------------------------
---------------------------------------------VGAV-K------G--
-------------------KE-FEKYQ-LYREQ----------------------QGK--
----------CAYS-------------I-E---------PM----DI--HR-L---F-E-
---------QGY-----VEIDHALPYSRS-FD------DSK-NNRVLV-LAKENR---D-
K----GNRTP-------FEYL----G----G------KD-------NSEP----------
-----WRQ-----------------F--------------------VAFVEGN-------
---------------------------KAY------------R---LAK-----------
-------RS---------R-L-L-R------------KDF---G-----DKE----AK--
------E-FRERNLNDTRYICKFFKNYV-----EQYL-----QL--H-------E-----
-----------------DS-E-------AKR------------CVVLSGQ------MTSF
LRARW----------------------G----L---------------------------
------------V-----------------------------------------------
------------------------------------------------------------
------------------------------------------------------------
------------------------------------------------------------
------------------------------------------------------------
------------------------------------------------------------
---------------------------------------------------K-V--R--G
DSDRHHALDAAVVAACSHG-MVKR----LS--DYSR-----R--------------K-E-
------------L--------EQVR-----------------------------------
------------EGFVDV-----------D---------------------TGE-IV---
--------NPAMFQ----------QVQE-------HF-P------------------N--
-P---------W----------P-----------------------------HF-R----
--DE--------------------VKLR-----LS-------------------------
------------MDDPAL----------LRSEM---------EKFGT-------YTPEAL
-------------QAL-H------------PLFVSRAPQR--------------------
---------R--------------------------------------------------
------------------------------------------------------------
------------------------------------------------------------
NS----------GAAHK--------DTIY--AQP-------KRL----------------
------------------------------------------------------------
---------VA-------------------------------------------------
--------------------------QG--------------------------------
------------------------------------------------------------
------------------------------------------G--------VT-------
-------QK----------V-AL-------------------------------------
-------------TSL------TL----------------KD-L----------------
------------D-K--------------L---------I---D-PH------R--NDK-
---------LYT-----A-I--R--------------AR---L-------E---------
----------Q----H-G------------------------------------------
---------------------------------------------------------G--
K---------------------------------GD----------K-----------AF
PS--------------S---N-------------------------P-LRKP--------
-----------------D-------S-----------------------------EGNPT
----------------GP--------------------------IVRG------------
-VT---M----------V------------ID--------------------K-LSGI-P
------------I------R---------------G-------------G----------
---------IAK--------ND--SMVRVD------------------------VF----
-----------------------TK---------A-N------K--------F----HLV
---------------PVYVHH----TVAKA--------LPNR--AV---------VAFK-
------------------------DED---------------------------------
---------------------E-WT-----LIDD-SFDFC------------F----SLH
PN-----D--------LV-Q-V-Q-Q---KG-----------K-------------A---
-------------------G---------------------MIGYYSSCH---RG-----
-T--------------------------G-N-----IN-L-----------------W-A
HD--------RNLQV---------------------------------------------
-------------------GKDGMI------------------------E----------
--G-I--G------------------VK----------T------AL-S-LEKFN-----
--------VDVLG------------------N----RYP--------------A------
-------------------------PPEK-------------------------------
-----------RRD--LA--------------------------
>gwc1_scaffold_11064_1
--------------------------------------MNQ-------------------
----------------------------------------IISPIAIDLGAKNSGVVTG-
--N--------IFN------------E--------------D---------------I--
---KLNGCLI----NVDAGI-----------------------------------SFSLK
DRTSKRHQRRGIKRIKLAKRLFWHIFE----E----------------------------
------------------------------------------------------------
------------------------------------------------------------
-----------------------------------SFNISA-SNLSN-KE----------
-------------------------------INGLFNRRGYTYLSFEISNEDKD------
-TIN---NGDPD---------------------YFNKI----------------------
-------------LPELF-----TDNK-TKLYEQLT------------------------
------------------------------------------------------------
-------------------------------------------------RIKTLPK----
-----------------------------------------------------DI-----
--------------------------------------DFK-------------------
------------------------------------KI-KENH----KKD----------
KEN-----------K-ETISKI-------------EILY----------QNL------KK
E-------------SLGSFKREDYF-KN--------------------IKKEIN--NFKL
E---I----DKL-------------------------------------KL---------
FNL--------IGNI----NN--------------------LQL----------------
----R---------------------VL-----RKYF--------------N--------
-------------------------N----------------INDEKLNKEKLKKVILNW
---IYS------------------------------------------------------
---WHF-----------------------------------VK---------K---D---
----------EMYKKD---------NQKEIKNYFKD------------------------
KN-K---DI---------------------------LS------------FLTEIEPN--
----------------------------------------------------------KT
IPPYED-----------------------QN-----------------NRLPNKCASL--
YLSS----------------------------EKLTKKYLN-WQ--IILE---------K
LHNDK-----------DLEEYL-DLNKDT-------D-----------------------
------------------------------K----ARL----------LQR---YFDRTK
EI---DP----F-TF--------------------R-EVVDCLSNY-----------Q--
-TVDSKKNSVYFELENR----I------------------------G-------------
------------------------------------------------------------
------------------------------------------------------------
-------E-----N-------------------FRDILYK--------------------
--------------------------------------------------------IAQN
YYN-----DV-ENA--------------------------------K------KGL--WS
-------------------KDNPDSL--------LTKCNINPPHK---------------
-------------------------------------K-----NVDYLNIGNILF-YD-M
T-KE--------------KLVDFRRDCWEQKIP-DL------------------------
-N----K--------------------------------------T--------------
--------------------------LK-------------------------------S
--------WC----LNTEHE---RKKH---GNR---F------------K--YI-YEN--
QYKN-TKL---------DDN---------------------------NK--------KIN
KI-----FDE-S-E----IIGKFIN--K-HL----KQNEIFYK----K---Y-----N--
-NPFSLAQLA----------------------------NILETDI---------------
-------------H----------GY----------------------------------
------------------------------------------------------------
-----SKSC-----------------------------------EHCL------I-----
------EEKWRGQF-----------------------------DG---------------
----------------------E-------------------------------------
---------------------RANASK---------------------------------
----------LTK-----------------------------------------------
----D-------------------------------------------------------
S-----VR--PIDGMLRKILDSQAKIIAEIK------VKEIK------------QL----
--------D---------------NKNILVPILIEENEF--E------------FTESLL
EIKK---------KDNKSKENARNNKE-----------------------------K--N
E-----------------------------------------------------------
--------------------------------------------------K------R--
---IE--------------ENYLKKSDRIKDFS----------------------NNI--
----------CPYS-------------K-E---------TI----SI-------------
---------GEN-----GEIDHIISRTFS-KKNYGTIFNHE-ANLIYA-SVKGNQ---Q-
K----GNKVYY------LKDL----N---KD-----------------------------
-----YLK---------------SQY------------ETYDIQNIENTIENSLKPL---
--------LNLNK----NEI--NKIIFHNL------------EKY-EQK----------N
-------IR---------HSLFC--------------------E----KKEI----RDIG
IEIIRANIRKAKVNGTQSFFAKLIISKI-----KKYF--------LN-------E-----
----------------------------NIN----INFD----IIKVDNI------KLSD
FRRNL----------------------AE---Y---------------------------
------------N-----------------------------------------------
------------------------------------------------------------
------------------------------------------------------------
-----------------N------------------------------------------
------------------------------------------------------------
------------------------------------------------------------
------------------------------------------------KFEK-K--D--I
QSSYSHIIDASLCLFYEML-FDNL----IE--NLEI----------------------E-
---------------------------------------------------TDYRKW---
-------------------------------------------------------VM---
----------------------------------DNL-----------------------
-P--------------------K-----------------------------NF------
--SI--------------------IGTH--------------------------------
------------------------------------------------------------
-----------------K------------RAICERDDKN--------------------
---------S--------------------------------------------------
------------------------------------------------------------
-----------------------------------------------------------F
AA----------TPIFQ--------DSIY--AENFLS---M-------------------
------------------------------------------------------------
------------------------------------------------------------
-----------------------IFYKNTL------------------------------
------------------------------------------------------------
-RI-----------------GFNPKNS------------------------FI-------
----IEENQ------------NLF-F----------------------------------
-------------DLINDYLVIKEPYINK---------NYQE-I----------------
--LNL-------S-K-------NNQLIFSF--------------------------DKKK
---------CLE-------LLQK-----------SFKDK---IN-GNSIDE---------
----------K-------------------------------------------------
------------------------------------------------------------
T---------------------------------QN----QI----K--------IIDGV
RYT------T------K---RE-----------N--------------IDSIL---LDKD
-----------------K-------K-----------------------------NTKSL
--------------------------------------------EIKD-----------F
TIK---I---------EI------------SQINGVIK--KK--------ILQ-TLNL-P
VIQEWKN-----I-----EQEIIK------L----K-QK----------SP---------
-------------------DID-YSTLSEQ------------------------VYNNFY
---------KN-----------NNK-----NERFH-K------K----YARKM----SLP
-------------------------IIANPSGG------------F--------RIKRKN
P-----------------------------------------------------------
------------------------------NGET-IYQLIAVKA------YGY----GFD
KNL----DNIV---IHPV---LAN-S---K------------N------------IS---
-----------------LAN----INEKIS----------IDKEIIKMN-----EWRDV-
-EMPE---------DLKNDII---------K-----LE-L-----------------S-P
AT--------KSRFYVRFFIKKDSFLQKL-----------------IIEE----------
---------Y---------------------------------------K--------EL
ISNDIF-N------------------LRDKLGEKDYNKSFFE------KSLVKPRNT---
--------IEILKIDEDSIYLEYEADG----K----MKE--------------L------
-----------------------FLKGKSLCT----------------------------
--------------------------------------------
>gwd2_scaffold_204_23
------------------------------------------------------------
--------------------M-------------------KKI-LGLDLGPNSIGWALV-
--N----EA---EN------------E--------------N------E---------KS
SI-IKIGSRVIHYGDNLVKV-DKSGKISASMTP-E-EDFS--SG-K-----G-L-S-PNA
GRTKQRSARRNLQRYKQRRNNLIEILK----A---------H-----------S------
------LI-----------D-------NN-FI-----FSEEGNE----------------
-----------------------------------------TT--F---K----------
-----------------------------------TYKNRA-LAATN-------------
--------------EIS-------LEDFIKVLFMINKKRGYKSS----------------
-R-K-------A------------------------------------------------
-----------------------KG-------DE-D------------------------
-----------------------------------------------GQLIDGM------
--AIAIQLYEHNQTPGQ--FVYNLLKNGKKNIPDF---------YR----SDL-------
-------------------QTEFDRIWNFQKAFHQESLS-DGICEKLVGQKKNVT-SAI-
LFKEF-----------------------KIESL---------E-----IK----------
----G-KWDEK----RFFRYELRNKAV-QQELKL-NEI-AEC-----LVE----------
ING-----------------EI-------------S-----------N-SSGYLG-AISD
RSKEL----VFQKITVG-----QYL-YK------------------------------QI
A--------AN-----------PN------------------------------------
-T----------------------------------------------------------
----S----------------------L-----KK----------------Q--------
------------------------------------------IFYRQDYLDEFNTLWETQ
-----A--------K---------------------------------------------
---YHK-E---------------------------------LT-------------D---
----------------------------EL----KT------------------------
---Q----I--------------------------RDV------------IIFYQRRL--
------------------------------------------------------------
-----------------------------KS--------------QK--GLISFCEFE--
---SKQIE--VFV---DGKK-----------SIKTRGM-----------R---------V
IPKSSPLFQEFKIWQ-IL-NNI----EIT-------D-----L-KTK-------ES----
------------------------------R----E------------LTD-----DERQ
LL-F-E-------EL---N--------I-------R-P-------------------K--
--ISKKE------ALKI----L------------------------T----------E--
------------------------------------------------------------
------------------------------------------------------------
-------------K--------------PAQ----YDL-N--------------------
------------------------------------------------------------
YK----------------------------------------------------D-----
-------------------------IEGNKTNAKF---------YEAYNKIIHL--SGHD
------------EIDFTD-------------KTSDINE--------------YL------
K-QI-----------------------FSL-L--GI--KPE-ILDFDSSLKDEDFE----
-K----Q--------------------------------------L-----H--------
------FQLWHL--------------L-----------------------Y--------S
--------F-----EG-DNTKTGDEK----------L------------L------QK--
-------L---------NT--------------KF-------------G---------F-
-----------P-V-------EYAK--V--I---------SNI----A---L-P---D-D
YGSLSAKAIR----------------------------KILPHLK---------------
-------------D----------G------------F---------SYGGRKSRPDE--
------------------------------------------------------------
-----PSAC-E---------------------------------Y-AG------Y-----
------RHS-KAS-----------L------------------TK---------------
----------------------DEKENKTY------------------------------
------------------------KDK---------------------------------
----------LEI-----------------------------------------------
----------------------------LP-------------------------KN---
S-----L----RNPIVEKILNQTINVVNAVI----------G------------DY---G
--------K---------------PDEIRLELARELKKS--A--------------EERQ
DAT----------DSISKATAKHEKYR----KVL------Q---------------T---
E-F------------G----LK--------------------------------------
-----------------------------------------------HI-S------R--
-------------------ND-LIRYK-LYLEL---------------K-NNG---FK--
----------TLYS-------------D-T---------YI----AP--YE-I---F-S-
----------KK-----FDIEHILPKAKL-FD------DSF-SNKTLE-LKSVNL---K-
K----GDMTA-------YDFV----K----E-------------EYGTEG----------
-----LAK-----------------Y--------------------EQRVQDLFLNKKRN
EDLD------QENE-SRIT---D----EKI------------S---KTK-----------
-------RD---------K-L-L-M------------PE----------NKI----PT--
------G-FIDRELRDSQYIAKKAKTMM-----EDIC-----------------------
-----------------------------KD------------VVTTTGS------VTDR
LREDW----------------------Q----L---------------------------
------------I-----------DI--------------MQEL----------------
-------------NWPKYAAL---------------------------------------
------------------------------------------------------------
----------------G-------------------------------------------
-------------------------------------------------------LTEEF
TN----------------------------------------------------------
--------------------EEGNVIRK--------------------IKDW-T--K--R
NDHRHHAMDAITIAFTKRS-HIQY----LN--NLSA-----R--------------S-D-
------------K--------SS-------------------------------------
-------------SIYGI-----------EQ----------------------K-ELYR-
--------DK--------------NNKL-------RF-A------------------P--
-P---------I----------P---------------------------INEF-R----
--AE--------------------AKMQ--------------------------------
------------------------------------------------------------
---------------L-E------------NTLISIKAQN--------------------
---------KVVTKNKNKIS---------------GQKK---------------------
------------------------------------------------------------
-----------------------------------------------------LQETL-T
PR----------GQLHL--------ETIY--GKI-------NQY----------------
------------------------------------------------------------
----------Q-----T--A----------------------------------------
-----------------------EIKVGG--TLD-SELINKVANKKTREALLNRL-----
---------------AE-FGNDPKKAFTVKN-------------------------TIDK
NPI------------------YLDKHQSYKIPEKVKIVWQEPV--------YT-------
-------IR----------K-SI--------T----------------------------
--PD-----------------------------------LK--L----------------
------------D-K--------------I-----------------------I--DPK-
---------IKA-----L-L--E--------------SR---L-------K---------
----------E----C-N------------------------------------------
---------------------------------------------------------G--
D---------------------------------AK----------L-----------AF
----------------S---NL-AE--------N------------P-IWLN-------K
-----------------E-------K----------------------------------
----------------G--------I------------------QIKR------------
-VT---I-----------------------TG---I----------------S-NA-A-S
------------L-HDK--K---------------D-LN----------GKP---ILDEK
GNKISVD-FVNT---------G--NNHHVA------------------------IY----
---------K------------D-E---------N-G------N------LHD----NVV
---------------TF--FE----AVE----------------------------RVN-
--------------------------Q----------NL----------------PVVDK
LFKQ----------------------------KE-GWQFL------------F----TMK
QN-----E--------YF-V-F-P-N---E------------I-------------TAF-
----------------NPNE----FD---LLNP--DNYYLISPNLFRVQ-----T---M-
-S--------KVMYGNNTL---------R-D-----YK-F-----------------R-H
HL--------ET--------TL------------------QD------IK----------
---E---------------LRDIVF--------------KQF-------K----------
--S-L--S----------------I-FD----------K-----------IVKVR-----
--------INHLG------------------K----IVK--------------T------
--------------------------GEY-------------------------------
--------------------------------------------
>gwd2_scaffold_4010_1
--------------------------------------MTS-------------------
---------------KQEKHG-------------------ALT-FGLDIGIASVGWAVL-
--G----ES---------------------------------------------------
RI-VDLGVRC-----FDKAE-TA-----------K----------E-----G-E-S-LNL
TRRMARLLRRRLRRRAWRLTKLARLLK----R---------E-----------G------
------LI-----------A-------DA-N------LFKHKI-----------------
------------------------------------EKNTPVP--K---S----------
-----------------------------------SWQLRV-DGLDR-------------
--------------QLN-------AEEWARVIYHLCKHRGFHWI----------------
-S-R-------A------------------------E-----------------------
---------------E-------KA-------AEGD------------------------
------------------------------------------------------------
------------------------------------------------------------
------------------------------------------------------------
--------------------------------------SKG-EG----------------
----G-------------------------------KV-KQG-----LAG----------
TKK-----------------LM-------------Q-------------EK-------SY
R-------------TAA-----EMV-LA------------------------------EF
P--------DA-------------------------------------------------
------------------------------------------------------------
----Q----------------------------RN----------------K--------
-------------------------Q--G-D-------YSK-ALSRILLGDELKALFEHQ
-----R--------K---------------------------------------------
---LGN-PV--------------------------------AT-------------E---
----------------------------KL----EA------------------------
---A----ILGNGDK--------------------KCG------------LFWAQNPA--
------------------------------------------------------------
---LA-----------------------GNK--------------LL--EMLGRCTFE--
---KTGGDDGK-------------------------GE-----------Y---------R
APKASFSAERHVWLT-HL-NNL----RIV-------V-----D-GT--------T-----
------------------------------R----P------------LNE-----AERR
VA-L-P-------MP---Y--------Q-------Q-A------------------GD--
--LSYKQ------LGGA----LIKE---------------------G----------FL-
------------------------------------------------------------
------------------------------------------------------------
------QK-----D----------------G----FKF-A--------------------
---------------------------------------------------------GLP
YPT--------KQASEEK---------------------AKDPE--T------SV----L
-----------------------CKLPA---WHTL---------R---------------
-------------------------------------K--------------TL------
E-KH--------------G-LE---SEWQK-LST----------------DALDGK----
-P----Q--------------------------------------L-----L--------
------DNIAWV--------------L--------------------------------S
-------VY-----KD-------DDE----------V------------K------TE--
-------L---------G---------------KL-------------N---------L-
---------PNT-E-------KMID--A--L---------LDI----R---F-----D-K
FSNLSLKALS----------------------------KIVPFME---------------
-------------Q----------G------------Q---------RY-----------
------------------------------------------------------------
-----DEAV-A---------------------------------N-IPE-----Y-----
------GHH-SQL-----------H----------------KVGA---------------
----------------------G---EHKY------------------------------
------------------------------------------------------------
----------LPP-----------------------------------------------
----------------------------FYKER-------DKTGRMV--FN--DDMD---
I-----P----RNPVVLRALNQARKVVNALI----------K------------EY---G
--------S---------------PHEVHIEMARDLSRP--L--------------DERR
DIE----------KLQKEFGERNKKDK----ELF----------------------A---
Q-DF-----------N----I---------------------------------------
---------------------------------------------VGTV-K------G--
-------------------KQ-FEKYQ-LYREQ----------------------QGKCI
YPSMDEKQGICCYS-------------L-K---------PL----DL--HRVL---Y-E-
---------EGY-----AEIDHALPYSRS-FD------DSK-NNRVLV-LAKENR---D-
K----GNRTP-------FEYL----G----D------KD-------NSEP----------
-----WRQ-----------------F--------------------VAFVEGN-------
---------------------------KAY------------R---LAK-----------
-------RS---------R-L-L-R------------KDF---G-----DKE----AK--
------E-FRERNLNDTRYICKFFKNYV-----EQYL-----QL--H-------E-----
-----------------DS-E-------AKR------------CVVLSGQ------MTSF
LRARW----------------------G----L---------------------------
------------V-----------------------------------------------
------------------------------------------------------------
------------------------------------------------------------
------------------------------------------------------------
------------------------------------------------------------
------------------------------------------------------------
---------------------------------------------------K-V--R--G
DSDRHHALDAAVVAACSHG-MVKR----LS--DYSR-----R--------------K-E-
------------L--------EQVR-----------------------------------
------------EGFVDV-----------D---------------------TGE-IV---
--------NPAMFQ----------QVQE-------HF-P------------------N--
-P---------W----------P-----------------------------HF-R----
--DE--------------------VKLR-----LS-------------------------
------------IDDPTL----------LRSEM---------EKFGT-------YTPESL
-------------EAL-R------------PLFVSRAPQR--------------------
---------R--------------------------------------------------
------------------------------------------------------------
------------------------------------------------------------
NS----------GAAHK--------DTIY--AQP-------KRL----------------
------------------------------------------------------------
---------VA-------------------------------------------------
--------------------------QG--------------------------------
------------------------------------------------------------
------------------------------------------G--------VT-------
-------QK----------V-AL-------------------------------------
-------------SSL------TL----------------KD-L----------------
------------D-K--------------L---------I---D-PH------R--NER-
---------LYA-----A-I--R--------------AR---L-------E---------
----------Q----H-G------------------------------------------
---------------------------------------------------------G--
K---------------------------------GD----------K-----------AF
PA--------------S---N-------------------------P-LRKP--------
-----------------D-------S-----------------------------EGNPT
----------------GP--------------------------IVRG------------
-VT---M----------V------------ID--------------------K-LSGI-P
------------I------R---------------G-------------G----------
---------IAK--------ND--SMVRVD------------------------VF----
-----------------------TK---------A-N------K--------F----HLV
---------------PVYVHH----SVLG---------LPNQ--AI---------VGGK-
------------------------EES---------------------------------
---------------------E-WT-----QIDD-SFDWH------------F----SIY
PN-----D--------LI-R-V-T-L---K------------Q-------------E---
-------------------G---------------------RFGYYAGCD---RS-----
-T--------------------------A-A-----IH-L-----------------W-A
HD--------RNQQV---------------------------------------------
-------------------GKDGLI------------------------R----------
--S-I--G------------------VK----------T------AL-S-IEKFN-----
--------VDVLG------------------N----RYP--------------A------
-------------------------PPEK-------------------------------
-----------RRD--LA--------------------------
>gwe2_scaffold_34_145
------------------------------------------------------------
--------------------M-------------------KKI-LGLDLGTNSIGWALV-
--E----ID----H------------E--------------K------R---------IV
RI-LGLGSRI-----LNMDS-SE-----------I-AKFE--SG-A-----K-LSS-AAA
QRTERRTPRKLNERYLLRRDRLHCVLN----L---------L-----------N------
------TL-----------P-------PH-Y-------KLSIEF----ENEKG---KRSG
KFKS---------GTEEKFAYSKDE--NGKDHFLF-MNAYEKM--EA--DFKLRHPELF-
----------YQKRNGN--ITKIPYDWT-------LYYLRH-KAVTD-PS----------
-------------FELT-------KEQLAWITLSFNQKRGYEKV----------------
-I-G-------Q------------------------D-----------------------
---------------E-------KV-------QK-EGERSDTFIGKVKSVQKLQEKDIYE
IVLSDINNEALELFRYKEESTIPITEIGDLKEIERVSKFNDTGEIDNSKTEY--------
---IVNEIRELLITNV-------QNTWQKRKENFV---------FE----IEL-------
-------------------ETGWI---------KEQQ-S-RFTP-KWKDTKR-D------
F----------------------------IIKT-----KYD-EQ----------------
----G------------------------DRILK-G------------AD----------
KGR-----------------NI-------------GI--PK--------EEDWTL-MKLK
TETSITN-FNTKNNTVGI---ASFV-YY------------------------------NL
L--------QN-----------PR------------------------------------
-Q----------------------------------------------------------
----R----------------------I-----KG----------------DLVTV----
-------------------------------------------IERDYYREELDRIFVNQ
-----E--------K---------------------------------------------
---FHP-EL--------------------------------KN-------------R---
----------------------------IL----YE--------------------QAIK
---L----LYPNNI------NHQKTIKELDFNYLIKED------------ILMYQRDL--
------------------------------------------------------------
-----------------------------KS--------------KK--SLIADCVYE--
---KRRYRNGE-------TH-----------EMVDVPI-----------K---------A
IHKFNPLFQEFRLWQ-FV-KRL----KIL-------K-----K-QDV-------V-N---
-------------NETKLNIDVTS------Q----Y------------LNSI----EIKE
KL-F-D-------YL---N--------D-------K-D-------------------F--
--VTEKN------ILDF----LSKT---------------Y--ND-K-------------
------------------------------------------------------------
------------------------------------------------------------
------TI-----K--------------SEN----YKW-N--------------------
------------------------------------------------------------
LA------S--E-----------------------------------------KE-----
--------------------------PCNTTRHEF---------I---------------
-------------------------------------L--------------RT------
K-RV-----------------------------NGF-DYKS-FL-----------S----
-S----E--------------------------------------T-----E--------
------YKLWHF--------------F-----------------------Y--------S
--------V-----KR-------KEE----------F------------Y--KG-LNS--
-------LFSQ-----ILE--------------KS-------------G---------L-
----------SK-DY----LPELVR--N--F---------SSFG---G---Y-P---N-D
YGTYSEKAIK----------------------------KLLPFLR---------------
-------------L----------G------------K---------YWDAKEVENNLKK
-------------------------------------------------------DL---
-----PDEI-SK--------KVIDKE--SINGEINDF-QGLWVSS-AC------Y-----
--LVYGRYS-EVG---E--------------------------VE---------------
----------------------FWNSPYDI------------------------------
------------------------EKY---------------------------------
----------LQN-----------------------------------------------
----E-----------------------FK-------------------------QH---
S-----L----NNPVVEKVLVETLHLVKDVW----------K------------YY---G
--------EKLSEDEKGNPVYAKLFDKIHIELGREMKKN--N--------------KQKE
KDD----------KQNKENRKANERII----EIL----------------------K---
E-L---KK-ENT--------SL---------------EVK--S--PFQQEKLRILEEGLL
S-------SIE-------FDKDTTEYNLPEGKISKKQIKEITTKEISKV-S------R--
-------------------SD-FERYK-LWLDQ----------------------RYQ--
----------SPYT-------------G-Q---------II----KL--SD-L---FDR-
----------KK-----YEIEHIFPQERI-TL------NAL-SNKVIC-ETEINK---I-
K----GSNTG-------YGFI----I----G-------------ANEREIF-CAAHNE-K
IKILSVDR-----------------Y--------------------EQLVTQNF------
------------------I---------------------------DKK-----------
-------RE---------I-L-L-S------------------------KDI----PG--
------D-FTNSQKVNMQYISKMAMKLL-----SNVV-----RD--Q-------D-----
----------DD-----SY-R-------SKN------------VLATNGT------ITSE
LKRHW----------------------K----L---------------------------
------------N-----------EA--------------WNEL----------------
-------------TSPRFKRL---------------------------------------
------------------------------------------------------------
----------------NE------------------------------------------
-------------------------------------------------------LTNSN
LFGDY-------------------------------------------------------
------------------RKINGHDVFVNDV-----------PEATK-KDFD-P--K--R
IDHRHHAMDALVIASTTEE-HVQY----LN--NISS-----Q--------------E-E-
------------N--------D----------------------E------QKLK-----
-------------TRKGL-----------KY----------------------I-LTNS-
--------RRG----------FNDEKEW-------YF-L------------------P--
-P---------A----------Q-----------------------------TK-S----
--SDGISEFEYHYKEVKSKVFKDIAKEA--------------------------------
------------------------------------------------------------
---------------L-D------------NTVASFKQKN--------------------
---------RIIRQRWNKYLKY---------NEN-G--Q-------------------LD
IHEEE-------------------------------------------------------
-------------------------------------------------NL-KLKKKY-N
VR----------QALHL--------DTFY--GKV-------KIQ----------------
------------------------------------------------------------
----------N-----N--EKT------NTN-----------------------------
---------------------VVEVDLGT--AIK---DNYDFFETEIIDRIRIL------
---------------RD-QKQSNSEIISLL--------------------------SIEY
PKV------------------RVFAKFV-----------ASRF--------GN-------
-------EL----------T-SLA-------S----------------------------
-------------SDM----------------------ILKA-I----------------
------------E-S--------------I-----------------------T--DTG-
---------IQK-----I-L--L--------------NH---L-------E---------
----------N----Y-K------------------------------------------
---------------------------------------------------------E--
K---------------------------------IDEEGKEIAPQTL-----------AF
SPE-----------GIK---EL-NQ--------N------------I-KSLN-------N
-----------------G-------K----------------------------------
----------------S-------HQ------------------PIYK------------
-VR---M----------A------------DA---M----------------G-KRFF-P
------------V------S-----------------EE----------LA---------
---KSSK-YVAT-------AGD--SNAFCG------------------------IY----
---------E------------N-G-----------K------M------RKY----YVP
---------------TL--RE----SLI----------------------------NLK-
--------------------------E----------GY----------------DPCPQ
KHPE----------------------------DT-DYSLL------------F----VLN
PN-----D--------LV-Y-V-P-T---I------------E-------------ESE-
----------------RPKL----VDF-------NNLNSEQMTRIYKFR-----D---G-
-SI-----N-K-----HGG---------V-Q-----YN-F-----------------M-P
SN--------WA-------TMI------------------FK-------S----------
-TKELEKI----------KMSN---ESELKGEITLTTDKDKSQ------N----------
--S-L--E---------GN-----Q-IR----------S---------I-CWKLK-----
--------VDRLG------------------N----ISR--------------I------
--------------------------N---------------------------------
--------------------------------------------
>gwe2_scaffold_2439_4
------------------------------------------------------------
--------------------M---------------------------------------
--D----PD---------------------------------------------------
---------------FIKE-------------------YE--TG-Q-----K-I-T-KNA
KRRQMRGARRLLQRYHQRRDNLIEVLK----A---------I-----------G------
------AV-----------E-------SA-DQ-----IQQPQFIKE--YDQE------FT
KLIA--------------------------------TGKAKTA-----------------
--------------------------WY-------NYFLRA-KALSS-------------
--------------PVT-------LKELALILYHLNQRRGYKDIG---------------
---ELM-----D------------------------EMA---------------------
-------------GFE------KKD-------EE--------------------------
---------------------------------------------GYSKSYEIL------
-----------KIVAVSP-------DNDRKGKREV---------YN----VTL-------
-------------------EDGRKPCTT----------T-SKVLNEMIGQEK-EL-----
-----------------------------EVRV-----RTN-KK----------------
----GEITYEL-------------------------ALPDNAAWQYRLDA----------
LNK-----------------KL-------------T-------------DS---------
------------ELTPG-----NFF-WR------------------------------KL
H--------NE-----------PN------------------------------------
------Y-----------------------------------------------------
----R----------------------V-----KQ----------------N--------
------------------------------------------LVYRDRYLDEYDQIMAEQ
-----I--------K---------------------------------------------
---HHP-FL--------------------------------VD-------------P---
----------------------------KI---YID---------------------ILT
---K----LIPANI------PERNRWKSSGLISFIRNY------------IIYYQRPL--
------------------------------------------------------------
-----------------------------KS--------------QR--HNVDVCRYE--
---KGFKTY---------------------------DENGD----ILVNRP------AYV
APSSSPLFQQFRVWQ-DL-AHL----GFK-------D-----K-YGY-------T-----
------------------------------T----L------------LSN-----TEKE
IL-Y-R-------EL---L--------R-------V-G-------------------E--
--ITHSA------IYKI----L------------------------G-------------
------------------------------------------------------------
------------------------------------------------------------
------KD-----K----------------K--LFPEI-N--------------------
------------------------------------------------------------
--------R--PE---------------------------------D------KK-----
-------------------------IAGNETLNLL---------K---------------
-------------------------------------K--------------AL------
T-RV--------------------E--YNN-L---------RLL---------EED----
-E----T--------------------------------------F-----L--------
------ERLWHL--------------L-----------------------Y--------S
--------V-----KD-------QNA----------R------------K------KS--
-------L---------IR--------------QF-------------G---------F-
-----------T-D-------SEAM--S--L---------MSV----N---F-P---G-G
HSNLSSKAIK----------------------------KLLPLMR---------------
-------------A----------G------------N---------YYIERDVCPEAKN
QINEFL-----------------------------------------------SGTF---
-----NEVDVN---------KVTKIT--EGRLSVSDF-QGLLYWE-AA------W-----
--LVYGSHT-TND------------------------------DA---------------
----------------------E-------------------------------------
----------------------------------------------P-------------
----------FKQPDDIKR-----------------------------------------
----------------------------FP-------------------------LH---
S-----L----RNPVVEQIVNETLMVMKDIW----------N------------TY---G
--------K---------------PDEIVVELAREMKMT--A--------------DNRK
KMT----------EANSKAEKIRKACA----KEL----------------------I---
E-Q---FN----------------------------------------------------
---------------------------------------------KPNP-S------R--
-------------------ND-ILKYQ-LWNQQ----------------------YKR--
----------CIYS-------------G-E---------SI----QA--GD-I---F-S-
----------GA-----VDIDHIIPRQRF-FD------DSQ-NNKVLA-FKTENQ---N-
K----GNKTA-------YEYM----N----Q------TGR--------------------
-----WEG-----------------Y--------------------KERVDALR------
------------------S---T----KGI------------N---MKK-----------
-------YN---------L-L-L-A------------------------EEI----PD--
------D-FINRQLQETRFIAVKVTSEL-----KRLT-----------------------
-----------------------------PN------------VRSSIGT------ITDH
LKQSW----------------------R----L---------------------------
------------N-----------EV--------------FKEV----------------
-------------QLPRFERLES-------------------------------------
------------------------------------------------------------
------------------------------------------------------------
-------------------------------------------------------LFPNI
SWINH-------------------------------------------------------
-----------------VTDKEGHPILQ--------------------LCGW-D--K--R
IDHRHHALDAIIIACTTYS-MINQ----LN--HLNT-----L--------------YGQ-
-----------LQ-----------------------------------------------
------------------------------------------------------------
---------------------LEGKPAQ-------HF-P------------------L--
-P---------F----------T-----------------------------GF-F----
--SK--------------------LRDV--------------------------------
------------------------------------------------------------
---------------L-S------------GIVVSIKSTD--------------------
---------KLVTKAKNTITRFD-------PETN------------------------RY
YNSKQ-------------------------------------------------------
-------------------------------------------------E----KNGW-A
VR----------GALHD--------EQPL--GELI------RQE----------------
------------------------------------------------------------
---------KE-----AVSKVLDKLAAN--------------------------------
------------------PMLLDEIDKSS----------KYLAVPWQREAIKKHL-----
---------------AL-FNND----------------------------FIMMKRGLKK
MPL------------------LNDYGKAI----E-SITVFKKY--------YTK------
-------IR------------PID------------------------------------
-------------VSL----------------------TLKQ-V----------------
------------N-M--------------I-----------------------I--DPL-
---------IKQ-----E-V--K--------------SL---L-------E---------
----------Q----N-G------------------------------------------
---------------------------------------------------------G--
D---------------------------------PK----------K-----------AF
TTD------------------------------NL-------------ISWN--------
----------------AQ------RK----------------------------------
-------------------------V------------------PVFK------------
-VK-CKV----------------------DDT---------------------------E
------------V--GT--S---------------E-------------GRT---LLTKQ
SPYNYIK-HIEK---------G--DNYALL------------------------IN----
---------E------------EIT---------N-N------K------RTF----EVI
---------------SF--FD----AVD----------------------------FKL-
--------------------------T----------GI----------------PITSE
KHGF----------------------------KS------------------F----ILR
KN-----S--------LV-Y-I-P-T---P------------E-------------E---
----------------NIGS----IDL--------SQTKRLNERIYRVV-----K---F-
-S--------------------------GKQ-----FY-FI------------------P
VA--------ISQ---VIKNPL-----------------SEPG--LIIEE----------
-----------------YGSQSCTEF-----------------------H----------
--G-I--S------D---------SRIKI---------A---------EVCLPLG-----
--------INRLG------------------Q----LTK--------------L------
------------------------------------------G-----------------
--------------------------------------------
>gwe2_scaffold_4939_2
--------------------------------------MTS-------------------
---------------KQENLG-------------------ALT-FGLDIGIASVGWAVL-
--G----EN---------------------------------------------------
RI-IDLGVRC-----FDKAE-TA-----------K----------E-----G-E-S-LNL
TRRMARLLRRRLRRRAWRLTKLARLLK----R---------E-----------G------
------LI-----------A-------DA-N------LFKHKI-----------------
------------------------------------EKNTPVP--K---S----------
-----------------------------------SWQLRV-DGLDR-------------
--------------QLN-------AEEWARVIYHLCKHRGFHWI----------------
-S-R-------A------------------------E-----------------------
---------------E-------KA-------AEGD------------------------
------------------------------------------------------------
------------------------------------------------------------
------------------------------------------------------------
--------------------------------------SKG-EG----------------
----G-------------------------------KV-KQG-----LAG----------
TKK-----------------LM-------------Q-------------EK-------SY
R-------------TAA-----EMV-LA------------------------------EF
P--------DA-------------------------------------------------
------------------------------------------------------------
----Q----------------------------RN----------------K--------
-------------------------Q--G-D-------YSK-ALSRILLGDELKALFEHQ
-----R--------K---------------------------------------------
---LGN-PV--------------------------------AT-------------E---
----------------------------KL----EA------------------------
---A----ILGNGDK--------------------KCG------------LFWAQNPA--
------------------------------------------------------------
---LA-----------------------GNK--------------LL--EMLGRCTFE--
---KTGGDDGK-------------------------GE-----------Y---------R
APKASFSAERHVWLT-HL-NNL----RIV-------V-----D-GT--------T-----
------------------------------R----P------------LNE-----AERR
VA-L-P-------MP---Y--------Q-------Q-A------------------GD--
--LSYKQ------LGGA----LIKE---------------------G----------FL-
------------------------------------------------------------
------------------------------------------------------------
------QK-----D----------------G----FKF-A--------------------
---------------------------------------------------------GLP
YPT--------KQASEEK---------------------AKDPE--T------SV----L
-----------------------CKLPA---WHTL---------R---------------
-------------------------------------K--------------TL------
E-KH--------------G-LE---SEWQK-LST----------------DALDGK----
-P----Q--------------------------------------L-----L--------
------DNIAWV--------------L--------------------------------S
-------VY-----KD-------DDE----------V------------K------TE--
-------L---------G---------------KL-------------N---------L-
---------PNT-E-------KMID--A--L---------LDI----R---F-----D-K
FSNLSLKALS----------------------------KIVPFME---------------
-------------Q----------G------------Q---------RY-----------
------------------------------------------------------------
-----DEAV-A---------------------------------N-IPE-----Y-----
------GHH-SQL-----------H----------------KVGA---------------
----------------------G---EHKY------------------------------
------------------------------------------------------------
----------LPP-----------------------------------------------
----------------------------FYKER-------DKTGRMV--FN--DDMD---
I-----P----RNPVVLRALNQARKVVNALI----------K------------EY---G
--------S---------------PHEVHIEMARDLSRP--L--------------DERR
DIE----------KLQKEFGERNKKDK----ELF----------------------A---
Q-DF-----------N----I---------------------------------------
---------------------------------------------VGTV-K------G--
-------------------KQ-FEKYQ-LYREQ----------------------QGKCI
YPSMDEKQGICCYS-------------L-K---------PL----DL--HRVL---Y-E-
---------EGY-----AEIDHALPYSRS-FD------DSK-NNRVLV-LAKENR---D-
K----GNRTP-------FEYL----G----D------KD-------NSEP----------
-----WRQ-----------------F--------------------VAFVEGN-------
---------------------------KAY------------R---LAK-----------
-------RS---------R-L-L-R------------KDF---G-----DKE----AK--
------E-FRERNLNDTRYICKFFKNYV-----EQYL-----QL--H-------E-----
-----------------DS-E-------AKR------------CVVLSGQ------MTSF
LRARW----------------------G----L---------------------------
------------V-----------------------------------------------
------------------------------------------------------------
------------------------------------------------------------
------------------------------------------------------------
------------------------------------------------------------
------------------------------------------------------------
---------------------------------------------------K-V--R--G
DSDRHHALDAAVVAACSHG-MVKR----LS--DYSR-----R--------------K-E-
------------L--------EQVR-----------------------------------
------------EGFVDV-----------D---------------------TGE-IV---
--------NPAMFQ----------QVQE-------HF-P------------------N--
-P---------W----------P-----------------------------HF-R----
--DE--------------------VKLR-----LS-------------------------
------------IDDPTL----------LRSEM---------EKFGT-------YTPESL
-------------EAL-R------------PLFVSRAPQR--------------------
---------R--------------------------------------------------
------------------------------------------------------------
------------------------------------------------------------
NS----------GAAHK--------DTIY--AQP-------KRL----------------
------------------------------------------------------------
---------VA-------------------------------------------------
--------------------------QG--------------------------------
------------------------------------------------------------
------------------------------------------G--------VT-------
-------QK----------V-AL-------------------------------------
-------------SSL------TL----------------KD-L----------------
------------D-K--------------L---------I---D-PH------R--NER-
---------LYA-----A-I--R--------------AR---L-------E---------
----------Q----H-G------------------------------------------
---------------------------------------------------------G--
K---------------------------------GD----------K-----------AF
PA--------------S---N-------------------------P-LRKP--------
-----------------D-------S-----------------------------EGNPT
----------------GP--------------------------IVRG------------
-VT---M----------V------------ID--------------------K-LSGI-P
------------I------R---------------G-------------G----------
---------IAK--------ND--SMVRVD------------------------VF----
-----------------------TK---------A-N------K--------F----HLV
---------------PVYVHH----SVLG---------LPNQ--AI---------VGGK-
------------------------EES---------------------------------
---------------------E-WT-----QIDD-SFDWH------------F----SIY
PN-----D--------LI-R-V-T-L---K------------Q-------------E---
-------------------G---------------------RFGYYAGCD---RS-----
-T--------------------------A-A-----IH-L-----------------W-A
HD--------RNQQV---------------------------------------------
-------------------GKDGLI------------------------R----------
--S-I--G------------------VK----------T------AL-S-IEKFN-----
--------VDVLG------------------N----RYP--------------A------
-------------------------PPEK-------------------------------
-----------RRD--LA--------------------------
>gwe2_scaffold_7836_1
------------------------------------------------------------
--------------------M-------------------KKI-LGLDLGTNSIGWAFV-
--E----EA---EN------------E--------------S------E---------KS
SI-IKLGVRV-----NPLTV-DE-----------Q-QNFE--KG-K-----S-I-T-TNA
DRTLKRSMRRNLQRYKQRRENLIDILM----K---------N-----------G------
------FT-----------S-------DD-TI-----LSENGNR----------------
-----------------------------------------TT--F---E----------
-----------------------------------TYRLRS-KAVAE-------------
--------------KIS-------LQEFARVLLMINKKRGYKSS----------------
-R-K-------A------------------------------------------------
-----------------------KG-------TE-D------------------------
-----------------------------------------------GELIDGM------
--EVAKKLYNYNLTPGQ--LCLQLLNEGKKHLPDF---------YR----SDL-------
-------------------QAEFDRIFDIQMTFYTEYLT-LELKEELRGKKRDAV-WAI-
CAKIF------------------KEKGFELIGT---------K-----RQ----------
----G-STAEQ----KHENYSWRAKGL-SEKLEL-EQL-VVV-----LQQ----------
INI-----------------QL-------------N-----------S-SSGYLG-AISD
RSKEL----FFNKQTVG-----QYQ-MA------------------------------VL
D--------KN-----------PN------------------------------------
-A----------------------------------------------------------
----G----------------------L-----RN----------------M--------
------------------------------------------VFYRQDYLDEFNAIWEKQ
-----A--------L---------------------------------------------
---FHP-I---------------------------------LT-------------D---
----------------------------TL----KD------------------------
---E----I--------------------------RDV------------IIFYQRRL--
------------------------------------------------------------
-----------------------------KS--------------QK--GLISFCELE--
---SRKIE--VEI---AGQN-----------KTKMVGS-----------R---------V
IPRSSPLFQEFKIWQ-SL-NNI----EVF-------G-----K-GKK-------SKKQ--
-------KEQTLF---DQTEDP--LEFGGRR----E------------LYE-----EEKE
LL-A-L-------EL---S--------I-------K-K-------------------E--
--LKKAD------ILKL----L------------------------F----------D--
------------------------------------------------------------
------------------------------------------------------------
-------------N--------------PKE----LDL-N--------------------
------------------------------------------------------------
FN----------------------------------------------------A-----
-------------------------VQGNLTQATL---------FNVYKKIIEL--SGHE
-------------IDVEKD------------SASKILK--------------SI------
E-EI-----------------------FKA-L--NY--NTE-ILHFDSE---KSQD----
-Q----Q--------------------------------------A-----M--------
------YMLWHL--------------L-----------------------Y--------S
--------F-----EG-DNSNTGNEN----------L------------I------NK--
-------I---------SK--------------LY-------------G---------F-
-----------E-K-------EYAK--I--L---------ANV----S---F-Q---D-D
YGSLSAKAIS----------------------------KILPYLK---------------
-------------E----------G------------H---------KS-----------
------------------------------------------------------------
-----DIAC-D---------------------------------L-AG------Y-----
------KHS-ASS-----------L------------------TR---------------
----------------------EELENKTY------------------------------
------------------------KDR---------------------------------
----------LEI-----------------------------------------------
----------------------------LP-------------------------KN---
T-----L----RNPVVEKILNQMINVINLII----------D------------------
--------------------------------SRELKKS--A--------------KERE
ELT----------KSISETTKLHQQYK----DIL------A---------------K---
APF------------N----LT--------------------------------------
-----------------------------------------------NT-S------R--
-------------------ND-IIRYK-LYEEL---------------K-DNG---YK--
----------TLYS-------------N-K---------YI----SP--AA-L---F-S-
----------GD-----FDIEHIIPQSRL-FD------DSF-SNKTLE-LRSINI---E-
K----GNKTA-------YDFI----K----G-------------KYGETGE---------
--DNCLDK-----------------Y--------------------LNRIETLY------
------------------K---N----GIL------------K---KSK-----------
-------YN---------K-L-K-M------------QD----------KDI----PD--
------G-FIERDIRDTQYIAKYAKTLL-----GDLV-----------------------
-----------------------------KF------------VVSTSGS------VTER
LREDW----------------------Q----L---------------------------
------------V-----------DV--------------MKEL----------------
-------------NWEKYMQL---------------------------------------
------------------------------------------------------------
----------------G-------------------------------------------
-------------------------------------------------------LTEEF
TN----------------------------------------------------------
--------------------EEGHRIRK--------------------IKDW-T--K--R
NDHRHHAMDALTVAFTKRQ-FIQY----LN--NLNA-----RR------------IS-D-
------------E--------QGISNSEK----------------------DERNNV---
-SITTNDMKLNTRDVLGI-----------EK----------------------K-ELYR-
--------DN--------------RGKL-------RF-K------------------A--
-P---------M----------P---------------------------LLEF-R----
--EE--------------------AKRH--------------------------------
------------------------------------------------------------
---------------L-E------------NTLISIKAKN--------------------
---------KVTTININTLK------------KA-GGVY---------------------
------------------------------------------------------------
-----------------------------------------------------KKTQL-T
PR----------GQLHN--------ETIY--GSQ-------KQY----------------
------------------------------------------------------------
----------I-----V--K----------------------------------------
-----------------------EETINA--KFD-VEKIATVTNPVYREALLKRL-----
---------------EQ-NNNDPKKAFTGSN-------------------------ALTK
KPM------------------WFDEQQTEKVPEKVKTVSFETI--------YT-------
-------IR----------K-EI--------S----------------------------
--PD-----------------------------------LK--I----------------
------------E-K--------------V-----------------------V--DEK-
---------VRQ-----I-L--N--------------NR---L-------N---------
----------E----Y-N------------------------------------------
---------------------------------------------------------G--
N---------------------------------AK----------Q-----------AF
----------------S---NL-DE--------N------------P-IWLN-------K
-----------------E-------K----------------------------------
----------------G--------I------------------TIKR------------
-VT---I-----------------------TG---I----------------N-NA-Q-A
------------L-HEK--L---------------D-KD----------GKP---ILDGE
GKKQPVD-FVNT---------G--NNHHVA------------------------VY----
---------C------------D-A---------D-G------N------LQE----NVI
---------------SF--YE----AVT----------------------------RRN-
--------------------------L----------GL----------------PIIDK
DYKK----------------------------DD-GWQFL------------F----SMK
QN-----E--------YF-V-F-P-N---E------------S-------------TGF-
----------------NPNE----VD---LLNP--DNYSLISPNLFRVQ-----K---F-
-T--------I-----------------K-D-----YF-F-----------------R-H
HL--------ET--------NV------------------ES------NS----------
---T---------------LKGITW--------------LRC------------------
--G-L--N----------------N-ID----------N-----------IIKVR-----
--------INHIG------------------Q----IIH--------------V------
--------------------------GEY-------------------------------
--------------------------------------------
>gwf2_scaffold_210_90
------------------------------------------------------------
--------------------M-------------------KKI-LGLDLGTNSIGWALV-
--S----EN---EN--------------------------------------------KK
EI-IGMGSRI-----IPLSS-DD-----------K-TEFS--SG-N-----T-I-S-KNQ
KRTEKRGQRRGYDRYQLRREALTAELK----K---------N-----------N------
------ML-----------P-------DE-NLI---------KL----------------
-----------------------------------------KP--L---E----------
-----------------------------------LWGLRE-KAVNE-------------
--------------QIT-------LNEFGRVLYHLNQKRGYKSS----------------
-R-S-------D------------------------------------------------
-----------------------AN-------LD--------------------------
------------------------------------------------------------
------------------------------------------------------------
------------------------------------------------------------
------------------------------------------------------------
------------------------------------------------------------
-----------------------------------K-----------K-DTDYVK-EVKG
RFEDI----NEQGITIG-----QKF-YA------------------------------EL
Q--------KN-----------EY------------------------------------
-Y----------------------------------------------------------
----R----------------------I-----KQ----------------Q--------
------------------------------------------VFPREAYIKEFEKICEQQ
-----Q--------I---------------------------------------------
---YYP-YI--------------------------------IT-------------N---
----------------------------EF----VR------------------------
---H----L--------------------------KDD------------VIYYQRKL--
------------------------------------------------------------
-----------------------------KS--------------QK--GLVSICEFE--
---GFYTK--------TKEG-----------KEIFAGP-----------K---------V
APKSSPLFQVCKIWE-TI-NTI----TLK-------N-----K-KGE-------I-----
------------------------------F----F------------ISI-----EKKN
EI-F-E-------YL---D--------N-------N-E-------------------K--
--LTQVR------LFEI----L------------------------E----------L--
------------------------------------------------------------
------------------------------------------------------------
-------D-----K--------------NDG----WSG-N--------------------
------------------------------------------------------------
--------K--QT---------------------------------A------KG-----
-------------------------LQGNITKALI---------LNAIKSSKFD--EQHI
------------QFNLTVD--------DLDKECYLVDR--------------KT------
G-EI---------------------------L------ETK-----VKKTIKPNIE----
-E----L--------------------------------------P-----L--------
------YKLWHT--------------I-----------------------Y--------S
--------I-----SD-------DLD----------C------------V------NT--
-------L---------IE--------------KF-------------K---------I-
-----------N-K-------ETAE--N--L---------AKI----D---FVK---F-G
FGNKSVKSMR----------------------------KILPYLM---------------
-------------D----------G------------Y---------VY-----------
------------------------------------------------------------
-----SDAC-S---------------------------------F-AG------Y-----
------NHS--NS-----------I------------------TN---------------
----------------------DENLKRKL------------------------------
------------------------LNA---------------------------------
----------IPN-----------------------------------------------
----------------------------LS-------------------------KN---
S-----L----RQPVVEKILNQTINLVNEIIDEKRGWITRQE------------RL---N
--------N---------------KFEIRVELSRELKQS--K--------------DERN
DTS----------IAMEANKKINEEVT----NRL----------------------K---
G-L------------N----I---------------------------------------
-----------------------------------------------RT-S------K--
-------------------RN-IEKYK-FIFPIRTLYNKDGRFDKKSFE-NAQ-AFKQ--
----------CIYC-------------G-E---------SF----SI--TE-A---I-N-
---------GDN-----FDVDHIIPKSLL-FD------DSQ-TNRVLV-HRKCNAD--D-
K----KNKTA-------YDFI----R----A-------------K-GDEE----------
-----LNK-----------------Y--------------------LERLENWY------
------------------K---K----GIL------------S---YSK-----------
-------LE---------R-L-K-VSNEDYVDRKRKGKET-DSD-----KKL----WE--
------N-FTERQLRETQYISRKSKEIL-----EQVC-----------------------
-----------------------------YN------------VWSTSGS------VTEH
LRRIW----------------------G----W---------------------------
------------D-----------DV--------------LMNL----------------
-------------QLSKYRDL---------------------------------------
------------------------------------------------------------
----------------SD------------------------------------------
-------------------------------------------------------MIYTD
EWETN-------------------------------------------------------
------------------DGQ-IHKKEK--------------------IKNW-S--K--R
DDHRHHAIDALAIACTQQG-FVQR----IN--TLSS-----Q--------------Q-N-
------------R--------DE-------------------------------------
-------------MYAEI-----------EK----------------------Q-GKEF-
--------KE------------KLNLLD-------KY-LILQ---------------K--
-P---------F----------T--------------------------------T----
--NQ--------------------IEKN--------------------------------
------------------------------------------------------------
---------------A-S------------EILVSFKAGK--------------------
---------RVATIGKRKVKK----------NGK-KEVV---------------------
------------------------------------------------------------
-----------------------------------------------------QTGII-I
PR----------GQLSE--------ESVY--GKV-------KTI----------------
------------------------------------------------------------
----------ATDL--KTNK----------------------------------------
-----------------------IIKYTP--KYL-FENSHLIFNPKIKELVEKRL-----
---------------TR-FENDSKKAIS----------------------------SLKN
EPI------------------YLDENKTIVLQ---YGTCFRDE--------IV-------
-------IK----------Y-PLG-------TGQGML--------------F--------
NGKEN--------ELT----------------------ANKV-L----------------
------------E-S--------------I-----------------------V--DKG-
---------VRD-----K-I--K--------------AR---I-------F---------
----------I----N-G------------------------------------------
---------------------------------------------------------TFI
G---------------------------------TK----------E-----------AF
----------------K---DL-EK--------N------------P-VLHN-------D
-----------------E-------K----------------------------------
----------------R--------I------------------PIKS------------
-VR---C----------L------------TG---L----------------S-AV-A-S
------------I---K--K---------------D-EN----------GK---------
----EIG-FVKP---------G--NNHHIA------------------------IY----
---------I------------D-E---------N-G------K------KQE----HSC
---------------SF--WH----AVE----------------------------RKK-
--------------------------Y----------GI----------------PVIIK
NPKDIWDKILLNKNE-YPNSFL-EK-----IPND-KWLFN------------M----SLQ
QN-----E--------MF-I-L-E-M---K------------D-----------------
------------------DD----FE--KAIKE--NDKKTINQYLYLVW-----S---I-
-A--------E-----------------N-D-----YW-F-----------------R-H
HL--------ETK-----NSEL------------------KK------IE----------
-----------------GAVQSKRY--------------YR-K-----------------
--S-L--V----------------A-LE----------KL--------N-PKKIR-----
--------INNLG------------------E----ITS--------------I------
--------------------------GEY-------------------------------
--------------------------------------------
>gwf2_scaffold_403_27
------------------------------------------------------------
--------------------M-------------------RKIKLGLDLGTNSIGWAVI-
--E----KQ----D------------G--------------K------YDFLEKLDKNGD
LI-PTKGSYI-----FPKGV-----------------NAD-----------E-N-S-KAA
ERTGFRGARRRLERLILRKIATLKVLN----E---------F-----------G------
------LC-----------PK------FE-E-------NELGNWK---NK----------
KIYP--------CENEKFIDWQRTGK-KNGNRETE------KL--K---Q----------
-----------------------------------PYYLRH-LAATK-------------
--------------DGLMN-SEQGKLQLGRAFYHLAQRRGYLSN----------------
-G-E-------E------------------------E-----------------------
---------------Q-------SD-------DKLE------------------------
----LFKTEV-------------------------------------RKLLEET------
--NDYTSFKEPFQ---------VLLDNR--------------------------------
--------------------KSDKVVNTLGNKIIKLLKT-E----INFDKIK-D-----F
I-----------------------------ITEF----DKP-ENL---------------
----G-----K--------------------------V-MKS-----IGE----------
LSD-----------------NI-------------KI-AVKN-------GE-------CA
P-------------TMG-----SFF-YS------------------------------IY
A--------KA-----------DKKT----------------------GL----------
IT----------------------------------------------------------
----K----------------------L-----RG----------------R--------
----------------------------------------Y-THRNEHYLAEFNYICDKQ
--------------N---------------------------------------------
-----------------------------------------IE-------------K---
----------------------------DL----KE------------------------
---K----L---------------------------HH------------AIFYQRPL--
------------------------------------------------------------
-----------------------------KS--------------QK--GMVAMCPLE--
---PK--------------------------------R-----------K---------R
IAISHPLFEEFRMWE-SI-NRI----KIG-------R-----E--KT-------K-----
---------------L--------------D----F------------LTK-----EEKE
LI-K-P-------LF---L--------Q-------K-T-------------------D--
--FDFVK------IANK----LSGEE------------MYC---YIK-------------
------------------------------------------------------------
------------------------------------------------------------
------KP-----QEVFYKGNIIE--GGVAN----IFF-N--------------------
------------------------------------------------------------
FPL-------------------------------------------D------KK-----
-------------------------FSACPTISAL---------S---------------
-------------------------------------K--------------LL------
G-KD-----------------------KYN-E---IPF----LNSGYKDEKNKT------
-Q----I--------------------------------------S-----V--------
------EDIWHC--------------L-----------------------F--------L
DDFG---KK-----DR-------NTI----------R------------K------EF--
-------A---------EK--------------HL-------------K---------L-
-----------D-E-------KGIE--D--F---------QKI----K---L-V---K-G
YGNLSKSALK----------------------------KIVPFLE---------------
-------------K----------G------------E---------IY-----------
------------------------------------------------------------
-----SNAV-F---------------------------------L-AN------ISEVLN
RK-LSENEQ-KI-----------------VSEKINEAINIHNLEKQNIGIANNYISKVKE
------NKE-----SLGNNEISIDAHKNGIKKEIIEWIGETEYNKLKPEEKDQLFKNCWD
KFSLVSLE--KSSKEVIYISTKTIPEFILDKLTEA------FPKDK--------------
-----IDVSKLYHPSAMEV-YKQ-VDK---------------------------------
-----------------------------KLG------------------N--PEIS---
S-----I----KNPVFNRSMHQIKRLCNELI----------KK----------GIV---D
--------K---------------DTEVNVEVAGEINS---A--------------SYRK
AIA----------LWQKEQEIIREWAR----TEI----------------------I---
N-T---YPKECQ--------KE--------------------------------------
----------------------------------------------INP-T------D--
-------------------TD-IIKYI-LWKEQ----------------------NHQ--
----------CLYT-------------SYK---------PI----SI--CD-F---L-D-
-----G---KTT-----YDIEHTIPRSKY-HD------NSL-SNKTLA-NADFNRT--I-
K----KDILP-------GLLN----T----N------YNGEL--INIET-----------
-IIRNRDKNLKSYSISSQLQKVSIQW--------------------NVSLWSLKEEYKKY
KNAAKAI-T-DPIS----H---D----EVMTKAHYTKIKLDYL---SKK-----------
-------YK---------N-F-E-C------------------------VEI----TN--
------Q-FTNANLVDTRIIAKYARAYL-----NSYF-----K-----------------
------------------------------K------------VNVVNGK------ITET
LRKMW----------------------G----L---------------------------
------------E-----------KE--------------Y-------------------
------------------------------------------------------------
------------------------------------------------------------
------------------------------------------------------------
------------------------------------------------------------
------------------------------------------------------------
--------------------------------------------------EI-K--N--R
DNHIHHCIDAVTVACVEKG-TANL----IS--EAFH-----N--------------Y-E-
------------S--------DYFKG----------------------------------
------------------------------------------------------------
--------N--------------NNPKY-------KI-K------------------Q--
-P---------M----------Q-----------------------------DF-A----
--NR--------------------MHN---------------------------------
------------------------------------------------------------
---------------LHN------------EVLIFHKQID--------------------
---------RVKPFLDAVEK------------GN--------------------------
------------------------------------------------------------
------------------------------------------------------NTKQ-N
LR----------GKLNS--------QNPY--AHI-------KK-----------------
------------------------------------------------------------
------------------------------------------------------------
--------------------------NDK-------------------------------
------------------------------------------------------------
--L---------------------------------------I--------FA-------
-------QR----------K-PI-------------------------------------
-------------TKI------S----------------GGD-I----------------
------------E-D--------------I-----------------------I--DDG-
---------IKI-----R-L--L--------------NL---A-------D---------
----------T----K-GWEKLMEFTVKENEVAAEKEIEHKKGIAFKIYEKIKKDDKKKE
IVIDNITKQNFSTEFSDFKELIEMLFNATIRYDIDEKKRVNYNEKITNEVANLTRTKG--
----------------------------------LE----------I-----------LL
KES-------------D--------------------GV----IILP-EFYD-------E
-----------------K-------K----------------------------------
----------------N--------K------QIGR-------MVIKN------------
-IR---L----------K------------SG---------KT---------D-TN-IKP
------------Y------K---------------E-YRKIDK--SE-------------
---YDWQHNYYF-------AKEPGSNYEAR------------------------IFGDLI
---------P------------D-E---------T-G------K---FKNRNY----KLI
---------------NH--YN----IV---------------------------------
-----------------------------------------------KGRF---------
------------------------------SIED-SKPIL-----------------KLH
QN-----D--------MF-L-VFD-----K------------------------------
----------------HFDE----IDW--------NCKSDIQNRLFVLV-----Q---F-
-D---------------EN---------G-I-----II-L-----------------K-R
HN--------CALGITGTPNPI-----------------KSE------------------
-----------------SNLSDLTE--------------IVLR------R----------
--SPS-------------------T-LR----------------------VIPAK-----
--------IDALG------------------K----IDV--------------NFS--KA
FI-----------------------ELNS-------------------------------
--------------------------------------------
>gwf2_scaffold_1597_19
------------------------------------------------------------
--------------------M-------------------AKI-LGLDLGTNSIGWAVV-
--E----DQ----N------------N-------------------------------KT
TL-IDKGVRI-----FSEGV-----------------KIE--KG-I-----E-K-S-KAA
ERTDFRSARKIKFRRRLRKQETLKVLI----E---------N-----------N------
------MC-----------P-------LT-I-------EEWTKWKK--DK----------
KEYP---------KNPDFINWLKTDE-LK-------------N--I---N----------
-----------------------------------PYFFRD-KASRT-------------
--------------ELP-------LMQTGRALYHLAQRRGFLSN----------------
-R-L-------D------------------------Q-----------------------
---------------G-------SD-------GFTE------------------------
----QIRLDL-------------------------------------IKKIECE------
--TDKTELLTSVQ---------SIIDT-----------------YS----EEE-------
-------------------DKDAKKLLKGVEKLCKI--N-N---ELPITEFK-E-----K
L-----------------------------INYL----NKA-DNL---------------
----G-----A--------------------------V-KKG-----IAD----------
VSK-----------------KI-------------T-------------ET-------GC
E-------------TLG-----QYF-YK------------------------------LY
Q--------NQ-----------S-------------------------------------
------------------------------------------------------------
----K----------------------I-----RK----------------V--------
----------------------------------------Y-TARTEHYYHEFLKICETQ
--------------N---------------------------------------------
-----------------------------------------IC-------------D---
----------------------------QL----KH------------------------
---K----L---------------------------DK------------AIFYQRPL--
------------------------------------------------------------
-----------------------------KS--------------QK--GLIGKCVFE--
---KN--------------------------------K-----------T---------R
CAVSHPAYEEYRALQ-FI-NSI----KVS-------E-----T-KDG-------K-----
---------------K--------------D----F------------LSF-----DERK
KI-W-P-------KF---I--------R-------K-SKP-----------------N--
--FDFKE------IAET----LDKKG-------------------------------L--
------------------------------------------------------------
------------------------------------------------------------
------------------------------S----RYY-N--------------------
------------------------------------------------------------
YTG-------------------------------------------H------TS-----
-------------------------VSGCPTIAQL---------T---------------
-------------------------------------N--------------IF------
G-EN-----------------------WQE-T----------LFEKYTNKQNTKGL--KT
ID----E--------------------------------------V-----V--------
------TDIWHV--------------L-----------------------F--------T
--------F-----DK-------DEK----------I------------I------EF--
-------G---------KQ--------------KL-------------G---------L-
-----------N-E-------VLAK--K--F---------GAI----N---L-K---K-D
YASLSLKAIN----------------------------KILPYLR---------------
-------------E----------G------------L---------IY-----------
------------------------------------------------------------
-----SYAV-F---------------------------------L-AN------IENVVG
EE-IWKNDE-NKN---------------LIKKELHLLIDNFNEIKGLEAVVNDFIADFKK
------EYNN-----AHKDYVLDEQDKKILLEKIESNYGKNKFESLEPDKKTEIINSTEK
MVAEQLRK-----QRGEFIKPKRLDEKISEFLINN------FNVTK--------------
-----KSIARLYHPSDVEI-FKT-ASR-----------------------------N---
----S--------------E------GLLLLG------------------S--PIVS---
S-----I----KNPMAMRAMHQLRKLVNTLI----------KE----------NII---D
--------E---------------ETKINIELARELND---A--------------NKRA
AIK----------KWQDERQKAREEYK----KSI----------------------K---
E-L---FKAECG--------KD--------------------------------------
----------------------------------------------IEP-S------D--
-------------------SE-ILKYE-LWEEQ----------------------QHI--
----------CIYT-------------G-K---------TI----NI--CD-F---I-G-
-----A---NPN-----FDIEHTIPKSLC-FD------NSN-ENLTLC-DIQYNRD--V-
K----RNKIP-------TELS----D----Y------NS---------------------
-IKPRLDK-----------------W--------------------LVFIDDYEK-LYNT
RKKAKGI-E-TKEQ----K---D----KRIKEKHYYKLHLDYW---KGK-----------
-------YK---------R-F-I-M------------------------VDV----PS--
------G-FKNSQIVDTGIITKYAISYM-----KSIF-----P-----------------
------------------------------K------------VYSVKGN------IVAE
FRKIW----------------------G----L---------------------------
------------Q-----------ND--------------Y-------------------
------------------------------------------------------------
------------------------------------------------------------
------------------------------------------------------------
------------------------------------------------------------
------------------------------------------------------------
--------------------------------------------------EK-K--E--R
VNHVHHCIDAITIACMSKQ-KYDT----LA--KIYH-----E--------------D-E-
------------A--------GFHKI----------------------------------
------------------------------------------------------------
-----------------------KKETQ-------LV-S------------------K--
-P---------W----------T-----------------------------SF-T----
--MD--------------------VLN---------------------------------
------------------------------------------------------------
---------------IEK------------EIFVSHHTPD--------------------
---------NMKKQSKKVVR------------ER-GIIAPKVIYETDANNNTLRDKYGKK
IVKEYILLKDVNGN-------------------LIPIKGKRLT-------PSDIINKVDG
IDYFSLIINDKIQYYEFAKSKKTGK--IIYK------------------KEPIYLQGD-T
VR----------GSLHL--------DTFY--GAI-------AKD----------------
------------------------------------------------------------
----------------INGN----------------------------------------
---------------------IITNTNGK-------------------------------
------------------------------------------------------------
--I-------------------------------------APN--------YV-------
-------IR----------K-EL-------------------------------------
-------------SKL------K----------------ETD-I----------------
------------E-N--------------I-----------------------V--DPV-
---------VRG-----K-I--I--------------EA---K-------K---------
----------N----K-LI-----------------------------------------
---------------------------------------------------------T--
----------------------------------FN----------KSG---------AV
---------------IK---T-------------------------T-IWMK-------E
-----------------N-------Q----------------------------------
-------------------------I------------------PINK------------
-VR---V----------Y------------S----------SL---------K-NP-LPD
------------F------K---------------K-HRDLS-------HLT--------
-----YKQQYNV-------SNE--ENYCLA------------------------IYEGK-
----------------------N-K---------K-G------N----VCRTC----ELV
---------------NM--ID----AG--------------N--------------YYR-
--------------------------L----------SN--------KNWKQ-QYPIVPE
------------------------K-----DSVT-NYSLK------------T----IIT
KG-----L--------MV-L-LYE-----K------------------------------
----------------SPEE----IWE-------LT-YNQQMERLYEIT-----Q---L-
-D--------TE-----KS---------A-E-----IK-L-----------------L-F
HQ--------EARE----KKVI-----------------TEY----MGLK---TG----M
KGGK-------------NIGKHKEF--------------PWIK------V----------
--GP---N----------------S-FD----------A-----LI--E-GIDFK-----
--------LTPTG------------------K----IIK--------------L------
------------------------------------------------------------
--------------------------------------------
>gwf2_scaffold_3228_2
------------------------------------------------------------
----------------------------------------MKL-LGLDLGTNSVGSAWI-
--D----TD---------------------------------------K-----------
KI-IKMGVGV-----FPAGV-EE-----------S-E-----DK-R-----G-A-P-KNQ
DRRKNRQQRKSICRRSMLKRNLRQYLI----K---------K-----------K------
------WI-----------P-------TE-K-------TELQEWY---------------
-----------------------------------------N---L---N----------
-----------------------------------PWILRK-NAIEK-------------
--------------ELT-------EYEFGRVLLHFAQKRGAWWF----------------
------------------------------------D-----------------------
---------------E-------EP-------EE-T------------------------
-----------------------------------------------GD-----------
------------------------------------------------------------
------------------------------------------------------------
------------------------------------------------------------
-------------------------------------T-KKK-----KKDLSEVPGTVEY
TKR-----------------KM-------------K-------------EK-------DA
E-------------TFG-----KLI-AI------------------------------EY
E--------AR-----------KTDTA------------------NNKKR----------
NN----------------------------------------------------------
----RV---------------------------KN----------------RNNAL----
------------------------GD--K-E-------MEF-VADRHMILDEFLKIWAKQ
-----K--------S---------------------------------------------
---FNG-ELA---------------------------RQ--LN------------LP---
----------------------------DA----QK------------------------
---E----IYNKQKTDIWR----------------CQG------------VLFSQRKA--
------------------------------------------------------------
-----------------------------YW--------------NL--GTLGRCELE--
---P--------------------------------TD-----------E---------K
CPKADMYAQEFLVLT-SV-NNI----RIT-------P-----P-GQE-------T-----
------------------------------R----K------------LDT-----PERE
KV-I-T-------AA---R--------K-------Q-K-------------------T--
--VSEST------VRTA----L------------------------G----------I--
------------------------------------------------------------
------------------------------------------------------------
-------N-----K-----------GENKAL----YTL-N--------------------
------------------------------------------------------------
TD------G--D----------------------------------K------FT-----
-------------------------VNGDWFYSQI---------V---------------
------------------------------------HD--------------SF------
G-EN----------------------VWKS-F-----------------------N----
-Q----N--------------------------------------V-----K--------
------DSVNNA--------------I-----------------------L--------K
--------FEPNEEED-------EQK----------L------------V------AG--
-------C---------KK--------------WW-------------N---------L-
-----------D-D-------AQTG--K--F---------INVWKKRP---K-K---D-T
RVNLSRKAIK----------------------------NLLPYLR---------------
-------------D----------G------------W---------SV-----------
------------------------------------------------------------
-----TEAR-N---------------------------------M-YA------E-----
------DAT-NDA------------------------------NN---------------
--LKR-----------------KRYSTKEI------------------------------
----------------------AVDKKIRHF-----------------------------
----------LKKHPDMLP-----------------------------------------
-----------------------------------------------------PVSD---
G-----I----SNPVVRKSIHEVRKHLMAHI----------K------------QF---D
--------K---------------PDRVIIELSRKTRQS--E--------------KVIA
KKM----------QINKAIDALTKEII----EKH--------------------------
N-L----N-DGT--------IT--------------------------------------
-S---------------------------------------------TQ-K------E--
-------------------AA-IKRIR-LCRQQRYVCAY------S--GVIED-KPYS--
----------CAYS-------------G-K---------SI----TE--EQ-A---K-T-
---------GEG-----LEMDHIIPRSKG-GN------NGM-SNLVLC-YSTTNQ---G-
K----KDRTP-------IDWL----T----E------EE---------------------
-----FGR-----------------L--------------------EQRFKHLK------
------------------D---EQ--DNYITKDNVDMS----D---KAK-----------
-------WT---------N-LH---------------------------RRT----PK--
-----EG-FTEEQLSSSAYAATQTTDWI-----NKVL-----Y-----------G-----
----------SQ-----DR-N-------KRY------------VFASNGD------YTGI
LRRDW----------------------G----L---------------------------
------------F-----------FD--------------EEG-----------------
------------------------------------------------------------
------------------------------------------------------------
----------------NRS-----------------------------------------
------------------------------------------------------------
------------------------------------------------------------
------------------------------------------------EKGK-K--F--R
GDHRHHAVDAVVIALA-PL-FFQK----IK--ESFI-----D--------------F-E-
------------K--------QKENK----------------------------------
------------------------------------------------------------
---------------------NIKPQWK-------TI-A------------------E--
-P---------W----------E-----------------------------GF-S----
--QQ--------------------VADE--------------------------------
------------------------------------------------------------
---------------Y-K------------KLNVSHRAYN--------------------
---------R--------------------------------------------------
------------------------------------------------------------
-----------------------------------------------------------K
IT----------GYLHK--------DSIY--GPAIIY----DRY----------------
------------------------------------------------------------
----------QKD---NEKK----------------------------------------
-----------------------GIKKGEL-KRD--------------------------
---------------EN--------------------G----------------------
----------------------------------NLVLKD-GM--------YI-------
-------KS----------I-PVI-------K----IEQGHL------------------
RMPNDW-------HSL------KEEYKSA-MA------NKKE-I----------------
------------KKKMLALEEVPPAKSGII-----------------------R--DID-
---------LRD-----K-I--C--------------DW---L-------K---------
------------------------------------------------------------
------------------------------------------------------------
D---------------------------------NN----------------------FS
EMK-----------EAK---KYIQE--------N------------G-LVIN--------
------------------------------------------------------------
----------------G--------T------------------PIRK------------
-VR---V----------L------------WK---L----------------N-EV-V-E
------------I--PR--K-SF------------DYET----------GE-----FVKC
EDRKSLR-VYQT---------Q--NNHHIE------------------------IR----
---------E------------S-I---------K-G------Q------WNG----DVI
---------------TN--FD----AA--------------K--------------R---
------------------------------------------------ARVD-KKTIVDR
ND------------------------------TE-SGRFI------------M----SLA
KG-----E--------VV-S-M-R-H---P------------A-------------TQN-
------------------------------------------ANYFVVF-----K---I-
-D---------------ST---------G-T-----IH-F-----------------T-K
HT--------DA--------------------------NPAS------TK----------
-------------------KKNVPIR-------------EDID------L----------
--T-P--Q----------------K-LQ----------K-LG-VAPGSV-PYKVK-----
--------ISPLG------------------E----VRE--------------LIR--D-
------------------------------------------------------------
--------------------------------------------
>gwf2_scaffold_9516_3
------------------------------------------------------------
--------------------M-------------------KYR-LSLDIGVGSIGSTIL-
--S----LD----E------------K--------------N------R---------AN
SI-IDCGVCI-----FEVS------------------------------------E-GAE
NRRLKRSQRKNTYRTKKRIDLLSKELA----Q---------A-----------G------
------LW-----------S-------LD-D-------DIQFEL----------------
-----------------------------------------IK--L---S----------
-----------------------------------PYAIRA-QGVNG-------------
--------------KLN------NIMEIGRAILHMAKHRGAGFV----------------
-E-M-------N------------------------K-----------------------
---------------LEL-----EI-------EK-N------------------------
----------------------------------------------NEKIEED-------
------------------------------------------------------------
----------------------------------------------------SD------
------------------------------------------------------------
-------------------------------KKK-KKE-LSE-----YAK----------
LKK-----------------HL-------------E-------------ES-------GA
K-------------TIG-----EYF-FM------------------------------RM
H--------KA-----------Y----KN------------N--NITDEN----------
RR----------------------------------------------------------
----Y----------------------V-----RQ---------------RKMG------
------------------------DK--V-K-------VDY-AIPRYLVKEEFNLLWETQ
-----S--------K---------------------------------------------
---YYK-QL--------------------------------KN-------------N---
----------------------------GL----KD------------------------
---K----I---------------------------YD------------ILFYENDS--
------------------------------------------------------------
-----------------------------RP--------------YA----TGNCIFI--
---E--------------------------------NE-----------K---------R
LTKAHPLSEKRRIYE-TV-NNI----RVQ-------E-----H-KIQ-------------
------------------------------R----K------------LRK-----DERD
NI-I-N-------EL--LM--------K-------G-Q-------------------K--
--AGKKS------ISEL----L------------------------M----------L--
------------------------------------------------------------
------------------------------------------------------------
-------D-----K----------------T----FKV-V--------------------
------------------------------------------------------------
L---------------------------------------------D------DM-----
-------------------------IKPYLYSM---------------------------
-----------------------------------PEY--------------KA------
I-DF-----------------------LNK-L-----------------------D----
-D----E--------------------------------------K-----L--------
------AGIVEF--------------M-----------------------A--------E
P------K----R-EDKKDYLYNDEK----------V------------I------EI--
-------L---------KN--------------KF-------------S---------T-
-----------D-D-------ERQI--S--Q---------LIA----M---L-P---K-G
RGSLGKTATT----------------------------KILELLK---------------
-------------N----------D-V----------I---------SI-----------
------------------------------------------------------------
-----REAT-D---------------------------K-----L-AA------T-----
------DKQ-FIS-----------------------------------------------
----------------------EEEIARAMQGE---------------------------
------------------------HDT---------------------------------
----------LPYYGEIL---KTDTQP------------------------MADWQK---
----QI-------NKSLNPL------E-AK-------------------------YG---
K-----I----ANPAVHRILNQLRRVVNDII----------R------------IY---G
--------R---------------PYDINIELAREVGMS--S--------------KKKK
EYE----------TQKKKNKEKNDKAV----EYLT-----H---------------K---
D-I----R------------L---------------------------------------
-----------------------------------------------RV-T------S--
-------------------TN-ILKWR-LAEEQ----------------------NWK--
----------DAFS-------------P-Q---------D-----RI--HP-R---F---
----------EG-----FEIEHLIPESLG-GT------DAP-INRVLI-KRSDNL---N-
K----GNMYP-------YEYL---------Q-------------NKHGDK----------
-----VYG-----------------I--------------------LKEIRANK------
----------------------NM------------------P---AGK-----------
-------KW---------R-F-E-S------DAK---EIF--------ERGE----DA--
------D-NITRYLTDTRYVCKLAARYL-----KVIV-----DY--K-------Q-----
----------GD-----E--N-------NTR------------VLTINGG------HTAK
LRSIW----------------------N----L---------------------------
------------D-----------GI--------------EYDLMGLK------------
------------EEVPEY------------------------------------------
------------------------------------------------------------
------------------------------------------------------------
-------------------------------------------------------LPDKT
HFV---------------------------------------------------------
------------------NLDTGEVLYQ-EELDVDGNWKKCNDIKSK-HWKK-K--P--R
IDHRHHIIDAITIGCVSRS-DMQK----I---------------------------N-W-
------------F--------D-K------------------------------------
-----------------------------RD----------------------Y-ELPL-
---------------------------M-------QL-P------------------I--
-P---------LSNGDNDGKARQ---------------------------LEIF-R----
--NT--------------------IIEK--------------------------------
------------------------------------------------------------
---------------L-K------------NTKAYHKPEH--------------------
------------------------------------------------------------
------------------------------------------------------------
-----------------------------------------------------------S
KN----------GQLHK--------ETAR-VAFM-------DNP----------------
------------------------------------------------------------
----------E--------HS---------------------------------------
---------------------------EE--KIT--------------------------
------------------------------------------------------------
----------------------------------------------------K-------
-------HN----------R-PVS-------A----------------------------
ILKTR--------ENL------KNLLI-----------NTNT-I----------------
------------KPEWDKD----------I-----------------------V--QDVQ
KM-----IKLKE-----A-I--E--------------SH---F-----EVA---------
----------Q----S-Q------------------------------------------
-------------------------------------------------------LEQ--
E---------------------------------NQ----------Q-----------LV
----------------Q---NG-NK--------AK--------------KIS-------E
-----------------K------------------------------------------
---------------------IVLQR------------------AFKI------------
-VRKNKE-----YKYDTF------------PE---Y----ENK---------K-SF-V-D
------------V-----PK-----------------H----------------------
------NVVYDS---------G--NNYCMD------------------------FY----
---------V------------T-E---------K-G------D------VGR----EII
---------------TQ--FD----INK----------------------------RA--
--------------------------------------------------------FVPE
WK------------------------------KK-GLKPL------------W----SVQ
QG-----D--------MI-E-L-D-T---P------------P-------------E---
----------------------------------WKKYTDNNRCFAVIK-----K---F-
-D----------------K---------G-F-----TY-I-----------------K-Y
QT--------DAR--------------------------GEN------RK----------
--EE---------------E-NISI--------------KQ---NFIG-G----------
--G-L--TF-----------------YA----------A---S-----K-ACKIE-----
--------LTPFG------------------K----IAR--------------KHK--KL
WN------------------------GKK-------------------------------
----------KTTK------------------------------
>gwf2_scaffold_10951_7
------------------------------------------------------------
-----------------------------------------MV-LGLDVGTASIGWGLV-
--K----LR----EEEYPSTNKNGQPD--------------TKPK--IV---------GG
EI-LKTGVRT-----FKEPE-DD-----------K----------------G-K-S-LAI
TRGLARRGRWRIKRNVQRLKNLIKLAK----E---------F-----------N------
------LV-----------S-NDLV--RG-E------ILE--------------------
-MLK------TDKGVN-----------------------KKEK--W---D----------
-----------------------------------IWGIRK-EALER-------------
--------------KLS-------DTELFRVLYHIAKHRGSYFH----------------
-M-K-------A------------------------EFLPDE------------------
---------------E-------AP-------KN-K------------------------
----------------------------------------------KQKKEGA-------
------------------------------------------------------------
------------------------------------------------------------
----------------------------------------D-EK----------------
----E-------------------------------KV-KKG-----LRQ----------
IQK-----------------ML-------------K-------------DS-------PY
K-------------TIG-----ALF-Y-----------------------------A-TF
KQTNPKGS-NK-------------------------------------------------
------------------------------------------------------------
----K----------------------------RN----------------A--------
-------------------------P--G-E-------YTH-SIRRELLRDEIEIIFQEQ
-----Q--------R---------------------------------------------
---LGN-TK--------------------------------AK-------------P---
----------------------------EL----LE------------------------
---K----Y---------------------------IDD-----------ILMYEKEA--
------------------------------------------------------------
-------------D--------------EDK--------------LR--NMMGRCEFEFD
EDGK--------------------------------GK-----------V---------L
APKESYTSEKFTLFN-RL-NSL----TFG-------G-----G-K---------------
-------------------------------------------------DD-----IQRD
QI-I-A-------LA---H--------K-------N-A-------------------K--
--VTFSQ------IRNE----L------------------------K----------LQE
KLH---LTFNLCSYAEKNPE----------------------------YKTKLECEIRNN
QLQFEDKHKLSIVNINTGETSSIENEIKEIFIKKFNPEY------------KKIYVYYSD
IRKQLNLS-----G----------------D----LRF-TN-------------------
--------------------------------------------------------L-KD
YTK-----SI-AEFEREYNEK--NKKNPKPFNGQAEY--IKQFED-K------DV----F
-----------------------VKLDG---YHKI---------K---------------
-------------------------------------N--------------TL------
E-TI--------------D------SKWQQ-I--------K-------------DN----
-A----D--------------------------------------K-----L--------
------DIIAEA--------------V--------------------------------T
-------YC-----KS-------DKT----------R------------T------EY--
-------L---------R---------------QH-------------G---------IT
-----------D-K-------SIID--A--V---------LTI----D---M-----S-G
LANFSKQAMN----------------------------NLLKYMD---------------
-------------G----------N-------GDGH-L---------LF-----------
------------------------------------------------------------
-----HEAK-E---------------------------------K-CG------Y-----
----------GKK------------------------------DY---------------
----------------------E---KQAV------------------------------
------------------------------------------------------------
----------LQP-----------------------------------------------
----------------------------YKGF----------------------------
F-----E----KNPVVARVISQTRKLVNAIV----------R------------DCKDEY
--------A---------------IDQIHIEVATELANS--K--------------DRKI
DII----------TGQRRYKEEKVAAE----ERC----------------------M---
K-W------------D----I-D-------------------------------------
-----------------------------------------------PD-K------G--
-------------------DN-LLKFR-LAEQQ----------------------GNE--
----------CPYT-------------G-K---------KI----MF--AS-T---T-G-
---------NDAVYILDCEIDHVIPMSRS-FN------DSL-NNKVLC-SPEANQ---N-
K----RDRIP-------YEWFEERYG----K------E---------SEQ----------
-----WHI-----------------F--------------------ENRVKK--------
----------------------M----YGV------------P---YPK-----------
-------KK---------N-L-L-R------------KSW---T-----DED----KE--
------R-FLSRNLNDTRYAARHIADYL-----RKYF-----DF--S-------K-----
--------SRIE-----IK-D-------ESR------------IQLRSGG------ITAF
LRHIW----------------------G----L---------------------------
------------N-----------------------------------------------
------------------------------------------------------------
------------------------------------------------------------
------------------------------------------------------------
------------------------------------------------------------
------------------------------------------------------------
---------------------------------------------------K-D--R--E
ANDLHHAIDAIVVACSTYG-HVFL----VS--NLSK-----E--------------M-E-
------------R--------KGKSWF---------------------------------
------------------------------------------------------------
----------KHFN----------FLRE-------KF--------------------K--
-P---------W----------K-----------------------------NI-R----
--ED--------------------IL----------------------------------
------------------------------------------------------------
-------------SNV-N------------QIFVSRMPRH--------------------
---------K--------------------------------------------------
------------------------------------------------------------
------------------------------------------------------------
VT----------SAAHE--------DTVS--RL---------------------------
------------------------------------------------------------
------------------------------------------------------------
------------------------------------------------------------
------------------------------------------------------------
------------------------------------------------------------
------------------------------------------------------------
------------------------------------------------------------
------------D-N---------------------------------------------
------------------------------------------------------------
------------------------------------------------------------
------------------------------------------------------------
------------------------------------------------------------
-------------------------------------------------KNP--------
-----------------P-------K----------------------------------
---------------------------------------------NRH------------
-IK---I-----------------------------------------------------
-------------------------------------NK----------G----------
---------YAK--------IG--EMVRAD------------------------VF----
---------V-------------DK---------D-G------M--------N----YVV
---------------PIYAVD----MFSKNL-------LPDK--YV---------PDDS-
---------------------KV-PYD--------------------EWPS---------
--------------------------------AD-IFDFK------------F----SLF
KD-----D--------LI-G-I-N-N---K------------------------------
------------------------------------------MYYVSFFE---AA-----
-T--------------------------T-N-----VN-V-----------------K-N
ID--------GSMFPDKMDAQDPY------------------------------------
-------------------TKKICY------------------------R----------
-PK-S--K------------------TR----------K-------C-I-LKKYS-----
--------IDTLG------------------N----HKE--------------I------
-------------------------EQET-------------------------------
-----------RLG--NDRVKRGKKPKKNG--------------
>gi|500133006|ref|WP_011809011.1| CRISPR-associated protein Csn1 [Verminephrobacter eiseniae] >gi|121608211|ref|YP_996018.1| CRISPR-associated endonuclease Csn1 family protein [Verminephrobacter eiseniae EF01-2]
------------------------------------------------------------
----------------MNKAV-------------------AYR-LALDLGSTSLGWAIF-
--R----LN----E------------A--------------R------E---------PT
AI-IRAGVRI-----FSDGR-NA----------------------N-----S-E-P-LAV
HRRVARAMRRRRDRLLKRKKRMHDQLV----Q---------H-----------G------
------FF-----------P-------AE-V-------AERKEL----------------
-----------------------------------------ER--L---N----------
-----------------------------------PYQLRA-KGLHE-------------
--------------ALT-------PGEFARALFHINQRRGFKSN----------------
-R-K-------T------------------------D-----------------------
---------------R-------KD-------ND-S------------------------
-----------------------------------------------GA-----------
------------------------------------------------------------
------------------------------------------------------------
------------------------------------------------------------
-------------------------------------L-KQA-----ISE----------
LRK-----------------RI-------------Q-------------DS-------DC
A-------------TAG-----EWF-WK----------------------------E-RM
Q--------QK----------------------------------PEGVR----------
GQ----------------------------------------------------------
----W----------------------V-----RA----------------RYRKTPS--
--TTDEGKK--------------RIG------------YDL-YVDRAMVEQEFDALWAAQ
-----A--------A---------------------------------------------
---LQP-GL--------------------------------FT-------------E---
----------------------------AA----RA------------------------
---E----L---------------------------KD------------TLLYQRDL--
------------------------------------------------------------
-----------------------------RP--------------VK----PGRCTLL--
---P--------------------------------AE-----------E---------R
APLALPSTQRFRILQ-EV-NNL----RLL-------D-----E-ALR-------E-----
------------------------------V----P------------LNL-----AQRD
AV-V-S-------AL---E--------G-------K-K-------------------E--
--LSFAA------IRKL----L------------------------T----------L--
------------------------------------------------------------
------------------------------------------------------------
-------S---------------------------GKF-N--------------------
------------------------------------------------------------
LE------D--EK---------------------------------R------AE-----
-------------------------LKGNATSVIL---------A---------------
-----------------------------------RKD--------------LF------
G-DA-----------------------WAG-F-----------------------D----
-A----A--------------------------------------V-----Q--------
------DEIVWR--------------L-----------------------V--------S
--------Q-----ES-------EGA----------L------------I------AW--
-------L---------QQ--------------HT-------------G---------V-
-----------D-G-------VCAE--A--I---------VNT----R---L-P---D-G
YGRLSRKALE----------------------------RIVPALQ---------------
-------------R----------E-V----------C---------TY-----------
------------------------------------------------------------
-----DKAV-Q---------------------------------A-AG------FA----
------HHS-DLGFDFDYA-------EDEVQQVG---EHTIASTG---------------
----------------------E------VQAQ---------------------------
---------------------YA-FKQ---------------------------------
----------LPYYGKAL---QRHVAF------------------------GSGDAK---
----D-------------HE------E-KC-------------------------YG---
K-----I----ANPTVHIGLNQVRTVVNALI----------R------------RY---G
--------H---------------PTEVVVELARDLKQS--R--------------EQKQ
QTQ----------REQADNQKRNEDIR----KRI----------------------A---
P-I-----------LE----TS--------------------------------------
---------------------------------------------PERV-R------D--
-------------------RD-IKKWI-LWEEL---------------NKKDI-ADRH--
----------CPYS-------------G-E---------RI----SA--TM-L---L-S-
----------EA-----VEIEHILPFSRT-LD------DSL-NNRTVA-MRRANR---I-
K----GDRTP-------WEAR----A----D------FEA------QGWR----------
-----YEA-----------------I--------------------LQRAEGMP------
----------------------------------------------PRK-----------
-------RY---------R-F-A-E------DGY---QRW---------LGK----DR--
------N-FLARALNDTSYLSRLAANYL-----RLVC-----P-----------------
-----------------------------QG------------VRVIPGQ------MTDK
LRGKF----------------------G----L---------------------------
------------N-----------SV--------------LGLD----------------
------------------------------------------------------------
------------------------------------------------------------
------------------------------------------------------------
------------------------------------------------------------
------------------------------------------------------------
--------------------------------------------------GK-K--N--R
NDHRHHAVDACVIGVTDQG-LMQR----FA--NASK-----Q--------------A-R-
------------E--------NG-------------------------------------
-----------------------------LT----------------------R-LV---
---------------------------Q-------DM-L------------------L--
-PW--------W----------P-----------------------------SY-Y----
--DH--------------------VERA--------------------------------
------------------------------------------------------------
---------------V-R------------HIRVSHRPDH--------------------
---------G--------------------------------------------------
------------------------------------------------------------
------------------------------------------------------------
FE----------GAMMK--------GTAH--GIR-------EDGI---------------
------------------------------------------------------------
----------R-------------------------------------------------
-------------------------EDGR-------------------------------
------------------------------------------------------------
---------------------------------------------------IK-------
-------QR----------P----------------------------------------
------------------------------------------------------------
--------------K--------------A--------------------------KGSA
---------DHK-----T-I--T-------------------L-----------------
------------------------------------------------------------
------------------------------------------------------------
------------------------------------------------------------
------------------------------------------------------------
------------------------------------------------------------
------------------------------------------------------------
-IP---I----------D------------EP--------RQLA---------------R
H----------GV----------------------D-AE----------GKP--------
---LPYK-GYAS---------G--SNYCIE------------------------IT----
---------K------------N-G---------K-G------K------WEG----QVI
---------------ST--FD----AYRIKAAA-DAAARAGQ--VIST--VE-ADSIVR-
--------------------------K----------SG-----------------WERL
RG-AQS--------------------------QN-GQPLV------------M----RLV
IG-----D--------SV-R-M-E-V---D------------G-------------R---
------------------------------------------DEVMRVV-----K---M-
-S--------G-----------------K-E-----MV-F-----------------A-P
VR--------EA---------------------------NVD------KR----------
--NN-------------MPDEQDPF--------------TYTY------K----------
--R-A--D----------------Q-LR----------K-A-------K-ARQVT-----
--------ISPIG------------------E----LRD--------------P------
--------------------------GFK-------------G-----------------
--------------------------------------------
>gi|500000239|ref|WP_011680957.1| CRISPR-associated protein Csn1 [Streptococcus thermophilus] >gi|116627542|ref|YP_820161.1| CRISPR-system-like protein [Streptococcus thermophilus LMD-9]
------------------------------------------------------------
-------------------MS-------------------DLV-LGLDIGIGSVGVGIL-
--N----KV----T------------G---------------------------------
EI-IHKNSRI-----FPAAQ-AE-----------N-----------------------NL
VRRTNRQGRRLARRKKHRRVRLNRLFE----E---------S-----------G------
------LI-----------T-------DF-TK----------------------------
---------------------------------------ISIN--L---N----------
-----------------------------------PYQLRV-KGLTD-------------
--------------ELS-------NEELFIALKNMVKHRGISY-----------------
-L-D-------D------------------------A-----------------------
---------------S-------DD-------GN--------------------------
------------------------------------------------------------
------------------------------------------------------------
------------------------------------------------------------
----------------------------------------S-SV----------------
----G-------------------------------DY-AQI-----VKE----------
NSK-----------------QL----------------------------E-------T-
K-------------TPG-----QIQ-L-----------------------------E-RY
Q-----------------------------------------------------------
-T----Y-----G-----------------------------------------------
----Q----------------------L-----RG----------------DFTV-----
---EKDGK-----------------K--H-R-------LIN-VFPTSAYRSEALRILQTQ
-----Q--------E---------------------------------------------
---FNP-Q---------------------------------IT-------------D---
----------------------------EF----IN------------------------
---R----Y---------------------------LE------------ILTGKRKYYH
GPGN-EK----------------------------------------------------S
RTDYGR---YR-TSGE--------------T----LD---NI---FG--ILIGKCTFY--
---P--------------------------------DE-----------F---------R
AAKASYTAQEFNLLN-DL-NNL----TVP-------T-------ET--------------
------------------------------K----K------------LSK-----EQKN
QI-I-N-------YV---K--------N-------E-KAM---------------GPA--
--KLFKY------IAKL----L------------------------S----------C--
------------------------------------------------------------
------------------------------------------------------------
-------D----VA----------------------DI-K--------------------
---------------------------------------------------------GYR
IDK-----S--G----------------------------------K------AE----I
-----------------------HTFEA---YRKM---------K---------------
----------------------------------------------------TL------
---E--------------T-LD---------I--------E--Q----------MD----
-R----E--------------------------------------T-----L--------
------DKLAYV--------------L--------------------------------T
-------LN-----TE-------REG----------I------------Q------EA--
-------L---------E---------------HEFADG---------S---------F-
-----------S-Q-------KQVD--E--LVQ--F-RKANSSI---F---G-----K-G
WHNFSVKLMM----------------------------ELIPELY---------------
-------------E----------TS-----------E---------EQ-----------
------------------------------------------------------------
-----MTIL-T---------------------------------R-LG------K-----
------QK--TTS------------------------------SS---------------
----------------------N-KTK---------------------------------
--------------------------Y---------------------------------
----------IDE-----------------------------------------------
--------------------------------------------------K--LLTE---
E-----I----YNPVVAKSVRQAIKIVNAAI----------K------------EY---G
--------D---------------FDNIVIEMARE-TNE--D--------------DEKK
AIQ----------KIQKANKDEKDAAM----LKA----------------------A---
N-Q---YNGKAELPHS----V-F-------------------------------------
-----------------------------------------------HG-H------K--
-------------------QL-ATKIR-LWHQQ----------------------GER--
----------CLYT-------------G-K---------TI----SI--HD-L---I-N-
-----N---SNQ-----FEVDHILPLSIT-FD------DSL-ANKVLV-YATANQ---E-
K----GQRTP-------YQAL----D----S------M-------DDAWS----------
-----FRE-----------------L--------------------KAFVRE--------
----------------------S----KTL------------S---NKK-----------
-------KE---------Y-L-L-T------------EED-ISK-----FDV----RK--
------K-FIERNLVDTRYASRVVLNAL-----QEHF-----RA--H-------K-----
--------------------I-------DTK------------VSVVRGQ------FTSQ
LRRHW----------------------G----I---------------------------
------------E-----------------------------------------------
------------------------------------------------------------
------------------------------------------------------------
------------------------------------------------------------
------------------------------------------------------------
------------------------------------------------------------
---------------------------------------------------K-T--R---
DTYHHHAVDALIIAASSQ----------LN--LWKK-----Q--------------K-N-
-----------TL-------V--------------------SYSE------DQL------
---------------LDI-----------E---------------------TGE--L-I-
--------SDDEYK------------ES-------VF-K------------------A--
-P---------Y----------Q-----------------------------HF-V----
--DT--------------------L-----------------------------------
------------------------------KSK---------------------------
-------------EFE-D------------SILFSYQVDS--------------------
---------K--------------------------------------------------
------------------------------------------------------------
------------------------------------------------------------
FN----------RKISD--------ATIY--ATR-------QAKVG--------------
------------------------------------------------------------
----------K-----D--K----------------------------------------
--------------------------AD--------------------------------
-----------------------E------------------------------------
------T--------------YV-----------------------------L-------
-------GK---------IK-DIY-------TQDGY------------------------
-------------DAF------MKIY-------------KKD-K----------------
------------S-K------------FLM---------Y------R------H--DPQ-
---------TFE-----KVI--E--------------PI---L-------E---------
----------N----Y-P------------------------------------------
---------------------------------------------------------N--
K---------------------------------QI------------------------
----------------N---EKGKE-----VPCN------------P-FLK-----YKEE
HG--YIRK-Y-------S-------K-----------------------------KGN--
----------------GP--------------------------EIKS------------
-LK---Y----------Y------------DS---------K--------LGN-HIDI-T
-PKD---------------S---------------N-NK----------V----------
---------VLQ--------SV--SPWRAD------------------------VY----
---------F------------NKT---------T-G------K--------Y----EIL
---------------GLKYAD----LQFEKGT--GTYKISQE--KY-----------NDI
--------------------------K--------------------K-----KEG-V--
--------------------------------DS-DSEFK------------F----TLY
KN-----D--------LL-L-V-K-D---TE-----------T-------------K---
------------------EQ----QLF-----------------RFLSR-----T---MP
-K---------------QK---------H-Y-----VE-L-----------------K-P
YD--------KQKFEG--GEALI------------------K----VLGN----------
--VA--------------NSGQCK-------------------------K----------
--G-L--G----------------K--S----------N-------I-S-IYKVR-----
--------TDVLG------------------N----QHI--------------I------
-------------------------KNEG-------------------------------
----------DKPK--LDF-------------------------
>gi|489129153|ref|WP_003038941.1| membrane protein [Francisella novicida] >gi|118497352|ref|YP_898402.1| membrane protein [Francisella novicida U112]
--------------------------------------MNF-------------------
----------------------------------------KILPIAIDLGVKNTGVFSAF
Y-Q----KG---TS--------LERLD--------------N------K---------NG
KV-------------YELSK-DS-------Y------------------------TLLMN
NRTARRHQRRGIDRKQLVKRLFKLIWT----E----------------------------
------------------------------------------------------------
------------------------------------------------------------
-----------------------------------QLNLEW-------------------
------------------------DKDTQQAISFLFNRRGFSFITDG---YSPEYLNIVP
EQVK---AILMD---------------------IFDDYN---------------------
---------GEDDLDSYLKLATEQESKISEIYNKLM--------------QK--------
----ILEFKLMKLCT----------------------------DIKDDKVSTKTL--KEI
TSYEFELLAD-YLANYSESLKTQKFSYTDKQGNLKELSYYHHDKYNI---QEFLKR----
----------------------------------HATIN--------------DRILDTL
LT----------------------------------------DDL---------------
---------------DIWNFNFEKFDF-DKNEEK-------------LQN----------
QED-----------KDHIQAHL-------------HHFVFAV-------NK-----IKSE
M-------------ASGGRHRSQYF-QE--------------------ITNVLDENN-HQ
EGYL-----KNF-C----ENL-HNKK----YSNL------------SVKNL---------
VNL--------IGNL----SN--------------------LEL----------------
----K---------------------PL-----RKYF--------------N--------
-------------------------D------------KIH-AKADHWDEQKFTETYCHW
---ILG--------E---------------------------------------------
---WRV----------------------G------------VK-------------D---
-----------QDKKD--GAKY---SYKDLCNELKQKV----------------------
-T-K--AGL---------------------------VD------------FLLELDPC--
----------------------------------------------------------RT
IPPYLD-----------------------NN-----------------NRKPPKCQSL--
ILNP----------------------------KFLDNQYPN-WQ--QYLQ---------E
LKKLQSIQNYLDSFETDL-KVL----KSS---K---DQPYFVEYKSSN------QQIA--
----------------------SGQ--RDYK-DLDARI----------LQF---IFDRVK
AS---DE----L-LLNEIY-----FQAK-------KLKQ-----------KASSELEK--
--LESSK-----KLDEV----IANSQ-------L------------SQI--------L--
------------------------------------------------------------
------------------------------------------------------------
-----KSQ---HTN-------------GIFE---QGTFLH--------------------
--------------------------------------------------------LVCK
YYK-----QR-QRA--------------------------------R------DSR--LY
IMPEYRYDKKLHKYNNTGRFDDDNQL--------LTYCNHKPRQK---------------
-------------------------------------R-----YQLLNDLAGVLQ----V
S-PN-----FLKDKIG--SDDDLFISKWLV------------------------------
------E-----------------------------------------------H-----
--------------------------IRG---------------------F--------K
-------KAC----EDSLKI---QKDN---RGL---LNHKINIARNTKGK-----CEK--
---EIFNLICKIEGSEDKKGNYKHGLAY-----EL-------------G--------VL-
---LFG-------E-P-----NEAS--KPEF--------DRKIK---K---F-----N--
-SIYSFAQIQ----------------------------QIAFAER---------------
-------------K----------GN----------------------------------
------------------------------------------------------------
-----ANTC-----------------------------------AVCS------A-----
------DNAHRMQQ-IKI-------------------------TE---------------
-PV-------------------EDNKDKII------------------------------
--------------------LSAKAQR---------------------------------
----------LPA-----------------------------------------------
-----------------------------------------------------------I
P-----TR--IVDGAVKKMATILAKNIVDDN------WQNIK------------QVL--S
--------A---------------KHQLHIPIITESNAF--E------------FEPALA
DVKG---------KSLKDRRKK-------ALERI----------------------S--P
E-----------------------------------------------------------
--------------------------------------------------NI--------
-----F----------------KDKNNRIKEFA----------------------KGI--
----------SAYS-------------G-A---------NL----TD--GD-----F-D-
---------GAK-----EELDHIIPRSHK-KY--GT-LNDE-ANLICV-TRGDNK---N-
K----GNRIFC------LRDL----A---DN-----------------------------
-----YKL---------------KQF------------ETTDDLEIEKKIADTIWDA---
--------NKKD-----FKF-GNYRSFINL------------TPQ-EQK----------A
-------FR---------HALFL--------------------A----DENP--IKQAV-
IRAI-NNRNRTFVNGTQRYFAEVLANNIYLRAKKENL---------N-------------
----------------------------TDK----ISFD-YFGIPTI-GN----GRGIAE
IRQLY----------------------EK---V---------------------------
------------DS----------DIQ---------------------------------
------------------------------------------------------------
------------------------------------------------------------
------------------------------------------------------------
------------------------------------------------------------
------------------------------------------------------------
------------------------------------------------AYAKGD--K--P
QASYSHLIDAMLAFCIAADEHRND--GSIGL-EIDK----------------------N-
------------------------------------------------------------
-----YSLY-P----LDK-------------------------------N-TGE-VF---
---------------------------------------------------------T--
---------------------KD-----------------------------IF------
--SQ--------------------IKITD-------------------------------
------------------------------------------------------------
-------------NEFSD------------KKLVRKKAIE--------------------
-----------------------------------G------------------------
------------------------------------------------------------
-----------------------------------------------F-----------N
TH----------RQMTR--------DGIY--AENYLP-----------------------
------------------------------------------------------------
------------------------------------------------------------
-I---------------------LIHKELNEVRK--------------------------
------------------------------------------------------------
--------------------GYTWKNS-------------EEI--------KI-------
----FKGKK-----Y------DIQQL----------------------------------
-------------NNL----VYCLKFVDKPISIDIQISTLEE-L----------------
--------RNILTTNNIA----ATAEYYYI--------------------------NLKT
-------QKLHE-----YYI--E-----------NYNTA---LGY-----K---------
----------K----Y--------------------------------------------
------------------------------------------------------------
----------------------------------SK----EM----E--------FLRSL
AYR------S------E-------------------------------------------
-------------------------R----------------------------------
-------------------------------------------VKIKS--IDD-------
-VKQ--V----------L------------DKDSNFIIG---------------KITL-P
FKKEWQR-----L-----YREWQN------TTIKDD-YE---------------------
--------FLKS------------------------------------------FF----
----------------------NVK----SITKLH-K------K----VRKDF----SLP
-------------------------ISTNEG-------------KF--------LVKRKT
W-----------------------------------------------------------
------------------------------DNNF-IYQILNDSDSRADGTKPFIPAFDIS
KN-----E--------IV-EAIID-SFTSK------------N--------IFWLPKNI-
----------------ELQK----VDN-------KNIFAIDTSKWFEVETP---S-----
-DLRDI----------------------GIAT----IQ-Y-----------------K--
-------IDNNSRPKVRVKLDY------------------------VIDDDS--------
-------------------------------------------------K----------
----I--NYFM------NH-----SLLK----------SRYPD-----KVLEILK-----
--QSTIIEFESSGFN----------------KT---IKE------MLGMKLAGIYNE---
-------------------------TSNN-------------------------------
--------------------------------------------
>gi|501128074|ref|WP_012177079.1| CRISPR-associated protein [Dinoroseobacter shibae] >gi|159042956|ref|YP_001531750.1| CRISPR-associated protein [Dinoroseobacter shibae DFL 12 = DSM 16493]
------------------------------------------------------------
-----------------------------------------MR-LGLDIGTSSIGWWLY-
--E----TD----G------------A--------------GSD---AR---------IT
GV-VDGGVRI-----FSDGR-DP-----------K----------S-----G-A-S-LAV
DRRAARAMRRRRDRYLRRRATLMKVLA----E---------T-----------G------
------LM-----------P-------AD-P-------AEAKAL----------------
-----------------------------------------EA--L---D----------
-----------------------------------PFALRA-AGLDE-------------
--------------PLP-------LPHLGRALFHLNQRRGFKSN----------------
-R-K-------T------------------------D-----------------------
---------------R-------GD-------NE-S------------------------
-----------------------------------------------GK-----------
------------------------------------------------------------
------------------------------------------------------------
------------------------------------------------------------
-------------------------------------I-KDA-----TAR----------
LDM-----------------EM-------------M-------------AN-------GA
R-------------TYG-----EFL-HK------------------------------RR
Q--------KA----------------------------------TDPRH----------
VP----------------------------------------------------------
----S----------------------V-----RT----------------RLSIAN---
----RGGPDG-------------KEE--A-G-------YDF-YPDRRHLEEEFHKLWAAQ
-----G--------A---------------------------------------------
---HHP-E---------------------------------LT-------------E---
----------------------------TL----RD------------------------
---L----L---------------------------FE------------KIFFQRPL--
------------------------------------------------------------
-----------------------------KE--------------PE----VGLCLFS--
---GHHGVPP--------------------------KD-----------P---------R
LPKAHPLTQRRVLYE-TV-NQL----RVT-------A-----D-GRE-------A-----
------------------------------R----P------------LTR-----EERD
QV-I-H-------AL---D--------N-------K-KPTKSLS-----------SMV--
--LKLPA------LAKV----L------------------------K----------L--
------------------------------------------------------------
------------------------------------------------------------
-------R-----D----------------G----ERF-T--------------------
------------------------------------------------------------
LE------T--GV---------------------------------R------DA-----
-------------------------IACDPLRASP---------A---------------
-----------------------------------HPD--------------RF------
G-PR-----------------------WSI-L-----------------------D----
-A----D--------------------------------------A-----Q--------
------WEVISR--------------I-----------------------RRVQ-----S
--------D-----AE-------HAA----------L------------V------DW--
-------L---------TE--------------AH-------------G---------L-
-----------D-R-------AHAE--A--T---------AHA----P---L-P---D-G
YGRLGLTATT----------------------------RILYQLT---------------
-------------A----------D-V----------V---------TY-----------
------------------------------------------------------------
-----ADAV-K---------------------------------A-CG------W-----
------HHS-DGR------------------------------TG---------------
----------------------E------C------------------------------
------------------------FDR---------------------------------
----------LPYYGEVL---ERHVIP------------------------GSYHPD---
----D-------------DD------I-TR-------------------------FG---
R-----I----TNPTVHIGLNQLRRLVNRII----------E------------TH---G
--------K---------------PHQIVVELARDLKKS--E--------------EQKR
ADI----------KRIRDTTEAAKKRS----EKL----------------------E---
E-L------------E----I---------------------------------------
-----------------------------------------------ED-N------G--
-------------------RN-RMLLR-LWEDL---------------NPDDA-MRRF--
----------CPYT-------------G-T---------RI----SA--AM-I---F-D-
----------GS-----CDVDHILPYSRT-LD------DSF-PNRTLC-LREANR---Q-
K----RNQTP-------WQAW----G----D-------TP---------H----------
-----WHA-----------------I--------------------AANLKNLP------
----------------------------------------------ENK-----------
-------RW---------R-F-A-P------DAM---TRF----------EG----EN--
------G-FLDRALKDTQYLARISRSYL-----DTLF-----TK--G-------------
-----------------------------GH------------VWVVPGR------FTEM
LRRHW----------------------G----L---------------------------
------------N-----------SL--------------LSDA----------------
------------------------------------------------------------
------------------------------------------------------------
------------------------------------------------------------
------------------------------------------------------------
------------------------------------------------------------
--------------------GRGAV-------------------------KA-K--N--R
TDHRHHAIDAAVIAATDPG-LLNR----IS--RAAG-----Q--------------G-E-
------------A--------AGQS-----------------------------------
-----------------------------AE----------------------L-IA---
---------------------------R-------DT-P------------------P--
-P---------W----------E-----------------------------GF-R----
--DD--------------------LRVR--------------------------------
------------------------------------------------------------
---------------L-D------------RIIVSHRADH--------------------
---------GRIDHAARKQG------------RD--------------------------
------------------------------------------------------------
-----------------------------------------------------------S
TA----------GQLHQ--------ETAY--SIV-------DDI----------------
------------------------------------------------------------
----------H-------------------------------------------------
------------------------------------------------------------
------------------------------------------------------------
---------------------------------------------------VA-------
-------SR----------T-DL-------------------------------------
-------------LSL------K----------------PAQLLDEPG------------
----------RSG-Q--------------V-----------------------R--DPQ-
---------LRK-----A-L--R--------------VA---T-------G---------
----------G----K--------------------------------------------
------------------------------------------------------------
----------------------------------TG----------K-----------DF
----------------E---N----------------------ALRY-FASK-------P
-----------------G-------P----------------------------------
----------------Y--------Q------------------AIRR------------
-VR---I----------I------------KP---L----QAQ-----------AR-V-P
------------V------------------------PA----------QD---------
----PIK-AYQG---------G--SNHLFE------------------------IW----
---------R------------L-P---------D-G------E------IEA----QVI
---------------TS--FE----AHT----------------------------LEG-
--------------------------E-------------------------------KR
PHPA--------------------------------AKRL------------L----RVH
KG-----D--------MV-A-L-E-R---D------------G-------------R---
------------------------------------------RVVGHVQ-----K---M-
-D---------------IA---------N-G-----LF-I-----------------V-P
HN--------EA---------------------------NAD------TR----------
--NN---------------DKSDPF--------------KWIQ------I----------
--G-A--R----------------P-AI----------A-S-------G-IRRVS-----
--------VDEIG------------------R----LRD--------------G------
--------------------------GTRPI-----------------------------
--------------------------------------------
>gi|500777975|ref|WP_011995013.1| CRISPR-associated endonuclease Csn1 family protein [Parvibaculum lavamentivorans] >gi|154250555|ref|YP_001411379.1| CRISPR-associated endonuclease Csn1 family protein [Parvibaculum lavamentivorans DS-1]
------------------------------------------------------------
--------------------M-------------------ERI-FGFDIGTTSIGFSVI-
--D----YS----S------------T--------------Q------S---------AG
NI-QRLGVRI-----FPEAR-DP-----------D----------------G-T-P-LNQ
QRRQKRMMRRQLRRRRIRRKALNETLH----E---------A-----------G------
------FL-----------P-------AYGS-------ADWPVV----------------
-----------------------------------------MA--D---E----------
-----------------------------------PYELRR-RGLEE-------------
--------------GLS-------AYEFGRAIYHLAQHRHFKGR----------------
-ELEE------S------------------------D-----------------------
---------------T-------PD-------PDVD------------------------
------------------------------------------------------------
------------------------------------------------------------
------------------------------------------------------------
------------------------------------------DE----------------
---------------------------------------KEA-----ANE----------
RAA-----------------TL-------------KA-----------LKN-------EQ
T-------------TLG-----AWL-AR------------------------------RP
P--------SD-------------------------------------------------
------------------------------------------------------------
----RK---------------------------RGI------------------------
------------------------------------------HAHRNVVAEEFERLWEVQ
-----S--------K---------------------------------------------
---FHP-AL--------------------------------KS-------------E---
----------------------------EM----RA------------------------
---R----I---------------------------SD------------TIFAQRPV--
------------------------------------------------------------
-----------------------------FW--------------RK--NTLGECRFM--
---P--------------------------------GE-----------P---------L
CPKGSWLSQQRRMLE-KL-NNL----AIA---------------GGN-------A-----
------------------------------R----P------------LDA-----EERD
AI-L-S-------KL---Q--------Q-------Q-A-------------------S--
--MSWPG------VRSA----L------------------------KA---------LY-
KQR---------------------------------------------------------
------------------------------------------------------------
--GEPGAE-----K----------------S----LKF-N--------------------
------------------------------------------------------------
LEL--------GG---------------------------------E------SK-----
-------------------------LLGNALEAKL---------A---------------
-------------------------------------D--------------MF------
G-PD-----------------------WPA------------------------HP----
-R----K--------------------------------------Q-----EIRH-----
---AVHERLWAA-DYGETPDKKRVIIL--------------------------------S
E-------------KD---RKAHREA----------A------------A------NS--
-------F---------VA--------------DF-------------G---------I-
-----------T-G-------EQAA--Q--L---------QAL----K---L-P---T-G
WEPYSIPALN----------------------------LFLAELE---------------
-------------K----------G------------E---------RF-----------
------------------------------------------------------------
-----GALV-NGP----------------------DW-EG---WRRTN------F-----
------PHR-NQP------------------------------TG---------------
----------------------E------I------------------------------
------------------------LDK---------------------------------
----------LPSPASKE------------------------------------------
----E---------------------R-ER-------------------------IS---
Q-----L----RNPTVVRTQNELRKVVNNLI----------G------------LY---G
--------K---------------PDRIRIEVGRDVGKS--K--------------RERE
EIQ----------SGIRRNEKQRKKAT----EDL----------------------I---
K-------------NG--------------------------------------------
---------------------------------------------IANP-S------R--
-------------------DD-VEKWI-LWKEG----------------------QER--
----------CPYT-------------G-D---------QI----GF--NA-L---F-R-
---------EGR-----YEVEHIWPRSRS-FD------NSP-RNKTLC-RKDVNI---E-
K----GNRMP-------FEAF----G----H------DEDR-------------------
-----WSA-----------------I--------------------QIRLQGMV------
------------------SA--K--GGTGM------------S---PGK-----------
-------VK---------R-F-L-A------------------------KTM----PE--
------D-FAARQLNDTRYAAKQILAQL-----KRLW-----PD--M-------G-----
-----------------PE-A-------PVK------------VEAVTGQ------VTAQ
LRKLW----------------------T----L---------------------------
------------N-----------NI--------------LADD----------------
------------------------------------------------------------
------------------------------------------------------------
------------------------------------------------------------
------------------------------------------------------------
------------------------------------------------------------
--------------------------------------------------GE-K--T--R
ADHRHHAIDALTVACTHPG-MTNK----LS--RYWQ-----L--------------R-D-
------------D-----------------------------------------------
------------------------------------------------------------
----------------------PRAEKP-------AL-T------------------P--
-P---------W----------D-----------------------------TI-R----
--AD--------------------AEKA--------------------------------
------------------------------------------------------------
---------------V-S------------EIVVSHRVRK--------------------
---------K--------------------------------------------------
------------------------------------------------------------
------------------------------------------------------------
VS----------GPLHK--------ETTY--GDT-------GTDI---------------
------------------------------------------------------------
------------------------------------------------------------
-----------------------KTKSGTY------------------------------
------------------------------------------------------------
-----------------------------------------RQ--------FV-------
-------TR----------K-KI-------------------------------------
-------------ESL----------------------SKGE-L----------------
------------D-E--------------I-----------------------R--DPR-
---------IKE-----I-V--A--------------AH---V-------A---------
----------G----R-G------------------------------------------
---------------------------------------------------------G--
D---------------------------------PK----------K-----------AF
PPY---------P-CVS-----------------------------P-------------
-----------------G------------------------------------------
----------------GP--------------------------EIRK------------
-VR---L----------T------------SK--------------------Q-QLNL--
------------M------A-----------------QT----------GNG--------
--------YADL---------G--SNHHIA------------------------IY----
---------RL-------------P---------D-G------K------ADF----EIV
---------------SL--FD----ASR----------------------------RLA-
--------------------------Q--------------------------RNPIVQR
TRAD-------------------------------GASFV------------M----SLA
AG-----E--------AI-M-I-P-E---G------------S-------------K---
------------------------------------------KGIWIVQ-----G---VW
AS--------------------------G-Q-----VV-L-----------------E-R
DT--------DA------------------------------------------------
-------------------DHSTTT------------------------R---------P
----MP-N----------------PILK----------D---------D-AKKVS-----
--------IDPIG------------------R----VRP---------------------
-------------------------SND--------------------------------
--------------------------------------------
>gi|491504038|ref|WP_005361708.1| CRISPR-associated protein [Eubacterium ventriosum]
------------------------------------------------------------
--------------------M-------------------GYT-VGLDIGVASVGVAVL-
--D----EN-----------------D---------------------------------
NI-VEAVSNI-----FDEAD-TS-----------N-----------------------NK
VRRTLREGRRTKRRQKTRIEDFKQLWE----T---------S-----------G------
------YI-----------I-------PH-------------------------------
----------------------------------------KLH--L---N----------
-----------------------------------IIELRN-KGLTE-------------
--------------LLS-------LDELYCVLLSMLKHRGISY-----------------
-L-E-------D------------------------A-----------------------
-----------------------DD-------GE--------------------------
------------------------------------------------------------
------------------------------------------------------------
------------------------------------------------------------
------------------------------------------KG----------------
----N-------------------------------AY-KKG-----LAF----------
NEK-----------------QL----------------------------K-------E-
K-------------MPC-----EIQ-L-----------------------------E-RM
K-----------------------------------------------------------
-K----Y-----G-----------------------------------------------
----K----------------------Y-----HG----------------EFII-----
---EINDE-----------------K--E-Y-------QSN-VFTTKAYKKELEKIFETQ
-----R--------C---------------------------------------------
---NGN-K---------------------------------IN-------------T---
----------------------------KF----IK------------------------
---K----Y---------------------------ME------------IYERKREYYI
GPGN-EK----------------------------------------------------S
RTDYGI---YT-TRTD--------EEGNFID----EK---NI---FG--KLIGKCSVY--
---P--------------------------------EE-----------Y---------R
ASSASYTAQEFNLLN-DL-NNL----KIN-------N-----------------------
------------------------------E----K------------LTE-----FQKK
EI-V-E-------II---K--------D-------A-SSV--------------------
--NMRKI------IKKV----I------------------------D----------E--
------------------------------------------------------------
------------------------------------------------------------
-------D----IE----------------------QY-S--------------------
---------------------------------------------------------GAR
IDK-----K--G----------------------------------K------EI----Y
-----------------------HTFEI---YRKL---------K---------------
-------------------------------------K--------------EL------
K-TI--------------N-VD---------I--------D--S----------FT----
-R----E--------------------------------------E-----L--------
------DKTMDI--------------L--------------------------------T
-------LN-----TE-------RES----------I------------V------KA--
-------F---------D---------------EQKFV--------------------Y-
-----------E-E-------NLIK--K--LIE--F-RKNNQRL-------F-----S-G
WHSFSYKAML----------------------------QLIPVMY---------------
-------------K----------EP-----------K---------EQ-----------
------------------------------------------------------------
-----MQLL-T---------------------------------E-MN------V-----
------FKS-KKE------------------------------KY---------------
----------------------V-NYK---------------------------------
--------------------------Y---------------------------------
----------IPE-----------------------------------------------
--------------------------------------------------N--EVVK---
E-----I----YNPVVVKSIRTTVKILNALI----------K------------KY---G
--------Y---------------PESVVIEMPRD-KNS--D--------------DEKE
KID----------MNQKKNQEEYEKIL----NKI----------------------Y---
D-E---KGI--EITNK----D-Y-------------------------------------
-----------------------------------------------KK-Q------K--
-------------------KL-VLKLK-LWNEQ----------------------EGL--
----------CLYS-------------G-K---------KI----AI--ED-L---L-N-
-----H---PEF-----FEIDHIIPKSIS-LD------DSR-SNKVLV-YKTENS---I-
K----ENDTP-------YHYL----T----R-------------INGKWG----------
-----FDE-----------------Y--------------------KANVLELRR-----
----------------------R----GKI------------D---DKK-----------
-------VN---------N-L-L-C------------MED-ITK-----IDV----VK--
------G-FINRNLNDTRYASRVVLNEM-----QSFF-----ES--R-------KY----
--------------------C-------NTK------------VKVIRGS------LTYQ
MRQDL----------------------H----L---------------------------
------------K-----------------------------------------------
------------------------------------------------------------
------------------------------------------------------------
------------------------------------------------------------
------------------------------------------------------------
------------------------------------------------------------
---------------------------------------------------K-N--R--E
ESYSHHAVDAMLIAFSQKG---------YE--AYRK------------------------
-------------------------------------------IQ------KDC------
---------------YDF-----------E---------------------TGE--I-LD
KEKWNKYIDDDEFD------------DI-------LY-K------------------E--
-R---------M----------N-----------------------------EI-R----
--KK--------------------I-----------------------------------
------------------------------IE----------------------------
--------------AE-E------------KVKYNYKIDK--------------------
---------K--------------------------------------------------
------------------------------------------------------------
------------------------------------------------------------
CN----------RGLCN--------QTIY--GTR-------EK-----------------
------------------------------------------------------------
------------------------------------------------------------
--------------------------DG--------------------------------
-----------------------K------------------------------------
------I--------------HK-----------------------------I-------
-------SS-------Y----NIY-------DDKEC------------------------
-------------NSL------KKMI-------------NSG-K----------------
--------G---S-D------------LLM---------Y------N------N--DPK-
---------TYR-----D-M--L--------------KI---L-------E---------
----------T----Y-S------------------------------------------
---------------------------------------------------------S--
E-----------------------------------------------------------
--------------------------------KN------------P-FVA-----YNKE
TG-DYFRK-Y-------S-------K-----------------------------NHN--
----------------GP--------------------------KVEK------------
-VK---Y----------Y------------SG---------Q--------INS-CIDI-S
-HKYGHA-----K------N---------------S-KK----------V----------
---------VLV--------SL--NPYRTD------------------------VY----
---------Y------------DND---------T-G------K--------Y----YLV
---------------GVKYNH----IKCVGN----KYVIDSE--TY-----------NEL
--------------------------L--------------------R-----KEG-VLN
SDENLED-----------------------LNSK-NITYK------------F----SLY
KN-----D--------II-Q-Y-E-K----------------G-------------G---
------------------EY----YTE-----------------RFLSR---------IK
-E---------------QK---------N-L-----IE-T-----------------K-P
IN--------KPNFQR--KNKK-----------------------GEWENT---------
-------------------------------------------------R---------N
QIA-L--A----------------K-------------T-------K-Y-VGKLV-----
--------TDVLG------------------N----CYI--------------V------
-------------------------NMEK-------------------------------
----------FSLV--VDK-------------------------
>gi|493471049|ref|WP_006426118.1| hypothetical protein [Dorea longicatena]
------------------------------------------------------------
------------------MEQ-------------------EYY-LGLDMGTGSVGWAVT-
--D----SE---YH--------VLRKH--------------G------K-----------
---ALWGVRL-----FESAS-------------------------------------TAE
ERRMFRTSRRRLDRRNWRIEILQEIFA----E---------EISKK-----DPG------
------FF-----LRM-----------KE-SKYY---PEDKRDINGNCPEL-------PY
ALFV---------DDD-----------------------FTDK------DYHKKFPT---
-----------------------------------IYHLRK-MLMNT-EE----------
--------------TPD-------IRLVYLAIHHMMKHRGHFLLSG-----DIN------
-EIK-------EFGTT------------------FSKLL---------------------
---------------ENI-----KNEE-----LDWN------------------------
-----LE-------------------------------------------LGK-------
--EEYAVVES--IL-----KDNML-NRSTKKTRL----------------IKAL------
---K-A---------------------K------SICEK--AVLNLLAGGTV-KL-SDI-
F-----------------------------GLE-----ELN-ETE---------------
----------------RPKISFADNGY-DDYIGE---V-ENE-----LGE-Q-FY-IIET
AKAVYDWA------------VL-------------VEILG----------K-------YT
--------------SIS----EAKV-ATYEKHK-----------------SDL---Q-FL
KKIV-----RKY--------L-TKEE----YKDIF------------VST-----S----
DKL-KNYSAY-IGM------T-KINGKK--VDLQ-SKR-------------------CSK
EEFYD---------------------FI-----KKNV--------LK----KL-------
----EGQPE-------YEYLKE-ELE-RE-TFLPKQVNRDNGVIPYQIHLYELKKILGNL
-----R--------D---------------------------------------------
---KID----L------------------------------IK-------------E---
N---------------------------------ED------------------------
---K----L---------------------------VQ------------LFEFRIPYYV
GPLN-KIDD-------------GKE---GKFTWAVR-K---S-------------N--EK
IYPWNF---ENVVDIE-------------AS----AE---KF---IR--RMTNKCTYL--
---M--------------------------------GE-----------D---------V
LPKDSLLYSKYMVLN-EL-NNV----KL--------D-----------------------
-----------------------------GE----K------------LSV-----ELKQ
RL-Y-T-------DV---F--------C-------K-YR------------------K--
--VTVKK------IKNY----LKCEGIIS--------GNVE---ITG----------I--
------------------------------------------------------------
------------------------------------------------------------
-------D-----G----------------D------F-K--------------------
------------------------------------------------------------
-----------------------------------------------------AS-----
-------------------------LTA---YHDF---------K---------------
-------------------------------------E--------------ILT-----
G-TE--------------------------------------------------LA----
-K----K--------------------------------------D-----K--------
------ENIITN--------------I--------------------------------V
-------LF----GDD-------KKL----------L------------K------KR--
-------L---------NR--------------LY-----------------PQ----I-
-----------T-P-------NQLK--K--I---------CAL----S---Y-----T-G
WGRFSKKFLEEITAP---DPET---------GEVW---NIITALW---------------
-------------E----------SN-----------N---------NL-----------
------------------------------------------------------------
-----MQLL-S-N-------------------------------E-YR------F-----
------MEEVETY------------------------------NM--GKQ----------
----------------------T-------------------------------------
------------------------KT----------------------------------
----------LS-Y----------------------------------------------
----E------------------------------------------------TVEN---
------M---YVSPSVKRQIWQTLKIVKELE----------K------------VM---K
-------ES---------------PKRVFIEMAREKQES--------------------K
RTE----------SRKKQLIDLYKACK----NEE--------------KDWV----K---
E-L---GD----------------------------------------------------
----------------------------------------------QEE-Q------K--
-------------------LR-SDKLY-LYYTQ----------------------KGR--
----------CMYS-------------G-E---------VI----EL--KD-L---W-D-
---------NTK-----YDIDHIYPQSKT-MD------DSL-NNRVLV-KKKYNA---T-
K----SDKYPL------NENI----R----H------ER--------KG-F---------
-----WKS-----------------L----------------------------------
-----------------LD---G----GFI------------S---KEK-----------
-------YE---------R-L-I-R------NT-----EL---S-----PEE----LA--
------G-FIERQIVETRQSTKAVAEIL-----KQVF-----P-----------------
----------------------------ESE------------IVYVKAG------TVSR
FRKDF----------------------E----L---------------------------
------------------------------------------------------------
------------------------------------------------------------
------------------------------------------------------------
------------------------------------------------------------
------------------------------------------------------------
------------------------------------------------------------
--------------------------------------------------LK-V--R--E
VNDLHHAKDAYLNIVVGNS-YYVK----FT--KN-AS----WF-----------IK--E-
-----------NP------------------------------GR-------TYNLK---
-------------KMFTS----------GWNIE----------------R-NGE-VA---
------------------------------------------------------------
-----------W----------E-V-----------GK------------KGTI------
--VT--------------------VKQI--------------------------------
------------------------------------------------------------
---------------M-N----------KNNILVTRQVHE--------------------
---------A--------------------------------------------------
------------------------------------------------------------
------------------------------------------------------------
-K----------GGLFD--------QQIM--K----------------------------
------------------------------------------------------------
------------------------------------------------------------
-----------------------------------------------KG-----------
-----------------------KGQ----------------------------------
----------------------------------------------------I-------
------AIKETDE----RLA-SIE-------KYGGY------------------------
-------------NKA------AGAYFM---------------L----------------
-----------------------------V--------ES-------------K--DKKG
-------KTIRT--IEFIPL--Y------------LKNK---I-------E---------
----------S-------------------------------------------------
------------------------------------------------------------
D---------------------------------ES----------I---------ALNF
L---------------E---K------------G--------------------------
-------------------------R----------------------------------
--------------------------------------------GLKE------------
-PK---I---------LL------------KK---I----KI------------DT-L--
------------F------DV--------------D-------------GF---------
------KMWLSG-------RTG--D-R-LL------------------------FK----
----------------------------------C-A------N-------------QLI
L--------------DEKIIV----TMKKIV----------K---F----IQ----RRQ-
------------------------ENR--------ELKL---------------SDK---
---------------------D-GI-----DNEV-LMEI-------------Y-------
-------N--------TF---V-D-KLE-NTVYRIRLS----E-----------------
----------------QAKT----L-------------IDKQKEF-E-------R---L-
-SL-----------EDKSSTL--------FEI----LHIF-------------------Q
CQ---------S----SAAN-L---------------------------K----------
----------MI-----GGPGK------------------------AG-I-LVM------
-NN----N------------------ISK---------C------------NKIS-----
-----IINQSPTGI--------FEN------E--IDLLK--------------I------
------------------------------------------------------------
--------------------------------------------
>gi|500641514|ref|WP_011963637.1| CRISPR-associated protein Cas9 [Flavobacterium psychrophilum] >gi|150025575|ref|YP_001296401.1| Probable CRISPR-associated (Cas) protein. csn1 family, subtype Nmeni [Flavobacterium psychrophilum JIP02/86]
------------------------------------------------------------
--------------------M-------------------KKI-LGLDLGTNSIGWAFI-
--N----EA---EN------------E--------------I------E---------VS
SI-VNTGVRI-----VPLTT-DE-----------E-SDFK--KG-N-----T-I-S-INA
DRTLKRGARRGLQRFKQRREALLETFN----R---------I-----------K------
------FI-----------A-------TD-FV-----YAETGAA----------------
-----------------------------------------TT--F---S----------
-----------------------------------SYQLRA-KSAVE-------------
--------------AVT-------KEELVKVLLMLNKKRGYKSS----------------
-R-K-------A------------------------------------------------
-----------------------KT-------AE-E------------------------
-----------------------------------------------GDAIDGM------
--KIAKEIFENNLTPGQ--WVYNSLSKGGKFIPDF---------YH----SDL-------
-------------------QKELEKIVRFQNQFHSEQIN-DKLLADIQGKSRTQT-SQH-
FSKTL-----------------------NIPLA---------E-----NK----------
----G-TREET----KLQHYQWRNEAL-ANELDM-KIL-AFI-----ITE----------
INN-----------------QI-------------N-----------Q-SSGYLG-AISD
RSKEL----YFNQETVG-----QYQ-YK------------------------------QL
Q--------EN-----------VH------------------------------------
-A----------------------------------------------------------
----K----------------------L-----KN----------------Q--------
------------------------------------------VFYRQDYLDEFEKIWETQ
-----A--------K---------------------------------------------
---FHS-E---------------------------------LN-------------E---
----------------------------KL----KA------------------------
---E----I--------------------------RDI------------TIFYQRKL--
------------------------------------------------------------
-----------------------------KS--------------QK--HLVSFCEFE--
---K--------------------------------GH-----------K---------A
IPKSSPLFQEFRIWQ-NL-NNV----VVK-------N-----E-TTK-------------
--------------------EV--------F----E------------LSE-----ELKQ
LI-A-E-------EL---Q--------F-------K-E-------------------S--
--MTDVQ------MLTF----C------------------------E----------L--
------------------------------------------------------------
------------------------------------------------------------
-------------K--------------KGT----HTV-N--------------------
------------------------------------------------------------
FK----------------------------------------------------K-----
-------------------------IEGNRTNTSI---------YKAFEKILEV--EGY-
------------EIDFSKM------------KPLEIKE--------------TV------
A-PI-----------------------FET-L--NI--NTV-ILDFDPTIQGNDFD----
-K----Q--------------------------------------P-----Y--------
------YQLWHL--------------L-----------------------Y--------S
--------A-----ED-D------DK----------L------------K------ET--
-------L---------KT--------------KF-------------G---------F-
-----------K-E-------NHLP--F--I---------LNI----N---L-Q---A-D
YGSLSAKAIK----------------------------KILPHLM---------------
-------------D----------G------------H---------IY-----------
------------------------------------------------------------
-----DKAC-L---------------------------------M-VG------Y-----
------NHS--SS-----------L------------------TT---------------
----------------------AQNNDRVL------------------------------
------------------------KDT---------------------------------
----------LEL-----------------------------------------------
----------------------------LK-------------------------KN---
S-----L----RNPVVEKILNQMINVINAIM----------KD----------PAM---G
--------K---------------PDEIRVELARELKAN--N--------------EQRK
KAT----------SDINTATTEHERIR----KLL------H---------------S---
E-F------------N----IP--------------------------------------
-----------------------------------------------RV-T------R--
-------------------ND-IIRYK-LWLET---------------G-------GI--
----------SLYT-------------G-N---------PI----KA--SD-L---F-S-
----------KN-----YDIEHIIPKSRL-FD------DSF-SNKTLC-ERQLNI---D-
K----SNKTA-------YSFL----Q----E-------------KLSEND----------
-----FAA-----------------Y--------------------ENRVKDLF------
------------------K---T----GKIK-----------S---YTK-----------
-------YK---------K-L-L-M------------AD----------NEI----PE--
------G-FIDRQLRETQYIAKKAKEIL-----LEVS-----------------------
-----------------------------RN------------VTATIGS------VTDK
LRQDW----------------------E----L---------------------------
------------V-----------DV--------------MKEL----------------
-------------NWEKYDKL---------------------------------------
------------------------------------------------------------
----------------G-------------------------------------------
-------------------------------------------------------LTHIE
EG----------------------------------------------------------
--------------------KNGERLSK--------------------IKDW-T--K--R
NDHRHHAMDAITVAFTKPA-YIQY----LN--NLNA-----K--------------T-Q-
------------G--------ENK-----------------------------AN-----
-------------SIIGI-----------EN----------------------K-HLYR-
--------DK--------------NNKL-------RF-I------------------S--
-P---------M----------K-----------------------------NF-R----
--EE--------------------AKKQ--------------------------------
------------------------------------------------------------
---------------L-E------------SILISYKAKN--------------------
---------KVVTKNKNTTK------------KS-GGTN---------------------
------------------------------------------------------------
-----------------------------------------------------QKIQL-T
PR----------GRLHK--------ETVY--GKL-------QQY----------------
------------------------------------------------------------
----------A-----T--K----------------------------------------
-----------------------EEKVNA--SFT-EDYIQKVAKKEYREALLKRL-----
---------------EE-NDNDPKKAFTGKN-------------------------ALNK
TPI------------------YISLKDNIIVPEKVKTVWLETD--------YT-------
-------IR----------K-DI--------T----------------------------
--PD-----------------------------------LK--I----------------
------------D-K--------------V-----------------------I--DVG-
---------IKR-----I-L--Q--------------NR---L-------N---------
----------E----F-N------------------------------------------
---------------------------------------------------------G--
D---------------------------------PK----------K-----------AF
----------------V---NL-GE--------S------------P-IWLN-------K
-----------------E-------K----------------------------------
----------------G--------I------------------AIKR------------
-VT---I-----------------------SG---V----------------S-NA-Q-A
------------L-HTK--K---------------D-HL----------GNE---ILDKN
GNPIPVD-FIST---------G--NNHHVA------------------------IY----
---------R------------D-E---------K-G------N------LQE----EVV
---------------SF--YD----AVI----------------------------RRN-
--------------------------L----------GL----------------SVINK
NHEK-------------------------------GWEFL------------F----SMK
QN-----E--------FF-I-F-P-S---D------------G---------------F-
----------------NPHE----ID---LLNP--NNYHLISPNIFRVQ-----K---I-
-S--------T-----------------K-N-----YM-F-----------------N-H
HL--------ET--------KA------------------VDGEMLKSKK----------
---E---------------LSKTSY--------------HFI-------Q----------
--T-P--T----------------N-LN----------G-----------IIKVR-----
--------INHLG------------------K----IVH--------------L------
--------------------------GEY-------------------------------
--------------------------------------------
>gi|501079776|ref|WP_012130469.1| CRISPR-associated protein Csn1 [Streptococcus gordonii] >gi|157150687|ref|YP_001450662.1| CRISPR-associated endonuclease Csn1 family protein [Streptococcus gordonii str. Challis substr. CH1]
------------------------------------------------------------
-------------------MN-------------------GLV-LGLDIGIASVGVGIL-
--E----KD----T------------G---------------------------------
KI-IHASSRL-----FPAAT-AD-----------N-----------------------NV
ERRSNRQGRRLNRRKKHRSVRLQDLFE----G---------Y-----------G------
------LL-----------T-------DF-SK----------------------------
---------------------------------------VSMN--L---N----------
-----------------------------------PYQLRV-QGMEN-------------
--------------QLT-------NEELFVALKNIVKRRGISY-----------------
-L-D-------D------------------------A-----------------------
---------------S-------ED-------GG--------------------------
------------------------------------------------------------
------------------------------------------------------------
------------------------------------------------------------
----------------------------------------T-VS----------------
----S-------------------------------DY-GKA-----VEE----------
NRK-----------------LL----------------------------A-------E-
K-------------TPG-----QIQ-L-----------------------------E-RF
E-----------------------------------------------------------
-K----Y-----G-----------------------------------------------
----Q----------------------L-----RG----------------DFTV-----
--E-ENGE-----------------K--H-R-------LIN-VFSTSAYRKEAERILRKQ
-----Q--------E---------------------------------------------
---FNS-K---------------------------------IT-------------D---
----------------------------EF----IE------------------------
---D----Y---------------------------LI------------ILTGKRKYYH
GPGN-EK----------------------------------------------------S
RTDYGR---FR-TDG--------------TT----LD---NI---FG--ILIGKCTFY--
---T--------------------------------EE-----------Y---------R
ASKASYTAQEFNLLN-DL-NNL----TVP-------T-------ET--------------
------------------------------K----K------------LSE-----EQKK
LI-I-E-------YA---K--------S-------A-KTL---------------GAS--
--TLLKY------IAKM----I------------------------D----------A--
------------------------------------------------------------
------------------------------------------------------------
-------S----VD----------------------QI-R--------------------
---------------------------------------------------------GYR
VDV-----N--N----------------------------------K------PE----M
-----------------------HTFEV---YRKM---------Q---------------
----------------------------------------------------SL------
---E--------------T-IK---------V--------E--E----------LP----
-R----K--------------------------------------V-----L--------
------DELAHI--------------L--------------------------------T
-------LN-----TE-------REG----------I------------E------EA--
-------I---------N---------------SKLKD----------I---------F-
-----------N-R-------DQVL--E--LVQ--F-RKNNSSL---F---S-----K-G
WHNFSIKLMM----------------------------ELIPELY---------------
-------------E----------TS-----------E---------EQ-----------
------------------------------------------------------------
-----MTIL-T---------------------------------R-LG------K-----
------QR--SKE------------------------------TS---------------
----------------------K-RTK---------------------------------
--------------------------Y---------------------------------
----------IDE-----------------------------------------------
--------------------------------------------------K--ELTE---
E-----I----YNPVVAKSVRQAIKIINEAT----------K------------KY---G
--------I---------------FDNIVIEMARE-NNE--E--------------DAKK
DYI----------KRQKANQDEKNAAM----EKA----------------------A---
F-Q---YNGKKELPDN----I-F-------------------------------------
-----------------------------------------------HG-H------K--
-------------------EL-TTKIR-LWHQQ----------------------GEK--
----------CLYT-------------G-K---------NI----PI--SD-L---I-H-
-----N---QYK-----YEIDHILPLSLS-FD------DSL-SNKVLV-LATANQ---E-
K----GQRTP-------FQAL----D----S------M-------DDAWS----------
-----YRE-----------------F--------------------KSYVKD--------
----------------------S----KLL------------S---NKK-----------
-------KD---------Y-L-L-T------------EED-ISK-----IEV----KQ--
------K-FIERNLVDTRYSSRVVLNAL-----QDFY-----KS--H-------Q-----
--------------------L-------DTT------------ISVVRGQ------FTSQ
LRRKW----------------------G----I---------------------------
------------E-----------------------------------------------
------------------------------------------------------------
------------------------------------------------------------
------------------------------------------------------------
------------------------------------------------------------
------------------------------------------------------------
---------------------------------------------------K-S--R---
ETYHHHAVDALIIAASSQ----------LR--LWKK-----H--------------S-N-
-----------PL-------I--------------------AYKE------GQF------
---------------VDS-----------E---------------------TGE--I-V-
------SLSDEEYK------------EL-------VF-K------------------A--
-P---------Y----------D-----------------------------HF-V----
--DT--------------------L-----------------------------------
------------------------------RSK---------------------------
-------------KFE-D------------SILFSYQVDS--------------------
---------K--------------------------------------------------
------------------------------------------------------------
------------------------------------------------------------
YN----------RKISD--------ATIY--ATR-------KAKLD--------------
------------------------------------------------------------
----------K-----E--K----------------------------------------
--------------------------KE--------------------------------
-----------------------Y------------------------------------
------T--------------YT-----------------------------L-------
-------GK---------IK-DIYALGTKTPSKTGF------------------------
-------------YKF------LDLY-------------KTD-K----------------
------------S-Q------------FLM---------Y------Q------K--DRK-
---------TWD-----EVI--E--------------KI---I-------E---------
----------Q----YRP------------------------------------------
---------------------------------------------------------F--
K---------------------------------EY------------------------
----------------D---KNGKE-----VDFN------------P-FEK-----YRIG
NG--PIRK-Y-------S-------K-----------------------------KGN--
----------------GP--------------------------EIKS------------
-LK---Y----------Y------------DI---------L--------LGK-HKNI-T
-PDG---------------S---------------R-NT----------V----------
---------ALL--------SL--NPWRTD------------------------VY----
---------Y------------NSE---------T-K------K--------Y----EFL
---------------GLKYAD----LCFEEG---GAYGISEV--KY-----------KKI
--------------------------R--------------------E-----KEG-I--
--------------------------------GK-NSEFK------------F----TLY
KN-----D--------LI-L-I-K-D---TE-----------T-------------N---
------------------CQ----QFF-----------------RFWSR-----T---GK
-D----------NPKSFEK---------H-K-----IE-L-----------------K-P
YE--------KAKFEK--GEEL-------------------K----VLGK----------
--VP-------------PSSNQFQ-------------------------K----------
--N-M--Q----------------I--E----------N-------L-S-IYKVK-----
--------TDILG------------------N----KHF--------------I------
-------------------------KKEG-------------------------------
----------DEPK--LKFKK-----------------------
>gi|500850126|ref|WP_012006786.1| CRISPR-associated protein [Campylobacter jejuni] >gi|157415744|ref|YP_001483000.1| hypothetical protein C8J_1425 [Campylobacter jejuni subsp. jejuni 81116]
------------------------------------------------------------
--------------------M-------------------ARI-LAFDIGISSIGWAFS-
--E-------------------------------------------------------ND
EL-KDCGVRI-----FTKAE-NP-----------K----------T-----G-E-S-LAL
PRRLARSARKRLARRKARLNHLKHLIA----N---------E-----------F------
------KL-----------NYEDYQSFDE-S------LAK--------------------
-AY------------------------------------KGSL--I---S----------
-----------------------------------PYELRF-RALNE-------------
--------------LLS-------KQDFARVILHIAKRRGYDDI----------------
-----------K------------------------N-----------------------
---------------N-------GD-------E---------------------------
------------------------------------------------------------
------------------------------------------------------------
------------------------------------------------------------
------------------------------------------EK----------------
----S-------------------------------EI-LKA-----IKQ----------
NEE-----------------KL-------------V----------------------NY
Q-------------SVG-----EYL-YK------------------------------EY
F--------QK-------------------------------------------------
------------------------------------------------------------
----FK-------------ENSKEFINV-----RN----------------K--------
-------------------------K--E-S-------YER-CITQSFLKDELKLIFQKQ
-----R--------E---------------------------------------------
---FGF-SF---------------------------------S-------------K---
----------------------------KF----EE------------------------
---E----V---------------------------LS------------VAFYKRAL--
------------------------------------------------------------
-----------------------------KD--------------FS--HLVGNCSFF--
---T--------------------------------DE-----------K---------R
APKNSPLAFMFVALT-RIINIL----NNL-------K-----N-TE--------G-----
------------------------------I----L------------YTK-----DDLN
AL-L-N-------EV---L--------K-------N-G-------------------T--
--LTYKQ------TKKL----L------------------------G----------L--
------------------------------------------------------------
------------------------------------------------------------
-------S-----D----------------D----YEF-KG-------------------
------------------------------------------------------------
--------E-------------------------------------KG-----TY----F
-----------------------IEFKK---YKEF---------I---------------
-------------------------------------K--------------AL------
G-EH--------------N-----------------------------------LS----
-Q----D--------------------------------------D-----L--------
------NEIAKD--------------I--------------------------------T
-------LI-----KD-------EIK----------L------------K------KA--
-------L---------A---------------KY-------------D---------L-
-----------N-Q-------NQID--S--L---------SKL----E---F-----K-D
HLNISFKALK----------------------------LITPLML---------------
-------------E----------G------------K---------KY-----------
------------------------------------------------------------
-----DEAC-N---------------------------------E-LN------L-----
------KVA------I---------------------------NE---------------
----------------------D---KKDF------------------------------
------------------------------------------------------------
----------LPA-----------------------------------------------
----------------------------FNET---------------------YYKD---
E-----V----TNPVVLRAIKEYRKILNALL----------K------------KY---G
--------K---------------VHKINIELAREVGKN--H--------------SQRA
KIE----------KEQNENYKAKKDAE----IEC----------------------E---
K-L------------G----L---------------------------------------
-----------------------------------------------KI-N------S--
-------------------KN-ILKLR-LFKEQ----------------------KEF--
----------CAYS-------------G-E---------KI----KL--SD-L---Q-D-
---------EKM-----LEIDHIYPYSRS-FD------DSY-MNKVLV-FTKQNQ---E-
K----LNKTP-------FEAF----G----N------D---------STK----------
-----WQK-----------------I--------------------EVLA----------
---------------------------KNL------------P---EKK-----------
-------QK---------R-I-L-D------------KNY---K-----DKE----QK--
------D-FKDRNLNDTRYIARLVLNYT-----KDYL-----DF--L-------PLSDDE
----NTKLNDTQ-----KG-S-------KVH------------VEAKSGM------LTSA
LRHTW----------------------G----F---------------------------
------------S-----------------------------------------------
------------------------------------------------------------
------------------------------------------------------------
------------------------------------------------------------
------------------------------------------------------------
------------------------------------------------------------
---------------------------------------------------A-K--D--R
NNHLHHAIDAAIIAYANNS-IVKA----FS--DFKK-----E--------------Q-E-
------------S--------NSVELY---------------------------------
---------------------------------------------------AKK----I-
--------SELDY-----------KNKR-------KF-F------------------E--
-P---------F----------S-----------------------------GF-R----
--QK--------------------VL----------------------------------
------------------------------------------------------------
-------------DKI-D------------EIFVSKPERK--------------------
---------K--------------------------------------------------
------------------------------------------------------------
------------------------------------------------------------
PS----------GALHE--------ETFR--KEE-------EF-----------------
------------------------------------------------------------
------------------------------------------------------------
------------------------------------------------------------
------------------------------------------------------------
------------------------------------------------------------
------------------------------------------------------------
------------------------------------------------------------
---------------------------------------Y---Q----------------
------------------------------------------------------------
----------S----Y-G------------------------------------------
---------------------------------------------------------G--
K-----------------------------------------------------------
--------------------E---------------------------------------
------------------------------------------------------------
-----------------G--------------------------VLKA------------
-LE---L----------G------------KI--------------------R-KVNG--
-------------------------------------------------K----------
---------IVK--------NG--DMFRVD------------------------IF----
---------K------------HKK---------T-N------K--------F----YAV
---------------PIYTMD----FALKV--------LPNK--AV---------ARSK-
---------------------KG-EIK---------------------------------
---------------------D-WI-----LMDE-NYEFC------------F----SLY
KD-----S--------LI-L-I-Q-T---KD----------MQ-------------E---
-------------------P---------------------ELVYFNAFT---SS-----
-T--------------------------V-S-----LI-V-----------------S-K
HD--------NKFETLSKNQKI------------------------LFKN----------
--AN---------------EKEVIA------------------------K----------
--S-I--G------------------IQ----------N------LK-V-FEKYI-----
--------VSALG------------------E----VTK--------------A------
-------------------------EFRQ-------------------------------
-----------RED--FK-------------------------K
>gi|490938621|ref|WP_004800457.1| hypothetical protein [[Eubacterium] dolichum]
--------------------------------------M---------------------
----------------MEVFM------------------GRLV-LGLDIGITSVGFGII-
--D----LD----E------------S---------------------------------
EI-VDYGVRL-----FKEGT-AA-----------E-----------------------NE
TRRTKRGGRRLKRRRVTRREDMLHLLK----Q---------A-----------G------
------II-----------S-------TS-------------------------------
---------------------------------------FHPL--N---N----------
-----------------------------------PYDVRV-KGLNE-------------
--------------RLN-------GEELATALLHLCKHRGSSVE----------------
-TIE-------D------------------------------------------------
---------------D-------EA-------KA--------------------------
------------------------------------------------------------
------------------------------------------------------------
------------------------------------------------------------
----------------------------------------K-EA----------------
----G-------------------------------ET-KKV-----LSM----------
NDQ-----------------LL----------------------------K-------SG
K-------------YVC-----EIQ--K----------------------------E-RL
R-----------------------------------------------------------
-T----N-----G-----------------------------------------------
----H----------------------I-----RG-------------------------
--------------------------------------HEN-NFKTRAYVDEAFQILSHQ
--------------D---------------------------------------------
-----------------------------------------LS-------------N---
----------------------------EL----KS------------------------
---A----I---------------------------IT------------IISRKRMYYD
GPGG-PL----------------------------------------------------S
PTPYGR---YT-YFGQ-------------KE----PI---DL---IE--KMRGKCSLF--
---P--------------------------------NE-----------P---------R
APKLAYSAELFNLLN-DL-NNL----SIE-------G-----------------------
------------------------------E----K------------LTS-----EQKA
MI-L-K-------IV---H--------E-------K-G-------------------K--
--ITPKQ------LAKE----V------------------------G----------V--
------------------------------------------------------------
------------------------------------------------------------
-------S----LE----------------------QI-R--------------------
---------------------------------------------------------GFR
IDT-----K--G----------------------------------S------PL----L
-----------------------SELTG---YKMI---------R---------------
-------------------------------------E--------------VL------
E-KS--------------N-DEH--------L----------------------ED----
-H----V--------------------------------------F-----Y--------
------DEIAEI--------------L--------------------------------T
-------KT-----KD-------IEG----------R------------K------KQ--
-------I---------S---------------ELSSD--------------------L-
-----------N-E-------ESVH--Q--L---------AGLT---K---F-----T-A
YHSLSFKALR----------------------------LINEEML---------------
-------------K----------TE-----------L---------NQ-----------
------------------------------------------------------------
-----MQSI-T---------------------------------L-FG------L-----
------KQN-NEL------------------------------SV---------------
----------------------K-GMK---------------------------------
--------------------------N---------------------------------
----------IQA-----------------------------------------------
--------------------------------------------------D----DT---
A-----I----LSPVAKRAQRETFKVVNRLR----------E------------IY---G
--------E---------------FDSIVVEMARE-KNS--E--------------EQRK
AIR----------ERQKFFEMRNKQVA----DII----------------------G---
D-D---------------------------------------------------------
----------------------------------------------RKI-N------A--
-------------------KL-REKLV-LYQEQ----------------------DGK--
----------TAYS-------------L-E---------PI----DL--KL-L---I-D-
-----D---PNA-----YEVDHIIPISIS-LD------DSI-TNKVLV-THRENQ---E-
K----GNLTP-------ISAF----V----K------GR------FTKGS----------
-----LAQ-----------------Y--------------------KAYCLKLKEK----
---------N-------IKT--N----KGY----------------RKK----------V
-------EQ---------Y-L-L-N------------END-IYK-----YDI----QK--
------E-FINRNLVDTSYASRVVLNTL-----TTYF-----KQ--N-------E-----
--------------------I-------PTK------------VFTVKGS------LTNA
FRRKI----------------------N----L---------------------------
------------K-----------------------------------------------
------------------------------------------------------------
------------------------------------------------------------
------------------------------------------------------------
------------------------------------------------------------
------------------------------------------------------------
---------------------------------------------------K-D--R--D
EDYGHHAIDALIIASMPK----------MR--LLST------------------IF--S-
-----------------------------------------RYKI------EDI------
---------------YDE-----------S---------------------TGE--V-F-
--------SSGDDS--------------------MYY-D------------------D--
-R---------Y-----------------F----------------------AF-I----
--AS--------------------LKAI--------------------------------
------------------------------------------------------------
-----------------K------------VRKFSHKIDT--------------------
---------K--------------------------------------------------
------------------------------------------------------------
------------------------------------------------------------
PN----------RSVAD--------ETIY--STR-------VI-----------------
------------------------------------------------------------
------------------------------------------------------------
--------------------------DGK-------------------------------
------------------------------------------------------------
------E--------------KV-----------------------------V-------
-------KK---------YK-DIY-------DPKF-------------------------
-------------TAL------AEDI------------LNNAYQ----------------
------------E-K------------YLM---------A------L------H--DPQ-
---------TFD-----Q-I--V--------------KV---V-------N---------
----------Y----Y--F-----------------------------------------
---------------------------------------------------------E--
E------------------------------MSKSE----------K-----------YF
TK------------DKK---GRIKI-----SGMN------------P-LSL-----YRDE
HG--MLKK-Y-------S-------K-----------------------------KGD--
----------------GP--------------------------AITQ------------
-MK---Y----------F------------DG---------V--------LGN-HIDI-S
-AHYQ-------V------R---------------D-KK----------V----------
---------VLQ--------QI--SPYRTD------------------------FY----
---------Y------------SKE---------N-G---------------Y----KFV
---------------TIRYKD----VRWSEKK--KKYVIDQQ--DY-----------AMK
--------------------------K--------------------A-----EKK-I--
--------------------------------DD-TYEFQ------------F----SMH
RD-----E--------LI-G-I-T-K---A------------E-------------GEAL
I---------------YPDETWHNFNFF------FHAGETPEILKFTAT-----NN----
-D---------------KS---------N-K-----IE-V-----------------K-P
IH----CYC-K-----------M-------------------------------------
-------------------------------------------------R---------L
MPT-I--S----------------KKIV--------------------R-IDKYA-----
--------TDVVG------------------N----LYK--------------V------
-------------------------KKNT-------------------------------
----------LKFE--FD--------------------------
>gi|494153302|ref|WP_007093045.1| CRISPR-associated protein Cas9 [Kordia algicida]
------------------------------------------------------------
--------------------M-------------------KKI-LGLDLGTNSIGWALV-
--N----EA---EH------------E--------------H------E---------QS
SI-VKLGVRV-----NPLSV-DE-----------K-TNFE--KG-R-----P-L-S-INA
DRTSKRSARRNLQRFKLRRKNLINLLL----K---------H-----------H------
------II-----------S-------NE-TI-----LTEVGKN----------------
-----------------------------------------TT--H---Q----------
-----------------------------------TLKLRS-KATQE-------------
--------------KIS-------LEEFARILLSINKKRGYKSS----------------
-R-K-------E------------------------------------------------
-----------------------KN-------ED-E------------------------
-----------------------------------------------GFTIDGM------
--AIAKELYDNQLTPGQ--YVYNILQDGKNYIPDF---------YR----SDL-------
-------------------QAEFDDVWQFQKKFYSSILT-DEFYLKLKGQGKENT-RKL-
FLAIH-----------------------QVYTA---------E-----NK----------
----G-KRDAV----KLQYYKWRSEAV-KKQLSI-EEV-AYV-----LVE----------
INN-----------------NI-------------N-----------K-SSGYLG-AISD
RSKAL----YFNNETVG-----EYL-YG------------------------------QL
V--------KN-----------RH------------------------------------
-N----------------------------------------------------------
----S----------------------L-----RN----------------Q--------
------------------------------------------VFYRQDYLDEFEKIWETQ
-----A--------K---------------------------------------------
---FYD-E---------------------------------LT-------------N---
----------------------------EL----KQ------------------------
---E----I--------------------------RDV------------VIFYQRKL--
------------------------------------------------------------
-----------------------------KS--------------QK--HLISDCLFE--
---K--------------------------------HH-----------K---------A
IPKSSPLFQEFKIWQ-NL-NYL----EFV-------H-----T-QSK-------EK----
-------------------IFF--------S----E------------LDD-----ETRQ
FV-F-A-------EL---N--------I-------R-G-------------------T--
--LKIKE------IKKL----I------------------------G----------L--
------------------------------------------------------------
------------------------------------------------------------
-------E-----T--------------PVY----WKS-N--------------------
------------------------------------------------------------
FD----------------------------------------------------E-----
-------------------------IEGNRTNQVL---------YNVYQNIADD--LGYG
-------------FDWSKK------------HAFEINA--------------EL------
Q-AI-----------------------FKD-V--GI--DTA-ILNFDASIEENDFD----
-K----Q--------------------------------------K-----S--------
------YQLWHL--------------L-----------------------Y--------S
--------A-----ED-TDKATEEDKL-IYGNINTKL------------K------KQ--
-------L---------HQ--------------KY-------------G---------F-
-----------E-A-------KYGN--L--L---------ANI----S---L-Q---Q-D
YGNLSAKAIK----------------------------KILPYLE---------------
-------------S----------G------------N---------SF-----------
------------------------------------------------------------
-----YEAC-T---------------------------------I-VG------Y-----
------NPS--NS-----------L------------------TK---------------
----------------------EQQQNRKL------------------------------
------------------------KDK---------------------------------
----------LEL-----------------------------------------------
----------------------------LP-------------------------KN---
S-----L----RNPVVEKILNQKVNLINQLI----------D------------EY---G
--------K---------------PDEVRIELARELKKS--A--------------KQRA
DLS----------KHINDATLKNQNIR----KTL------Q---------------K---
D-F------------G----IQ--------------------------------------
-----------------------------------------------NP-S------K--
-------------------ND-VIRYK-LYDEL---------------K-DNG---YK--
----------TLFT-------------N-K---------YI----PK--EQ-L---F-S-
----------KD-----VDIEHIIPKAIL-FD------DSF-SNKTLA-YRNVNL---A-
K----ADATA-------FDFI----S----S-------------KHLDD-----------
-----LDN-----------------Y--------------------KARVETLF------
------------------Q---S----KRI------------S---KGK-----------
-------YK---------K-L-L-M------------TR----------QNL----PE--
------D-FIERDLRNSQYIAKKATAML-----KEVF-----------------------
-----------------------------RS------------VVPTSGR------ITDK
LREDW----------------------D----L---------------------------
------------V-----------NV--------------MKEL----------------
-------------NLPKYRTL---------------------------------------
------------------------------------------------------------
----------------G-------------------------------------------
-------------------------------------------------------LTEFI
ER----------------------------------------------------------
--------------------KNGNKIEQ--------------------IIDW-T--K--R
NDHRHHAMDALTVAFTTHN-HIQY----LN--NLNVTHG-LN--------------G-V-
------------D--------TDH----------------------------EKS-----
-------------RLYAI-----------KQ----------------------A-ITKV-
--------YIV-----------GKTKKR-------KF-I------------------P--
-P---------M----------E-----------------------------NF-R----
--SH--------------------AKNH--------------------------------
------------------------------------------------------------
---------------L-E------------GILISFKNKN--------------------
---------KVVTKNKNRTKT----------KTK-GVFN---------------------
------------------------------------------------------------
-----------------------------------------------------EKIQL-T
PR----------GQLHK--------ETIY--GHA-------KKV----------------
------------------------------------------------------------
----------I-----V--T----------------------------------------
-----------------------KEKVSS--KFT-HEKILQVTKPAYREALLKRL-----
---------------AS-FKNDPKKAFSGKN-------------------------ALSK
NPL------------------YFDITSGKKVPDTVKLSYFENS--------YV-------
-------IR----------K-EV--------N----------------------------
--SD----------NF------KN---------------EKS-L----------------
------------Q-K--------------V-----------------------L--DVG-
---------IRR-----I-L--E--------------KR---L-------A---------
----------D----Y-N------------------------------------------
---------------------------------------------------------G--
N---------------------------------AK----------E-----------AF
----------------S---NL-EK--------N------------P-IWKD-------K
-----------------E-------K----------------------------------
----------------G--------V------------------CIKK------------
-VR---I-----------------------EA---L----------------K-NA-E-P
------------L-HVK--K---------------D-HL----------GKI---ILDDE
NKSTPVD-FIST---------G--NNHHVA------------------------IY----
---------E------------D-K---------D-G------K------LHD----KVV
---------------SF--YE----VVS----------------------------RVN-
--------------------------L----------GL----------------PIIDK
SFNS----------------------------HL-DWKFL------------F----SMK
QN-----E--------MF-V-F-P-S---E------------D---------------F-
----------------NPKE----ID---IGNP--KNNELISKYLFRVQ-----K---F-
-S--------KVTYGNSAV---------R-D-----YV-F-----------------R-H
HL--------ET--------EL------------------ID------KK----------
---E---------------LKGITY--------------YQL-------K----------
--S-I--G----------------M-LE----------K-----------LVKVR-----
--------INHIG------------------K----IVH--------------I------
--------------------------GEY-------------------------------
--------------------------------------------
>gi|501178069|ref|WP_012221298.1| CRISPR-associated protein Csn1 [Neisseria meningitidis] >gi|161869390|ref|YP_001598557.1| hypothetical protein NMCC_0397 [Neisseria meningitidis 053442]
-MA----------------------------------AFK--------------------
-----------------PNPI-------------------NYI-LGLDIGIASVGWAMV-
--E----ID----E------------D--------------E------N---------PI
CL-IDLGVRV-----FERAE-VP-----------K----------T-----G-D-S-LAM
ARRLARSVRRLTRRRAHRLLRARRLLK----R---------E-----------G------
------VL-----------Q-------AA-D------FDENGL-----------------
--------------------------------------IKSLP--N---T----------
-----------------------------------PWQLRA-AALDR-------------
--------------KLT-------PLEWSAVLLHLIKHRGYLSQ----------------
-R-K-------N------------------------E-----------------------
---------------G-------ET-------AD--------------------------
------------------------------------------------------------
------------------------------------------------------------
------------------------------------------------------------
----------------------------------------K-EL----------------
----G-------------------------------AL-LKG-----VAD----------
NAH-----------------AL-------------Q-------------TG-------DF
R-------------TPA-----ELA-LN------------------------------KF
E--------KE-------------------------------------------------
------------------------------------------------------------
----S--------------------GHI-----RN----------------Q--------
-------------------------R--G-D-------YSH-TFSRKDLQAELNLLFEKQ
-----K--------E---------------------------------------------
---FGN-PH--------------------------------IS-------------D---
----------------------------GL----KE------------------------
---G----I---------------------------ET------------LLMTQRPA--
------------------------------------------------------------
---LS-----------------------GDA--------------VQ--KMLGHCTFE--
---P--------------------------------AE-----------P---------K
AAKNTYTAERFIWLT-KL-NNL----RIL-------E-----Q-GS--------E-----
------------------------------R----P------------LTD-----TERT
TL-I-D-------EP---Y--------R-------K-S-------------------K--
--LTYAQ------ARKL----L------------------------E----------L--
------------------------------------------------------------
------------------------------------------------------------
-------D-----N----------------T----AFF-K--------------------
---------------------------------------------------------GLR
YGK-----D--N------------------------------AE--A------ST----L
-----------------------MEMKA---YHAI---------S---------------
-------------------------------------R--------------AL------
E-KE--------------G-LK---DKKSP-LN---------------------LS----
-P----E--------------------------------------L-----Q--------
------DEIGTA--------------F--------------------------------S
-------LF-----KT-------DED----------I------------T------GR--
-------L---------K---------------D--------------R---------V-
-----------Q-P-------EILE--A--LL--------KHI----S---F-----D-K
FVQISLKALR----------------------------RIVPLME---------------
-------------Q----------G------------K---------RY-----------
------------------------------------------------------------
-----DEAC-A---------------------------------E-IY------G-----
------DHY-GKK------------------------------NT---------------
----------------------E---EKID------------------------------
------------------------------------------------------------
----------LPP-----------------------------------------------
----------------------------IP-------------------------AD---
E-----I----RNPVVLRALSQARKVINGVV----------R------------RY---G
--------S---------------PARIHIETAREVGKS--F--------------KDRK
EIE----------KRQEENRKDREKAA----TKF----------------------R---
E-YF----------PN----F---------------------------------------
---------------------------------------------VGEP-K------S--
-------------------KD-ILKLR-LYEQQ----------------------HGK--
----------CLYS-------------G-K---------EI----NL--GR-L---N-E-
---------KGY-----VEIDHALPFSRT-WD------DSF-NNKVLV-LGSENQ---N-
K----GNQTP-------YEYF----N----G------KD-------NSRE----------
-----WQE-----------------F--------------------KARVET--------
---------------------------SRF------------P---RSK-----------
-------KQ---------R-I-L-L------------QKF---D------------EE--
------G-FKERNLNDTRYVNRFLCQFV-----ADHM-----LL--T-------------
-----------------GK-G-------KRR------------VFASNGQ------ITNL
LRGFW----------------------G----L---------------------------
------------R-----------------------------------------------
------------------------------------------------------------
------------------------------------------------------------
------------------------------------------------------------
------------------------------------------------------------
------------------------------------------------------------
---------------------------------------------------K-V--R--A
ENDRHHALDAVVVACSTVA-MQQK----IT--RFVR-----Y--------------K-E-
------------M--------NAFD-----------------------------------
------------GKTIDK-----------E---------------------TGE-VL---
------------------------HQKT-------HF-P------------------Q--
-P---------W----------E-----------------------------FF-A----
--QE--------------------VMIR-----VFGKPDGKPEF----------------
----------EEADTPEK----------LRTLLA--------EKLSS-------RPEAVH
-------------EYV-T------------PLFVSRAPNR--------------------
---------K--------------------------------------------------
------------------------------------------------------------
------------------------------------------------------------
MS----------GQGHM--------ETVK--SAK-------RL-----------------
------------------------------------------------------------
----------D-------------------------------------------------
--------------------------EG--------------------------------
------------------------------------------------------------
------------------------------------------V--------SV-------
-------LR----------V-PL-------------------------------------
-------------TQL------KL----------------KD-L----------------
------------E-K--------------M---------V---N-RE------R--EPK-
---------LYE-----A-L--K--------------AR---L-------E---------
----------A----H-K------------------------------------------
---------------------------------------------------------D--
D---------------------------------PA----------K-----------AF
----------------A---E-------------------------P-FYKY--------
-----------------D-------K-----------------------------AGNR-
----------------TQ--------------------------QVKA------------
-VR---V----------E------------QV--------------------Q-KTGV-W
------------V------R---------------N-HN----------G----------
---------IAD--------NA--TMVRVD------------------------VF----
-----------------------EK---------G-D------K--------Y----YLV
---------------PIYSWQ----VAKGI--------LPDR--AV---------VQGK-
------------------------DEE---------------------------------
---------------------D-WQ-----LIDD-SFNFK------------F----SLH
PN-----D--------LV-E-V-I-T---K------------K-------------A---
-------------------R---------------------MFGYFASCH---RG-----
-T--------------------------G-N-----IN-I-----------------R-I
HD--------LDHKI---------------------------------------------
-------------------GKNGIL------------------------E----------
--G-I--G------------------VK----------T------AL-S-FQKYQ-----
--------IDELG------------------K---EIRP--------------C------
-------------------------RLKK-------------------------------
-----------RPP--VR--------------------------
>gi|501182811|ref|WP_012225906.1| CRISPR-associated protein Csn1 [Gluconacetobacter diazotrophicus] >gi|162147907|ref|YP_001602368.1| hypothetical protein GDI_2123 [Gluconacetobacter diazotrophicus PA1 5]
--------------------------------------MGE-------------------
----------------NMIDE-------------------SLT-FGIDLGIGSCGWAVL-
--R----RP----S------------AF-------------G------R---------KG
VI-EGMGSWC-----FDVPE-TS-----------K----------E-----R-T-P-TNQ
IRRSNRLLRRVIRRRRNRMAAIRRLLH----A---------A-----------G------
------LL-----------P-------ST-D------SDA--------------------
--------------------------------------LKRPG--H---D----------
-----------------------------------PWELRA-RGLDK-------------
--------------PLK-------PVEFAVVLGHIAKRRGFKSA----------------
-A-K-------R------------------------K-----------------------
---------------A-------TN-------IS--------------------------
------------------------------------------------------------
------------------------------------------------------------
------------------------------------------------------------
----------------------------------------S-DD----------------
----K-------------------------------KM-LTA-----LEA----------
TRE-----------------RL-------------G----------------------RY
R-------------TVG-----EMF-ARD---------------------------P-DF
A--------SR-------------------------------------------------
------------------------------------------------------------
----R----------------------------RN----------------R--------
-------------------------E--G-K-------YDR-TTARDDLEHEVHALFAAQ
-----R--------R---------------------------------------------
---LGQ-GF--------------------------------AS-------------P---
----------------------------EL----EE------------------------
---A----F---------------------------TA------------SAFHQRPM--
------------------------------------------------------------
-----------------------------QD--------------SE--RLVGFCPFE--
---R--------------------------------TE-----------K---------R
AAKLTPSFERFRLLA-RL-LNL----RIT-------T-----P-DG--------E-----
------------------------------R----P------------LTV-----DEIA
LV-T-R-------DL---G--------K-------T-A-------------------K--
--LSIKR------VRTL----I------------------------G----------L--
------------------------------------------------------------
------------------------------------------------------------
-------E-----D----------------N----QRF-T--------------------
---------------------------------------------------------TIR
PED-----E--DR----------------------------DIV--A------RT----G
-----------------------GAMTG---TATL---------R---------------
-------------------------------------K--------------AL------
G-EA----------------------LWTD-MQ---------------------ER----
-P----E--------------------------------------Q-----L--------
------DAIVQV--------------L--------------------------------S
-------FF-----EA-------NET----------I------------T------EK--
-------L---------R---------------EI-------------G---------L-
-----------T-L-------AVLD--V--LLT---ALDAGVFA---K---F-----K-G
AAHISTKAAR----------------------------NLLPHLE---------------
-------------Q----------G------------R---------RY-----------
------------------------------------------------------------
-----DEAC-T---------------------------------M-AG------Y-----
------DHA-ASR-----------L------------------SH---------------
--------------------HGQIVAKTQFNA----------------------------
------------------------------------------------------------
----------LVT-----------------------------------------------
-----------------------------------------------------EIGE---
S-----I----ANPIARKALIEGLKQIWAMR----------N------------HW---G
--------L---------------PGSIHVELARDVGNS--I--------------EKRR
EIE----------KHIEKNTALRARER----REV----------------------H---
D-LL-----------D----L---------------------------------------
----------------------------------------------EDV-N------G--
-------------------DT-LLRYR-LWKEQ----------------------GGK--
----------CLYT-------------G-K---------AI----HI--RQ-I---AAT-
---------DNS-----VQVDHILPWSRF-GD------DSF-NNKTLC-LASANQ---Q-
K----KRSTP-------YEWL----S----G------QT--------GDA----------
-----WNA-----------------F--------------------VQRIET--------
----------------------N----KEL------------R---GFK-----------
-------KR---------N-Y-L-L------------KNA---------KEA----EE--
------K-FRSRNLNDTRYAARLFAEAV-----KLLY-----AF--G-------E-----
---------RQE-----KG-G-------NRR------------VFTRPGA------LTAA
LRQAW----------------------G----V---------------------------
------------E-----------SL----------------------------------
------------------------------------------------------------
------------------------------------------------------------
------------------------------------------------------------
------------------------------------------------------------
------------------------------------------------------------
-----------------------------------------------KKQDG-K--R--I
NDDRHHALDALTVAAVDEA-EIQR----LT--KSFH-----E--------------W-E-
------------Q--------QGLG-----------------------------------
------------------------------------------------------------
-----------------------RPLR--------RV-E------------------P--
-P---------W----------E-----------------------------SF-R----
--AD--------------------VEAT--------------------------------
------------------------------------------------------------
---------------Y-P------------EVFVARPERR--------------------
---------R--------------------------------------------------
------------------------------------------------------------
------------------------------------------------------------
AR----------GEGHA--------ATIR--QVK-------ER-----------------
------------------------------------------------------------
---------EC-------------------------------------------------
--------------------------TP--------------------------------
------------------------------------------------------------
------------------------------------------I--------VF-------
-------ER----------K-AV-------------------------------------
-------------SSL------KE----------------AD-L----------------
------------E-R--------------I---------K---D-GE------R--NEA-
---------IVE-----A-I--R--------------SW---I-------A---------
-----------------T------------------------------------------
---------------------------------------------------------G--
R---------------------------------PA----------D-----------AP
----------------------------------------------P--RSP--------
-------------------------R----------------------------------
----------------GD--------------------------IITK------------
-IR---L----------A------------TT--------------------I-KAAV-P
------------V------R---------------G-------------G----------
---------TAG--------RG--EMVRAD------------------------VF----
-----------------------SK---------P-N------RR---GKDEW----YLV
---------------PVYPHQ----IMNRK----AWPKPPMR--SI---------VANK-
------------------------DED---------------------------------
---------------------E-WT-----EVGP-EHQFR------------F----SLY
PR-----S--------NI-E-I-I-R---P------------S-------------G---
------------------EV---------------------IEGYFVGLH---RN-----
-T--------------------------G-A-----LT-I-----------------S-A
HN----------------------------------------------------------
-------------------DPKSIH------------------------S----------
--G-I--G------------------TK----------T------LL-A-ISKYQ-----
--------VDRFG------------------R----KSP--------------V------
-------------------------RKEV-------------------------------
-----------RTW----------------HGEACISPTPPG--
>gi|501382854|ref|WP_012414420.1| CRISPR-associated protein Csn1 [Elusimicrobium minutum] >gi|187250660|ref|YP_001875142.1| CRISPR-associated endonuclease Csn1 family protein [Elusimicrobium minutum Pei191]
----------------------------------MQKNINTKQNH--------------I
YIKQ------AQKIKEKLGDK-------------------PYR-IGLDLGVGSIGFAIV-
--S----ME---EN------------D--------------G------NV------LLPK
EI-IMVGSRI-----FKAS------------------------------------A-GAA
DRKLSRGQRNNHRHTRERMRYLWKVLA----E---------Q-----------K------
------LAL----------PVP-----AD-LD-----RKENSSEGET-------------
-------------SAKRFLGDV-------------------LQ--K---D----------
-----------------------------------IYELRV-KSLDE-------------
--------------RLS-------LQELGYVLYHIAGHRGSSAI----------------
-R-T-------F------------------------E-----------------------
---------------N-------DS-------EE-A------------------------
---------------------------------------------QKENTE---------
------------------------------------------------------------
-----------------------------------------------------N------
------------------------------------------------------------
---------------------------------------KKI-----AGN----------
IKR-----------------LM-------------A-------------KK-------NY
R-------------TYG-----EYL-YK------------------------------EF
F--------EN-----------KE------------------------------------
-K----------------------------------------------------------
----H----------------------K-----RE----------------KISN-----
------------------------AA--N-N-------HKF-SPTRDLVIKEAEAILKKQ
AG---K--------D---------------------------------------------
---GFH-KE--------------------------------LT-------------E---
----------------------------EY----IE------------------------
---K----L---------------------------TK------------AIGYESEK--
------------------------------------------------------------
-----------------------------LI--------------PE----SGFCPYL--
---K--------------------------------DE-----------K---------R
LPASHKLNEERRLWE-TL-NNA----RYS-------D-----P-IVD-------I-----
-----------------VTGEITG---YYEK----Q------------FTK-----EQKQ
KL-F-D-------YL---L--------T-------G-S-------------------E--
--LTPAQ------TKKL----L------------------------G----------L--
------------------------------------------------------------
------------------------------------------------------------
-------K-----N----------------T--------NFE------------------
---------------------------------------------------------DII
LQ-----GR--DKK--------------------------------A------QK-----
-------------------------IKGYKLIKLE---------S---------------
-------------------------------------M--------------PF------
---------------------------WAR-L-----------------------S----
-E----A--------------------------------------Q-----Q--------
------DSFLYD--------------------------------------W-------NS
--------C-----PD-------EKL----------L------------T------EK--
-------L---------SN--------------EY-------------H---------L-
----------TE-E-------EIDN--A--F---------NEI----V---L-S---S-S
YAPLGKSAML----------------------------IILEKIK---------------
-------------N----------D------------L---------SY-----------
------------------------------------------------------------
-----TEAV-E---------------------------------E-AL------K-----
-------------------------------------------EGKL-------------
----------------------TKEKQA-I------------------------------
------------------------KDR---------------------------------
----------LPYYGAVL---QESTQK----------------------IIAKGFSPQFK
----DK----GYKTPHTNKY------E-LE-------------------------YG---
R-----I----ANPVVHQTLNELRKLVNEII----------D------------IL---G
K-------K---------------PCEIGLETARELKKS--A--------------EDRS
KLS----------REQNDNESNRNRIY----EIYI---------------------R--P
Q-Q---QV------------II--------------------------------------
-T-------------------------------------------RREN-P------R--
-------------------NY-ILKFE-LLEEQ----------------------KSQ--
----------CPFC-------------G-G---------QI----SP--ND-I---I-N-
----------NQ-----ADIEHLFPIAES-ED------NGR-NNLVIS-HSACNA---D-
K----AKRSP-------WAAF----A----S------AAKD-----SKYD----------
-----YNR-----------------I--------------------LSNVKEN-------
------------------------------------------I---PHK-----------
-------AW---------R-F-N-Q-------------GA-FEKFI--E-------NK--
------P-MAARFKTDNSYISKVAHKYL-----ACLF-----EK--P-------------
------------------------------N------------IICVKGS------LTAQ
LRMAW----------------------G----L---------------------------
------------Q-----------GL--------------MIPF----------------
------------------------------------------------------------
------------------------------------------------------------
---------------AKQ------------------------------------------
------------------------------------------------------------
------------------------------------------------------------
----------------LITEKESESFNK-DV-----------------NSNK-K--I--R
LDNRHHALDAIVIAYASRG-YGNL----LN--KMAG-----K--------------D-Y-
------------K--------INY---------------------------SER------
---------------NWL-----------SK------------------------IL-LP
P------------------NNIVWE----------NI-D------------------A--
-D---------L----------E-----------------------------SF-E----
--SS--------------------VKTA--------------------------------
------------------------------------------------------------
---------------L-K------------NAFISVKHDH--------------------
---------S--------------------------------------------------
------------------------------------------------------------
------------------------------------------------------------
DN----------GELVK--------GTMY--KIFY-------------------------
------------------------------------------------------------
----------------S-------------------------------------------
-----------------------ER--G--------------------------------
------------------------------------------------------------
--------YT-----------L------------------------------T-------
-------TY----------K-KL-------------------------------------
-------------SALKLT-DPQKKK------------TPKDFL----------------
------------ETA--------------L-----------------------L--KFKG
RE-----SEMKN----EK-I--K--------------SA---I-------E---------
----------N----N-K------------------------------------------
---------------------------------------------------------RLF
D-V-------------------------------IQ----------D-----------NL
EKA-K--------KLLE---EE-NE--------KSKA-----------------------
-------E---------G-------K----------------------------------
----------------K-------EK------------------NIND------------
-AS---I----------Y------------QK---A----ISL--------SG-DKYV-Q
------------L-----SK---------------K-EP----------GKF---FAISK
PTPTTTGYGYDT---------G-DS-LCVD------------------------LY----
---------Y------------D-N---------K-G------K------LCG----EII
---------------RK--ID----AQ--------------Q--------------K---
--------------------------N----------------------------PL---
------------------------K-----YKEQ-GFTLF------------E----RIY
GG-----D--------IL-E-V-DF----D--------I--HSD------------KNSF
---------------RNNT-----------------GSAPENRVFIKVG-----T---F-
-T--E----IT------NN---------NIQ-----IW-F-----------------G--
-------------------NII-------------------------KST----------
------------------GGQDDSFT----------------------------------
----I--N----------------S-MQ----------QY--------N-PRKLI-----
--------LSSCG------------------F----IKY--------------R------
--------------------------SPI-------------------------------
----------LKNK------EG----------------------
>gi|501247123|ref|WP_012290141.1| CRISPR-associated protein Cas9 [Finegoldia magna] >gi|169823755|ref|YP_001691366.1| hypothetical protein FMG_0058 [Finegoldia magna ATCC 29328]
--------------------------------------M---------------------
-----------------KSEK-------------------KYY-IGLDVGTNSVGWAVT-
--D----EF---YN--------ILRAK--------------G------K-----------
---DLWGVRL-----FEKAD-------------------------------------TAA
NTRIFRSGRRRNDRKGMRLQILREIFE----D---------EIKKV-----DKD------
------FY-----DRL-----------DE-SKFW---AEDKKV------SG-------KY
SLFN---------DKN-----------------------FSDK------QYFEKFPT---
-----------------------------------IFHLRK-YLMEE-HG----------
--------------KVD-------IRYYFLAINQMMKRRGHFLIDG-----QIS------
-HVT-------DDKPL------------------KEQLI---------------------
---------------LLI-----NDLLK--------------------------------
-----IE-------------------------------------------LEE-------
--ELMDSIFE--IL-----ADVNE-KRTDKKNNL----------------KELI------
---K-GQ------DF--------NKQ-E------GNILN--SIFESIVTGKA-KI-KNI-
I-----------------------------SDED-ILEKIK-EDN---------------
----------------KEDFVLTGDSY-EENLQY---F-EEV-----LQE-N-IT-LFNT
LKSTYDFL------------IL-------------QSILK----------G-------KS
--------------TLS----DAQV-ERYDEHK-----------------KDL---E-IL
KKVI-----KKYD-------E-DGKL----FKQVF------------KED----------
NG--NGYVSY-IGY------Y-LNKNKK---ITA-KKK-------------------ISN
IEFTK---------------------YV-----KGIL---------E----KQCDCE---
------DED-------VKYLLG-KIE-QE-NFLLKQISSINSVIPHQIHLFELDKILENL
-----A--------K---------------------------------------------
---NYP----S------------------------------FN-------------N---
K-----------KE------------EFTK----IE------------------------
---K----I---------------------------RK------------TFTFRIPYYV
GPLN-DYHK--------------NN---GGNAWIFR-N---K-------------G--EK
IRPWNF---EKIVDLH-------------KS----EE---EF---IK--RMLNQCTYL--
---P--------------------------------EE-----------T---------V
LPKSSILYSEYMVLN-EL-NNL----RI--------N-----------------------
-----------------------------GK----P------------LDT-----DVKL
KL-I-E-------EL---F--------K-------K-KT------------------K--
--VTLKS------IRDY----MVRNNFAD-------KEDFD---NSE----------K--
------------------------------------------------------------
------------------------------------------------------------
-------N-----L----------------E------I-A--------------------
------------------------------------------------------------
-----------------------------------------------------SN-----
-------------------------MKS---YIDF---------N---------------
-------------------------------------N--------------IL------
E-DK---------------------------F------D---------------------
-V----E--------------------------------------M-----V--------
------EDLIEK--------------I--------------------------------T
-------IH----TGN-------KKL----------L------------K------KY--
-------I---------EE--------------TY-------------P---D-----L-
-----------S-S-------SQIQ--K--I---------INL----K---Y-----K-D
WGRLSRKLLDGIKGT---KKET---------EKTD---TVINFLR---------------
-------------N----------SS-----------D---------NL-----------
------------------------------------------------------------
-----MQII-GSQ-------------------------------N-YS------F-----
------NEYIDKL------------------------------RK--KYI----------
----------------------P-Q-----------------------------------
-------------------------E----------------------------------
----------IS-Y----------------------------------------------
----E------------------------------------------------VVEN---
------L---YVSPSVKKMIWQVIRVTEEIT----------K------------VM---G
-------YD---------------PDKIFIEMAKSEEEK--------------------K
TTI----------SRKNKLLDLYKAIK----KDE---------RDSQYEKLL----T---
G-L---NK----------------------------------------------------
----------------------------------------------LDD-S------D--
-------------------LR-SRKLY-LYYTQ----------------------MGR--
----------DMYT-------------G-E---------KI----DL--DK-L---F-D-
---------STH-----YDKDHIIPQSMK-KD------DSIINNLVLV-NKNANQT--T-
K----GNIYPV------PSSI----RNN--P------KI--------YN-Y---------
-----WKY-----------------L----------------------------------
-----------------ME---K----EFI------------S---KEK-----------
-------YN---------R-L-I-R------NT-----PL---T-----NEE----LG--
------G-FINRQLVETRQSTKAIKELF-----EKFY-----Q-----------------
----------------------------KSK------------IIPVKAS------LASD
LRKDM----------------------N----T---------------------------
------------------------------------------------------------
------------------------------------------------------------
------------------------------------------------------------
------------------------------------------------------------
------------------------------------------------------------
------------------------------------------------------------
--------------------------------------------------LK-S--R--E
VNDLHHAHDAFLNIVAGDV-WNRE----FT--SN-PI----NY-----------VK--E-
-----------NR-----------------------------EGDKV-----KYSLS---
-------------KDFT------------RPRK----------------S-KGK-VI---
------------------------------------------------------------
-----------W----------T-P-------------------------EKGR------
--KL--------------------IVDT--------------------------------
------------------------------------------------------------
---------------L-N----------KPSVLISNESHV--------------------
---------K--------------------------------------------------
------------------------------------------------------------
------------------------------------------------------------
-K----------GELFN--------ATIA--GK--------K------------------
------------------------------------------------------------
------------------------------------------------------------
---------------------------DYK-----------------KG-----------
-----------------------KIY----------------------------------
----------------------------------------------------L-------
------PLKKDD-----RLQ-DVS-------KYGGY------------------------
-------------KAI------NGAFFF---------------L----------------
-----------------------------V--------EH-------------T---KSK
-------KRIRS--IELFPL--H------------LLSK---F-------Y---------
----------E-------------------------------------------------
------------------------------------------------------------
D---------------------------------KN----------T---------VLDY
A---------------I---N------------V--------------L-----------
------------------------------------------------------------
--------------------------------------------QLQD------------
-PK---I---------II------------DK---I----NY------------RT-E--
------------I------II--------------D-------------NF---------
------SYLIST-------KSN--DGS-IT------------------------VK----
----------------------------------P-N------E-------------QMY
W--------------RVDEIS----NLKKIE----------N---K----YK----KDAI
------------------------------------------------------------
------------------------L-----TEED-RKIME----------S-YI------
-------D--------KI---Y-Q-QFK-AGKYKNRRT----T-----------------
--------------------------------------DTIIEKY-EII-----D---L-
-DTLD--------NKQLYQLL--------VAF----ISLS-------------------Y
KT---------SN---NAVD-F---------------------------T----------
----------VI-----GLGTE------------------------CG-K----------
-PR-----------------------ITN---------L-----------PDNTY-----
-----LVYKSITGI--------YEK------R--IRIK----------------------
------------------------------------------------------------
--------------------------------------------
>gi|489547441|ref|WP_003452083.1| CRISPR-associated protein Csn1 [Clostridium perfringens]
------------------------------------------------------------
----------------MNKDI-------------------NYA-LGLDIGITSVGWAVI-
--N----LD----L------------N---------------------------------
RI-EDLGVRI-----FNAAE-NP-----------K----------D-----G-S-S-LAL
PRRLARGRRRLLRRKAYRVERVRKLIV----K---------N-----------N------
------IL-----------T-------KE-E------LEG--------------------
-LFK-----------------------------------NKEV--I---D----------
-----------------------------------VWEARV-KGLDY-------------
--------------KLS-------REEWAKILINFCKRRGFKSN----------------
-R-K-------N------------------------E-----------------------
---------------T-------KD-----------------------------------
------------------------------------------------------------
------------------------------------------------------------
------------------------------------------------------------
----------------------------------------K-EA----------------
----G-------------------------------QI-LSS-----ISY----------
NIE-----------------KM-------------K-------------ET-------NS
R-------------TIG-----EYI-YNE---------------------------V-KN
S--------DD-------------------------------------------------
------------------------------------------------------------
----S-------------------YAPL-----RN----------------K--------
-------------------------F--G-E-------YKM-CVSRDVLREEIHTLFEKQ
-----R--------E---------------------------------------------
---LGN-NF--------------------------------AS-------------D---
----------------------------EI----ED------------------------
---K----Y---------------------------FE------------IFNSQRPF--
------------------------------------------------------------
---SN-----------------------FED--------------LE--KLVGFCTFE--
---R--------------------------------KK----------HK---------R
APKHCISSEEFTLYE-GI-NKL----SII-------K-----D-GE--------K-----
------------------------------R----K------------LSE-----EERT
LV-V-N-------EA---F--------N-------K-K-------------------E--
--IKYTT------LRKL----L------------------------G----------L--
------------------------------------------------------------
------------------------------------------------------------
-------S-----E----------------D----ELF-S--------------------
---------------------------------------------------------TLT
YSI-----D--KD--------------------------ISKTE--N------TK----F
-----------------------VSLKG---YHEI---------K---------------
-------------------------------------R--------------AI------
E-KG--------------V-SK---KAWQD-IE---------------------NN----
-R----N--------------------------------------L-----L--------
------NDIAYV--------------L--------------------------------T
-------LG-----KT-------DDE----------I------------E------KQ--
-------L---------R---------------LR-------------N---------V-
-----------P-E-------ELFE--S--L---------LDM----S---F-----S-K
FNNLSIYALE----------------------------KILPFMK---------------
-------------E----------G------------Y---------QY-----------
------------------------------------------------------------
-----NEAC-E---------------------------------K-AG------Y-----
------NFK-AIY------------------------------EG---------------
----------------------V---RTKK------------------------------
------------------------------------------------------------
----------LPV-----------------------------------------------
----------------------------IE-------------------------ID---
E-----I----VNPVVNRALAQTRKVINSVI----------D------------KY---G
--------S---------------PVRINIELARDLAKN--F--------------KDRK
LIE----------KEQKENRANLDKIR----ENL----------------------R---
E-LM-----------D----K---------------------------------------
-----------------------------------------------EP-T------A--
-------------------VE-VLKYR-LWEQQ----------------------RGE--
----------CAYT-------------Q-S---------QI----AL--ER-L---F-S-
---------PGY-----CEIDHIIPFSRS-FD------DSL-SNKILV-LGSENQ---R-
K----GNKIP-------YEYF----G----E------D---------SER----------
-----WNS-----------------F--------------------EIWVKG--------
---------------------------SYL------------N---YKK-----------
-------KA---------N-L-L-K------------KKF---T-----EEE----QR--
------D-WKARNLQDTKYICRYISNFV-----NNRL-----EF--K-------E-----
-----------------SE-N-------KQK------------VITVNGR------ATAY
LRSRW----------------------G----L---------------------------
------------N-----------------------------------------------
------------------------------------------------------------
------------------------------------------------------------
------------------------------------------------------------
------------------------------------------------------------
------------------------------------------------------------
---------------------------------------------------K-V--R--E
DGDKHHALDAAVVGVTTQG-MVQK----IS--KYSK-----A--------------H-E-
------------L--------YTVRKN---------------------------------
------------DEFVDV-----------E---------------------TGE-CV---
--------DVDEYK---------EIRKD-------IL-P------------------R--
-P---------W----------R-----------------------------GF-S----
--EE--------------------LKLR-----LS-------------------------
-------------DNP-------------LEEL------KK-LPIET-------YNEEFI
K------------ENV-K------------PIFVSRVPFR--------------------
---------K--------------------------------------------------
------------------------------------------------------------
------------------------------------------------------------
IS----------GKLFK--------ETIY--SER-------AFK----------------
------------------------------------------------------------
------------------------------------------------------------
--------------------------DG--------------------------------
------------------------------------------------------------
------------------------------------------Y--------FV-------
-------SK----------K-SL-------------------------------------
-------------VDL----------------------KRGD-L----------------
------------D-N--------------F---------Y---N-YE------C--DKK-
---------LYD-----A-I--S--------------ER---M-------K---------
----------E----F-N------------------------------------------
---------------------------------------------------------Y--
N---------------------------------GK----------K-----------AF
----------------E---S-------------------------P-FRKP--------
-----------------T-------K-----------------------------SGKE-
----------------GP--------------------------VVRS------------
-VK---I----------K------------SA---A--------------PF--KDGI-P
------------M------N---------------E-------------G----------
---------LVA--------KE--GMVRID------------------------IY----
-----------------------EK---------E-G------K--------Y----FVV
---------------PVYRYQ----LAKGI--------VPKR--AA---------IAGK-
------------------------SEL---------------------------------
---------------------K-WP-----IMDQ-TYNFK------------F----SIF
KN-----D--------LI-E-I-K-Y---A------------K-------------K---
------------------DG---------------------YFGYYDGFD---RH-----
-T--------------------------A-S-----LV-I-----------------E-N
HD----------------------------------------------------------
--------------------NSDRY------------------------R----------
--G-I--G------------------VK----------T-----GVV-E-FNKYE-----
--------VDVLG------------------N----YHK--------------V------
-------------------------NLGG-------------------------------
----------N---------------------------------
>gi|505235966|ref|WP_015423068.1| CRISPR-associated protein Csn1 [uncultured Termite group 1 bacterium] >gi|189485059|ref|YP_001956000.1| Csn1-like CRISPR-associated protein [uncultured Termite group 1 bacterium phylotype Rs-D17]
------------------------------------------------------------
------------------------------------------------------------
------------------------------------------------------------
------------------------------------------------------------
------------------------------------------------------------
------------------------------------------------------------
------------------------------------------------------------
------------------------------------------------------------
------------------------------MLYHIANHRGTDSV----------------
-R-S-------F------------------------L-----------------------
---------------E-------YD-------DD-K------------------------
---------------------------------------------IKENTL---------
------------------------------------------------------------
-----------------------------------------------------T------
------------------------------------------------------------
---------------------------------------AKI-----AKE----------
TKK-----------------VI-------------D-------------AK-------KY
R-------------TFG-----EYL-YK------------------------------GK
I--------EK-----------FQ------------------------------------
-Q----------------------------------------------------------
----N----------------------I-----RK----------------KVSNRK---
-T---------------------PAN--K-N-------KEF-AVTRDVIIKETEKILASQ
-----K--------Q---------------------------------------------
---YYT-YI--------------------------------LT-------------D---
----------------------------EY----IK------------------------
---K----I---------------------------KD------------AISYQTEK--
------------------------------------------------------------
-----------------------------LI--------------PE----SGYCPYF--
---K--------------------------------DE-----------K---------R
LPRSHKLNEYRRMYE-AL-NNA----KYF-------D-----P-VLD-------E-----
-----------------NTGEILS---YQEK----E------------FSR-----EEKK
IL-F-DE------VL---L--------K-------G-M-------------------E--
--LTESG------AKKL----L-----------------------------------Y--
------------------------------------------------------------
------------------------------------------------------------
-------H-----L----------------P--------DGC------------------
---------------------------------------------------------EVQ
LQ-----GR--DKT--------------------------------T------QK-----
-------------------------IKGYALVDLE---------A---------------
-------------------------------------S--------------PF------
---------------------------WLR-L-----------------------S----
-Q----Q--------------------------------------Q-----Q--------
------DEFLYD--------------------------------------W-------NS
--------L-----PL-------EK-----------L------------K------PK--
-------L---------TN--------------YY-------------S---------L-
----------TE-S-------EVDE--T--F---------QEI----K---L-P---S-N
YASVGKKAME----------------------------ILLTYIK---------------
-------------D----------G------------C---------SY-----------
------------------------------------------------------------
-----TEAL-E---------------------------------K-AV------S-----
-------------------------------------------EGKL-------------
----------------------KVDKQTMI------------------------------
------------------------YDS---------------------------------
----------LPYYGKIL---KESTQK----------------------LIGKAFSKQFA
----DR----NYKEPDTNKN------E-RE-------------------------FG---
K-----I----ANPVVHQTLNELRKLINEII----------T------------VF---G
K-------K---------------PLEIGLETTRELKKS--K--------------KNRE
YLS----------KQQNKNEYARNRIY----KEYI---------------------E--P
H-L---SQ------------IK--------------------------------------
-S-------------------------------------------RQEN-P------S--
-------------------KY-ISKFE-LLEEQ----------------------NFI--
----------CPFC-------------S-E---------KI----TP--DD-I---I-N-
----------SK-----VDVEHIFPIEES-ED------ITK-NNLVIA-HNECNA---D-
K----GKKSP-------FDAF----G----D------KT-S-----GKYR----------
-----WNC-----------------I--------------------LHNAQKN-------
------------------------------------------L---PHK-----------
-------VW---------R-F-Y-Q-------------GS-LEKFL--E-------NK--
------P-MSRRFGTDNSYISKIAARYL-----ACLF-----ND--P-------------
--------------------Y-------HSE------------IFCIKSS------LIAQ
LRIAW----------------------D----L---------------------------
------------N-----------SI--------------MVPL----------------
------------------------------------------------------------
------------------------------------------------------------
---------------VKN------------------------------------------
------------------------------------------------------------
------------------------------------------------------------
----------------ILSEKELEEFK---I-----------------SKNK-K--I--R
IDNRHHALDAIVIAYANRG-YHNF----LN--RIHA-----K--------------E-Y-
------------K--------INY---------------------------REK------
---------------SWL-----------SK------------------------IL-LP
P-----------------------------------L-N------------------R--
-D---------L----------E-----------------------------DF-K----
--IS--------------------VKDS--------------------------------
------------------------------------------------------------
---------------I-E------------KANVSIKHDH--------------------
---------N--------------------------------------------------
------------------------------------------------------------
------------------------------------------------------------
TN----------GSLVK--------ATAY--KVYY-------------------------
------------------------------------------------------------
----------------S-------------------------------------------
-----------------------GA--GE-------------------------------
------------------------------------------------------------
--------YI-----------I------------------------------T-------
-------TS----------K-NV-------------------------------------
-------------EEISF----KEKE------------DPKDTL----------------
------------YRA--------------L-----------------------C--KFEC
RD-----IDIKD----EK-L--I--------------KK---L-------K---------
----------Y----N-S------------------------------------------
---------------------------------------------------------TLY
K-K-------------------------------VQ----------N-----------NL
SKA-K--------QELE---QD-NK--------KTEE-----------------------
-------E---------G-------K----------------------------------
----------------K-------SQ------------------KITE------------
-VR---I----------Y------------KK---A----CSL--------VK-GQYI-Q
------------C-----GS---------------R-LK----------DKF---FAVKE
PTEIKTGLGYDT---------G-DN-LFLD------------------------LY----
---------Y------------D-K---------T-G------K------LCG----EII
---------------RK--VN----FN--------------R--------------N---
--------------------------K----------------------------P----
------------------------N-----YQKE-GYTLF------------E----RIY
QS-----D--------IL-E-V-------D--------T--SED------------RISL
---------------KNKT-----------------GSAPSDRTFIKVN-----T---F-
-T--E----VNAYFDGKRD---------KIQ-----IF-F-----------------G--
-------------------NLL-------------------------KSS----------
-------------------FKNDSFF----------------------------------
----I--S----------------S-MQ----------KY--------N-VRKVI-----
--------LTSLG------------------I----IKY--------------R------
--------------------------SQI-------------------------------
----------LKNK------EV----------------------
>gi|505236131|ref|WP_015423233.1| CRISPR-associated protein Csn1 [uncultured Termite group 1 bacterium] >gi|189485225|ref|YP_001956166.1| CRISPR-associated protein Csn1 [uncultured Termite group 1 bacterium phylotype Rs-D17]
------------------------------------------------------------
--------------------M------------------KKRI-LGLDIGIASVGWALV-
--E----FD----D------------EFQ------------D----NKK---------KG
TI-IKSGVRI-----FTRAE-TP-----------K----------E-----R-E-S-LAK
PRREARSQRRRIRRRVERLNSIRELFV----K---------N-----------G------
------VV-----------E-------EW-S------VSKKNPNN---------------
-IYI----------------------------------TLNQI--K---T----------
-----------------------------------PWQLRM-ESLDR-------------
--------------KLT-------NEQFAVVLTHLAKHRGYKSL----------------
-R-K-------D------------------------D-----------------------
------------------------------------------------------------
------------------------------------------------------------
------------------------------------------------------------
------------------------------------------------------------
------------------------------------------KA----------------
----G-------------------------------KV-LEA-----ISQ----------
NKK-----------------RL-------------N-------------DS-------DY
R-------------TLG-----EMF-CKN---------------------------E-SY
K--------EH-------------------------------------------------
------------------------------------------------------------
----K----------------------------RN----------------K--------
-------------------------G--G-E-------YIN-SVARELIEEEVEKIFVKQ
-----R--------E---------------------------------------------
---KGN-NF--------------------------------AD-------------V---
----------------------------NT----ER------------------------
---E----Y---------------------------LK------------IAFSQKPA--
------------------------------------------------------------
-----------------------------GS--------------IS--KMVGFCTFE--
---N--------------------------------GE-----------K---------R
APRDSYSAELFKVLC-TI-NNT----TFT-------DM---KT-GE--------I-----
------------------------------R----S------------FSK-----EEIG
KT-L-E-------TV---K--------N-------V-K-------------------D--
--VKYAK------IRKD----L------------------------G----------L--
------------------------------------------------------------
------------------------------------------------------------
-------E-----D----------------S----VKF-S--------------------
---------------------------------------------------------GVD
YRE-----N--AK---------------------------SKGE--G------EI----F
-----------------------VSMKT---YHEI---------K---------------
-------------------------------------S--------------KI------
E-KL--------------S-----KEKWDN-LK---------------------GN----
-T----E--------------------------------------L-----L--------
------DSIVNI--------------I--------------------------------A
-------NL-----KD-------DES----------I------------K------KE--
-------F---------Q---------------KL-------------K---------I-
-----------D-E-------DIID--V--L---------LNF----E---F-----K-K
FINLSFKALR----------------------------KIIPFQF---------------
-------------Q----------G------------Q---------KY-----------
------------------------------------------------------------
-----ITAS-T---------------------------------S-AG------Y-----
------SLK-QEGI----------------------------------------------
--------------------------KNKL------------------------------
------------------------------------------------------------
----------VPP-----------------------------------------------
------------------------------------------------------AKE---
N-----I----NVAVVARAFAQTRKVINAVI----------R------------KY---G
--------Q---------------FDQINIELATELKNS--K--------------FDRS
KIE----------EGQKKFQSQKDKIF----KEV----------------------Q---
E-LR----------GG----M---------------------------------------
-----------------------------------------------TP-S------S--
-------------------SL-LLKYR-LWREQ----------------------DER--
----------CVYS-------------G-R---------KI----SF--ED-L---L-D-
---------TGF-----LDIDHIIPYSKS-MD------DSF-NNKVLC-LAEENR---N-
K----KNDIP-------FNYY----Q----R---------------IDRD----------
-----WNL-----------------L--------------------ISIITSM-------
---------------------------KNM------------K---IAK-----------
-------KS---------R-L-L-K------------QEL---S-----DIE--------
------G-FIERNINDTRYATRYIKDFL-----ENNL-----EF--K-------E-----
-----------------NEFI-------KVK------------VQARSGG------LTSV
LSYNW----------------------G----M---------------------------
------------S-----------------------------------------------
------------------------------------------------------------
------------------------------------------------------------
------------------------------------------------------------
------------------------------------------------------------
------------------------------------------------------------
---------------------------------------------------K-D--R--E
ESYFHHAKDAIIVACSTQG-MVQY----IS--KISQ-----Q--------------Y-E-
------------N--------DKDKMKK--------------------------------
------------------------------------------------------------
---------------------IKDKTEN-------CI-P------------------K--
-P---------W----------D-----------------------------SF-R----
--AD--------------------VE----------------------------------
------------------------------------------------------------
-------------ESI-E------------GIFVSFAPRH--------------------
---------K--------------------------------------------------
------------------------------------------------------------
------------------------------------------------------------
VT----------GSAHK--------ETIY--SKK-------HL-----------------
------------------------------------------------------------
---------EK-------------------------------------------------
--------------------------ER--------------------------------
------------------------------------------------------------
------------------------------------------Y--------VT-------
-------VK----------K-SL-------------------------------------
-------------DKI------KL----------------SD-L----------------
------------E-N--------------I-------------P-CN------E--NCG-
---------IIR-----V-L--K--------------ER---L-------E---------
----------K----F-K------------------------------------------
---------------------------------------------------------N--
D---------------------------------SL----------K-----------AF
----------------A---D-------------------------P-VHMP--------
-----------------T-------K-------------------C---------PNKK-
----------------GP--------------------------VIRS------------
-VK---I----------K------------ES--------------------N-KTGI-E
------------V------R---------------K-------------G----------
---------LAE--------RG--EMVRVD------------------------VF----
-----------------------IK---------D-K------K--------Y----YLV
---------------PIYVSD----FKNKD--------LPNK--AI---------AALK-
------------------------LEN---------------------------------
---------------------E-WI-----MIDK-TYSFK------------F----SLF
KD-----D--------LI-K-I-K-K---K------------K-----------------
------------------EE---------------------IFGYFGGVH---RS-----
-T--------------------------G-T-----IK-I-----------------K-S
RH--------KPKEID--------------------------------------------
-------------------------------------------------E----------
--G-I--G------------------SR----------C------LL-D-FRKFQ-----
--------VDVLG------------------N----YTE--------------V------
-------------------------KHEK-------------------------------
-----------RMP--AYITRKDKKH------------------
>gi|489936649|ref|WP_003839956.1| restriction endonuclease [Bifidobacterium dentium]
------------------------------------------------------------
---------------------------------------------------MSVGLAAI-
--E----VD----E------------T--------------G------F---------PI
RI-LNIQSVI-----HDGGI-DP-----------Q-LG----KK-K-----S-I-S-RKA
ISGVARRTRRMRRRKVVRLRQLDATLE----S---------L-----------G------
------------------FPI------VE--------PDSL-------------------
-----------------------------------------DT--W---E----------
-----------------------------------IWLTRA-KLASS-------------
--------------YIQDD--ETRKEDVSIALRHIARHRGWRNPYS--------------
-NVE--------------------------------------------------------
---------------SLFV----DV--------APS------------------------
------------------------------------------------------------
------------------------------------------------------------
-----------------------------------------------------EQ-----
Y-----------------------------------------------------------
-----------------------------------EEL-RRK-----AE-----------
-EK--LGT------------SL--------------------------SGN---------
------P-------TSA-----EIV-EC------------------------------IL
KRQVG----EVQL-----------------------------------------------
------------------------------------------------------------
----R----------------------T-----RS---------------RK--------
----GVNGN------AV------EKE----GLLPT-------KLMQSDNAAEIRRIFKVQ
-----R------------------------------------------------------
-----------------------------------------ID-------------D---
----------------------------ET----GR------------------------
---K----L---------------------------LRA-----------VFKACSPK--
------------------------------------------------------------
-----------------------------GS--------------VE--RRVGRDALA--
---P--------------------------------GL-----------P---------R
ALKASLAFQEYRIAN-VL-TNL----VIS-------E-----D-GTK-------------
------------------------------R----K------------LTI-----AEKQ
RV-F-G-------FL---S--------SNE-----T-D-------------------D--
--ITWID------VAEK----L------------------------G----------L--
------------------------------------------------------------
------------------------------------------------------------
-------E-----R---------------------RQI-Q--------------------
---------------------------------------------------------GVG
CLT-----A--DGEE-------------------------------RI-----SST----
-------------------------PPRNITALHIHS------AK---------------
---------------------------------PVIRE--------------KL------
------------------------VAWWKA------------------------AS----
-P----T--------------------------------------V-----R--------
------ETMVEL--------------L--------------------------------S
NTVDIDRVR-----EDMD-----YSS----------A------------V------AF--
-------I---------DS---------------------------------------L-
-----------G-D-------EELT--A--L---------DSV----D---L-L---S-G
RAAYSRQTLK----------------------------QLTERML---------------
-------------N----------TD-----------D---------DL-----------
------------------------------------------------------------
-----HEAR-K---------------------------------AVFG------V-----
------DDN---------------------------------------------------
------------------------------------------------------------
-------------------------------W----------------------------
----------KPPV----------------------------------------------
----D------------------------------------------------AIST---
S-----V----GNPAVDRVLKIVNRYLLACQ----------K------------RW---R
--------N---------------PQSVQIEHVRESFSS--V--------------AKAK
ETE----------RVQGERARYRNDLR----REL----------------------C---
E-------------QE----GLN-------------------------------------
-----------------------------------------------KI-R------E--
-------------------SD-IRRWE-SVQRQ----------------------NGT--
----------CLYC-------------G-S---------PI----TF--RT---------
-----------------CEMDHIVPRKGV-GS-----TNTR-VNLAAA-CAACNK---L-
K-----SNTA-------FSVW----A----R-TE---GAANRK-----------------
---VSQRD-------------------------------------AIERVKTFI------
-----------------FN--------KSV------------P---PRE-----------
-------QR---------A-F---K------QAVI--SRL---R----QAES----DP--
------A-IDNRSIESVAWMADELHRRI-----EAYF-----NQ--D-------A-----
---------DVS----GNT-P-------ATQ------------VWVFQGR------VTAL
ARKAS----------------------G----I---------------------------
------------E-----------GR--------------IHFA----------------
------------------------------------------------------------
------------------------------------------------------------
------------------------------------------------------------
------------------------------------------------------------
------------------------------------------------------------
------------------------------------------------GEWK-K--T--R
LDRRHHAVDAAVIAMMNHS-AAQT----LV--ERDSL-------------------R-L-
------------S--------QWI----------------TRKPE----TWKNY------
---------------------------------------------------PFS------
----------------------EGQKKT-------RF-K------------------E--
-----------W-LD-------C---------------------------MNAL------
--LD-------------------LLNDA--------------------------------
------------------------------------------------------------
---------------LDSD-----------RVPVTRCQRM--------------------
---------S--------------------------------------------------
------------------------------------------------------------
-----------------------------------------------------------L
GN----------SQAHA--------ATIR--K----------------------------
------------------------------------------------------------
------------------------------------------------------------
------------------------------------------------------------
------------------------------------------------------------
----------------------------------------------------M-------
-------KR----------V-ELF------------------------------------
-------------SPM----------------------DADL-I----------------
------------R-R--------------A-----------------------S--TPA-
-------------------LYCA-------------------LT------R---------
--------LPE----Y--------------------------------------------
------------------------------------------------------------
S---------------------------------PE----------K-----------GL
P---------------E---NR-GR--------E--------------IVLN--------
------------------------------------------------------------
----------------GR--------------------------HIRS---------TET
-VD---F----------FA-----------SG----------------------AAQL-M
------------V------R---------------N-------------GS---------
------------------AEIG-DSIHHMR------------------------IY----
---------RY---------RKTGA---------K-S------QE-----YVY----GMI
---------------RVFQID----LLHASSENLFAVQLPSQ--SV----------SVRY
G-----------------------DKN---------------------------------
---------------------V-VQ-----AIQEGRAEYLG----------------HIV
PN-----D--------EI-L-I-S-----------------YE-------------GVRM
K------------DSEKIGA----YAN--DFSG--TASELAQRRHWVVV-----G--S--
-D--------------------------VSK-----LA-L-----------------R-P
SY--------------LSEEGLENSGSESE---------RLSK---QTRK----------
----------VIE--------------------------------GKGWV----------
-VA-V--N----------------I-LA----------KYH---------PVVIR-----
--------RNALG----------------EPR----FRTNSGMP---------VSW----
-----------------------RWDR---------------------------------
--------------------------------------------
>gi|493579538|ref|WP_006532626.1| CRISPR-associated protein Csn1 [Streptococcus infantarius]
------------------------------------------------------------
------------------MSN-------------------GKI-LGLDIGVASVGVGII-
--D----SK----T------------G---------------------------------
NV-IHANSRL-----FSAAN-AE-----------N-----------------------NA
ERRGFRGARRLTRRKKHRVKRVRDLFE----K---------Y-----------D------
------IS-----------T-------DF-R-----------------------------
----------------------------------------NLN--L---N----------
-----------------------------------PYELRV-KGLTE-------------
--------------QLT-------NEELFAALRTIAKRRGISY-----------------
-L-D-------D------------------------A-----------------------
---------------E-------DD----------S------------------------
------------------------------------------------------------
------------------------------------------------------------
------------------------------------------------------------
----------------------------------------T-GS----------------
----S-------------------------------DY-AKS-----IDE----------
NRR-----------------LL----------------------------K-------T-
K-------------TPG-----QIQ-L-----------------------------E-RL
E-----------------------------------------------------------
-K----Y-----G-----------------------------------------------
----Q----------------------L-----RG----------------NFTV-----
--YDENGE-----------------A--H-R-------LIN-VFSTSDYKNEARKILETQ
-----S--------N---------------------------------------------
---YNK-Q---------------------------------IT-------------D---
----------------------------EF----IE------------------------
---D----Y---------------------------IE------------ILTQKRKYYH
GPGN-EK----------------------------------------------------S
RTDYGR---FR-TDG--------------TT----LE---NI---FG--ILIGKCSFY--
---P--------------------------------EE-----------Y---------R
ASKASYTAQEFNFLN-DL-NNL----KVP-------T-------ET--------------
------------------------------G----K------------LST-----EQKE
YL-V-D-------FA---K--------K-------S-KAL---------------GAS--
--KLLKE------IAKI----V------------------------D----------C--
------------------------------------------------------------
------------------------------------------------------------
-------S----VD----------------------DI-K--------------------
---------------------------------------------------------GYR
VDN-----K--D----------------------------------K------PD----L
-----------------------HTFEP---YRKL---------K---------------
-------------------------------------F--------------NL------
---S--------------S-ID---------I--------D--E----------LS----
-R----E--------------------------------------T-----L--------
------DKLADI--------------L--------------------------------T
-------LN-----TE-------REG----------I------------E------DA--
-------I---------K---------------RNLPS----------Q---------F-
-----------T-E-------EQIS--E--IVQ--I-RKNQSSA---F---N-----K-G
WHSFSAKLMN----------------------------ELIPELY---------------
-------------V----------TS-----------E---------EQ-----------
------------------------------------------------------------
-----MTIL-T---------------------------------R-LE------K-----
------FKV-NKK------------------------------SS---------------
----------------------K-NTK---------------------------------
--------------------------T---------------------------------
----------IDE-----------------------------------------------
--------------------------------------------------K--EITD---
E-----I----YNPVVAKSVRQTIKIINAAV----------K------------KY---G
--------D---------------FDKIVIEMPRD-KNA--E--------------DEKK
FID----------KKQKENKKEKDDSL----KRA----------------------A---
F-L---YNGTDNLPDG----V-F-------------------------------------
-----------------------------------------------HG-N------K--
-------------------EL-KTKIR-LWYQQ----------------------GER--
----------CLYS-------------G-K---------LI----SI--HD-L---V-H-
-----N---SNK-----FEIDHILPLSLS-FD------DSL-ANKVLV-YAWTNQ---E-
K----GQKTP-------YQVI----D----S------M-------DTAWS----------
-----FRE-----------------M--------------------KDYVLK--------
----------------------Q----KGL------------G---KKK-----------
-------CE---------Y-L-L-T------------TEN-IDK-----IEV----KK--
------K-FIERNLVDTRYASRVVLNSL-----QTAL-----KE--L-------G-----
--------------------K-------DTK------------VSVVRGQ------FTSQ
LRRKW----------------------N----I---------------------------
------------D-----------------------------------------------
------------------------------------------------------------
------------------------------------------------------------
------------------------------------------------------------
------------------------------------------------------------
------------------------------------------------------------
---------------------------------------------------K-S--R---
ETYHHHAVDALIIAASSQ----------LK--LWQK-----Q--------------E-N-
-----------PM-------F-----E--------------SYGE------NQV------
---------------VNK-----------E---------------------TGE--I-L-
------SISDDKYK------------EL-------VF-Q------------------P--
-P---------Y----------Q-----------------------------GF-V----
--NT--------------------I-----------------------------------
------------------------------SSK---------------------------
-------------GFE-D------------EILFSYQVDS--------------------
---------K--------------------------------------------------
------------------------------------------------------------
------------------------------------------------------------
FN----------RKVSD--------ATIY--STR-------KAKLG--------------
------------------------------------------------------------
----------K-----D--K----------------------------------------
--------------------------KD--------------------------------
-----------------------E------------------------------------
------T--------------YV-----------------------------L-------
-------GK---------IK-DIY-------SQDGF------------------------
-------------DTF------IKRY-------------KKD-K----------------
------------T-Q------------FLM---------Y------Q------K--DPL-
---------TWE-----NVI--E--------------VI---L-------R---------
----------D----Y-P------------------------------------------
---------------------------------------------------------S--
E---------------------------------KL------------------------
----------------S---EDGKKT----VKCN------------P-FEE-----YRRE
NG--LICK-Y-------S-------K-----------------------------KGN--
----------------GT--------------------------PIKS------------
-LK---Y----------Y------------DK---------K--------LGN-CIDI-T
-PEK---------------S---------------K-NR----------V----------
---------VLR--------QI--SPWRAD------------------------IY----
---------F------------NLE---------T-L------K--------Y----ELM
---------------GLKYSD----LSFEKGT--GKYHISQE--KY-----------DAI
--------------------------R--------------------E-----KEG-I--
--------------------------------GK-KSEFK------------F----TLY
RN-----D--------LI-L-I-K-D---TL-----------N-------------N---
------------------CE----RML-----------------RFGSK-----N----D
-T---------------SK---------H-Y-----VE-L-----------------K-P
LE--------KGTFDS--EEEIL------------------P----VLGK----------
--VA--------------KSGQFI-------------------------K----------
--G-L--N----------------K--P----------N-------I-S-IYKVR-----
--------TDVLG------------------N----KFF--------------I------
-------------------------KKEG-------------------------------
----------DKPK--LDFKNNNK--------------------
>gi|501389468|ref|WP_012421034.1| hypothetical protein [Akkermansia muciniphila] >gi|187736489|ref|YP_001878601.1| hypothetical protein Amuc_2010 [Akkermansia muciniphila ATCC BAA-835]
--------------------------------------MSR-------------------
----------------------------------------SLT-FSFDIGYASIGWAVI-
--A----SA----S------------H--------------DD-----A---------DP
SV-CGCGTVL-----FPKDD-----------------------------------C-QAF
KRREYRRLRRNIRSRRVRIERIGRLLV----Q---------A-----------Q------
------II-----------T-------PE--------MKETSG-----------------
------------------------------------------------------HPA---
-----------------------------------PFYLAS-EALKG-HR----------
--------------TLA-------PIELWHVLRWYAHNRGYDNNASW-------------
---S-------N------------------------------------------------
---------------SLS-----ED-----------------------------------
------------------------------------------------------------
------------------------------------------------------------
--GG-------------------------------------------------NG-----
------------------------------------------ED----------------
---------------------------------------TER-----VKH----------
AQD-----------------LM--------------------------DKH-------GT
A-------------TMA-----ETI-CR----------------------------ELKL
E--------EG-------------------------------------------------
------------------------------------------------------------
----K-------ADAPM---------EVSTPAYKN-------------------------
--------------------------------------LNT-AFPRLIVEKEVRRILELS
-----A--------P---------------------------------------------
---LIP----------------------G------------LT---------A---E---
------------------------------------------------------------
--------I---------------------------IE------------LIAQHHPL--
-----TTEQR------------------------------------------------GV
LLQHGIK----------------LARRYRGS-LLFGQLIPRF---DN--RIISRCPVTW-
---AQVYEAE------LKKGN---------------SEQSARERAEKLSK---------V
PTANCPEFYEYRMAR-IL-CNI----RAD-------------------------------
-----------------------------GE----P------------LSA-----EIRR
EL-M-N-------QA---R--------Q-------E-G-------------------K--
--LTKAS------LEKA----ISSRL--------------------G-------------
------------------------------------------------------------
------------------------------------------------------------
------KE----TE---------------------TNVSN--------------------
------------------------------------------------------------
YFT----LHP-DS---------------------------------E------EA-----
-------------------------LYLNPAVEVL--------QR-----------SGIG
-------------------------------------Q--------------IL------
SPSVYR-------------------------IA---------------------AN----
-RLRRGK--------------------------------------S-----V------TP
------NYLLNL--------------LK-------------------------------S
------------RGES-------GEA----------L------------E------KK--
-------I---------EK--------------ES-------------K-----------
-----------KKE-A-----DYAD--T-PLKP--------------K---Y-A---T-G
RAPYARTVLK----------------------------KVVEEIL---------------
-------------D----------GED---PTRPA--R----------------------
------------------------------------------------------------
-----GEAHPDGEL------------------------------K-AH--DGCLY-----
-CLLDTDSSVNQH------------------------------QK---------------
------------------------------------------------------------
------------------------------------------------------------
------------------------------------------------------------
----ER-----------------------------------------------RLDT---
------M---TNNHLVRHRMLILDRLLKDLI----------Q------------DFA-DG
QKD-----R---------------ISRVCVEVGKELTTF-SA--------------MDSK
KIQ----------RELTLRQKSHTDAV----NRL----------------------K--R
K-L-----------PG--------------------------------------------
----------------------------------------------KAL-S------A--
-------------------NL-IRKCR-IAMDM----------------------NWT--
----------CPFT-------------G-A---------TY----GD--HE-L-------
----------EN-----LELEHIVPHSFR-QS------NAL-SSLVLT-WPGVNR---M-
K----GQRTG-------YDFV----E----Q------EQENP--VPDKPNL---------
-HICSLNN-----------------Y--------------------RELVEKLDDKK---
----------------GHE---D-------------------DRRRKKK-----------
-------RK---------A-L-L-MV-----------RGL-SHK---HQSQNHEAMKEI-
------G-MTEGMMTQSSHLMKLACKSI-----KTSL---------P-------------
----------------------------DAH------------IDMIPGA------VTAE
VRKAW----------------------D----V---------------------------
-----------------------FGV--------------FKEL----------------
------------------------------------------------------------
------------------------------------------------------------
------------------------------------------------------------
------------------------------------------------------------
---------------------------------------------------------CPE
-----------------------------------------AADPDSGKILKENL-R--S
LTHLHHALDACVLGLIPYI-IPAHHNGLLR--RVLAMR---RI-----P---------E-
------------------------------------------------------------
------------------------------------------------------------
-----------------------------------KLIP------------------Q-V
RPV---ANQRHYVLND------DGRMM-------------------LRDLSASL-K----
--EN--------------------IREQ--------------------------------
------------------------------------------------------------
---------------LME------------QRVIQHVPAD--------------------
------------------------------------------------------------
------------------------------------------------------------
------------------------------------------------------------
MG----------GALLK--------ETMQ--RVL-------SVD----------------
------------------------------------------------------------
------------------------------------------------------------
-------------------------GSGED------------------------------
------------------------------------------------------------
--------------------------------------------------AMV-------
----SLSKKKDGK----KEKNQVK------------------------------------
------------ASKL---------------------------V------G---------
-----------------------------V---------F-----PE---------GPSK
---------LKA-------L--K--------------AA---I-------E---------
-----I----D--GNY-GV-----------------------------------------
---------------------------------------------------------A-L
D---------------------------------PK------------------------
----------------------------------------------P-------------
------------------------------------------------------------
-------------------------------------------VVIRH------------
-IK---V----------F------------KR---I---------------------M-A
------------L------KEQ-------------N--------G----GKPVR------
------------------------------------------------------IL----
---------K------------------------K-G--------------------MLI
------------------------------------------------------------
------------------------------------------------------------
---------------------------------------------------------HLT
SSK----D----PKHAGVWR-I-E------------------------------------
------------------------------------------------------S---IQ
DS------------------------KGGVK-----LD-L----------------QR-A
HC--------------------------------------------AVPK----------
-----------------NKTHECNW------------------------R------E---
----V--D------L-----------ISL---------------------LKKYQ--MKR
YP------TSYTG----------------TPR----------------------------
------------------------------------------------------------
--------------------------------------------
>gi|493593690|ref|WP_006546479.1| hypothetical protein [Actinomyces coleocanis]
------------------------------------------------------------
-----------------MDNK-------------------NYR-IGIDVGLNSIGFCAV-
--E----VD----Q------------H--------------D------T---------PL
GF-LNLSVYR-----HDAGI-DP-----------N--G----KK-T-----N-T-T-RLA
MSGVARRTRRLFRKRKRRLAALDRFIE----A---------Q-----------G------
------------------WTL------PD--------HADYK------------------
-----------------------------------------DP--Y---T----------
-----------------------------------PWLVRA-ELAQT-------------
--------------PIRDE--NDLHEKLAIAVRHIARHRGWRSPWV--------------
-PVR--------------------------------------------------------
---------------SLHV----EQ--------PPS------------------------
------------------------------------------------------------
------------------------------------------------------------
-----------------------------------------------------DQ-----
Y-----------------------------------------------------------
-----------------------------------LAL-KER-----VE-----------
-AK--TLL------------QM--------------------------PEG---------
------A-------TPA-----EMV-V--------------------------------A
LDLS-----VDV------------------------------------------------
------------------------------------------------------------
----N----------------------L-----RP-----------KNR-EK--------
-----TDTR------PENK-----KP----GFLGG-------KLMQSDNANELRKIAKIQ
-----G------------------------------------------------------
-----------------------------------------LD-------------D---
----------------------------AL----LR------------------------
---E----L---------------------------IEL-----------VFAADSPK--
------------------------------------------------------------
-----------------------------GA--------------SG--ELVGYDVLP--
-GQH--------------------------------GK-----------R---------R
AEKAHPAFQRYRIAS-IV-SNL----RIR-----HLG-----S-GAD-------------
------------------------------E----R------------LDV-----ETQK
RV-F-E-------YL---L--------NAK----PT-A-------------------D--
--ITWSD------VAEE----I------------------------G----------V--
------------------------------------------------------------
------------------------------------------------------------
-------E-----R---------------------NLL-M--------------------
---------------------------------------------------------GTA
TQT-----A--DG-E-------------------------------RA-----SAK----
-------------------------PPVDVTNVAFAT------CK---------------
------------------------------------IK--------------PL------
------------------------KEWWLN------------------------AD----
-Y----E--------------------------------------A-----R--------
------CVMVSA--------------L--------------------------------S
HAEKLTE-------GTAA-----EVE----------V------------A------EF--
-------L---------QN---------------------------------------L-
-----------S-D-------EDNE--K--L---------DSF----S---L-P---I-G
RAAYSVDSLE----------------------------RLTKRMI---------------
-------------E----------NG-----------E---------DL-----------
------------------------------------------------------------
-----FEAR-V---------------------------------NEFG------V-----
------SED---------------------------------------------------
------------------------------------------------------------
-------------------------------W----------------------------
----------RPPA----------------------------------------------
----E------------------------------------------------PIGA---
R-----V----GNPAVDRVLKAVNRYLMAAE----------A------------EW---G
--------A---------------PLSVNIEHVREGFIS--K--------------RQAV
EID----------RENQKRYQRNQAVR----SQI----------------------A---
D-H-----------IN----ATS-------------------------------------
-----------------------------------------------GV-R------G--
-------------------SD-VTRYL-AIQRQ----------------------NGE--
----------CLYC-------------G-T---------AI----TF--VN---------
-----------------SEMDHIVPRAGL-GS-----TNTR-DNLVAT-CERCNK---S-
K-----SNKP-------FAVW----A----A------ECGIPG-----------------
---VSVAE-------------------------------------ALKRVDFWI------
-----------------AD---G-----FA------------S---SKE-----------
-------HR---------E-L---Q------KGVK--DRL---K----RKVS----DP--
------E-IDNRSMESVAWMARELAHRV-----QYYF-----------------------
-----------D----EKH-T-------GTK------------VRVFRGS------LTSA
ARKAS----------------------G----F---------------------------
------------E-----------SR--------------VNFI----------------
------------------------------------------------------------
------------------------------------------------------------
------------------------------------------------------------
------------------------------------------------------------
------------------------------------------------------------
------------------------------------------------GGNG-K--T--R
LDRRHHAMDAATVAMLRNS-VAKT----LV--LRGNI-------------------R-A-
------------S--------ERA----------------IGAAE----TWKSF------
---------------------------------------------------RGE------
----------------------NVADRQ-------IF-E------------------S--
-----------W-SE-------N---------------------------MRVL------
--VE-------------------KFNLA--------------------------------
------------------------------------------------------------
---------------LYND-----------EVSIFSSLRL--------------------
---------Q--------------------------------------------------
------------------------------------------------------------
-----------------------------------------------------------L
GN----------GKAHD--------DTIT--K----------------------------
------------------------------------------------------------
------------------------------------------------------------
------------------------------------------------------------
------------------------------------------------------------
----------------------------------------------------L-------
-------QM----------H-KVG------------------------------------
-------------DAW----------------------SLTE-I----------------
------------D-R--------------A-----------------------S--TPA-
-------------------LWCA-------------------LT------R---------
--------QPD----F--------------------------------------------
------------------------------------------------------------
T---------------------------------WK----------D-----------GL
P---------------A---NE-DR--------T--------------IIVN--------
------------------------------------------------------------
----------------GT--------------------------HYGP---------LDK
-VG---I----------FG-----------KA----------------------AASL-L
------------V------R---------------G-------------GS---------
------------------VDIG-SAIHHAR------------------------IY----
---------RI-----------------------A-G------KK-----PTY----GMV
---------------RVFAPD----LLRYRNEDLFNVELPPQ--SV----------SMRY
A-----------------------EPK---------------------------------
---------------------V-RE-----AIREGKAEYLG----------------WLV
VG-----D--------EL-L-L-D-----------------LS-------------S--E
-------------TSGQIAE----LQQ--DFPG---------TTHWTVA-----G---FF
-S--------------------------PSR-----LR-L-----------------R-P
VY--------------LAQEGLGEDV---------------SE---GSKS----------
----------IIA--------------------------------GQGWR----------
-PA-V--N----------------K-VF----------GSA-------M-PEVIR-----
--------RDGLG----------------RKR----RFSYSGLP---------VSW----
-----------------------QG-----------------------------------
--------------------------------------------
>gi|496307041|ref|WP_009016219.1| MULTISPECIES: CRISPR-associated protein [Acidaminococcus] >gi|352684361|ref|YP_004896346.1| crispr-associated protein [Acidaminococcus intestini RyC-MR95]
--------------------------------------MGK-------------------
----------------------------------------MYY-LGLDIGTNSVGYAVT-
--D----PS---YH--------LLKFK--------------G------E-----------
---PMWGAHV-----FAAGN-------------------------------------QSA
ERRSFRTSRRRLDRRQQRVKLVQEIFA----P---------VISPI-----DPR------
------FF-----IRL-----------HE-SALW---RDDVAE------TD-------KH
IFFN---------DPT-----------------------YTDK------EYYSDYPT---
-----------------------------------IHHLIV-DLMES-SE----------
--------------KHD-------PRLVYLAVAWLVAHRGHFLNEV-----DKD------
-NIG----DVLSFDAF------------------YPEFL---------------------
---------------AFL-----SDNG---------------------------------
-----VS----------------------------------------------------P
WVCESKALQA--TL-----LSRN--SVNDKYKAL----------------KSLI------
--FG-S-------------QKPEDNF-DA-----NISED--GLIQLLAGKKV-KV-NKL-
F-----------------------------PQE---------------------------
----------------SNDASFTLNDK-EDAIEE---I-LGT-----LTP-DECE-WIAH
IRRLFDWA------------IM-------------KHALK----------D-------GR
--------------TIS----ESKV-KLYEQHH-----------------HDL---T-QL
KYFV-----KTY--------L-AKE-----YDDIF------------RNV-----D----
SETTKNYVAY-SYH------V---KEVK--GTLP-KNK-------------------ATQ
EEFCK---------------------YV-----LGKV---------K----NIECSE---
----ADKVD-------FDEMIQ-RLT-DN-SFMPKQVSGENRVIPYQLYYYELKTILNKA
-----A--------S---------------------------------------------
---YLP----F------------------------------LT-------------Q---
C-----------GKD-----------AISN----QD------------------------
---K----L---------------------------LS------------IMTFRIPYFV
GPLR------------------KDN---SEHAWLER-K---A----------------GK
IYPWNF---NDKVDLD-------------KS----EE---AF---IR--RMTNTCTYY--
---P--------------------------------GE-----------D---------V
LPLDSLIYEKFMILN-EI-NNI----RI--------D-----------------------
-----------------------------GY----P------------ISV-----DVKQ
QV-F---------GL---F--------E-------K-KR------------------R--
--VTVKD------IQNL----LLSLGALD--------KHGK---LTG----------I--
------------------------------------------------------------
------------------------------------------------------------
-------D-----T----------------T------I-H--------------------
------------------------------------------------------------
-----------------------------------------------------SN-----
-------------------------YNT---YHHF---------K---------------
-------------------------------------S--------------LM------
E-RG---------------------------V----------------------LT----
-R----D--------------------------------------D-----V--------
------ERIVER--------------M--------------------------------T
--------Y----SDD-------TKR----------V------------R------LW--
-------L---------NN--------------NY-------------G--------TL-
-----------T-A-------DDVK--H--I---------SRL----R---K-----H-D
FGRLSKMFLTGLKGV---HKET---------GERA---SILDFMW---------------
-------------N----------TN-----------D---------NL-----------
------------------------------------------------------------
-----MQLL-S-E-------------------------------C-YT------F-----
------SDEITKL------------------------------QE--AYY----------
----------------------A-KAQ---------------------------------
------------------------------------------------------------
----------LS-LN---------------------------------------------
----D------------------------------------------------FLDS---
------M---YISNAVKRPIYRTLAVVNDIR----------K------------AC---G
-------TA---------------PKRIFIEMARDGESK--K-----------------K
RSV----------TRREQIKNLYRSIR----KDF----------QQEVDFLE----K---
I-L---EN----------------------------------------------------
----------------------------------------------KSD-G------Q--
-------------------LQ-SDALY-LYFAQ----------------------LGR--
----------DMYT-------------G-D---------PI----KL--EH-I---K-D-
---------QSF-----YNIDHIYPQSMV-KD------DSL-DNKVLV-QSEING---E-
K----SSRYPL------DAAI----R----N------KM--------KP-L---------
-----WDA-----------------Y----------------------------------
-----------------YN---H----GLI------------S---LKK-----------
-------YQ---------R-L-T-R------ST-----PF---T-----DDE----KW--
------D-FINRQLVETRQSTKALAILL-----KRKF-----P-----------------
----------------------------DTE------------IVYSKAG------LSSD
FRHEF----------------------G----L---------------------------
------------------------------------------------------------
------------------------------------------------------------
------------------------------------------------------------
------------------------------------------------------------
------------------------------------------------------------
------------------------------------------------------------
--------------------------------------------------VK-S--R--N
INDLHHAKDAFLAIVTGNV-YHER----FN--RR-------WF-----------MVN-Q-
----------------------------------------------------PYSVKT--
------------KTLFT------------HSIK----------------N-GNF-VA---
------------------------------------------------------------
-----------W----------N-G-------------------------EEDL------
--GR--------------------IVKM--------------------------------
------------------------------------------------------------
---------------L-K--------QNKNTIHFTRFSFD--------------------
---------R--------------------------------------------------
------------------------------------------------------------
------------------------------------------------------------
-K----------EGLFD--------IQPL--KAS--------------------------
------------------------------------------------------------
------------------------------------------------------------
------------------------------------------------------------
-----------------------TGL----------------------------------
----------------------------------------------------V-------
------PRKAG--------L-DVV-------KYGGY------------------------
-------------DKS------TAAYYL---------------L----------------
-----------------------------V--------RF-------------TLEDKKT
---------QHK--LMMIPVEGL------------YKAR---I-------D---------
----------H-------------------------------------------------
------------------------------------------------------------
D---------------------------------KE----------F---------LTDY
A---------------Q---T------------T--------------ISEILQ------
-------------------------KD---------------------------------
--------------------------------------------KQKV------------
-IN---I---------MFPMGT--------RH---I----KL------------NS-M--
------------I------SI--------------D-------------GF---------
------YLSIGG-------KSS--KGKSVL------------------------CH----
----------------------------------A-M------V-------------PLI
V--------------PHKIEC----YIKAME----------S---F----AR----KFK-
------------------------ENN--------KLRI--------------VEKF---
---------------------D-KI-----TVED-NLNL-------------Y-------
-------E--------LF---L-Q-KLQ-HNPYNKFFS----T-----------------
----------------QFDV----L-------------TNGRSTF-T-------K---L-
-SP-----------EEQVQTL--------LNI----LSIF-------------------K
TC--------RS----SGCD-L---------------------------K----------
----------SI-----NGSAQ------------------------AA-R-IMI------
-SA----D------------------LTG---------LSK-------K-YSDIR-----
-----LVEQSASGL--------FVS------KS-QNLLE-------Y------L------
------------------------------------------------------------
--------------------------------------------
>gi|489777922|ref|WP_003681813.1| CRISPR-associated protein [Lactobacillus fermentum]
--------------------------------------MD--------------------
------------------YVK-------------------EYH-IGLDIGTSSIGWAVT-
--D----SQ---FK--------LMRIK--------------G------K-----------
---TAIGVRL-----FEEGK-------------------------------------TAA
ERRTFRTTRRRLKRRKWRLHYLDKIFA----P---------HLQEV-----DEN------
------FL-----RRL-----------KQ-SNIH---PEDPAK------NQA----FIGK
LLFP---------DLL-----------------------K---------KNERGYPTLI-
----------KMRDE-------LPVEQRAHYPVTNIYKLRE-AMINE-DR----------
--------------QFD-------LREVYLAVHHIVKYRGHFLNNA-----SVD------
-KFK---VGRIDFDKS------------------FNVLN---------------------
---------------EAY-----EELQN----GEGS------------------------
-----FT-------------------------------------------IEP-------
--SKVEKIGQ--LL-----LDTKM-RKLDRQKAV----------------AKLLEV---K
---V-A-------------DKEETKR-N------KQIAT--AMSKLVLGYKA-DF-ATV-
A-----------------------------------------MAN---------------
----G----------NEWKIDLSSETS-EDEIEK---F-REE-----LSD-AQND-ILTE
ITSLFSQI------------ML-------------NAIVP----------N-------GM
--------------SIS----ESMM-DRYWTHE-----------------RQL---A-EV
KEYL-----ATQ----------PAS---------------------ARKE-----F----
-D--QVYNKY-IGQV----PK------------------------------------EKG
FDLEK---------------------GL-----KKIL---------S-------------
-----KKEN-------WKEIDE-LLK-AG-DFLPKQRTSANGVIPHQMHQQELDRIIEKQ
-----A--------K---------------------------------------------
---YYP----W------------------------------LA-------------TENP
A---------TGERD-----------RHQA----KY------------------------
---E----L---------------------------DQ------------LVSFRIPYYV
GPLV-TPEV----QKA------TSG---AKFAWAKR-K---E-------------D--GE
ITPWNL---WDKIDRA-------------ES----AE---AF---IK--RMTVKDTYL--
---L--------------------------------NE-----------D---------V
LPANSLLYQKYNVLN-EL-NNV----RV--------N-----------------------
-----------------------------GR----R------------LSV-----GIKQ
DI-Y-T-------EL---F--------K-------K-KK------------------T--
--VKAGD------VASL----VMAKTRGV--------NKPS---VEG----------L--
------------------------------------------------------------
------------------------------------------------------------
------SD----PK----------------K------F-N--------------------
------------------------------------------------------------
-----------------------------------------------------SN-----
-------------------------LAT---YLDL---------K---------------
-------------------------------------S--------------IM------
G-DK---------------------------V------DDN-------------RY----
-Q----M--------------------------------------D-----L--------
------ENIIEW--------------R--------------------------------S
-------VF-----ED-------GEI----------F------------A------DK--
-------L---------TE---------------V-----------------EW----L-
-----------T-D-------EQRS--A--L---------VKK----R---Y-----K-G
WGRLSKKLLTGIVDE---NG--------------Q---RIIDLMW---------------
-------------N----------TD-----------Q---------NF-----------
------------------------------------------------------------
-----MQIV-NQP-------------------------------V---------F-----
------KEQIDQL------------------------------NQ--KAI----------
----------------------T-NDGMTL------------------------------
------------------------RE----------------------------------
-----------R-VE---------------------------------------------
----S------------------------------------------------VLDD---
------A---YTSPQNKKAIWQVVRVVEDIV----------K------------AV---G
-------NA---------------PKSISIEFARNEGNK--G-----------------E
ITR----------SRRTQLQKLFEDQA----HELVKD-----------TSLT----E---
E-L---------------------------------------------------------
-----------------------------------------------EK-A------P--
-------------------DL-SDRYY-FYFTQ----------------------GGK--
----------DMYT-------------G-D---------PI----NF--DE-I-------
---------STK-----YDIDHILPQSFV-KD------DSL-DNRVLV-SRAENN---K-
K----SDRVP-------AKLY----A----A------KM--------KP-Y---------
-----WNQ-----------------L----------------------------------
-----------------LK---Q----GLI------------T---QRK-----------
-------FE---------N-L-T-M------DV----DQN---I-----KYR----SL--
------G-FVKRQLVETRQVIKLTANIL-----GSMY-----QE--A-------------
----------------------------GTD------------IIETRAG------LTKQ
LREEF----------------------D----L---------------------------
------------------------------------------------------------
------------------------------------------------------------
------------------------------------------------------------
------------------------------------------------------------
------------------------------------------------------------
------------------------------------------------------------
--------------------------------------------------PK-V--R--E
VNDYHHAVDAYLTTFAGQY-LNRR----YP--KL-RS----FF-----------VYG-E-
-----------YM--------KFKH-------------GSDLKLR-------NFNFF---
-----HEL----MEGDKS-----------QGKVVDQ-------------Q-TGE-LI---
------------------------------------------------------------
-----------T----------T-R-------------------------DEVA------
--KS--------------------FDRL--------------------------------
------------------------------------------------------------
---------------L-N----------MKYMLVSKEVHD--------------------
---------R--------------------------------------------------
------------------------------------------------------------
------------------------------------------------------------
-S----------DQLYG--------ATIV--TA--------K------------------
------------------------------------------------------------
------------------------------------------------------------
-------------------------ESGKL------------------------------
-----------------------TSP----------------------------------
----------------------------------------------------I-------
------EIKKN--------R-PVD-------LYGAY------------------------
-------------TNG------TSAFMT---------------I----------------
-----------------------------I--------KF-------------T--GNK-
--------PKYK--VIGVPT--T------------SAVG---L-------K---------
----------R-------------------------------------------------
------------------------------------------------------------
V---------------------------------GK----------P-GSESYNQELHRI
I---------------K---S------------N------------P-------------
-------------------------K----------------------------------
--------------------------------------------VKKD------------
-FE---I---------VV------------PH---V----SY------------SQ-L--
------------I------VD--------------G-------------DC---------
------KFTLAS-------D--------TY------------------------QH----
----------------------------------P-A------T-------------QLV
L--------------SKESME----IIADDF----------K---F----VK--------
------------------------------------------------------------
-------------------ENP-AT-----ADEQ-LVRV-------------F-------
-------D--------EI---V-N-QMN-HYFTIFD-Q----R-------------S---
----------------NRQK----V-------------TKARDKF-V-------S---L-
-PTESEYEGAKKTQVGKTEVI--------TNL----LMGL-------------------H
AN---------A----AQGD-L---------------------------K----------
----------VL-----GLST-------------------------FG-F-FQS------
-SG----G------------------LNL---------S------------EDAM-----
-----IVYQSPTGL--------FER------R--ICLKD--------------I------
------------------------------------------------------------
--------------------------------------------
>gi|489744644|ref|WP_003648675.1| CRISPR-associated protein Csn1 [Lactobacillus gasseri]
--------------------------------------MT--------------------
-----------------KIKN-------------------EYI-VGLDVGTNSCGWVAM-
--D----FQ---NT--------ILRMH--------------G------K-----------
---TAIGSHL-----FDAGN-------------------------------------SAA
DRRAFRTTRRRIKRRKWRLKLLEEIFD----P---------YMTEV-----DPY------
------FF-----ARL-----------KE-SGLS---PLDKRK-------------NVSS
IVFP---------TAL------------------------EDK------KFYCNYPT---
-----------------------------------IYHLRY-DLMSE-DK----------
--------------KFD-------LREIYLAIHHIVKYRGNFLYNT-----PVK------
-DFE---ASKIDVKDS------------------LEKLN---------------------
---------------ELY-----ERLD-----SEFT------------------------
-----VE-------------------------------------------LDS-------
--SNALEIEK--II-----RDKKV-FKINKVKSI----------------HQLLSL---K
---T-E-------------NKERTKL-I------KDVSK--QIINAILGYKT-KF-ETI-
L------------------------------LK-----NIS-KDE---------------
----A----------DDWEFKLTDVDA-DNKFEN---L-IGD-----LNE-NEQE-ILLE
IRNLANAI------------TL-------------SNIVE----------E-------GK
--------------TLS----ESMI-DKYNKHS-----------------DDL---E-LL
KQVI-----SDH--------P-DRD---------------------KAKK-----L----
-A--LAYDLY-VNN------R-HGKLLQAKDVLGSKKT-------------------LSK
EDFYK---------------------EV-----KKNL---------D-------------
-----DSKA-------SQEILD-TIA-LD-SFMPKQRTNENGVIPYQLHQLELDRIIKNQ
-----G--------K---------------------------------------------
---YYP----F------------------------------LK-------------EVNP
V-----------SSH-----------LKEA----PY------------------------
---K----L---------------------------DE------------LIRFRVPYYV
GPLI-SPNESTKNKQT------KKN---QNFAWMIR-K---E-------------Q--GQ
ITPWNF---DQKVDRM-------------AS----AN---KF---IK--RMTTKDTYL--
---L--------------------------------GE-----------D---------V
LPANSLLYQKFTVLN-EL-NNI----KI--------N-----------------------
-----------------------------GK----R------------ISV-----PLKE
EL-Y-N-------NL---F--------K-------K-NS------------------T--
--VTTNK------LKSY----LKENYNLI---------NVE---IKG----------L--
------------------------------------------------------------
------------------------------------------------------------
------AD----EK----------------K------F-N--------------------
------------------------------------------------------------
-----------------------------------------------------SG-----
-------------------------LTT---YNKL---------RNL-------------
-------------------------------------K--------------IF------
D-QQ---------------------------L------DDL-------------NY----
-D----K--------------------------------------D-----F--------
------ERIIEW--------------S--------------------------------T
-------IF-----ED-------KAI----------Y------------K------DK--
-------L---------KT---------------I-----------------KW----L-
-----------S-D-------RQID--K--L---------SKI----R---M-----Q-G
WGQLSKKLLSQLTDN---NG--------------Q---TIIEQLW---------------
-------------D----------SQ-----------N---------NF-----------
------------------------------------------------------------
-----MQIV-NQS-------------------------------D---------F-----
------KDAIAVA------------------------------NQ--NLL----------
----------------------V-N-----------------------------------
-------------------------T----------------------------------
-----------S-VE---------------------------------------------
----D------------------------------------------------ILNE---
------A---YTSPANKKAIRQVVKVVDDIV----------K------------AA--SG
-------KV---------------PKQIAIEFTRDADDK--A-----------------K
ISQ----------TRANKLRKVYKELS----NELASE------------TIR----N---
E-L---ER----------------------------------------------------
---------------------------------------------VAKD-Q------K--
-------------------LL-KDKYY-LYFMQ----------------------LGR--
----------DAYT-------------G-E---------PI----NI--DD-L-------
----------GQ-----YDIDHILPQSFI-KD------DSL-ENRVLV-KKAVNN---G-
K----SDNVP-------VKLY----G----N------RMAADLGMTIRH-M---------
-----WEK-----------------W----------------------------------
-----------------KD---Q----GLI------------T---KTK-----------
-------YN---------N-L-I-I------DP----DKI---N-----KYE----SS--
------G-FIHRQLVETSQIIKLVSTIL-----QSKY-----P-----------------
----------------------------DTE------------IIVVKAR------YNHY
LRKHL----------------------N----L---------------------------
------------------------------------------------------------
------------------------------------------------------------
------------------------------------------------------------
------------------------------------------------------------
------------------------------------------------------------
------------------------------------------------------------
--------------------------------------------------YK-S--R--E
VNDYHHAIDAYLSAICGNL-LYQV----YP--YL-RP----FF-----------VYG-Q-
-----------YK--------KFSSDPKKE-------KIIYDKTR-------KYNFI---
-----SQI----FENKSN-------------DIISL-------------E-TKK-KV---
------------------------------------------------------------
-----------F----------D-K-------------------------KDII------
--EK--------------------LKHA--------------------------------
------------------------------------------------------------
---------------Y-N----------YKYMLVSRETET--------------------
---------H--------------------------------------------------
------------------------------------------------------------
------------------------------------------------------------
-D----------QEMFK--------MTVY--PR--------L------------------
------------------------------------------------------------
------------------------------------------------------------
-------------------------SRDTK-----------------KS-----------
-----------------------RNL----------------------------------
----------------------------------------------------I-------
------SKKKD--------M-PTE-------IYGGY------------------------
-------------TNN------SDAYMV---------------I----------------
-----------------------------A--------RI-------------N--KKK-
-------GTEYR--VFGVPM--R------------ELVN---L-------R---------
----------K-------------------------------------------------
------------------------------------------------------------
A---------------------------------EK----------N---GRYNAYLKQV
L---------------E---P------------E--------------IMYSKN------
-------------------G--KKNK----------------------------------
--------------------------------------------TISS------------
-FE---I---------VK------------AK---V----PY------------KQ-V--
------------I------LD--------------G-------------DK---------
------KFMLAS-------S--------TY------------------------VQ----
----------------------------------N-A------K-------------QLT
L--------------SQNSMQ----AITDNC----------E------------------
------------------------------------------------------------
--------------------ND-TEEEKALEEKA-LIEA-------------Y-------
-------D--------EI---L-T-NID-KYLPLFD-I----N-------------K---
----------------FREK----L-------------HAGREKF-I-------N---L-
-SLDV-----------KKDTI--------LQV----LNGL-------------------H
DN---------A----VMPK-I---------------------------K----------
----------SL-----GLST------------------------PLG-F-MQF------
-SS----G------------------VPL---------S------------ENAK-----
-----LIYQSPTGL--------FEK------R--VKISD--------------L------
------------------------------------------------------------
--------------------------------------------
>gi|493634568|ref|WP_006586411.1| CRISPR-associated protein Csn1 [Lactobacillus jensenii]
--------------------------------------MK--------------------
------------------EIK-------------------DYI-IGLDIGTNSCGYVVT-
--D----KQ---NN--------ILKLK--------------G------K-----------
---TAIGARL-----FKEGQ-------------------------------------AAA
DRRSFRTTRRRLARRHWRLGLLEEIFD----P---------EMEKI-----DPN------
------FF-----RRL-----------KE-SDYS---PKDSRK-------------QFNA
IVFK---------SIK------------------------ADK------RFYKKYPT---
-----------------------------------IYHLRN-ALMHD-NQ----------
--------------KHD-------LREIFMAVHHIVKYRGNFLRED-----SVN------
-AFK---AAKFSLRGED-------------GIGPVDKLN---------------------
---------------DLL-----KEIY-----SEYS------------------------
-----PE-------------------------------------------LAT-------
--NNLSKIED--II-----KDKNL-YKQDKLKQV----------------ATLLIK---E
---A-D-------------SKDKAKL-N------KDIAK--QVANSFMGYMF-RL-DTL-
F-------------------------------------SLT-DVD---------------
----V----------KDYKLKFSDANI-DESLDD---L-TSL-----LTD-AQIE-FVLE
LQSIYNTI------------VL-------------NEIVP----------D-------GM
--------------SLS----ESMI-KKYDDHK-----------------EDL---K-IF
KEYI-----DSL--------S-DQK---------------------KAKK-----L----
-L--SAYNLY-VNY------R-KSDLVEAKNLFKNKKVGDKN----------FADVISNF
EVFGK---------------------FV-----SDNL---------D-------------
-----DSEL-------ANKIKA-RLD-LG-EFLPKQRTNQNGVIPYQLHQVELTQILEKQ
-----G--------K---------------------------------------------
---YYP----F------------------------------LI-------------TPNP
V-----------ESH-----------RNNA----PY------------------------
---E----I---------------------------SE------------LVSFRVPYYV
GPLI-DNQSI---KDK------QNK---NKFAWMVR-Q---K-------------Q--GQ
ITPWNL---EEMVDTT-------------ES----AN---QF---IK--RMTRKDTYL--
---L--------------------------------AE-----------D---------V
LPKSSLVYQKFMILD-EL-NRI----KI--------D-----------------------
-----------------------------GK----K------------LTS-----ELKH
DI-F-E-------KL---F--------K-------K-QK------------------S--
--INLDN------LKNY----LLVEGNI----------PGL---IEG----------L--
------------------------------------------------------------
------------------------------------------------------------
------SD----GI----------------N------F-N--------------------
------------------------------------------------------------
-----------------------------------------------------NS-----
-------------------------FST---YIDY---------R---------------
-------------------------------------N--------------IF------
G-DE---------------------------I------DNP-------------NK----
-Q----A--------------------------------------D-----F--------
------EKMIEW--------------S--------------------------------T
-------VF-----ED-------RKI----------F------------K------RK--
-------L---------KE---------------I-----------------TW----L-
-----------T-S-------EQIK--Q--V---------SSK----R---Y-----S-G
WGRLSKKLLTQITDE---NG--------------V---NILQRLW---------------
-------------N----------EP-----------E---------TL-----------
------------------------------------------------------------
-----TEVL-ANP-------------------------------V---------I-----
------KRKIVEA------------------------------NS--SFT----------
----------------------K-A-----------------------------------
-------------------------K----------------------------------
-----------D-MK---------------------------------------------
----D------------------------------------------------ILVE---
------A---YTSPQNKKAIRQVMRVVDDII----------A------------AA--HG
-------KK---------------PSQIAIEFAREDQDN--P-----------------Q
MTK----------SRKAQLDQIYAKIS----DEFLDD------------AVK----N---
E-L---KN----------------------------------------------------
---------------------------------------------MKDN-K------P--
-------------------LA-KDKVF-LYFKQ----------------------MGR--
----------DAYS-------------G-E---------KL----SL--DN-L-------
----------QD-----YDIDHIYPQSFI-KD------DSF-DNRVLV-QRAYNN---G-
K----SDNVP-------VLLF----G----N------KIAAGLGITIRQ-M---------
-----WKK-----------------W----------------------------------
-----------------LE---L----GLI------------S---KRK-----------
-------FN---------N-L-I-T------DP----EKI---S-----RNM----AS--
------G-FVNRQLVETSQVIKLVANIL-----QAKL-----P-----------------
----------------------------DTE------------IIEVKAS------YNSI
LRKEF----------------------N----L---------------------------
------------------------------------------------------------
------------------------------------------------------------
------------------------------------------------------------
------------------------------------------------------------
------------------------------------------------------------
------------------------------------------------------------
--------------------------------------------------YK-S--R--E
VNDYHHAIDAYLTTIVGNY-LYQV----YP--KL-RP----YF-----------VYG-Q-
-----------FK--------KFGKAENQE-------DDPVKKIK-------KFNFI---
-----YQL----IWGKDD-------------AICIS-------------H-TNQ-QV---
------------------------------------------------------------
-----------F----------S-K-------------------------KDII------
--DK--------------------LTTA--------------------------------
------------------------------------------------------------
---------------Y-N----------FKYMNISHAVYT--------------------
---------R--------------------------------------------------
------------------------------------------------------------
------------------------------------------------------------
-N----------NNMFK--------QTLF--PI--------I------------------
------------------------------------------------------------
------------------------------------------------------------
-------------------------ERTTA-----------------KT-----------
-----------------------KSL----------------------------------
----------------------------------------------------I-------
------PKKLD--------R-PTD-------IYGGY------------------------
-------------SNN------NDAYLA---------------L----------------
-----------------------------V--------KV-------------D--KKR-
-------GSEYR--VVGIPM--R------------AAAM---L-------K---------
----------A-------------------------------------------------
------------------------------------------------------------
S---------------------------------KN----------------YDEDLRKV
I---------------E---P------------M--------------VMFDKN------
-------------------G--KAKR----------------------------------
--------------------------------------------GIEG------------
-FR---V---------LV------------GK---M----PF------------KQ-A--
------------V------LD--------------G-------------NK---------
------KFMLTG-------T--------VD------------------------TP----
----------------------------------N-L------K-------------QLV
L--------------SQQNMK----YILDYI----------EDVDC---------RKHKF
------------------------------------------------------------
-------------------GDKVQN-----PDKC-LLEV-------------F-------
-------D--------EI---I-E-IVD-KYFELFD-S----R-------------D---
----------------FREK----L-------------RNSRNKF-I-------K---L-
-EASK-----------KADTI--------LAI----LKGL-------------------Q
AK---------S----TRAT-I---------------------------K----------
----------EL-----NIS-------------------------DFG-R-IIT------
-SS-------------------------I---------S------------PEAQ-----
-----LIYQSPTGL--------FER------R--VKVKD--------------L------
------------------------------------------------------------
--------------------------------------------
>gi|490601536|ref|WP_004466556.1| CRISPR-associated protein [Lactobacillus brevis]
--------------------------------------MESN------------------
---------------HDGEQV-------------------KYT-LGLDIGTSSIGYAAI-
--D----KH---QK--------PIRAK--------------G------K-----------
---HVIGVRL-----FQEGQ-------------------------------------TAA
DRRAFRTTRRRLKRRKWRLNLLNRLFD----P---------YLSEV-----DPN------
------FL-----PRL-----------RQ-SNLS---PKDDNK------H------FNGS
TLFP---------DK-------------------------TDA------AFYRQYPT---
-----------------------------------MYHLRY-ALMTE-KR----------
--------------KFD-------IREVYLAIHHIVKYRGNFLNSA-----TVD------
-SFK---TSNIDFTSQ------------------FDRLN---------------------
---------------ELY-----RQVI-----LDEP------------------------
-----FQ-------------------------------------------INM-------
--DQVDEMTN--KL-----LDNDA-LKLDTQKQV----------------AKLLPV---I
---Y-N-------------DKPIDKQ-Y------TRIAT--EFSKAILGYKT-KL-DVI-
L-------------------------------------NLD-TQN---------------
----A----------KDWVIRLDDEDI-DDKLPA---L-VEN-----LDE-SRQE-IVTI
IRDLYAQI------------TL-------------NAIVP----------K-------GK
--------------SLS----ESMV-DKYNDHK-----------------DHL---D-LL
MGLI-----HEL-------GD-DSA---------------------KGIK-----L----
-R--EAYTQY-VGK------S------------D-DKT-------------------LNQ
DDFYA---------------------AI-----KKNL---------D-------------
----EDSKR-------SPKIQR-LIE-QA-SFMPKQRTSANGVIPHQLHQLELDRIIENQ
-----G--------R---------------------------------------------
---YYP----F------------------------------LK-------------KPNP
N-----------THK-----------PNGG----KY------------------------
---K----L---------------------------DE------------LVAFRIPYYV
GPLI-TKRD----QEK------TSG---ADFAWMIR-KPG-Q-------------E--GE
ITPWNF---DQKVDRM-------------AS----AN---RF---IR--RMTTKDSYL--
---V--------------------------------AE-----------D---------V
LPDASLIYEKFKALN-EL-NML----KV--------N-----------------------
-----------------------------DS----R------------LSP-----SQKQ
DL-F-N-------NL---F--------K-------K-QK------------------T--
--IRTKK------LQTY----IRTNWELP---------SVM---ISG----------L--
------------------------------------------------------------
------------------------------------------------------------
------AD----PD----------------K------F-N--------------------
------------------------------------------------------------
-----------------------------------------------------SS-----
-------------------------LST---YIDF---------R---------------
-------------------------------------D--------------IF------
G-EK---------------------------V------DDP-------------NR----
-Q----A--------------------------------------D-----Y--------
------EEIIEW--------------S--------------------------------T
-------VF-----ED-------RKI----------Y------------Q------AK--
-------L---------NQ---------------L-----------------DW----L-
-----------T-E-------PQRK--A--L---------LTK----R---Y-----T-G
WGRLSKKLLTGLKDQ---NG--------------D---SILDQLW---------------
-------------K----------TN-----------D---------NF-----------
------------------------------------------------------------
-----MQIQ-SRD-------------------------------E---------F-----
------AKQIHDE------------------------------NA--KQF----------
----------------------H-EA----------------------------------
-------------------------N----------------------------------
-----------N-VD---------------------------------------------
----D------------------------------------------------ILDD---
------A---FTSPQNKKAIRQVDKVVQDVV----------K------------AV---G
-------YA---------------PDKIAIEFTRSLENN--P-----------------Q
RTV----------SRQRQLQAAYKNIP----REIMKS------------GLM----A---
E-L---GS----------------------------------------------------
---------------------------------------------VADS-K------K--
-------------------VL-SDKLY-LYFTQ----------------------MGK--
----------DMYE-------------D-K---------TI----NI--DN-L-------
----------PN-----YDIDHILPQAFI-KD------DSI-DNRVLI-SKEENA---R-
K----SNRVP-------LKFF----G----A------KR--------MG-F---------
-----WKD-----------------L----------------------------------
-----------------LN---N----GLI------------S---NRK-----------
-------FQ---------N-L-T-T------DP----EKI---S-----KYS----AK--
------G-FIHRQLVETSQVIRLVANIL-----GNEY-----SQ--A-------------
----------------------------GTT------------IIEVSAK------MNRQ
LREDF----------------------H----L---------------------------
------------------------------------------------------------
------------------------------------------------------------
------------------------------------------------------------
------------------------------------------------------------
------------------------------------------------------------
------------------------------------------------------------
--------------------------------------------------IK-N--R--N
VNDYHHAMDAYLTAYVGDY-LYLR----YP--KL-RP----YF-----------VYG-D-
-----------FK--------KAED--------------QDLNIR-------NFNFL---
-----HDL----KDNES------------LDKIVDS-------------E-TGE-IV---
------------------------------------------------------------
-----------W----------E-K-------------------------HGSV------
--KQ--------------------LKKV--------------------------------
------------------------------------------------------------
---------------Y-H----------YKFMLVSQEVYT--------------------
---------R--------------------------------------------------
------------------------------------------------------------
------------------------------------------------------------
-Q----------DALFN--------QTIY--PA--------S------------------
------------------------------------------------------------
------------------------------------------------------------
-------------------------DADK-------------------------------
-----------------------RKL----------------------------------
----------------------------------------------------I-------
------PIKNS--------K-PVD-------VYGGY------------------------
-------------SGN------IDAYMA---------------I----------------
-----------------------------V--------RV-------------H--GKK-
-------EDNYK--VVGIPM--R------------AVTK---L-------K---------
----------K-------------------------------------------------
------------------------------------------------------------
A---------------------------------EK----------E-GHDSYLNAVHEV
L---------------K---P------------Q--------------FTKKKKN-----
----------------RKTG--EITE----------------------------------
--------------------------------------------TVDE------------
-FD---V---------LL------------GK---V----YY------------RQ-L--
------------I------VD--------------G-------------NK---------
------KFMLGS-------S--------SY------------------------QY----
----------------------------------N-A------K-------------QLV
L--------------SDKAMQ----VLSKNG----------K---V--------------
------------------------------------------------------------
--------------------KS-QD-----ENQN-LIDV-------------Y-------
-------D--------EI---L-E-KVD-QYFELYD-Q----R-------------H---
----------------YRES----L-------------HKGRGIF-V-------N---L-
-PLSNQYDGSKLTSYGKYETI--------DAI----LNGL-------------------H
AN---------A----TMSN-L---------------------------R----------
----------YL-----GISS------------------------PFG-K-MQA------
-SN----G------------------LTI---------D------------PDSI-----
-----ICYQSPTGL--------FER------Q--IKLSD--------------L------
------------------------------------------------------------
--------------------------------------------
>gi|490975103|ref|WP_004836889.1| CRISPR-associated protein [Anaerococcus tetradius]
--------------------------------------MG--------------------
----------------------------------------NYY-LGLDIGTNSVGWAVT-
--D----EN---YN--------IERFK--------------K------K-----------
---NMWGIRL-----FDEAK-------------------------------------TAE
SRRIHRQARRMRQRKIQRLNLLMELFD----V---------EISKV-----DES------
------FF-----IRK-----------KE-SDLH---YEDKSQ------DS-------RY
ALFN---------DKE-----------------------FNDK------DYHNKYPT---
-----------------------------------IFHLIM-DLIEN-DE----------
--------------KKD-------IRLLYLACHYLIKNRGHFIFEG-----QKF------
-DVN------SSLNNN------------------INKLK---------------------
[truncated: 943,544 more chars]
