# Supplementary material for: Major bacterial lineages are essentially devoid of CRISPR-Cas viral defence systems
Source: Nat Commun. 2016 Feb 3;7:10613. doi: 10.1038/ncomms10613 (PMC4742961; doi:10.1038/ncomms10613)
Supplement: Supplementary Data 8 — Obligate symbiosis and presence of cas operons in complete microbial genomes. [file ncomms10613-s9.xlsx]

## Sheet: Sheet1
Supplementary Data 7: Obligate symbiosis and presence of cas operons in complete microbial genomes.
Organism	Weight	Genus	Obligate symbiosis	cas operon	Taxonomic group	NCBI Project ID
Mycobacterium leprae TN	0.027027	Mycobacterium	+	-	Actinobacteria	90
Anaplasma centrale str. Israel (Anaplasma marginale subsp. centrale str. Israel)	0.166667	Anaplasma	+	-	Alphaproteobacteria	32765
Anaplasma marginale str. Florida	0.166667	Anaplasma	+	-	Alphaproteobacteria	16369
Anaplasma marginale str. Florida	0.166667	Anaplasma	+	-	Alphaproteobacteria	64631
Anaplasma marginale str. Gypsy Plains	0.166667	Anaplasma	+	-	Alphaproteobacteria	224303
Anaplasma marginale str. St. Maries	0.166667	Anaplasma	+	-	Alphaproteobacteria	64635
Anaplasma phagocytophilum str. JM	0.166667	Anaplasma	+	-	Alphaproteobacteria	158483
Candidatus Hodgkinia cicadicola Dsem	1	Candidatus Hodgkinia	+	-	Alphaproteobacteria	32135
Candidatus Liberibacter americanus str. Sao Paulo	0.333333	Candidatus Liberibacter	+	-	Alphaproteobacteria	181147
Candidatus Liberibacter asiaticus str. psy62	0.333333	Candidatus Liberibacter	+	-	Alphaproteobacteria	29835
Candidatus Liberibacter solanacearum CLso-ZC1	0.333333	Candidatus Liberibacter	+	-	Alphaproteobacteria	39273
Candidatus Midichloria mitochondrii IricVA	1	Candidatus Midichloria	+	-	Alphaproteobacteria	42125
Candidatus Rickettsia amblyommii str. GAT-30V	1	Candidatus Rickettsia	+	-	Alphaproteobacteria	75043
Ehrlichia chaffeensis str. Arkansas	0.25	Ehrlichia	+	-	Alphaproteobacteria	325
Ehrlichia muris AS145	0.25	Ehrlichia	+	-	Alphaproteobacteria	228704
Ehrlichia ruminantium str. Gardel	0.25	Ehrlichia	+	-	Alphaproteobacteria	13356
Ehrlichia ruminantium str. Welgevonden	0.25	Ehrlichia	+	-	Alphaproteobacteria	9614
Rickettsia africae ESF-5	0.0454545	Rickettsia	+	-	Alphaproteobacteria	18269
Rickettsia australis str. Cutlack	0.0454545	Rickettsia	+	-	Alphaproteobacteria	75037
Rickettsia bellii OSU 85-389	0.0454545	Rickettsia	+	-	Alphaproteobacteria	17237
Rickettsia canadensis str. CA410	0.0454545	Rickettsia	+	-	Alphaproteobacteria	75029
Rickettsia canadensis str. McKiel	0.0454545	Rickettsia	+	-	Alphaproteobacteria	12952
Rickettsia conorii str. Malish 7	0.0454545	Rickettsia	+	-	Alphaproteobacteria	42
Rickettsia felis URRWXCal2	0.0454545	Rickettsia	+	-	Alphaproteobacteria	13884
Rickettsia japonica YH	0.0454545	Rickettsia	+	-	Alphaproteobacteria	175417
Rickettsia massiliae str. AZT80	0.0454545	Rickettsia	+	-	Alphaproteobacteria	75039
Rickettsia montanensis str. OSU 85-930	0.0454545	Rickettsia	+	-	Alphaproteobacteria	75045
Rickettsia peacockii str. Rustic	0.0454545	Rickettsia	+	-	Alphaproteobacteria	31309
Rickettsia philipii str. 364D	0.0454545	Rickettsia	+	-	Alphaproteobacteria	75027
Rickettsia prowazekii str. GvV257	0.0454545	Rickettsia	+	-	Alphaproteobacteria	75007
Rickettsia prowazekii str. NMRC Madrid E	0.0454545	Rickettsia	+	-	Alphaproteobacteria	188523
Rickettsia rickettsii str. 'Sheila Smith'	0.0454545	Rickettsia	+	-	Alphaproteobacteria	9636
Rickettsia rickettsii str. Hino	0.0454545	Rickettsia	+	-	Alphaproteobacteria	75011
Rickettsia rickettsii str. Hlp#2	0.0454545	Rickettsia	+	-	Alphaproteobacteria	75015
Rickettsia rickettsii str. Iowa	0.0454545	Rickettsia	+	-	Alphaproteobacteria	19943
Rickettsia slovaca 13-B	0.0454545	Rickettsia	+	-	Alphaproteobacteria	15712
Rickettsia slovaca str. D-CWPP	0.0454545	Rickettsia	+	-	Alphaproteobacteria	75033
Rickettsia typhi str. B9991CWPP	0.0454545	Rickettsia	+	-	Alphaproteobacteria	65221
Rickettsia typhi str. Wilmington	0.0454545	Rickettsia	+	-	Alphaproteobacteria	10679
Wolbachia endosymbiont of Drosophila melanogaster	0.5	Wolbachia	+	-	Alphaproteobacteria	272
Wolbachia endosymbiont of Onchocerca ochengi	0.5	Wolbachia	+	-	Alphaproteobacteria	81837
Cenarchaeum symbiosum A	1	Cenarchaeum	+	-	Archaea	202
Nanoarchaeum equitans Kin4-M	1	Nanoarchaeum	+	+	Archaea	9599
Blattabacterium sp. (Blaberus giganteus)	0.25	Blattabacterium	+	-	Bacteroidetes	163677
Blattabacterium sp. (Blatta orientalis) str. Tarazona	0.25	Blattabacterium	+	-	Bacteroidetes	71049
Blattabacterium sp. (Blattella germanica) str. Bge	0.25	Blattabacterium	+	-	Bacteroidetes	31103
Blattabacterium sp. (Mastotermes darwiniensis) str. MADAR	0.25	Blattabacterium	+	-	Bacteroidetes	70095
Candidatus Amoebophilus asiaticus 5a2	1	Candidatus Amoebophilus	+	-	Bacteroidetes	19981
Candidatus Sulcia muelleri CARI	0.25	Candidatus Sulcia	+	-	Bacteroidetes	43087
Candidatus Sulcia muelleri GWSS	0.25	Candidatus Sulcia	+	-	Bacteroidetes	19617
Candidatus Sulcia muelleri SMDSEM	0.25	Candidatus Sulcia	+	-	Bacteroidetes	33829
Candidatus Sulcia muelleri str. Sulcia-ALF	0.25	Candidatus Sulcia	+	-	Bacteroidetes	206992
Candidatus Uzinura diaspidicola str. ASNER	1	Candidatus Uzinura	+	-	Bacteroidetes	81015
Candidatus Kinetoplastibacterium blastocrithidii TCC012E	0.2	Candidatus Kinetoplastibacterium	+	-	Betaproteobacteria	169070
Candidatus Kinetoplastibacterium crithidii (ex Angomonas deanei ATCC 30255)	0.2	Candidatus Kinetoplastibacterium	+	-	Betaproteobacteria	168418
Candidatus Kinetoplastibacterium crithidii TCC036E	0.2	Candidatus Kinetoplastibacterium	+	-	Betaproteobacteria	169066
Candidatus Kinetoplastibacterium desouzaii TCC079E	0.2	Candidatus Kinetoplastibacterium	+	-	Betaproteobacteria	169067
Candidatus Kinetoplastibacterium galatii TCC219	0.2	Candidatus Kinetoplastibacterium	+	-	Betaproteobacteria	169069
Candidatus Nasuia deltocephalinicola str. NAS-ALF	1	Candidatus Nasuia	+	-	Betaproteobacteria	206993
Candidatus Tremblaya phenacola PAVE	1	Candidatus Tremblaya	+	-	Betaproteobacteria	182905
Candidatus Zinderia insecticola CARI	1	Candidatus Zinderia	+	-	Betaproteobacteria	51243
Polynucleobacter necessarius subsp. necessarius STIR1	1	Polynucleobacter	+	-	Betaproteobacteria	19991
Candidatus Profftella armatura	1	syncytium symbiont of Diaphorina citri	+	-	Betaproteobacteria	39873
Verminephrobacter eiseniae EF01-2	1	Verminephrobacter	+	+	Betaproteobacteria	17187
Candidatus Protochlamydia amoebophila UWE25	1	Candidatus Protochlamydia	+	-	Chlamydiae	10700
Chlamydia muridarum str. Nigg	0.0204082	Chlamydia	+	-	Chlamydiae	38159
Chlamydia pecorum PV3056/3	0.0204082	Chlamydia	+	-	Chlamydiae	175545
Chlamydia psittaci 02DC15	0.0204082	Chlamydia	+	-	Chlamydiae	77081
Chlamydia psittaci 84/55	0.0204082	Chlamydia	+	-	Chlamydiae	171856
Chlamydia psittaci C19/98	0.0204082	Chlamydia	+	-	Chlamydiae	77073
Chlamydia psittaci GR9	0.0204082	Chlamydia	+	-	Chlamydiae	171913
Chlamydia psittaci M56	0.0204082	Chlamydia	+	-	Chlamydiae	171917
Chlamydia psittaci MN	0.0204082	Chlamydia	+	-	Chlamydiae	171914
Chlamydia psittaci NJ1	0.0204082	Chlamydia	+	-	Chlamydiae	172451
Chlamydia psittaci VS225	0.0204082	Chlamydia	+	-	Chlamydiae	171915
Chlamydia trachomatis 434/Bu	0.0204082	Chlamydia	+	-	Chlamydiae	28583
Chlamydia trachomatis A/5291	0.0204082	Chlamydia	+	-	Chlamydiae	71067
Chlamydia trachomatis A/HAR-13	0.0204082	Chlamydia	+	-	Chlamydiae	13885
Chlamydia trachomatis A2497	0.0204082	Chlamydia	+	-	Chlamydiae	53575
Chlamydia trachomatis B/Jali20/OT	0.0204082	Chlamydia	+	-	Chlamydiae	32655
Chlamydia trachomatis B/Jali20/OT	0.0204082	Chlamydia	+	-	Chlamydiae	32653
Chlamydia trachomatis D/SotonD5	0.0204082	Chlamydia	+	-	Chlamydiae	71073
Chlamydia trachomatis E/150	0.0204082	Chlamydia	+	-	Chlamydiae	43143
Chlamydia trachomatis E/Bour	0.0204082	Chlamydia	+	-	Chlamydiae	71077
Chlamydia trachomatis E/SotonE4	0.0204082	Chlamydia	+	-	Chlamydiae	71081
Chlamydia trachomatis F/SW5	0.0204082	Chlamydia	+	-	Chlamydiae	71087
Chlamydia trachomatis G/11074	0.0204082	Chlamydia	+	-	Chlamydiae	43149
Chlamydia trachomatis G/9301	0.0204082	Chlamydia	+	-	Chlamydiae	45851
Chlamydia trachomatis G/9768	0.0204082	Chlamydia	+	-	Chlamydiae	43145
Chlamydia trachomatis G/SotonG1	0.0204082	Chlamydia	+	-	Chlamydiae	71091
Chlamydia trachomatis Ia/SotonIa1	0.0204082	Chlamydia	+	-	Chlamydiae	71093
Chlamydia trachomatis Ia/SotonIa3	0.0204082	Chlamydia	+	-	Chlamydiae	71095
Chlamydia trachomatis IU824	0.0204082	Chlamydia	+	-	Chlamydiae	179054
Chlamydia trachomatis IU888	0.0204082	Chlamydia	+	-	Chlamydiae	186494
Chlamydia trachomatis L1/224	0.0204082	Chlamydia	+	-	Chlamydiae	71103
Chlamydia trachomatis L1/440/LN	0.0204082	Chlamydia	+	-	Chlamydiae	71099
Chlamydia trachomatis L2/434/Bu(i)	0.0204082	Chlamydia	+	-	Chlamydiae	182150
Chlamydia trachomatis L2b/795	0.0204082	Chlamydia	+	-	Chlamydiae	71115
Chlamydia trachomatis L2b/8200/07	0.0204082	Chlamydia	+	-	Chlamydiae	71107
Chlamydia trachomatis L2b/Ams1	0.0204082	Chlamydia	+	-	Chlamydiae	71117
Chlamydia trachomatis L2b/Ams4	0.0204082	Chlamydia	+	-	Chlamydiae	71123
Chlamydia trachomatis L2b/Ams5	0.0204082	Chlamydia	+	-	Chlamydiae	71125
Chlamydia trachomatis L2b/Canada1	0.0204082	Chlamydia	+	-	Chlamydiae	71457
Chlamydia trachomatis L2b/Canada2	0.0204082	Chlamydia	+	-	Chlamydiae	71459
Chlamydia trachomatis L2b/CV204	0.0204082	Chlamydia	+	-	Chlamydiae	71113
Chlamydia trachomatis L2b/LST	0.0204082	Chlamydia	+	-	Chlamydiae	71111
Chlamydia trachomatis L2b/UCH-1/proctitis	0.0204082	Chlamydia	+	-	Chlamydiae	28585
Chlamydia trachomatis L3/404/LN	0.0204082	Chlamydia	+	-	Chlamydiae	71127
Chlamydia trachomatis RC-F(s)/342	0.0204082	Chlamydia	+	-	Chlamydiae	53857
Chlamydia trachomatis RC-F(s)/852	0.0204082	Chlamydia	+	-	Chlamydiae	53849
Chlamydia trachomatis RC-F/69	0.0204082	Chlamydia	+	-	Chlamydiae	53845
Chlamydia trachomatis RC-J(s)/122	0.0204082	Chlamydia	+	-	Chlamydiae	53859
Chlamydia trachomatis RC-J/943	0.0204082	Chlamydia	+	-	Chlamydiae	53851
Chlamydia trachomatis RC-L2(s)/3	0.0204082	Chlamydia	+	-	Chlamydiae	53855
Chlamydia psittaci 6BC (Chlamydophila psittaci 6BC)	0.0909091	Chlamydophila	+	-	Chlamydiae	62889
Chlamydia psittaci 6BC (Chlamydophila psittaci 6BC)	0.0909091	Chlamydophila	+	-	Chlamydiae	63149
Chlamydia psittaci Mat116	0.0909091	Chlamydophila	+	-	Chlamydiae	28637
Chlamydophila abortus S26/3	0.0909091	Chlamydophila	+	-	Chlamydiae	355
Chlamydophila caviae GPIC	0.0909091	Chlamydophila	+	-	Chlamydiae	228
Chlamydophila pecorum E58 (Chlamydia pecorum E58)	0.0909091	Chlamydophila	+	-	Chlamydiae	62893
Chlamydophila pneumoniae AR39	0.0909091	Chlamydophila	+	-	Chlamydiae	247
Chlamydophila pneumoniae CWL029	0.0909091	Chlamydophila	+	-	Chlamydiae	248
Chlamydophila pneumoniae J138	0.0909091	Chlamydophila	+	-	Chlamydiae	257
Chlamydophila pneumoniae LPCoLN (Chlamydia pneumoniae LPCoLN)	0.0909091	Chlamydophila	+	-	Chlamydiae	17947
Chlamydophila pneumoniae TW-183	0.0909091	Chlamydophila	+	-	Chlamydiae	420
Parachlamydia acanthamoebae UV-7	1	Parachlamydia	+	-	Chlamydiae	49033
Simkania negevensis Z	1	Simkania	+	-	Chlamydiae	49035
uncultured Termite group 1 bacterium phylotype Rs-D17	0.166667	unclassified Elusimicrobia	+	+	Elusimicrobia	20871
Candidatus Arthromitus sp. SFB-mouse-Yit	0.5	Candidatus Arthromitus	+	+	Firmicutes	67835
Candidatus Arthromitus sp. SFB-rat-Yit	0.5	Candidatus Arthromitus	+	+	Firmicutes	67837
Baumannia cicadellinicola str. Hc (Homalodisca coagulata)	1	Baumannia	+	-	Gammaproteobacteria	12513
Buchnera aphidicola (Cinara tujafilina)	0.142857	Buchnera	+	-	Gammaproteobacteria	41379
Buchnera aphidicola str. 5A (Acyrthosiphon pisum)	0.142857	Buchnera	+	-	Gammaproteobacteria	31225
Buchnera aphidicola str. Bp (Baizongia pistaciae)	0.142857	Buchnera	+	-	Gammaproteobacteria	256
Buchnera aphidicola str. JF98 (Acyrthosiphon pisum)	0.142857	Buchnera	+	-	Gammaproteobacteria	43511
Buchnera aphidicola str. JF99 (Acyrthosiphon pisum)	0.142857	Buchnera	+	-	Gammaproteobacteria	43509
Buchnera aphidicola str. Sg (Schizaphis graminum)	0.142857	Buchnera	+	-	Gammaproteobacteria	312
Buchnera aphidicola str. Ua (Uroleucon ambrosiae)	0.142857	Buchnera	+	-	Gammaproteobacteria	65479
Candidatus Blochmannia chromaiodes str. 640	0.333333	Candidatus Blochmannia	+	-	Gammaproteobacteria	176942
Candidatus Blochmannia floridanus	0.333333	Candidatus Blochmannia	+	-	Gammaproteobacteria	443
Candidatus Blochmannia vafer str. BVAF	0.333333	Candidatus Blochmannia	+	-	Gammaproteobacteria	50045
Candidatus Carsonella ruddii CS isolate Thao2000	0.333333	Candidatus Carsonella	+	-	Gammaproteobacteria	165183
Candidatus Carsonella ruddii DC	0.333333	Candidatus Carsonella	+	-	Gammaproteobacteria	39871
Candidatus Carsonella ruddii HC isolate Thao2000	0.333333	Candidatus Carsonella	+	-	Gammaproteobacteria	165187
Candidatus Moranella endobia PCIT	0.5	Candidatus Moranella	+	-	Gammaproteobacteria	53213
Candidatus Moranella endobia PCVAL	0.5	Candidatus Moranella	+	-	Gammaproteobacteria	175680
Candidatus Portiera aleyrodidarum BT-B-HRs	0.333333	Candidatus Portiera	+	-	Gammaproteobacteria	169905
Candidatus Portiera aleyrodidarum BT-B-HRs	0.333333	Candidatus Portiera	+	-	Gammaproteobacteria	175094
Candidatus Portiera aleyrodidarum BT-QVLC	0.333333	Candidatus Portiera	+	-	Gammaproteobacteria	174845
Candidatus Riesia pediculicola USDA	1	Candidatus Riesia	+	-	Gammaproteobacteria	29065
Candidatus Ruthia magnifica str. Cm (Calyptogena magnifica)	1	Candidatus Ruthia	+	-	Gammaproteobacteria	16841
Candidatus Vesicomyosocius okutanii HA (Candidatus Vesicomyosocius okutanii str. HA)	1	Candidatus Vesicomyosocius	+	-	Gammaproteobacteria	18267
Coxiella burnetii RSA 331	0.5	Coxiella	+	+	Gammaproteobacteria	16791
Coxiella burnetii RSA 493	0.5	Coxiella	+	+	Gammaproteobacteria	41
Plautia stali symbiont	0.166667	Enterobacteriaceae	+	-	Gammaproteobacteria	53367
Erwinia amylovora ATCC 49946	0.166667	Erwinia	+	+	Gammaproteobacteria	43757
Wigglesworthia glossinidia endosymbiont of Glossina brevipalpis	0.5	Wigglesworthia	+	-	Gammaproteobacteria	274
Wigglesworthia glossinidia endosymbiont of Glossina morsitans morsitans (Yale colony)	0.5	Wigglesworthia	+	-	Gammaproteobacteria	82191
Candidatus Mycoplasma haemolamae str. Purdue	0.5	Candidatus Mycoplasma	+	-	Tenericutes	68151
Candidatus Mycoplasma haemominutum 'Birmingham 1'	0.5	Candidatus Mycoplasma	+	-	Tenericutes	76933
Aster yellows witches'-broom phytoplasma AYWB	0.2	Candidatus Phytoplasma	+	-	Tenericutes	13478
Candidatus Phytoplasma australiense	0.2	Candidatus Phytoplasma	+	-	Tenericutes	29469
Candidatus Phytoplasma mali	0.2	Candidatus Phytoplasma	+	-	Tenericutes	25335
Onion yellows phytoplasma OY-M	0.2	Candidatus Phytoplasma	+	-	Tenericutes	9615
Strawberry lethal yellows phytoplasma (CPA) str. NZSb11	0.2	Candidatus Phytoplasma	+	-	Tenericutes	62247
Mycoplasma agalactiae	0.0263158	Mycoplasma	+	-	Tenericutes	16095
Mycoplasma bovis Hubei-1	0.0263158	Mycoplasma	+	-	Tenericutes	62195
Mycoplasma bovis PG45	0.0263158	Mycoplasma	+	-	Tenericutes	12525
Mycoplasma crocodyli MP145	0.0263158	Mycoplasma	+	-	Tenericutes	29021
Mycoplasma cynos C142	0.0263158	Mycoplasma	+	+	Tenericutes	183735
Mycoplasma fermentans JER	0.0263158	Mycoplasma	+	-	Tenericutes	36551
Mycoplasma fermentans M64	0.0263158	Mycoplasma	+	-	Tenericutes	13415
Mycoplasma fermentans PG18	0.0263158	Mycoplasma	+	-	Tenericutes	28473
Mycoplasma gallisepticum CA06_2006.052-5-2P	0.0263158	Mycoplasma	+	+	Tenericutes	86107
Mycoplasma gallisepticum NC06_2006.080-5-2P	0.0263158	Mycoplasma	+	-	Tenericutes	86105
Mycoplasma gallisepticum NC08_2008.031-4-3P	0.0263158	Mycoplasma	+	-	Tenericutes	86109
Mycoplasma gallisepticum NC95_13295-2-2P	0.0263158	Mycoplasma	+	+	Tenericutes	86095
Mycoplasma gallisepticum NY01_2001.047-5-1P	0.0263158	Mycoplasma	+	+	Tenericutes	86099
Mycoplasma gallisepticum S6	0.0263158	Mycoplasma	+	+	Tenericutes	65551
Mycoplasma gallisepticum str. R(high)	0.0263158	Mycoplasma	+	+	Tenericutes	43299
Mycoplasma gallisepticum WI01_2001.043-13-2P	0.0263158	Mycoplasma	+	+	Tenericutes	86103
Mycoplasma genitalium G37	0.0263158	Mycoplasma	+	-	Tenericutes	97
Mycoplasma genitalium M6282	0.0263158	Mycoplasma	+	-	Tenericutes	39705
Mycoplasma genitalium M6320	0.0263158	Mycoplasma	+	-	Tenericutes	39703
Mycoplasma hyopneumoniae 168	0.0263158	Mycoplasma	+	-	Tenericutes	53881
Mycoplasma hyopneumoniae 168-L	0.0263158	Mycoplasma	+	-	Tenericutes	76853
Mycoplasma hyopneumoniae 7422	0.0263158	Mycoplasma	+	-	Tenericutes	47327
Mycoplasma hyopneumoniae 7448	0.0263158	Mycoplasma	+	-	Tenericutes	10639
Mycoplasma hyopneumoniae J	0.0263158	Mycoplasma	+	-	Tenericutes	10675
Mycoplasma hyorhinis GDL-1	0.0263158	Mycoplasma	+	-	Tenericutes	80425
Mycoplasma hyorhinis HUB-1	0.0263158	Mycoplasma	+	-	Tenericutes	51405
Mycoplasma hyorhinis MCLD	0.0263158	Mycoplasma	+	-	Tenericutes	61173
Mycoplasma leachii 99/014/6	0.0263158	Mycoplasma	+	-	Tenericutes	50599
Mycoplasma leachii PG50	0.0263158	Mycoplasma	+	-	Tenericutes	27715
Mycoplasma mycoides subsp. capri LC str. 95010	0.0263158	Mycoplasma	+	-	Tenericutes	50391
Mycoplasma ovis str. Michigan	0.0263158	Mycoplasma	+	-	Tenericutes	225755
Mycoplasma parvum str. Indiana	0.0263158	Mycoplasma	+	-	Tenericutes	219646
Mycoplasma penetrans HF-2	0.0263158	Mycoplasma	+	-	Tenericutes	176
Mycoplasma pneumoniae 309	0.0263158	Mycoplasma	+	-	Tenericutes	78181
Mycoplasma pneumoniae M129	0.0263158	Mycoplasma	+	-	Tenericutes	99
Mycoplasma putrefaciens KS1	0.0263158	Mycoplasma	+	-	Tenericutes	46453
Mycoplasma putrefaciens Mput9231	0.0263158	Mycoplasma	+	-	Tenericutes	188690
Mycoplasma suis KI3806	0.0263158	Mycoplasma	+	-	Tenericutes	43245
Acidobacterium capsulatum ATCC 51196	1	Acidobacterium	-	+	Acidobacteria	28085
Candidatus Chloracidobacterium thermophilum B	1	Candidatus Chloracidobacterium	-	+	Acidobacteria	62457
Candidatus Koribacter versatilis Ellin345	1	Candidatus Koribacter	-	-	Acidobacteria	15771
Candidatus Solibacter usitatus Ellin6076	1	Candidatus Solibacter	-	+	Acidobacteria	12638
Granulicella mallensis MP5ACTX8	1	Granulicella	-	-	Acidobacteria	47903
Terriglobus roseus DSM 18391	1	Terriglobus	-	-	Acidobacteria	63509
Acidimicrobium ferrooxidans DSM 10331	1	Acidimicrobium	-	+	Actinobacteria	29525
Actinoplanes friuliensis DSM 7358	0.25	Actinoplanes	-	-	Actinobacteria	178199
Actinoplanes missouriensis 431	0.25	Actinoplanes	-	-	Actinobacteria	29027
Actinoplanes sp. N902-109	0.25	Actinoplanes	-	-	Actinobacteria	198760
Actinoplanes sp. SE50/110	0.25	Actinoplanes	-	-	Actinobacteria	76835
Amycolatopsis mediterranei S699	0.333333	Amycolatopsis	-	+	Actinobacteria	170006
Amycolatopsis mediterranei U32	0.333333	Amycolatopsis	-	+	Actinobacteria	46889
Amycolatopsis orientalis HCCB10007	0.333333	Amycolatopsis	-	-	Actinobacteria	85603
Arcanobacterium haemolyticum DSM 20595	1	Arcanobacterium	-	+	Actinobacteria	37925
Arthrobacter phenanthrenivorans Sphe3	0.333333	Arthrobacter	-	-	Actinobacteria	20087
Arthrobacter sp. FB24	0.333333	Arthrobacter	-	-	Actinobacteria	12640
Arthrobacter sp. Rue61a	0.333333	Arthrobacter	-	-	Actinobacteria	78011
Beutenbergia cavernae DSM 12333	1	Beutenbergia	-	-	Actinobacteria	20827
Bifidobacterium adolescentis ATCC 15703	0.0555556	Bifidobacterium	-	+	Actinobacteria	16321
Bifidobacterium animalis subsp. lactis AD011	0.0555556	Bifidobacterium	-	+	Actinobacteria	19423
Bifidobacterium animalis subsp. lactis BB-12	0.0555556	Bifidobacterium	-	+	Actinobacteria	42883
Bifidobacterium animalis subsp. lactis BLC1	0.0555556	Bifidobacterium	-	+	Actinobacteria	71815
Bifidobacterium animalis subsp. lactis CNCM I-2494	0.0555556	Bifidobacterium	-	+	Actinobacteria	67865
Bifidobacterium animalis subsp. lactis DSM 10140	0.0555556	Bifidobacterium	-	+	Actinobacteria	32893
Bifidobacterium animalis subsp. lactis V9	0.0555556	Bifidobacterium	-	+	Actinobacteria	32515
Bifidobacterium asteroides PRL2011	0.0555556	Bifidobacterium	-	+	Actinobacteria	83029
Bifidobacterium bifidum PRL2010	0.0555556	Bifidobacterium	-	-	Actinobacteria	42863
Bifidobacterium breve ACS-071-V-Sch8b	0.0555556	Bifidobacterium	-	+	Actinobacteria	51077
Bifidobacterium dentium Bd1	0.0555556	Bifidobacterium	-	+	Actinobacteria	17583
Bifidobacterium longum DJO10A	0.0555556	Bifidobacterium	-	+	Actinobacteria	18773
Bifidobacterium longum subsp. infantis 157F	0.0555556	Bifidobacterium	-	-	Actinobacteria	32051
Bifidobacterium longum subsp. longum BBMN68	0.0555556	Bifidobacterium	-	+	Actinobacteria	53143
Bifidobacterium longum subsp. longum JCM 1217	0.0555556	Bifidobacterium	-	-	Actinobacteria	32047
Bifidobacterium longum subsp. longum JDM301	0.0555556	Bifidobacterium	-	-	Actinobacteria	47579
Bifidobacterium longum subsp. longum KACC 91563	0.0555556	Bifidobacterium	-	+	Actinobacteria	66401
Bifidobacterium thermophilum RBL67	0.0555556	Bifidobacterium	-	+	Actinobacteria	179141
Brachybacterium faecium DSM 4810	1	Brachybacterium	-	-	Actinobacteria	17026
Catenulispora acidiphila DSM 44928	1	Catenulispora	-	+	Actinobacteria	21085
Clavibacter michiganensis subsp. michiganensis NCPPB 382	0.333333	Clavibacter	-	-	Actinobacteria	19643
Clavibacter michiganensis subsp. nebraskensis NCPPB 2581	0.333333	Clavibacter	-	-	Actinobacteria	74519
Clavibacter michiganensis subsp. sepedonicus	0.333333	Clavibacter	-	-	Actinobacteria	184
Conexibacter woesei DSM 14684	1	Conexibacter	-	-	Actinobacteria	20745
Corynebacterium argentoratense DSM 44202	0.025	Corynebacterium	-	-	Actinobacteria	209048
Corynebacterium aurimucosum ATCC 700975	0.025	Corynebacterium	-	+	Actinobacteria	31451
Corynebacterium callunae DSM 20147	0.025	Corynebacterium	-	-	Actinobacteria	185570
Corynebacterium callunae DSM 20147	0.025	Corynebacterium	-	-	Actinobacteria	190670
Corynebacterium diphtheriae 241	0.025	Corynebacterium	-	+	Actinobacteria	42407
Corynebacterium diphtheriae 31A	0.025	Corynebacterium	-	+	Actinobacteria	42399
Corynebacterium diphtheriae BH8	0.025	Corynebacterium	-	+	Actinobacteria	42423
Corynebacterium diphtheriae CDCE 8392	0.025	Corynebacterium	-	+	Actinobacteria	42405
Corynebacterium diphtheriae HC01	0.025	Corynebacterium	-	+	Actinobacteria	42409
Corynebacterium diphtheriae HC02	0.025	Corynebacterium	-	+	Actinobacteria	42411
Corynebacterium diphtheriae HC04	0.025	Corynebacterium	-	+	Actinobacteria	42417
Corynebacterium diphtheriae INCA 402	0.025	Corynebacterium	-	+	Actinobacteria	42419
Corynebacterium diphtheriae PW8	0.025	Corynebacterium	-	+	Actinobacteria	42403
Corynebacterium diphtheriae VA01	0.025	Corynebacterium	-	+	Actinobacteria	42421
Corynebacterium efficiens YS-314	0.025	Corynebacterium	-	-	Actinobacteria	34585
Corynebacterium glutamicum ATCC 13032	0.025	Corynebacterium	-	-	Actinobacteria	13760
Corynebacterium glutamicum ATCC 13032	0.025	Corynebacterium	-	-	Actinobacteria	307
Corynebacterium glutamicum ATCC 13032	0.025	Corynebacterium	-	-	Actinobacteria	157367
Corynebacterium glutamicum MB001	0.025	Corynebacterium	-	-	Actinobacteria	194154
Corynebacterium glutamicum R	0.025	Corynebacterium	-	-	Actinobacteria	19193
Corynebacterium glutamicum SCgG1	0.025	Corynebacterium	-	-	Actinobacteria	175236
Corynebacterium glutamicum SCgG2	0.025	Corynebacterium	-	-	Actinobacteria	175241
Corynebacterium halotolerans YIM 70093 = DSM 44683	0.025	Corynebacterium	-	-	Actinobacteria	168616
Corynebacterium halotolerans YIM 70093 = DSM 44683	0.025	Corynebacterium	-	-	Actinobacteria	215338
Corynebacterium maris DSM 45190	0.025	Corynebacterium	-	-	Actinobacteria	172964
Corynebacterium pseudotuberculosis 1/06-A	0.025	Corynebacterium	-	-	Actinobacteria	73235
Corynebacterium pseudotuberculosis 267	0.025	Corynebacterium	-	-	Actinobacteria	73515
Corynebacterium pseudotuberculosis 3/99-5	0.025	Corynebacterium	-	-	Actinobacteria	73231
Corynebacterium pseudotuberculosis 31	0.025	Corynebacterium	-	+	Actinobacteria	73223
Corynebacterium pseudotuberculosis 316	0.025	Corynebacterium	-	+	Actinobacteria	71591
Corynebacterium pseudotuberculosis CIP 52.97	0.025	Corynebacterium	-	-	Actinobacteria	61117
Corynebacterium pseudotuberculosis FRC41	0.025	Corynebacterium	-	-	Actinobacteria	48979
Corynebacterium pseudotuberculosis I19	0.025	Corynebacterium	-	-	Actinobacteria	52845
Corynebacterium pseudotuberculosis P54B96	0.025	Corynebacterium	-	-	Actinobacteria	77871
Corynebacterium pseudotuberculosis PAT10	0.025	Corynebacterium	-	-	Actinobacteria	61115
Corynebacterium resistens DSM 45100	0.025	Corynebacterium	-	+	Actinobacteria	39683
Corynebacterium terpenotabidum Y-11	0.025	Corynebacterium	-	+	Actinobacteria	168617
Corynebacterium ulcerans 0102	0.025	Corynebacterium	-	+	Actinobacteria	63647
Corynebacterium ulcerans 809	0.025	Corynebacterium	-	+	Actinobacteria	61801
Corynebacterium urealyticum DSM 7109	0.025	Corynebacterium	-	+	Actinobacteria	29211
Cryptobacterium curtum DSM 15641	1	Cryptobacterium	-	-	Actinobacteria	20739
Eggerthella lenta DSM 2243	0.5	Eggerthella	-	+	Actinobacteria	21093
Eggerthella sp. YY7918	0.5	Eggerthella	-	+	Actinobacteria	67615
Frankia alni ACN14a	0.2	Frankia	-	+	Actinobacteria	17403
Frankia sp. CcI3	0.2	Frankia	-	+	Actinobacteria	13963
Frankia sp. EAN1pec	0.2	Frankia	-	+	Actinobacteria	13915
Frankia sp. EuI1c	0.2	Frankia	-	-	Actinobacteria	37913
Frankia symbiont of Datisca glomerata	0.2	Frankia	-	-	Actinobacteria	39113
Gardnerella vaginalis ATCC 14019	0.5	Gardnerella	-	+	Actinobacteria	31473
Gardnerella vaginalis HMP9231	0.5	Gardnerella	-	-	Actinobacteria	51067
Geodermatophilus obscurus DSM 43160	1	Geodermatophilus	-	-	Actinobacteria	29547
Gordonia polyisoprenivorans VH2	0.5	Gordonia	-	+	Actinobacteria	76601
Gordonia sp. KTR9	0.5	Gordonia	-	-	Actinobacteria	50495
Gordonibacter pamelaeae 7-10-1-b	1	Gordonibacter	-	+	Actinobacteria	39175
Isoptericola variabilis 225	1	Isoptericola	-	-	Actinobacteria	49657
Jonesia denitrificans DSM 20603	1	Jonesia	-	-	Actinobacteria	20833
Kineococcus radiotolerans SRS30216 = ATCC BAA-149	1	Kineococcus	-	-	Actinobacteria	10689
Kytococcus sedentarius DSM 20547	1	Kytococcus	-	-	Actinobacteria	21067
Microbacterium testaceum StLB037	1	Microbacterium	-	-	Actinobacteria	62249
Micrococcus luteus NCTC 2665	1	Micrococcus	-	-	Actinobacteria	20655
Micromonospora sp. L5	1	Micromonospora	-	-	Actinobacteria	38291
Mobiluncus curtisii ATCC 43063	1	Mobiluncus	-	+	Actinobacteria	31519
Mycobacterium abscessus	0.027027	Mycobacterium	-	-	Actinobacteria	114709
Mycobacterium abscessus subsp. bolletii str. GO 06	0.027027	Mycobacterium	-	-	Actinobacteria	168263
Mycobacterium africanum GM041182	0.027027	Mycobacterium	-	+	Actinobacteria	68095
Mycobacterium avium 104	0.027027	Mycobacterium	-	-	Actinobacteria	88
Mycobacterium avium subsp. paratuberculosis MAP4	0.027027	Mycobacterium	-	-	Actinobacteria	168471
Mycobacterium bovis AF2122/97	0.027027	Mycobacterium	-	+	Actinobacteria	89
Mycobacterium bovis BCG str. Korea 1168P	0.027027	Mycobacterium	-	+	Actinobacteria	170028
Mycobacterium bovis BCG str. Tokyo 172	0.027027	Mycobacterium	-	+	Actinobacteria	31211
Mycobacterium canettii CIPT 140060008	0.027027	Mycobacterium	-	+	Actinobacteria	184390
Mycobacterium canettii CIPT 140070008	0.027027	Mycobacterium	-	+	Actinobacteria	184401
Mycobacterium canettii CIPT 140070010	0.027027	Mycobacterium	-	+	Actinobacteria	184389
Mycobacterium intracellulare ATCC 13950	0.027027	Mycobacterium	-	-	Actinobacteria	27955
Mycobacterium intracellulare MOTT-02	0.027027	Mycobacterium	-	-	Actinobacteria	82153
Mycobacterium kansasii ATCC 12478	0.027027	Mycobacterium	-	-	Actinobacteria	30907
Mycobacterium smegmatis str. MC2 155	0.027027	Mycobacterium	-	-	Actinobacteria	92
Mycobacterium sp. KMS	0.027027	Mycobacterium	-	-	Actinobacteria	16081
Mycobacterium sp. MCS	0.027027	Mycobacterium	-	-	Actinobacteria	15762
Mycobacterium sp. MOTT36Y	0.027027	Mycobacterium	-	-	Actinobacteria	156947
Mycobacterium tuberculosis CAS/NITR204	0.027027	Mycobacterium	-	+	Actinobacteria	193386
Mycobacterium tuberculosis CCDC5079	0.027027	Mycobacterium	-	+	Actinobacteria	19585
Mycobacterium tuberculosis CCDC5180	0.027027	Mycobacterium	-	+	Actinobacteria	19583
Mycobacterium tuberculosis CDC1551	0.027027	Mycobacterium	-	+	Actinobacteria	223
Mycobacterium tuberculosis CTRI-2	0.027027	Mycobacterium	-	+	Actinobacteria	43171
Mycobacterium tuberculosis EAI5/NITR206	0.027027	Mycobacterium	-	+	Actinobacteria	193387
Mycobacterium tuberculosis F11	0.027027	Mycobacterium	-	+	Actinobacteria	15642
Mycobacterium tuberculosis H37Ra	0.027027	Mycobacterium	-	+	Actinobacteria	18883
Mycobacterium tuberculosis KZN 4207	0.027027	Mycobacterium	-	+	Actinobacteria	39761
Mycobacterium tuberculosis KZN 4207	0.027027	Mycobacterium	-	+	Actinobacteria	21053
Mycobacterium tuberculosis RGTB327	0.027027	Mycobacterium	-	+	Actinobacteria	73717
Mycobacterium tuberculosis str. Beijing/NITR203	0.027027	Mycobacterium	-	+	Actinobacteria	193385
Mycobacterium tuberculosis str. Erdman = ATCC 35801	0.027027	Mycobacterium	-	+	Actinobacteria	221521
Mycobacterium tuberculosis str. Erdman = ATCC 35801	0.027027	Mycobacterium	-	+	Actinobacteria	88109
Mycobacterium tuberculosis str. Haarlem/NITR202	0.027027	Mycobacterium	-	+	Actinobacteria	192916
Mycobacterium tuberculosis UT205	0.027027	Mycobacterium	-	+	Actinobacteria	74573
Mycobacterium vanbaalenii PYR-1	0.027027	Mycobacterium	-	-	Actinobacteria	15761
Mycobacterium yongonense 05-1390	0.027027	Mycobacterium	-	-	Actinobacteria	82265
Nakamurella multipartita DSM 44233	1	Nakamurella	-	+	Actinobacteria	29537
Nocardia brasiliensis ATCC 700358	0.333333	Nocardia	-	+	Actinobacteria	81085
Nocardia cyriacigeorgica GUH-2	0.333333	Nocardia	-	-	Actinobacteria	79001
Nocardia farcinica IFM 10152	0.333333	Nocardia	-	+	Actinobacteria	13117
Propionibacterium acnes 266	0.111111	Propionibacterium	-	-	Actinobacteria	56091
Propionibacterium acnes C1	0.111111	Propionibacterium	-	-	Actinobacteria	175596
Propionibacterium acnes SK137	0.111111	Propionibacterium	-	-	Actinobacteria	31005
Propionibacterium acnes TypeIA2 P.acn17	0.111111	Propionibacterium	-	-	Actinobacteria	76701
Propionibacterium acnes TypeIA2 P.acn31	0.111111	Propionibacterium	-	-	Actinobacteria	76703
Propionibacterium acnes TypeIA2 P.acn33	0.111111	Propionibacterium	-	-	Actinobacteria	76699
Propionibacterium avidum 44067	0.111111	Propionibacterium	-	+	Actinobacteria	157751
Propionibacterium freudenreichii subsp. shermanii CIRM-BIA1	0.111111	Propionibacterium	-	+	Actinobacteria	46291
Propionibacterium propionicum F0230a	0.111111	Propionibacterium	-	+	Actinobacteria	49291
Pseudonocardia dioxanivorans CB1190	1	Pseudonocardia	-	-	Actinobacteria	40557
Renibacterium salmoninarum ATCC 33209	1	Renibacterium	-	-	Actinobacteria	19227
Rhodococcus equi 103S	0.25	Rhodococcus	-	-	Actinobacteria	41335
Rhodococcus jostii RHA1	0.25	Rhodococcus	-	-	Actinobacteria	13693
Rhodococcus opacus B4	0.25	Rhodococcus	-	-	Actinobacteria	34839
Rhodococcus opacus B4	0.25	Rhodococcus	-	-	Actinobacteria	30413
Rothia dentocariosa ATCC 17931	0.5	Rothia	-	+	Actinobacteria	48447
Rothia mucilaginosa DY-18	0.5	Rothia	-	+	Actinobacteria	38547
Rubrobacter xylanophilus DSM 9941	1	Rubrobacter	-	+	Actinobacteria	10670
Saccharomonospora viridis DSM 43017	1	Saccharomonospora	-	+	Actinobacteria	20835
Saccharothrix espanaensis DSM 44229	1	Saccharothrix	-	+	Actinobacteria	183921
Salinispora arenicola CNS-205	1	Salinispora	-	+	Actinobacteria	17109
Stackebrandtia nassauensis DSM 44728	1	Stackebrandtia	-	+	Actinobacteria	19713
Streptomyces avermitilis MA-4680 = NBRC 14893	0.125	Streptomyces	-	+	Actinobacteria	189
Streptomyces bingchenggensis BCW-1	0.125	Streptomyces	-	-	Actinobacteria	46847
Streptomyces cattleya NRRL 8057 = DSM 46488	0.125	Streptomyces	-	-	Actinobacteria	65103
Streptomyces hygroscopicus subsp. jinggangensis 5008	0.125	Streptomyces	-	+	Actinobacteria	81087
Streptomyces hygroscopicus subsp. jinggangensis TL01	0.125	Streptomyces	-	+	Actinobacteria	169410
Streptomyces rapamycinicus NRRL 5491	0.125	Streptomyces	-	+	Actinobacteria	207502
Streptomyces sp. SirexAA-E	0.125	Streptomyces	-	-	Actinobacteria	38225
Streptomyces venezuelae ATCC 10712	0.125	Streptomyces	-	-	Actinobacteria	62209
Streptosporangium roseum DSM 43021	1	Streptosporangium	-	-	Actinobacteria	21083
Thermobifida fusca YX	1	Thermobifida	-	+	Actinobacteria	94
Thermomonospora curvata DSM 43183	1	Thermomonospora	-	+	Actinobacteria	20825
Tropheryma whipplei str. Twist	1	Tropheryma	-	-	Actinobacteria	95
Tsukamurella paurometabola DSM 20162	1	Tsukamurella	-	-	Actinobacteria	29399
Verrucosispora maris AB-18-032	1	Verrucosispora	-	+	Actinobacteria	59863
Xylanimonas cellulosilytica DSM 15894	1	Xylanimonas	-	+	Actinobacteria	19715
Acetobacter pasteurianus IFO 3283-01	0.25	Acetobacter	-	+	Alphaproteobacteria	31129
Acetobacter pasteurianus IFO 3283-01-42C	0.25	Acetobacter	-	+	Alphaproteobacteria	31141
Acetobacter pasteurianus IFO 3283-26	0.25	Acetobacter	-	+	Alphaproteobacteria	31137
Acetobacter pasteurianus IFO 3283-32	0.25	Acetobacter	-	+	Alphaproteobacteria	31139
Acidiphilium cryptum JF-5	1	Acidiphilium	-	+	Alphaproteobacteria	15753
Agrobacterium radiobacter K84	0.333333	Agrobacterium	-	-	Alphaproteobacteria	13402
Agrobacterium sp. H13-3	0.333333	Agrobacterium	-	-	Alphaproteobacteria	50341
Agrobacterium vitis S4	0.333333	Agrobacterium	-	-	Alphaproteobacteria	13372
Azospirillum sp. B510	1	Azospirillum	-	+	Alphaproteobacteria	32551
Bartonella australis Aust/NH1	0.25	Bartonella	-	-	Alphaproteobacteria	73943
Bartonella clarridgeiae 73	0.25	Bartonella	-	-	Alphaproteobacteria	42109
Bartonella quintana RM-11	0.25	Bartonella	-	-	Alphaproteobacteria	173218
Bartonella tribocorum CIP 105476	0.25	Bartonella	-	-	Alphaproteobacteria	28109
Beijerinckia indica subsp. indica ATCC 9039	1	Beijerinckia	-	-	Alphaproteobacteria	20841
Bradyrhizobium diazoefficiens USDA 110	0.5	Bradyrhizobium	-	-	Alphaproteobacteria	17
Bradyrhizobium sp. ORS 278	0.5	Bradyrhizobium	-	-	Alphaproteobacteria	19575
Brevundimonas subvibrioides ATCC 15264	1	Brevundimonas	-	-	Alphaproteobacteria	36643
Brucella abortus 2308	0.0625	Brucella	-	-	Alphaproteobacteria	16203
Brucella abortus A13334	0.0625	Brucella	-	-	Alphaproteobacteria	74681
Brucella abortus S19	0.0625	Brucella	-	-	Alphaproteobacteria	18999
Brucella canis ATCC 23365	0.0625	Brucella	-	-	Alphaproteobacteria	20243
Brucella canis HSK A52141	0.0625	Brucella	-	-	Alphaproteobacteria	74683
Brucella ceti TE10759-12	0.0625	Brucella	-	-	Alphaproteobacteria	227977
Brucella ceti TE28753-12	0.0625	Brucella	-	-	Alphaproteobacteria	227567
Brucella melitensis M28	0.0625	Brucella	-	-	Alphaproteobacteria	61505
Brucella melitensis NI	0.0625	Brucella	-	-	Alphaproteobacteria	66633
Brucella microti CCM 4915	0.0625	Brucella	-	-	Alphaproteobacteria	32233
Brucella ovis ATCC 25840	0.0625	Brucella	-	-	Alphaproteobacteria	12514
Brucella pinnipedialis B2/94	0.0625	Brucella	-	-	Alphaproteobacteria	33039
Brucella suis 1330	0.0625	Brucella	-	-	Alphaproteobacteria	70695
Brucella suis 1330	0.0625	Brucella	-	-	Alphaproteobacteria	320
Brucella suis ATCC 23445	0.0625	Brucella	-	-	Alphaproteobacteria	20371
Brucella suis VBI22	0.0625	Brucella	-	-	Alphaproteobacteria	76709
Candidatus Puniceispirillum marinum IMCC1322	1	Candidatus Puniceispirillum	-	+	Alphaproteobacteria	28081
Caulobacter crescentus NA1000	0.333333	Caulobacter	-	-	Alphaproteobacteria	32027
Caulobacter segnis ATCC 21756	0.333333	Caulobacter	-	-	Alphaproteobacteria	37277
Caulobacter sp. K31	0.333333	Caulobacter	-	-	Alphaproteobacteria	16306
Dinoroseobacter shibae DFL 12 = DSM 16493	1	Dinoroseobacter	-	+	Alphaproteobacteria	17417
Sinorhizobium meliloti 2011	0.5	Ensifer	-	-	Alphaproteobacteria	187276
Sinorhizobium meliloti GR4	0.5	Ensifer	-	-	Alphaproteobacteria	175860
Gluconacetobacter diazotrophicus PAl 5	0.333333	Gluconacetobacter	-	+	Alphaproteobacteria	21071
Gluconacetobacter diazotrophicus PAl 5	0.333333	Gluconacetobacter	-	+	Alphaproteobacteria	377
Gluconacetobacter medellinensis NBRC 3288	0.333333	Gluconacetobacter	-	+	Alphaproteobacteria	64985
Gluconobacter oxydans 621H	0.5	Gluconobacter	-	-	Alphaproteobacteria	13325
Gluconobacter oxydans H24	0.5	Gluconobacter	-	+	Alphaproteobacteria	173388
Hyphomicrobium denitrificans ATCC 51888	1	Hyphomicrobium	-	-	Alphaproteobacteria	33261
Hyphomonas neptunium ATCC 15444	1	Hyphomonas	-	-	Alphaproteobacteria	15721
Ketogulonicigenium vulgare WSH-001	1	Ketogulonicigenium	-	+	Alphaproteobacteria	48079
Leisingera methylohalidivorans DSM 14336	1	Leisingera	-	-	Alphaproteobacteria	74371
Magnetococcus marinus MC-1	1	Magnetococcus	-	+	Alphaproteobacteria	262
Magnetospirillum magneticum AMB-1	1	Magnetospirillum	-	-	Alphaproteobacteria	16217
Maricaulis maris MCS10	1	Maricaulis	-	-	Alphaproteobacteria	17333
Mesorhizobium australicum WSM2073	0.25	Mesorhizobium	-	-	Alphaproteobacteria	47287
Mesorhizobium ciceri biovar biserrulae WSM1271	0.25	Mesorhizobium	-	-	Alphaproteobacteria	48991
Mesorhizobium loti MAFF303099	0.25	Mesorhizobium	-	-	Alphaproteobacteria	18
Mesorhizobium opportunistum WSM2075	0.25	Mesorhizobium	-	-	Alphaproteobacteria	33861
Methylobacterium extorquens DM4 (Methylobacterium dichloromethanicum)	0.2	Methylobacterium	-	-	Alphaproteobacteria	16093
Methylobacterium extorquens PA1	0.2	Methylobacterium	-	-	Alphaproteobacteria	18637
Methylobacterium nodulans ORS 2060	0.2	Methylobacterium	-	+	Alphaproteobacteria	20477
Methylobacterium populi BJ001	0.2	Methylobacterium	-	-	Alphaproteobacteria	19559
Methylobacterium sp. 4-46	0.2	Methylobacterium	-	+	Alphaproteobacteria	18809
Methylocella silvestris BL2	1	Methylocella	-	-	Alphaproteobacteria	20635
Methylocystis sp. SC2	1	Methylocystis	-	-	Alphaproteobacteria	173412
Neorickettsia risticii str. Illinois	0.5	Neorickettsia	-	-	Alphaproteobacteria	19099
Neorickettsia sennetsu str. Miyayama	0.5	Neorickettsia	-	-	Alphaproteobacteria	357
Nitrobacter hamburgensis X14	0.5	Nitrobacter	-	-	Alphaproteobacteria	13473
Nitrobacter winogradskyi Nb-255	0.5	Nitrobacter	-	+	Alphaproteobacteria	13474
Ochrobactrum anthropi ATCC 49188	1	Ochrobactrum	-	-	Alphaproteobacteria	19485
Octadecabacter antarcticus 307	0.5	Octadecabacter	-	-	Alphaproteobacteria	19333
Octadecabacter arcticus 238	0.5	Octadecabacter	-	-	Alphaproteobacteria	19331
Oligotropha carboxidovorans OM4	0.5	Oligotropha	-	-	Alphaproteobacteria	66839
Oligotropha carboxidovorans OM5	0.5	Oligotropha	-	-	Alphaproteobacteria	41025
Orientia tsutsugamushi str. Boryong	0.5	Orientia	-	-	Alphaproteobacteria	16180
Orientia tsutsugamushi str. Ikeda	0.5	Orientia	-	-	Alphaproteobacteria	18983
Paracoccus aminophilus JCM 7686	0.5	Paracoccus	-	-	Alphaproteobacteria	212980
Paracoccus denitrificans PD1222	0.5	Paracoccus	-	-	Alphaproteobacteria	13020
Parvibaculum lavamentivorans DS-1	1	Parvibaculum	-	+	Alphaproteobacteria	17639
Parvularcula bermudensis HTCC2503	1	Parvularcula	-	+	Alphaproteobacteria	13509
Pelagibacterium halotolerans B2	1	Pelagibacterium	-	-	Alphaproteobacteria	72927
Phaeobacter inhibens DSM 17395	0.5	Phaeobacter	-	-	Alphaproteobacteria	188096
Phaeobacter inhibens DSM 17395	0.5	Phaeobacter	-	-	Alphaproteobacteria	19355
Polymorphum gilvum SL003B-26A1	1	Polymorphum	-	+	Alphaproteobacteria	63293
Rhizobium etli bv. mimosae str. Mim1	0.142857	Rhizobium	-	-	Alphaproteobacteria	200310
Rhizobium etli CFN 42	0.142857	Rhizobium	-	-	Alphaproteobacteria	13932
Rhizobium etli CIAT 652	0.142857	Rhizobium	-	-	Alphaproteobacteria	28021
Rhizobium leguminosarum bv. trifolii WSM1325	0.142857	Rhizobium	-	-	Alphaproteobacteria	20097
Rhizobium leguminosarum bv. trifolii WSM2304	0.142857	Rhizobium	-	-	Alphaproteobacteria	20179
Rhizobium leguminosarum bv. viciae 3841	0.142857	Rhizobium	-	-	Alphaproteobacteria	344
Rhizobium tropici CIAT 899	0.142857	Rhizobium	-	-	Alphaproteobacteria	42391
Rhodobacter sphaeroides 2.4.1	0.333333	Rhodobacter	-	-	Alphaproteobacteria	56
Rhodobacter sphaeroides ATCC 17025	0.333333	Rhodobacter	-	-	Alphaproteobacteria	15755
Rhodobacter sphaeroides ATCC 17029	0.333333	Rhodobacter	-	-	Alphaproteobacteria	15754
Rhodomicrobium vannielii ATCC 17100	1	Rhodomicrobium	-	+	Alphaproteobacteria	38253
Rhodopseudomonas palustris BisA53	0.2	Rhodopseudomonas	-	-	Alphaproteobacteria	15751
Rhodopseudomonas palustris BisB18	0.2	Rhodopseudomonas	-	+	Alphaproteobacteria	15750
Rhodopseudomonas palustris BisB5	0.2	Rhodopseudomonas	-	+	Alphaproteobacteria	15749
Rhodopseudomonas palustris HaA2	0.2	Rhodopseudomonas	-	-	Alphaproteobacteria	15747
Rhodopseudomonas palustris TIE-1	0.2	Rhodopseudomonas	-	-	Alphaproteobacteria	20167
Rhodospirillum rubrum F11	1	Rhodospirillum	-	+	Alphaproteobacteria	67413
Roseobacter denitrificans OCh 114	0.5	Roseobacter	-	-	Alphaproteobacteria	16426
Roseobacter litoralis Och 149	0.5	Roseobacter	-	-	Alphaproteobacteria	19357
Ruegeria sp. TM1040	1	Ruegeria	-	-	Alphaproteobacteria	13040
Sphingomonas sp. MM-1	0.5	Sphingomonas	-	+	Alphaproteobacteria	185470
Sphingomonas wittichii RW1	0.5	Sphingomonas	-	-	Alphaproteobacteria	17343
Sphingopyxis alaskensis RB2256	1	Sphingopyxis	-	-	Alphaproteobacteria	13907
Starkeya novella DSM 506	1	Starkeya	-	-	Alphaproteobacteria	37659
alpha proteobacterium HIMB59	0.166667	unclassified SAR11 cluster	-	-	Alphaproteobacteria	50099
alpha proteobacterium HIMB59	0.166667	unclassified SAR11 cluster	-	-	Alphaproteobacteria	46519
Xanthobacter autotrophicus Py2	1	Xanthobacter	-	-	Alphaproteobacteria	15756
Zymomonas mobilis subsp. mobilis ZM4 = ATCC 31821	0.5	Zymomonas	-	+	Alphaproteobacteria	12354
Zymomonas mobilis subsp. pomaceae ATCC 29192	0.5	Zymomonas	-	+	Alphaproteobacteria	34927
Hydrogenobacter thermophilus TK-6	1	Hydrogenobacter	-	+	Aquificae	34131
Hydrogenobaculum sp. SN	1	Hydrogenobaculum	-	+	Aquificae	39709
Persephonella marina EX-H1	1	Persephonella	-	+	Aquificae	12526
Thermocrinis albus DSM 14484	1	Thermocrinis	-	+	Aquificae	37275
Thermovibrio ammonificans HB-1	1	Thermovibrio	-	+	Aquificae	49403
Acidianus hospitalis W1	1	Acidianus	-	+	Archaea	60875
Acidilobus saccharovorans 345-15	1	Acidilobus	-	+	Archaea	39927
Aciduliprofundum boonei T469	1	Aciduliprofundum	-	+	Archaea	38403
Aeropyrum camini SY1 = JCM 12091	1	Aeropyrum	-	+	Archaea	221786
Archaeoglobus fulgidus DSM 4304	0.25	Archaeoglobus	-	+	Archaea	104
Archaeoglobus profundus DSM 5631	0.25	Archaeoglobus	-	-	Archaea	32583
Archaeoglobus sulfaticallidus PM70-1	0.25	Archaeoglobus	-	+	Archaea	196460
Archaeoglobus veneficus SNP6	0.25	Archaeoglobus	-	+	Archaea	51621
Caldivirga maquilingensis IC-167	1	Caldivirga	-	+	Archaea	17421
Candidatus Caldiarchaeum subterraneum	1	Candidatus Caldiarchaeum	-	+	Archaea	49157
Candidatus Korarchaeum cryptofilum OPF8	1	Candidatus Korarchaeum	-	+	Archaea	16525
Candidatus Methanomassiliicoccus intestinalis Issoire-Mx1	1	Candidatus Methanomassiliicoccus	-	+	Archaea	189659
Candidatus Methanomethylophilus alvus Mx1201	1	Candidatus Methanomethylophilus	-	+	Archaea	175948
Candidatus Nitrosopumilus koreensis AR1	0.5	Candidatus Nitrosopumilus	-	-	Archaea	174387
Candidatus Nitrosopumilus sp. AR2	0.5	Candidatus Nitrosopumilus	-	-	Archaea	174388
Desulfurococcus fermentans DSM 16532	0.333333	Desulfurococcus	-	+	Archaea	49401
Desulfurococcus kamchatkensis 1221n	0.333333	Desulfurococcus	-	+	Archaea	28141
Desulfurococcus mucosus DSM 2162	0.333333	Desulfurococcus	-	+	Archaea	48641
Ferroglobus placidus DSM 10642	1	Ferroglobus	-	+	Archaea	33635
Ferroplasma acidarmanus fer1	1	Ferroplasma	-	+	Archaea	239
Fervidicoccus fontis Kam940	1	Fervidicoccus	-	+	Archaea	91117
Halalkalicoccus jeotgali B3	0.5	Halalkalicoccus	-	-	Archaea	49517
Halalkalicoccus jeotgali B3	0.5	Halalkalicoccus	-	-	Archaea	64955
Haloarcula hispanica ATCC 33960	0.333333	Haloarcula	-	+	Archaea	68523
Haloarcula hispanica N601	0.333333	Haloarcula	-	+	Archaea	227070
Haloarcula marismortui ATCC 43049	0.333333	Haloarcula	-	+	Archaea	105
Halobacterium salinarum R1	0.5	Halobacterium	-	-	Archaea	106
Halobacterium sp. NRC-1	0.5	Halobacterium	-	-	Archaea	217
Haloferax mediterranei ATCC 33500	0.166667	Haloferax	-	+	Archaea	43185
Haloferax mediterranei ATCC 33500	0.166667	Haloferax	-	+	Archaea	238908
Haloferax mediterranei ATCC 33500	0.166667	Haloferax	-	+	Archaea	39645
Haloferax mediterranei ATCC 33500	0.166667	Haloferax	-	+	Archaea	174886
Haloferax volcanii DS2	0.166667	Haloferax	-	+	Archaea	174947
Haloferax volcanii DS2	0.166667	Haloferax	-	+	Archaea	12524
Halogeometricum borinquense DSM 11551	0.5	Halogeometricum	-	-	Archaea	20743
Halogeometricum borinquense DSM 11551	0.5	Halogeometricum	-	-	Archaea	174948
Halomicrobium mukohataei DSM 12286	1	Halomicrobium	-	+	Archaea	27945
Halopiger xanaduensis SH-6	1	Halopiger	-	-	Archaea	56049
Haloquadratum walsbyi C23	0.5	Haloquadratum	-	+	Archaea	49335
Haloquadratum walsbyi DSM 16790	0.5	Haloquadratum	-	-	Archaea	17185
Halorhabdus utahensis DSM 12940	1	Halorhabdus	-	+	Archaea	29305
Halorubrum lacusprofundi ATCC 49239	1	Halorubrum	-	+	Archaea	18455
Haloterrigena turkmenica DSM 5511	1	Haloterrigena	-	-	Archaea	30411
Halovivax ruber XH-70	1	Halovivax	-	-	Archaea	59897
Hyperthermus butylicus DSM 5456	1	Hyperthermus	-	+	Archaea	208
Ignicoccus hospitalis KIN4/I	1	Ignicoccus	-	+	Archaea	13914
Ignisphaera aggregans DSM 17230	1	Ignisphaera	-	+	Archaea	33361
Metallosphaera cuprina Ar-4	0.5	Metallosphaera	-	+	Archaea	65497
Metallosphaera sedula DSM 5348	0.5	Metallosphaera	-	+	Archaea	17447
Methanobacterium paludis	1	Methanobacterium	-	+	Archaea	53561
Methanobrevibacter ruminantium M1	0.333333	Methanobrevibacter	-	+	Archaea	34681
Methanobrevibacter smithii ATCC 35061	0.333333	Methanobrevibacter	-	+	Archaea	18653
Methanobrevibacter sp. AbM4	0.333333	Methanobrevibacter	-	+	Archaea	157813
Methanocaldococcus fervens AG86	0.2	Methanocaldococcus	-	+	Archaea	32615
Methanocaldococcus infernus ME	0.2	Methanocaldococcus	-	+	Archaea	32611
Methanocaldococcus jannaschii DSM 2661	0.2	Methanocaldococcus	-	+	Archaea	102
Methanocaldococcus sp. FS406-22	0.2	Methanocaldococcus	-	+	Archaea	37943
Methanocaldococcus vulcanius M7	0.2	Methanocaldococcus	-	+	Archaea	33047
Methanocella arvoryzae MRE50	0.333333	Methanocella	-	+	Archaea	19641
Methanocella conradii HZ254	0.333333	Methanocella	-	+	Archaea	73221
Methanocella paludicola SANAE	0.333333	Methanocella	-	-	Archaea	20361
Methanococcoides burtonii DSM 6242	1	Methanococcoides	-	+	Archaea	9634
Methanococcus aeolicus Nankai-3	0.125	Methanococcus	-	+	Archaea	18641
Methanococcus maripaludis C5	0.125	Methanococcus	-	+	Archaea	17641
Methanococcus maripaludis C6	0.125	Methanococcus	-	-	Archaea	19639
Methanococcus maripaludis C7	0.125	Methanococcus	-	-	Archaea	18819
Methanococcus maripaludis S2	0.125	Methanococcus	-	-	Archaea	10632
Methanococcus maripaludis X1	0.125	Methanococcus	-	+	Archaea	68579
Methanococcus vannielii SB	0.125	Methanococcus	-	+	Archaea	17889
Methanococcus voltae A3	0.125	Methanococcus	-	+	Archaea	20131
Methanocorpusculum labreanum Z	1	Methanocorpusculum	-	+	Archaea	18109
Methanoculleus bourgensis MS2	0.5	Methanoculleus	-	+	Archaea	170845
Methanoculleus marisnigri JR1	0.5	Methanoculleus	-	-	Archaea	16330
Methanohalobium evestigatum Z-7303	1	Methanohalobium	-	-	Archaea	37945
Methanohalophilus mahii DSM 5219	1	Methanohalophilus	-	-	Archaea	30711
Methanolobus psychrophilus R15	1	Methanolobus	-	-	Archaea	74005
Methanomethylovorans hollandica DSM 15978	1	Methanomethylovorans	-	+	Archaea	50749
Methanoplanus petrolearius DSM 11571	1	Methanoplanus	-	-	Archaea	40773
Methanopyrus kandleri AV19	1	Methanopyrus	-	+	Archaea	294
Methanoregula boonei 6A8	0.5	Methanoregula	-	-	Archaea	18505
Methanoregula formicica SMSP	0.5	Methanoregula	-	+	Archaea	63567
Methanosaeta concilii GP6	0.333333	Methanosaeta	-	+	Archaea	63185
Methanosaeta harundinacea 6Ac	0.333333	Methanosaeta	-	+	Archaea	76151
Methanosaeta thermophila PT (Methanothrix thermophila PT)	0.333333	Methanosaeta	-	+	Archaea	15765
Methanosalsum zhilinae DSM 4017	1	Methanosalsum	-	+	Archaea	40771
Methanosarcina acetivorans C2A	0.25	Methanosarcina	-	+	Archaea	290
Methanosarcina barkeri str. Fusaro	0.25	Methanosarcina	-	+	Archaea	103
Methanosarcina mazei Go1	0.25	Methanosarcina	-	+	Archaea	300
Methanosarcina mazei Tuc01	0.25	Methanosarcina	-	+	Archaea	176295
Methanosphaera stadtmanae DSM 3091	1	Methanosphaera	-	+	Archaea	15579
Methanosphaerula palustris E1-9c	1	Methanosphaerula	-	+	Archaea	29381
Methanospirillum hungatei JF-1	1	Methanospirillum	-	+	Archaea	13015
Methanothermobacter marburgensis str. Marburg	0.5	Methanothermobacter	-	-	Archaea	40103
Methanothermobacter thermautotrophicus str. Delta H (Methanobacterium thermoautotrophicum str. deltaH)	0.5	Methanothermobacter	-	+	Archaea	289
Methanothermococcus okinawensis IH1	1	Methanothermococcus	-	+	Archaea	43653
Methanothermus fervidus DSM 2088	1	Methanothermus	-	+	Archaea	33689
Methanotorris igneus Kol 5	1	Methanotorris	-	+	Archaea	51821
Natrialba magadii ATCC 43099	0.5	Natrialba	-	-	Archaea	30691
Natrialba magadii ATCC 43099	0.5	Natrialba	-	-	Archaea	174949
Natrinema pellirubrum DSM 15624	0.333333	Natrinema	-	-	Archaea	52951
Natrinema pellirubrum DSM 15624	0.333333	Natrinema	-	-	Archaea	174937
Natrinema sp. J7-2	0.333333	Natrinema	-	+	Archaea	89473
Natronobacterium gregoryi SP2	0.5	Natronobacterium	-	+	Archaea	174939
Natronobacterium gregoryi SP2	0.5	Natronobacterium	-	+	Archaea	60135
Natronococcus occultus SP4	1	Natronococcus	-	-	Archaea	46985
Natronomonas pharaonis DSM 2160	1	Natronomonas	-	+	Archaea	15742
Nitrosopumilus maritimus SCM1	1	Nitrosopumilus	-	-	Archaea	19265
Picrophilus torridus DSM 9790	1	Picrophilus	-	+	Archaea	10641
Pyrobaculum aerophilum str. IM2	0.166667	Pyrobaculum	-	+	Archaea	172
Pyrobaculum arsenaticum DSM 13514	0.166667	Pyrobaculum	-	+	Archaea	15582
Pyrobaculum calidifontis JCM 11548	0.166667	Pyrobaculum	-	+	Archaea	18111
Pyrobaculum islandicum DSM 4184	0.166667	Pyrobaculum	-	+	Archaea	16743
Pyrobaculum oguniense TE7	0.166667	Pyrobaculum	-	+	Archaea	42375
Pyrobaculum sp. 1860	0.166667	Pyrobaculum	-	+	Archaea	74711
Pyrococcus abyssi GE5	0.166667	Pyrococcus	-	+	Archaea	179
Pyrococcus furiosus COM1	0.166667	Pyrococcus	-	+	Archaea	163827
Pyrococcus furiosus DSM 3638	0.166667	Pyrococcus	-	+	Archaea	287
Pyrococcus sp. NA2	0.166667	Pyrococcus	-	+	Archaea	65431
Pyrococcus sp. ST04	0.166667	Pyrococcus	-	+	Archaea	162927
Pyrococcus yayanosii CH1	0.166667	Pyrococcus	-	+	Archaea	66055
Pyrolobus fumarii 1A	1	Pyrolobus	-	+	Archaea	48579
Salinarchaeum sp. Harcht-Bsk1	1	Salinarchaeum	-	-	Archaea	202311
Staphylothermus hellenicus DSM 12710	0.5	Staphylothermus	-	+	Archaea	33683
Staphylothermus marinus F1	0.5	Staphylothermus	-	+	Archaea	17449
Sulfolobus acidocaldarius DSM 639	0.0555556	Sulfolobus	-	+	Archaea	13935
Sulfolobus acidocaldarius N8	0.0555556	Sulfolobus	-	+	Archaea	66533
Sulfolobus acidocaldarius Ron12/I	0.0555556	Sulfolobus	-	+	Archaea	66535
Sulfolobus acidocaldarius SUSAZ	0.0555556	Sulfolobus	-	+	Archaea	231215
Sulfolobus islandicus HVE10/4	0.0555556	Sulfolobus	-	+	Archaea	60481
Sulfolobus islandicus L.D.8.5	0.0555556	Sulfolobus	-	+	Archaea	18803
Sulfolobus islandicus L.S.2.15	0.0555556	Sulfolobus	-	+	Archaea	18987
Sulfolobus islandicus LAL14/1	0.0555556	Sulfolobus	-	+	Archaea	177222
Sulfolobus islandicus M.14.25	0.0555556	Sulfolobus	-	+	Archaea	18871
Sulfolobus islandicus M.16.27	0.0555556	Sulfolobus	-	+	Archaea	18873
Sulfolobus islandicus M.16.4	0.0555556	Sulfolobus	-	+	Archaea	18807
Sulfolobus islandicus REY15A	0.0555556	Sulfolobus	-	+	Archaea	60485
Sulfolobus islandicus Y.G.57.14	0.0555556	Sulfolobus	-	+	Archaea	19487
Sulfolobus islandicus Y.N.15.51	0.0555556	Sulfolobus	-	+	Archaea	18651
Sulfolobus solfataricus 98/2	0.0555556	Sulfolobus	-	+	Archaea	30989
Sulfolobus solfataricus 98/2	0.0555556	Sulfolobus	-	+	Archaea	33849
Sulfolobus solfataricus P2	0.0555556	Sulfolobus	-	+	Archaea	108
Sulfolobus tokodaii str. 7	0.0555556	Sulfolobus	-	+	Archaea	246
Thermococcus barophilus MP	0.111111	Thermococcus	-	+	Archaea	19379
Thermococcus gammatolerans EJ3	0.111111	Thermococcus	-	+	Archaea	33671
Thermococcus kodakarensis KOD1	0.111111	Thermococcus	-	+	Archaea	13213
Thermococcus litoralis DSM 5473	0.111111	Thermococcus	-	+	Archaea	81925
Thermococcus onnurineus NA1	0.111111	Thermococcus	-	+	Archaea	20773
Thermococcus sibiricus MM 739	0.111111	Thermococcus	-	+	Archaea	34531
Thermococcus sp. 4557	0.111111	Thermococcus	-	+	Archaea	67883
Thermococcus sp. AM4	0.111111	Thermococcus	-	+	Archaea	19381
Thermococcus sp. CL1	0.111111	Thermococcus	-	+	Archaea	167371
Thermofilum pendens Hrk 5	0.5	Thermofilum	-	+	Archaea	16331
Thermofilum sp. 1910b	0.5	Thermofilum	-	+	Archaea	212068
Thermogladius cellulolyticus 1633	1	Thermogladius	-	+	Archaea	163135
Thermoplasma acidophilum DSM 1728	0.5	Thermoplasma	-	-	Archaea	110
Thermoplasma volcanium GSS1	0.5	Thermoplasma	-	+	Archaea	206
Thermoplasmatales archaeon BRNA1	1	Thermoplasmatales	-	-	Archaea	68695
Pyrobaculum neutrophilum V24Sta	0.333333	Thermoproteus	-	+	Archaea	15645
Thermoproteus tenax Kra 1	0.333333	Thermoproteus	-	+	Archaea	49419
Thermoproteus uzoniensis 768-20	0.333333	Thermoproteus	-	-	Archaea	64455
Thermosphaera aggregans DSM 11486	1	Thermosphaera	-	+	Archaea	36571
halophilic archaeon DL31	0.166667	unclassified halophilic areacheon	-	+	Archaea	52855
Vulcanisaeta distributa DSM 14429	0.5	Vulcanisaeta	-	+	Archaea	32589
Vulcanisaeta moutnovskia 768-28	0.5	Vulcanisaeta	-	+	Archaea	63027
Aequorivita sublithincola DSM 14238	1	Aequorivita	-	-	Bacteroidetes	46631
Alistipes finegoldii DSM 17242	1	Alistipes	-	-	Bacteroidetes	40775
Bacteroides fragilis 638R	0.142857	Bacteroides	-	+	Bacteroidetes	50405
Bacteroides fragilis NCTC 9343	0.142857	Bacteroides	-	+	Bacteroidetes	46
Bacteroides fragilis YCH46	0.142857	Bacteroides	-	+	Bacteroidetes	13067
Bacteroides vulgatus ATCC 8482	0.142857	Bacteroides	-	-	Bacteroidetes	78797
Bacteroides vulgatus ATCC 8482	0.142857	Bacteroides	-	-	Bacteroidetes	13378
Bacteroides vulgatus ATCC 8482	0.142857	Bacteroides	-	-	Bacteroidetes	78795
Bacteroides vulgatus ATCC 8482	0.142857	Bacteroides	-	-	Bacteroidetes	78793
Capnocytophaga canimorsus Cc5	1	Capnocytophaga	-	+	Bacteroidetes	50199
Cellulophaga algicola DSM 14237	1	Cellulophaga	-	-	Bacteroidetes	41529
Croceibacter atlanticus HTCC2559	1	Croceibacter	-	-	Bacteroidetes	13570
Dyadobacter fermentans DSM 18053	1	Dyadobacter	-	-	Bacteroidetes	20829
Echinicola vietnamensis DSM 17526	1	Echinicola	-	-	Bacteroidetes	65035
Flavobacterium branchiophilum FL-15	0.2	Flavobacterium	-	+	Bacteroidetes	67123
Flavobacterium columnare ATCC 49512	0.2	Flavobacterium	-	+	Bacteroidetes	67781
Flavobacterium indicum GPTSA100-9 = DSM 17447	0.2	Flavobacterium	-	-	Bacteroidetes	73387
Flavobacterium johnsoniae UW101	0.2	Flavobacterium	-	-	Bacteroidetes	16082
Flavobacterium psychrophilum JIP02/86	0.2	Flavobacterium	-	+	Bacteroidetes	19979
Fluviicola taffensis DSM 16823	1	Fluviicola	-	+	Bacteroidetes	47603
Haliscomenobacter hydrossis DSM 1100	1	Haliscomenobacter	-	+	Bacteroidetes	48289
Maribacter sp. HTCC2170	1	Maribacter	-	-	Bacteroidetes	13595
Marivirga tractuosa DSM 4126	1	Marivirga	-	-	Bacteroidetes	37901
Parabacteroides distasonis ATCC 8503	1	Parabacteroides	-	+	Bacteroidetes	13485
Porphyromonas asaccharolytica DSM 20707	0.25	Porphyromonas	-	+	Bacteroidetes	51745
Porphyromonas gingivalis ATCC 33277	0.25	Porphyromonas	-	+	Bacteroidetes	19051
Porphyromonas gingivalis TDC60	0.25	Porphyromonas	-	+	Bacteroidetes	66755
Porphyromonas gingivalis W83	0.25	Porphyromonas	-	+	Bacteroidetes	48
Prevotella dentalis DSM 3688	0.2	Prevotella	-	+	Bacteroidetes	56077
Prevotella denticola F0289	0.2	Prevotella	-	+	Bacteroidetes	49293
Prevotella intermedia 17	0.2	Prevotella	-	+	Bacteroidetes	175
Prevotella melaninogenica ATCC 25845	0.2	Prevotella	-	-	Bacteroidetes	31383
Prevotella ruminicola 23	0.2	Prevotella	-	+	Bacteroidetes	10619
Rhodothermus marinus DSM 4252	1	Rhodothermus	-	+	Bacteroidetes	29281
Riemerella anatipestifer ATCC 11845 = DSM 15868	0.5	Riemerella	-	+	Bacteroidetes	41989
Riemerella anatipestifer ATCC 11845 = DSM 15868	0.5	Riemerella	-	+	Bacteroidetes	63599
Robiginitalea biformata HTCC2501	1	Robiginitalea	-	-	Bacteroidetes	13461
Salinibacter ruber DSM 13855	1	Salinibacter	-	-	Bacteroidetes	16159
Saprospira grandis str. Lewin	1	Saprospira	-	+	Bacteroidetes	67697
Solitalea canadensis DSM 3403	1	Solitalea	-	-	Bacteroidetes	60421
Sphingobacterium sp. 21	1	Sphingobacterium	-	-	Bacteroidetes	51631
Tannerella forsythia ATCC 43037	1	Tannerella	-	+	Bacteroidetes	319
Weeksella virosa DSM 16922	1	Weeksella	-	+	Bacteroidetes	50581
Acidovorax avenae subsp. avenae ATCC 19860	0.2	Acidovorax	-	+	Betaproteobacteria	37867
Acidovorax citrulli AAC00-1	0.2	Acidovorax	-	-	Betaproteobacteria	15708
Acidovorax ebreus TPSY	0.2	Acidovorax	-	+	Betaproteobacteria	29975
Acidovorax sp. JS42	0.2	Acidovorax	-	+	Betaproteobacteria	15685
Acidovorax sp. KKS102	0.2	Acidovorax	-	-	Betaproteobacteria	174596
Advenella kashmirensis WT001	1	Advenella	-	-	Betaproteobacteria	67337
Alicycliphilus denitrificans BC	0.5	Alicycliphilus	-	+	Betaproteobacteria	41663
Alicycliphilus denitrificans K601	0.5	Alicycliphilus	-	+	Betaproteobacteria	50751
Aromatoleum aromaticum EbN1	1	Aromatoleum	-	+	Betaproteobacteria	13242
Azoarcus sp. BH72	1	Azoarcus	-	-	Betaproteobacteria	13217
Dechlorosoma suillum PS	1	Azospira	-	-	Betaproteobacteria	37693
Bordetella bronchiseptica RB50	0.5	Bordetella	-	-	Betaproteobacteria	24
Bordetella parapertussis 12822	0.5	Bordetella	-	-	Betaproteobacteria	25
Burkholderia ambifaria AMMD	0.05	Burkholderia	-	-	Betaproteobacteria	13490
Burkholderia ambifaria MC40-6	0.05	Burkholderia	-	-	Betaproteobacteria	17411
Burkholderia cenocepacia AU 1054	0.05	Burkholderia	-	-	Betaproteobacteria	13919
Burkholderia cenocepacia HI2424	0.05	Burkholderia	-	-	Betaproteobacteria	13918
Burkholderia cenocepacia MC0-3	0.05	Burkholderia	-	-	Betaproteobacteria	17929
Burkholderia glumae BGR1	0.05	Burkholderia	-	-	Betaproteobacteria	33901
Burkholderia mallei ATCC 23344	0.05	Burkholderia	-	-	Betaproteobacteria	171
Burkholderia mallei NCTC 10247	0.05	Burkholderia	-	-	Betaproteobacteria	13946
Burkholderia mallei SAVP1	0.05	Burkholderia	-	-	Betaproteobacteria	13947
Burkholderia multivorans ATCC 17616	0.05	Burkholderia	-	-	Betaproteobacteria	19401
Burkholderia phenoliruptrix BR3459a	0.05	Burkholderia	-	-	Betaproteobacteria	174166
Burkholderia phytofirmans PsJN	0.05	Burkholderia	-	-	Betaproteobacteria	17463
Burkholderia pseudomallei 1106a	0.05	Burkholderia	-	-	Betaproteobacteria	16182
Burkholderia pseudomallei NCTC 13179	0.05	Burkholderia	-	-	Betaproteobacteria	177186
Burkholderia sp. CCGE1002	0.05	Burkholderia	-	-	Betaproteobacteria	37719
Burkholderia sp. YI23	0.05	Burkholderia	-	+	Betaproteobacteria	74517
Burkholderia thailandensis E264	0.05	Burkholderia	-	-	Betaproteobacteria	19251
Burkholderia thailandensis E264	0.05	Burkholderia	-	-	Betaproteobacteria	10774
Burkholderia thailandensis MSMB121	0.05	Burkholderia	-	-	Betaproteobacteria	178701
Burkholderia vietnamiensis G4	0.05	Burkholderia	-	-	Betaproteobacteria	10696
Chromobacterium violaceum ATCC 12472	1	Chromobacterium	-	+	Betaproteobacteria	444
Collimonas fungivorans Ter331	1	Collimonas	-	-	Betaproteobacteria	65451
Comamonas testosteroni CNB-2	1	Comamonas	-	-	Betaproteobacteria	29203
Cupriavidus metallidurans CH34	0.5	Cupriavidus	-	-	Betaproteobacteria	250
Cupriavidus necator N-1	0.5	Cupriavidus	-	-	Betaproteobacteria	67893
Dechloromonas aromatica RCB	1	Dechloromonas	-	-	Betaproteobacteria	9635
Gallionella capsiferriformans ES-2	1	Gallionella	-	-	Betaproteobacteria	32827
Herbaspirillum seropedicae SmR1	1	Herbaspirillum	-	-	Betaproteobacteria	47945
Janthinobacterium sp. Marseille	1	Janthinobacterium	-	-	Betaproteobacteria	16549
Laribacter hongkongensis HLHK9	1	Laribacter	-	+	Betaproteobacteria	30817
Leptothrix cholodnii SP-6	1	Leptothrix	-	+	Betaproteobacteria	20039
Methylibium petroleiphilum PM1	1	Methylibium	-	-	Betaproteobacteria	10789
Methylobacillus flagellatus KT	1	Methylobacillus	-	+	Betaproteobacteria	10647
Methylotenera mobilis JLW8	1	Methylotenera	-	-	Betaproteobacteria	33319
Methylovorus glucosetrophus SIP3-4	1	Methylovorus	-	-	Betaproteobacteria	33241
Neisseria gonorrhoeae NCCP11945	0.1	Neisseria	-	+	Betaproteobacteria	29335
Neisseria gonorrhoeae TCDC-NG08107	0.1	Neisseria	-	+	Betaproteobacteria	61377
Neisseria meningitidis alpha14	0.1	Neisseria	-	+	Betaproteobacteria	39689
Neisseria meningitidis alpha710	0.1	Neisseria	-	-	Betaproteobacteria	31305
Neisseria meningitidis alpha710	0.1	Neisseria	-	-	Betaproteobacteria	36319
Neisseria meningitidis FAM18	0.1	Neisseria	-	-	Betaproteobacteria	255
Neisseria meningitidis G2136	0.1	Neisseria	-	-	Betaproteobacteria	61085
Neisseria meningitidis M01-240355	0.1	Neisseria	-	+	Betaproteobacteria	61063
Neisseria meningitidis M04-240196	0.1	Neisseria	-	-	Betaproteobacteria	61073
Neisseria meningitidis NZ-05/33	0.1	Neisseria	-	-	Betaproteobacteria	61065
Nitrosomonas europaea ATCC 19718	0.25	Nitrosomonas	-	+	Betaproteobacteria	52
Nitrosomonas eutropha C91	0.25	Nitrosomonas	-	+	Betaproteobacteria	13913
Nitrosomonas sp. AL212	0.25	Nitrosomonas	-	+	Betaproteobacteria	32989
Nitrosomonas sp. Is79A3	0.25	Nitrosomonas	-	-	Betaproteobacteria	52837
Nitrosospira multiformis ATCC 25196	1	Nitrosospira	-	-	Betaproteobacteria	13912
Pandoraea pnomenusa 3kgm	0.5	Pandoraea	-	-	Betaproteobacteria	226227
Pandoraea sp. RB-44	0.5	Pandoraea	-	-	Betaproteobacteria	230133
Pusillimonas sp. T7-7	1	Pusillimonas	-	-	Betaproteobacteria	65659
Ralstonia eutropha H16	0.2	Ralstonia	-	-	Betaproteobacteria	13603
Ralstonia solanacearum	0.2	Ralstonia	-	-	Betaproteobacteria	182081
Ralstonia solanacearum	0.2	Ralstonia	-	-	Betaproteobacteria	259632
Ralstonia solanacearum CFBP2957	0.2	Ralstonia	-	+	Betaproteobacteria	50685
Ralstonia solanacearum GMI1000	0.2	Ralstonia	-	-	Betaproteobacteria	13
Albidiferax ferrireducens T118 (Rhodoferax ferrireducens T118)	1	Rhodoferax	-	+	Betaproteobacteria	13908
Rubrivivax gelatinosus IL144	1	Rubrivivax	-	+	Betaproteobacteria	62703
Taylorella asinigenitalis 14/45	0.333333	Taylorella	-	+	Betaproteobacteria	73733
Taylorella equigenitalis ATCC 35865	0.333333	Taylorella	-	+	Betaproteobacteria	73729
Taylorella equigenitalis MCE9	0.333333	Taylorella	-	-	Betaproteobacteria	61285
Thiobacillus denitrificans ATCC 25259	1	Thiobacillus	-	-	Betaproteobacteria	13025
Thiomonas intermedia K12	1	Thiomonas	-	-	Betaproteobacteria	33641
Caldisericum exile AZM16c01	1	Caldisericum	-	+	Caldiserica	41615
Candidatus Methylomirabilis oxyfera	1	Candidatus Methylomirabilis	-	+	candidate division NC10	40373
Chlorobium chlorochromatii CaD3	0.5	Chlorobium	-	+	Chlorobi	13921
Chlorobium phaeobacteroides BS1	0.5	Chlorobium	-	+	Chlorobi	12608
Chlorobium luteolum DSM 273	0.5	Pelodictyon	-	+	Chlorobi	13012
Pelodictyon phaeoclathratiforme BU-1	0.5	Pelodictyon	-	+	Chlorobi	13011
Anaerolinea thermophila UNI-1	1	Anaerolinea	-	+	Chloroflexi	60099
Caldilinea aerophila DSM 14535 = NBRC 104270	1	Caldilinea	-	+	Chloroflexi	82929
Chloroflexus aggregans DSM 9485	0.333333	Chloroflexus	-	+	Chloroflexi	16708
Chloroflexus aurantiacus J-10-fl	0.333333	Chloroflexus	-	+	Chloroflexi	59
Chloroflexus sp. Y-400-fl	0.333333	Chloroflexus	-	+	Chloroflexi	21119
Dehalococcoides mccartyi 195	0.142857	Dehalococcoides	-	-	Chloroflexi	214
Dehalococcoides mccartyi BAV1	0.142857	Dehalococcoides	-	-	Chloroflexi	15770
Dehalococcoides mccartyi BTF08	0.142857	Dehalococcoides	-	-	Chloroflexi	167310
Dehalococcoides mccartyi CBDB1	0.142857	Dehalococcoides	-	+	Chloroflexi	15604
Dehalococcoides mccartyi DCMB5	0.142857	Dehalococcoides	-	+	Chloroflexi	167311
Dehalococcoides mccartyi GY50	0.142857	Dehalococcoides	-	-	Chloroflexi	215679
Dehalococcoides mccartyi VS	0.142857	Dehalococcoides	-	-	Chloroflexi	18811
Thermomicrobium roseum DSM 5159	1	Thermomicrobium	-	+	Chloroflexi	32569
Acaryochloris marina MBIC11017	1	Acaryochloris	-	-	Cyanobacteria	12997
Anabaena cylindrica PCC 7122	0.5	Anabaena	-	+	Cyanobacteria	43355
Anabaena variabilis ATCC 29413 (Anabaena flos-aquae UTEX 1444)	0.5	Anabaena	-	+	Cyanobacteria	10642
Calothrix sp. PCC 7507	1	Calothrix	-	+	Cyanobacteria	158683
Chroococcidiopsis thermalis PCC 7203	1	Chroococcidiopsis	-	+	Cyanobacteria	38119
Cyanobium gracile PCC 6307	1	Cyanobium	-	-	Cyanobacteria	158695
Cyanothece sp. PCC 7424	0.5	Cyanothece	-	+	Cyanobacteria	20479
Cyanothece sp. PCC 7425	0.5	Cyanothece	-	+	Cyanobacteria	28337
Cylindrospermum stagnale PCC 7417	1	Cylindrospermum	-	+	Cyanobacteria	158809
Dactylococcopsis salina PCC 8305	1	Dactylococcopsis	-	-	Cyanobacteria	158703
Gloeobacter kilaueensis JS1	0.5	Gloeobacter	-	+	Cyanobacteria	162637
Gloeobacter violaceus PCC 7421	0.5	Gloeobacter	-	-	Cyanobacteria	9606
Halothece sp. PCC 7418 (Aphanothece halophytica 7418)	1	Halothece	-	+	Cyanobacteria	40817
Leptolyngbya sp. PCC 7376	1	Leptolyngbya	-	-	Cyanobacteria	43487
Microcystis aeruginosa NIES-843	1	Microcystis	-	+	Cyanobacteria	27835
Oscillatoria acuminata PCC 6304	1	Oscillatoria	-	+	Cyanobacteria	158709
Prochlorococcus marinus str. AS9601	0.1	Prochlorococcus	-	-	Cyanobacteria	13548
Prochlorococcus marinus str. MIT 9211	0.1	Prochlorococcus	-	-	Cyanobacteria	13551
Prochlorococcus marinus str. MIT 9215	0.1	Prochlorococcus	-	-	Cyanobacteria	18633
Prochlorococcus marinus str. MIT 9301	0.1	Prochlorococcus	-	-	Cyanobacteria	15746
Prochlorococcus marinus str. MIT 9303	0.1	Prochlorococcus	-	-	Cyanobacteria	13496
Prochlorococcus marinus str. MIT 9312	0.1	Prochlorococcus	-	-	Cyanobacteria	13910
Prochlorococcus marinus str. MIT 9515	0.1	Prochlorococcus	-	-	Cyanobacteria	13617
Prochlorococcus marinus str. NATL1A	0.1	Prochlorococcus	-	-	Cyanobacteria	15660
Prochlorococcus marinus subsp. marinus str. CCMP1375 (Prochlorococcus marinus SS120)	0.1	Prochlorococcus	-	-	Cyanobacteria	419
Prochlorococcus marinus subsp. pastoris str. CCMP1986 (Prochlorococcus marinus MED4)	0.1	Prochlorococcus	-	-	Cyanobacteria	213
Pseudanabaena sp. PCC 7367	1	Pseudanabaena	-	+	Cyanobacteria	158713
Rivularia sp. PCC 7116	1	Rivularia	-	+	Cyanobacteria	63147
Stanieria cyanosphaera PCC 7437	1	Stanieria	-	+	Cyanobacteria	158877
Synechococcus elongatus PCC 6301 (Synechococcus leopoliensis SAG 1402-1)	0.166667	Synechococcus	-	-	Cyanobacteria	13282
Synechococcus elongatus PCC 7942	0.166667	Synechococcus	-	-	Cyanobacteria	10645
Synechococcus sp. CC9902	0.166667	Synechococcus	-	-	Cyanobacteria	13655
Synechococcus sp. JA-2-3B'a(2-13)	0.166667	Synechococcus	-	+	Cyanobacteria	16252
Synechococcus sp. RCC307	0.166667	Synechococcus	-	-	Cyanobacteria	13654
Synechococcus sp. WH 7803	0.166667	Synechococcus	-	-	Cyanobacteria	13642
Synechocystis sp. PCC 6803	0.111111	Synechocystis	-	+	Cyanobacteria	60
Synechocystis sp. PCC 6803	0.111111	Synechocystis	-	+	Cyanobacteria	67081
Synechocystis sp. PCC 6803 (Synechocystis PCC 6803)	0.111111	Synechocystis	-	-	Cyanobacteria	67081
Synechocystis sp. PCC 6803 (Synechocystis PCC 6803)	0.111111	Synechocystis	-	-	Cyanobacteria	60
Synechocystis sp. PCC 6803 (Synechocystis PCC6803)	0.111111	Synechocystis	-	+	Cyanobacteria	60
Synechocystis sp. PCC 6803 (Synechocystis PCC6803)	0.111111	Synechocystis	-	+	Cyanobacteria	67081
Synechocystis sp. PCC 6803 substr. GT-I	0.111111	Synechocystis	-	-	Cyanobacteria	72559
Synechocystis sp. PCC 6803 substr. PCC-N	0.111111	Synechocystis	-	-	Cyanobacteria	72561
Synechocystis sp. PCC 6803 substr. PCC-P	0.111111	Synechocystis	-	-	Cyanobacteria	72557
Thermosynechococcus sp. NK55a	1	Thermosynechococcus	-	+	Cyanobacteria	218025
Trichodesmium erythraeum IMS101	1	Trichodesmium	-	-	Cyanobacteria	318
Calditerrivibrio nitroreducens DSM 19672	1	Calditerrivibrio	-	+	Deferribacteres	49523
Deferribacter desulfuricans SSM1	1	Deferribacter	-	+	Deferribacteres	37285
Denitrovibrio acetiphilus DSM 12809	1	Denitrovibrio	-	-	Deferribacteres	29431
Flexistipes sinusarabici DSM 4947	1	Flexistipes	-	+	Deferribacteres	45817
Deinococcus geothermalis DSM 11300	0.5	Deinococcus	-	+	Deinococcus-Thermus	13423
Deinococcus maricopensis DSM 21211	0.5	Deinococcus	-	-	Deinococcus-Thermus	43461
Marinithermus hydrothermalis DSM 14884	1	Marinithermus	-	+	Deinococcus-Thermus	50827
Meiothermus ruber DSM 1279	0.5	Meiothermus	-	+	Deinococcus-Thermus	196343
Meiothermus silvanus DSM 9946	0.5	Meiothermus	-	+	Deinococcus-Thermus	29551
Oceanithermus profundus DSM 14977	1	Oceanithermus	-	+	Deinococcus-Thermus	40223
Thermus sp. CCB_US3_UF1	0.2	Thermus	-	+	Deinococcus-Thermus	76491
Thermus thermophilus HB27	0.2	Thermus	-	+	Deinococcus-Thermus	10617
Thermus thermophilus HB8	0.2	Thermus	-	+	Deinococcus-Thermus	13202
Thermus thermophilus JL-18	0.2	Thermus	-	+	Deinococcus-Thermus	66077
Thermus thermophilus SG0.5JP17-16	0.2	Thermus	-	+	Deinococcus-Thermus	51619
Truepera radiovictrix DSM 17093	1	Truepera	-	+	Deinococcus-Thermus	38371
Anaeromyxobacter dehalogenans 2CP-1	0.5	Anaeromyxobacter	-	+	Deltaproteobacteria	20095
Anaeromyxobacter dehalogenans 2CP-C	0.5	Anaeromyxobacter	-	-	Deltaproteobacteria	12634
Bacteriovorax marinus SJ	1	Bacteriovorax	-	-	Deltaproteobacteria	50431
Bdellovibrio bacteriovorus str. Tiberius	0.5	Bdellovibrio	-	-	Deltaproteobacteria	70801
Bdellovibrio exovorus JSS	0.5	Bdellovibrio	-	+	Deltaproteobacteria	163339
Desulfarculus baarsii DSM 2075	1	Desulfarculus	-	+	Deltaproteobacteria	37955
Desulfatibacillum alkenivorans AK-01	1	Desulfatibacillum	-	+	Deltaproteobacteria	19449
Desulfobacula toluolica Tol2	1	Desulfobacula	-	+	Deltaproteobacteria	38433
Desulfobulbus propionicus DSM 2032	1	Desulfobulbus	-	+	Deltaproteobacteria	32993
Desulfomicrobium baculatum DSM 4028	1	Desulfomicrobium	-	-	Deltaproteobacteria	29527
Desulfomonile tiedjei DSM 6799	1	Desulfomonile	-	+	Deltaproteobacteria	43133
Desulfotalea psychrophila LSv54	1	Desulfotalea	-	+	Deltaproteobacteria	12751
Desulfovibrio aespoeensis Aspo-2	0.125	Desulfovibrio	-	-	Deltaproteobacteria	37869
Desulfovibrio africanus str. Walvis Bay	0.125	Desulfovibrio	-	-	Deltaproteobacteria	52831
Desulfovibrio gigas DSM 1382 = ATCC 19364	0.125	Desulfovibrio	-	+	Deltaproteobacteria	185533
Desulfovibrio gigas DSM 1382 = ATCC 19364	0.125	Desulfovibrio	-	+	Deltaproteobacteria	205164
Desulfovibrio magneticus RS-1	0.125	Desulfovibrio	-	+	Deltaproteobacteria	32105
Desulfovibrio salexigens DSM 2638	0.125	Desulfovibrio	-	-	Deltaproteobacteria	29541
Desulfovibrio vulgaris DP4	0.125	Desulfovibrio	-	+	Deltaproteobacteria	17227
Desulfovibrio vulgaris str. 'Miyazaki F'	0.125	Desulfovibrio	-	+	Deltaproteobacteria	27731
Desulfurivibrio alkaliphilus AHT2	1	Desulfurivibrio	-	+	Deltaproteobacteria	33629
Geobacter bemidjiensis Bem	0.2	Geobacter	-	-	Deltaproteobacteria	17707
Geobacter lovleyi SZ	0.2	Geobacter	-	+	Deltaproteobacteria	17423
Geobacter metallireducens GS-15	0.2	Geobacter	-	+	Deltaproteobacteria	177
Geobacter sp. M18	0.2	Geobacter	-	-	Deltaproteobacteria	33159
Geobacter sulfurreducens KN400	0.2	Geobacter	-	+	Deltaproteobacteria	39745
Myxococcus xanthus DK 1622	1	Myxococcus	-	+	Deltaproteobacteria	1421
Pelobacter propionicus DSM 2379	1	Pelobacter	-	+	Deltaproteobacteria	13384
Sorangium cellulosum So0157-2	1	Sorangium	-	+	Deltaproteobacteria	179502
Stigmatella aurantiaca DW4/3-1	0.5	Stigmatella	-	-	Deltaproteobacteria	15671
Stigmatella aurantiaca DW4/3-1	0.5	Stigmatella	-	-	Deltaproteobacteria	52561
Syntrophus aciditrophicus SB	1	Syntrophus	-	+	Deltaproteobacteria	16258
Dictyoglomus thermophilum H-6-12	1	Dictyoglomus	-	+	Dictyoglomi	30731
Elusimicrobium minutum Pei191	1	Elusimicrobium	-	+	Elusimicrobia	19701
Arcobacter butzleri ED-1	0.25	Arcobacter	-	-	Epsilonproteobacteria	61719
Arcobacter butzleri RM4018	0.25	Arcobacter	-	-	Epsilonproteobacteria	16319
Arcobacter nitrofigilis DSM 7299	0.25	Arcobacter	-	+	Epsilonproteobacteria	32593
Arcobacter sp. L	0.25	Arcobacter	-	+	Epsilonproteobacteria	61721
Campylobacter concisus 13826	0.0588235	Campylobacter	-	+	Epsilonproteobacteria	17159
Campylobacter curvus 525.92	0.0588235	Campylobacter	-	+	Epsilonproteobacteria	17161
Campylobacter fetus subsp. testudinum 03-427	0.0588235	Campylobacter	-	+	Epsilonproteobacteria	177177
Campylobacter jejuni subsp. doylei 269.97	0.0588235	Campylobacter	-	+	Epsilonproteobacteria	17163
Campylobacter jejuni subsp. jejuni 00-2425	0.0588235	Campylobacter	-	+	Epsilonproteobacteria	211797
Campylobacter jejuni subsp. jejuni 00-2538	0.0588235	Campylobacter	-	+	Epsilonproteobacteria	213842
Campylobacter jejuni subsp. jejuni 00-2544	0.0588235	Campylobacter	-	+	Epsilonproteobacteria	214465
Campylobacter jejuni subsp. jejuni 81-176	0.0588235	Campylobacter	-	-	Epsilonproteobacteria	17341
Campylobacter jejuni subsp. jejuni 81116	0.0588235	Campylobacter	-	+	Epsilonproteobacteria	17953
Campylobacter jejuni subsp. jejuni IA3902	0.0588235	Campylobacter	-	+	Epsilonproteobacteria	28907
Campylobacter jejuni subsp. jejuni ICDCCJ07001	0.0588235	Campylobacter	-	+	Epsilonproteobacteria	47949
Campylobacter jejuni subsp. jejuni M1	0.0588235	Campylobacter	-	+	Epsilonproteobacteria	38041
Campylobacter jejuni subsp. jejuni NCTC 11168 = ATCC 700819	0.0588235	Campylobacter	-	+	Epsilonproteobacteria	8
Campylobacter jejuni subsp. jejuni NCTC 11168-BN148	0.0588235	Campylobacter	-	+	Epsilonproteobacteria	173347
Campylobacter jejuni subsp. jejuni PT14	0.0588235	Campylobacter	-	+	Epsilonproteobacteria	168989
Campylobacter jejuni subsp. jejuni S3	0.0588235	Campylobacter	-	+	Epsilonproteobacteria	45947
Campylobacter lari RM2100	0.0588235	Campylobacter	-	-	Epsilonproteobacteria	12517
Helicobacter acinonychis str. Sheeba	0.0227273	Helicobacter	-	-	Epsilonproteobacteria	17251
Helicobacter bizzozeronii CIII-1	0.0227273	Helicobacter	-	-	Epsilonproteobacteria	65019
Helicobacter cetorum MIT 00-7128	0.0227273	Helicobacter	-	+	Epsilonproteobacteria	97501
Helicobacter cetorum MIT 99-5656	0.0227273	Helicobacter	-	-	Epsilonproteobacteria	97499
Helicobacter cinaedi ATCC BAA-847	0.0227273	Helicobacter	-	+	Epsilonproteobacteria	170143
Helicobacter cinaedi PAGU611	0.0227273	Helicobacter	-	+	Epsilonproteobacteria	159977
Helicobacter felis ATCC 49179	0.0227273	Helicobacter	-	-	Epsilonproteobacteria	61189
Helicobacter hepaticus ATCC 51449	0.0227273	Helicobacter	-	-	Epsilonproteobacteria	185
Helicobacter mustelae 12198	0.0227273	Helicobacter	-	+	Epsilonproteobacteria	40677
Helicobacter pylori 26695	0.0227273	Helicobacter	-	-	Epsilonproteobacteria	175543
Helicobacter pylori 51	0.0227273	Helicobacter	-	-	Epsilonproteobacteria	9627
Helicobacter pylori 83	0.0227273	Helicobacter	-	-	Epsilonproteobacteria	34609
Helicobacter pylori Aklavik117	0.0227273	Helicobacter	-	-	Epsilonproteobacteria	69923
Helicobacter pylori Aklavik86	0.0227273	Helicobacter	-	-	Epsilonproteobacteria	69925
Helicobacter pylori BM012A	0.0227273	Helicobacter	-	-	Epsilonproteobacteria	224090
Helicobacter pylori Cuz20	0.0227273	Helicobacter	-	-	Epsilonproteobacteria	49029
Helicobacter pylori F16	0.0227273	Helicobacter	-	-	Epsilonproteobacteria	50589
Helicobacter pylori F57	0.0227273	Helicobacter	-	-	Epsilonproteobacteria	50595
Helicobacter pylori G27	0.0227273	Helicobacter	-	-	Epsilonproteobacteria	31341
Helicobacter pylori Gambia94/24 (Helicobacter pylori Gam94/24)	0.0227273	Helicobacter	-	-	Epsilonproteobacteria	53317
Helicobacter pylori HPAG1	0.0227273	Helicobacter	-	-	Epsilonproteobacteria	16183
Helicobacter pylori India7 (Helicobacter pylori Ind7)	0.0227273	Helicobacter	-	-	Epsilonproteobacteria	53321
Helicobacter pylori J99	0.0227273	Helicobacter	-	-	Epsilonproteobacteria	234
Helicobacter pylori Lithuania75 (Helicobacter pylori Lit75)	0.0227273	Helicobacter	-	-	Epsilonproteobacteria	53323
Helicobacter pylori OK113	0.0227273	Helicobacter	-	-	Epsilonproteobacteria	192817
Helicobacter pylori P12	0.0227273	Helicobacter	-	-	Epsilonproteobacteria	32291
Helicobacter pylori PeCan4	0.0227273	Helicobacter	-	-	Epsilonproteobacteria	49027
Helicobacter pylori Rif2	0.0227273	Helicobacter	-	-	Epsilonproteobacteria	175625
Helicobacter pylori Sat464	0.0227273	Helicobacter	-	-	Epsilonproteobacteria	49453
Helicobacter pylori Shi112	0.0227273	Helicobacter	-	-	Epsilonproteobacteria	94347
Helicobacter pylori Shi169	0.0227273	Helicobacter	-	-	Epsilonproteobacteria	94507
Helicobacter pylori Shi417	0.0227273	Helicobacter	-	-	Epsilonproteobacteria	94345
Helicobacter pylori Shi470	0.0227273	Helicobacter	-	-	Epsilonproteobacteria	29045
Helicobacter pylori SJM180	0.0227273	Helicobacter	-	-	Epsilonproteobacteria	49025
Helicobacter pylori SNT49	0.0227273	Helicobacter	-	-	Epsilonproteobacteria	69921
Helicobacter pylori SouthAfrica20	0.0227273	Helicobacter	-	-	Epsilonproteobacteria	209860
Helicobacter pylori SouthAfrica7 (Helicobacter pylori SAfr7)	0.0227273	Helicobacter	-	-	Epsilonproteobacteria	53319
Helicobacter pylori UM037	0.0227273	Helicobacter	-	-	Epsilonproteobacteria	196985
Helicobacter pylori UM066	0.0227273	Helicobacter	-	-	Epsilonproteobacteria	196986
Helicobacter pylori UM066	0.0227273	Helicobacter	-	-	Epsilonproteobacteria	212349
Helicobacter pylori UM298	0.0227273	Helicobacter	-	-	Epsilonproteobacteria	196983
Helicobacter pylori UM299	0.0227273	Helicobacter	-	-	Epsilonproteobacteria	196984
Helicobacter pylori v225d	0.0227273	Helicobacter	-	-	Epsilonproteobacteria	36609
Helicobacter pylori XZ274	0.0227273	Helicobacter	-	-	Epsilonproteobacteria	79003
Nautilia profundicola AmH	1	Nautilia	-	-	Epsilonproteobacteria	32573
Nitratifractor salsuginis DSM 16511	1	Nitratifractor	-	+	Epsilonproteobacteria	46883
Sulfuricurvum kujiense DSM 16994	0.5	Sulfuricurvum	-	-	Epsilonproteobacteria	43399
uncultured Sulfuricurvum sp. RIFRC-1	0.5	Sulfuricurvum	-	-	Epsilonproteobacteria	178975
Sulfurimonas autotrophica DSM 16294	0.5	Sulfurimonas	-	-	Epsilonproteobacteria	31347
Sulfurimonas denitrificans DSM 1251	0.5	Sulfurimonas	-	-	Epsilonproteobacteria	13019
Wolinella succinogenes DSM 1740	1	Wolinella	-	+	Epsilonproteobacteria	445
Acidaminococcus fermentans DSM 20731	0.5	Acidaminococcus	-	+	Firmicutes	33685
Acidaminococcus intestini RyC-MR95	0.5	Acidaminococcus	-	+	Firmicutes	32215
Alicyclobacillus acidocaldarius subsp. acidocaldarius DSM 446	0.5	Alicyclobacillus	-	+	Firmicutes	29405
Alicyclobacillus acidocaldarius subsp. acidocaldarius Tc-4-1	0.5	Alicyclobacillus	-	+	Firmicutes	68273
Alkaliphilus oremlandii OhILAs	1	Alkaliphilus	-	-	Firmicutes	16083
Amphibacillus xylanus NBRC 15112	1	Amphibacillus	-	-	Firmicutes	42371
Anaerococcus prevotii DSM 20548	1	Anaerococcus	-	-	Firmicutes	29533
[Bacillus] selenitireducens MLS10	0.02	Bacillus	-	-	Firmicutes	13376
Bacillus amyloliquefaciens DSM 7	0.02	Bacillus	-	-	Firmicutes	41719
Bacillus amyloliquefaciens LFB112	0.02	Bacillus	-	-	Firmicutes	225659
Bacillus amyloliquefaciens LL3	0.02	Bacillus	-	-	Firmicutes	64659
Bacillus amyloliquefaciens subsp. plantarum AS43.3	0.02	Bacillus	-	-	Firmicutes	173409
Bacillus amyloliquefaciens subsp. plantarum CAU B946	0.02	Bacillus	-	-	Firmicutes	76795
Bacillus amyloliquefaciens subsp. plantarum str. FZB42	0.02	Bacillus	-	-	Firmicutes	13403
Bacillus amyloliquefaciens subsp. plantarum UCMB5033	0.02	Bacillus	-	-	Firmicutes	214831
Bacillus amyloliquefaciens subsp. plantarum YAU B9601-Y2	0.02	Bacillus	-	-	Firmicutes	86121
Bacillus amyloliquefaciens TA208	0.02	Bacillus	-	-	Firmicutes	64581
Bacillus amyloliquefaciens Y2	0.02	Bacillus	-	-	Firmicutes	78839
Bacillus anthracis str. A0248	0.02	Bacillus	-	-	Firmicutes	33543
Bacillus anthracis str. A2012	0.02	Bacillus	-	-	Firmicutes	299
Bacillus anthracis str. Sterne	0.02	Bacillus	-	-	Firmicutes	10878
Bacillus cellulosilyticus DSM 2522	0.02	Bacillus	-	-	Firmicutes	38423
Bacillus cereus 03BB102	0.02	Bacillus	-	-	Firmicutes	31307
Bacillus cereus AH187	0.02	Bacillus	-	-	Firmicutes	17715
Bacillus cereus AH820	0.02	Bacillus	-	-	Firmicutes	17711
Bacillus cereus ATCC 10987	0.02	Bacillus	-	-	Firmicutes	74
Bacillus cereus ATCC 14579	0.02	Bacillus	-	-	Firmicutes	384
Bacillus cereus biovar anthracis str. CI	0.02	Bacillus	-	-	Firmicutes	36309
Bacillus cereus E33L	0.02	Bacillus	-	-	Firmicutes	12468
Bacillus cereus NC7401	0.02	Bacillus	-	-	Firmicutes	18977
Bacillus cereus Q1	0.02	Bacillus	-	-	Firmicutes	16220
Bacillus coagulans 2-6	0.02	Bacillus	-	+	Firmicutes	61501
Bacillus cytotoxicus NVH 391-98	0.02	Bacillus	-	+	Firmicutes	13624
Bacillus halodurans C-125	0.02	Bacillus	-	+	Firmicutes	235
Bacillus licheniformis 9945A	0.02	Bacillus	-	-	Firmicutes	49115
Bacillus licheniformis DSM 13 = ATCC 14580	0.02	Bacillus	-	-	Firmicutes	13082
Bacillus licheniformis DSM 13 = ATCC 14580	0.02	Bacillus	-	-	Firmicutes	12388
Bacillus sp. JS	0.02	Bacillus	-	-	Firmicutes	79217
Bacillus subtilis BSn5	0.02	Bacillus	-	-	Firmicutes	61191
Bacillus subtilis PY79	0.02	Bacillus	-	-	Firmicutes	225627
Bacillus subtilis subsp. natto BEST195	0.02	Bacillus	-	-	Firmicutes	38027
Bacillus subtilis subsp. spizizenii str. W23	0.02	Bacillus	-	-	Firmicutes	38713
Bacillus subtilis subsp. spizizenii TU-B-10	0.02	Bacillus	-	-	Firmicutes	68561
Bacillus subtilis subsp. subtilis 6051-HGW	0.02	Bacillus	-	-	Firmicutes	82795
Bacillus subtilis subsp. subtilis str. RO-NN-1	0.02	Bacillus	-	-	Firmicutes	68559
Bacillus subtilis XF-1	0.02	Bacillus	-	-	Firmicutes	175410
Bacillus thuringiensis BMB171 (Bacillus thuringiensis serovar kurstaki str. BMB171)	0.02	Bacillus	-	-	Firmicutes	43631
Bacillus thuringiensis Bt407	0.02	Bacillus	-	-	Firmicutes	29717
Bacillus thuringiensis HD-789	0.02	Bacillus	-	-	Firmicutes	171844
Bacillus thuringiensis MC28	0.02	Bacillus	-	+	Firmicutes	167562
Bacillus thuringiensis serovar chinensis CT-43	0.02	Bacillus	-	+	Firmicutes	43737
Bacillus thuringiensis serovar finitimus YBT-020	0.02	Bacillus	-	-	Firmicutes	60447
Bacillus thuringiensis serovar konkukian str. 97-27	0.02	Bacillus	-	-	Firmicutes	10877
Bacillus thuringiensis serovar thuringiensis str. IS5056	0.02	Bacillus	-	+	Firmicutes	187142
Bacillus thuringiensis str. Al Hakam	0.02	Bacillus	-	-	Firmicutes	18255
Bacillus thuringiensis YBT-1518	0.02	Bacillus	-	-	Firmicutes	63189
Bacillus toyonensis BCT-7112	0.02	Bacillus	-	-	Firmicutes	225857
Brevibacillus brevis NBRC 100599	1	Brevibacillus	-	-	Firmicutes	29147
Butyrivibrio proteoclasticus B316	1	Butyrivibrio	-	-	Firmicutes	29153
Caldicellulosiruptor hydrothermalis 108	0.125	Caldicellulosiruptor	-	+	Firmicutes	40831
Caldicellulosiruptor kristjanssonii I77R1B	0.125	Caldicellulosiruptor	-	+	Firmicutes	41727
Caldicellulosiruptor kristjanssonii I77R1B	0.125	Caldicellulosiruptor	-	+	Firmicutes	0
Caldicellulosiruptor kronotskyensis 2002	0.125	Caldicellulosiruptor	-	+	Firmicutes	52409
Caldicellulosiruptor lactoaceticus 6A	0.125	Caldicellulosiruptor	-	+	Firmicutes	40219
Caldicellulosiruptor obsidiansis OB47	0.125	Caldicellulosiruptor	-	+	Firmicutes	40355
Caldicellulosiruptor owensensis OL	0.125	Caldicellulosiruptor	-	+	Firmicutes	40833
Caldicellulosiruptor saccharolyticus DSM 8903	0.125	Caldicellulosiruptor	-	+	Firmicutes	13466
Carboxydothermus hydrogenoformans Z-2901	1	Carboxydothermus	-	+	Firmicutes	253
Carnobacterium sp. WN1359	1	Carnobacterium	-	-	Firmicutes	222287
[Clostridium] acidurici 9a (Gottschalkia acidurici 9a)	0.03125	Clostridium	-	+	Firmicutes	79221
[Clostridium] clariflavum DSM 19732	0.03125	Clostridium	-	+	Firmicutes	72805
[Clostridium] stercorarium subsp. stercorarium DSM 8532	0.03125	Clostridium	-	+	Firmicutes	181307
[Clostridium] stercorarium subsp. stercorarium DSM 8532	0.03125	Clostridium	-	+	Firmicutes	180992
Clostridium acetobutylicum EA 2018	0.03125	Clostridium	-	-	Firmicutes	50455
Clostridium autoethanogenum DSM 10061	0.03125	Clostridium	-	+	Firmicutes	219420
Clostridium autoethanogenum DSM 10061	0.03125	Clostridium	-	+	Firmicutes	206564
Clostridium beijerinckii NCIMB 8052	0.03125	Clostridium	-	-	Firmicutes	12637
Clostridium botulinum A str. ATCC 19397	0.03125	Clostridium	-	+	Firmicutes	19517
Clostridium botulinum A str. ATCC 3502	0.03125	Clostridium	-	+	Firmicutes	193
Clostridium botulinum A str. Hall	0.03125	Clostridium	-	+	Firmicutes	19521
Clostridium botulinum A3 str. Loch Maree	0.03125	Clostridium	-	+	Firmicutes	28507
Clostridium botulinum B str. Eklund 17B	0.03125	Clostridium	-	-	Firmicutes	28857
Clostridium botulinum B1 str. Okra	0.03125	Clostridium	-	+	Firmicutes	28505
Clostridium botulinum Ba4 str. 657	0.03125	Clostridium	-	+	Firmicutes	29077
Clostridium botulinum F str. 230613	0.03125	Clostridium	-	+	Firmicutes	47575
Clostridium difficile CF5	0.03125	Clostridium	-	-	Firmicutes	42465
Clostridium kluyveri DSM 555	0.03125	Clostridium	-	+	Firmicutes	19065
Clostridium kluyveri NBRC 12016	0.03125	Clostridium	-	+	Firmicutes	33271
Clostridium novyi NT	0.03125	Clostridium	-	+	Firmicutes	16820
Clostridium perfringens ATCC 13124	0.03125	Clostridium	-	-	Firmicutes	304
Clostridium perfringens str. 13	0.03125	Clostridium	-	-	Firmicutes	79
Clostridium saccharoperbutylacetonicum N1-4(HMT)	0.03125	Clostridium	-	+	Firmicutes	60605
Clostridium sp. SY8519	0.03125	Clostridium	-	+	Firmicutes	67799
Clostridium tetani E88	0.03125	Clostridium	-	+	Firmicutes	81
Peptoclostridium difficile BI1 (Clostridium difficile BI1)	0.03125	Clostridium	-	+	Firmicutes	42469
Peptoclostridium difficile CD196 (Clostridium difficile CD196)	0.03125	Clostridium	-	+	Firmicutes	85773
Peptoclostridium difficile CD196 (Clostridium difficile CD196)	0.03125	Clostridium	-	+	Firmicutes	38037
Peptoclostridium difficile M68 (Clostridium difficile M68)	0.03125	Clostridium	-	-	Firmicutes	42463
Peptoclostridium difficile R20291 (Clostridium difficile R20291)	0.03125	Clostridium	-	+	Firmicutes	38039
Ruminiclostridium thermocellum ATCC 27405 (Clostridium thermocellum ATCC 27405)	0.03125	Clostridium	-	+	Firmicutes	314
Ruminiclostridium thermocellum DSM 1313	0.03125	Clostridium	-	+	Firmicutes	41553
Coprococcus catus GD/7	1	Coprococcus	-	+	Firmicutes	45861
Dehalobacter sp. DCA	1	Dehalobacter	-	-	Firmicutes	83115
Desulfitobacterium hafniense DCB-2	0.5	Desulfitobacterium	-	+	Firmicutes	205
Desulfitobacterium hafniense Y51	0.5	Desulfitobacterium	-	+	Firmicutes	16639
Desulfosporosinus acidiphilus SJ4	1	Desulfosporosinus	-	+	Firmicutes	61821
Desulfotomaculum acetoxidans DSM 771	0.5	Desulfotomaculum	-	+	Firmicutes	27947
Desulfotomaculum reducens MI-1	0.5	Desulfotomaculum	-	+	Firmicutes	13424
Enterococcus casseliflavus EC20	0.0833333	Enterococcus	-	-	Firmicutes	32935
Enterococcus faecalis D32	0.0833333	Enterococcus	-	+	Firmicutes	169860
Enterococcus faecalis OG1RF	0.0833333	Enterococcus	-	+	Firmicutes	20843
Enterococcus faecalis V583	0.0833333	Enterococcus	-	-	Firmicutes	82565
Enterococcus faecalis V583	0.0833333	Enterococcus	-	-	Firmicutes	70
Enterococcus faecium Aus0085	0.0833333	Enterococcus	-	-	Firmicutes	193299
Enterococcus faecium DO	0.0833333	Enterococcus	-	-	Firmicutes	30627
Enterococcus faecium DO	0.0833333	Enterococcus	-	-	Firmicutes	71
Enterococcus faecium NRRL B-2354	0.0833333	Enterococcus	-	-	Firmicutes	74725
Enterococcus hirae ATCC 9790	0.0833333	Enterococcus	-	+	Firmicutes	191902
Enterococcus mundtii QU 25	0.0833333	Enterococcus	-	+	Firmicutes	192584
Enterococcus sp. 7L76	0.0833333	Enterococcus	-	+	Firmicutes	39181
Ethanoligenens harbinense YUAN-3	1	Ethanoligenens	-	+	Firmicutes	39729
[Eubacterium] eligens ATCC 27750	0.5	Eubacterium	-	-	Firmicutes	29073
Eubacterium rectale ATCC 33656	0.5	Eubacterium	-	+	Firmicutes	29071
Exiguobacterium antarcticum B7	0.25	Exiguobacterium	-	-	Firmicutes	73211
Exiguobacterium sibiricum 255-15	0.25	Exiguobacterium	-	+	Firmicutes	10649
Exiguobacterium sp. AT1b	0.25	Exiguobacterium	-	-	Firmicutes	27759
Exiguobacterium sp. MH3	0.25	Exiguobacterium	-	-	Firmicutes	225654
[Eubacterium] cylindroides T2-87	1	Faecalitalea	-	-	Firmicutes	45917
Finegoldia magna ATCC 29328	1	Finegoldia	-	+	Firmicutes	18981
Geobacillus kaustophilus HTA426	0.125	Geobacillus	-	-	Firmicutes	13233
Geobacillus sp. C56-T3	0.125	Geobacillus	-	+	Firmicutes	41701
Geobacillus sp. JF8	0.125	Geobacillus	-	+	Firmicutes	208285
Geobacillus sp. Y412MC52	0.125	Geobacillus	-	+	Firmicutes	30797
Geobacillus sp. Y412MC61	0.125	Geobacillus	-	+	Firmicutes	30537
Geobacillus thermodenitrificans NG80-2	0.125	Geobacillus	-	-	Firmicutes	18655
Geobacillus thermoglucosidasius C56-YS93	0.125	Geobacillus	-	+	Firmicutes	40781
Geobacillus thermoleovorans CCB_US3_UF5	0.125	Geobacillus	-	-	Firmicutes	76489
Halanaerobium praevalens DSM 2228	1	Halanaerobium	-	-	Firmicutes	32591
Heliobacterium modesticaldum Ice1	1	Heliobacterium	-	+	Firmicutes	13427
Lactobacillus acidophilus 30SC	0.030303	Lactobacillus	-	-	Firmicutes	53145
Lactobacillus acidophilus NCFM	0.030303	Lactobacillus	-	-	Firmicutes	82
Lactobacillus amylovorus GRL1118	0.030303	Lactobacillus	-	+	Firmicutes	42079
Lactobacillus brevis ATCC 367	0.030303	Lactobacillus	-	-	Firmicutes	404
Lactobacillus brevis KB290	0.030303	Lactobacillus	-	-	Firmicutes	64661
Lactobacillus buchneri NRRL B-30929	0.030303	Lactobacillus	-	+	Firmicutes	29003
Lactobacillus casei ATCC 334 (Lactobacillus paracasei ATCC 334)	0.030303	Lactobacillus	-	+	Firmicutes	402
Lactobacillus casei BL23	0.030303	Lactobacillus	-	+	Firmicutes	30359
Lactobacillus casei LOCK919	0.030303	Lactobacillus	-	+	Firmicutes	196824
Lactobacillus casei str. Zhang	0.030303	Lactobacillus	-	+	Firmicutes	28537
Lactobacillus casei W56	0.030303	Lactobacillus	-	+	Firmicutes	178267
Lactobacillus delbrueckii subsp. bulgaricus ATCC 11842	0.030303	Lactobacillus	-	+	Firmicutes	16871
Lactobacillus delbrueckii subsp. bulgaricus ATCC BAA-365	0.030303	Lactobacillus	-	+	Firmicutes	403
Lactobacillus delbrueckii subsp. bulgaricus ND02	0.030303	Lactobacillus	-	+	Firmicutes	49147
Lactobacillus fermentum IFO 3956	0.030303	Lactobacillus	-	+	Firmicutes	18979
Lactobacillus gasseri ATCC 33323	0.030303	Lactobacillus	-	-	Firmicutes	84
Lactobacillus helveticus H10	0.030303	Lactobacillus	-	+	Firmicutes	49153
Lactobacillus helveticus R0052	0.030303	Lactobacillus	-	+	Firmicutes	51767
Lactobacillus kefiranofaciens ZW3	0.030303	Lactobacillus	-	-	Firmicutes	66525
Lactobacillus plantarum 16	0.030303	Lactobacillus	-	-	Firmicutes	198762
Lactobacillus plantarum JDM1	0.030303	Lactobacillus	-	-	Firmicutes	32969
Lactobacillus plantarum subsp. plantarum P-8	0.030303	Lactobacillus	-	-	Firmicutes	49145
Lactobacillus plantarum WCFS1	0.030303	Lactobacillus	-	-	Firmicutes	356
Lactobacillus plantarum ZJ316	0.030303	Lactobacillus	-	+	Firmicutes	186807
Lactobacillus reuteri I5007	0.030303	Lactobacillus	-	-	Firmicutes	206042
Lactobacillus reuteri JCM 1112	0.030303	Lactobacillus	-	-	Firmicutes	19011
Lactobacillus reuteri SD2112	0.030303	Lactobacillus	-	-	Firmicutes	30643
Lactobacillus reuteri TD1	0.030303	Lactobacillus	-	+	Firmicutes	211728
Lactobacillus rhamnosus GG	0.030303	Lactobacillus	-	+	Firmicutes	40637
Lactobacillus rhamnosus LOCK900	0.030303	Lactobacillus	-	+	Firmicutes	196481
Lactobacillus ruminis ATCC 27782	0.030303	Lactobacillus	-	+	Firmicutes	70721
Lactobacillus sakei subsp. sakei 23K	0.030303	Lactobacillus	-	-	Firmicutes	13435
Lactobacillus salivarius CECT 5713	0.030303	Lactobacillus	-	+	Firmicutes	43535
Lactococcus garvieae ATCC 49156	0.0833333	Lactococcus	-	-	Firmicutes	191896
Lactococcus garvieae ATCC 49156	0.0833333	Lactococcus	-	-	Firmicutes	82563
Lactococcus garvieae ATCC 49156	0.0833333	Lactococcus	-	-	Firmicutes	18705
Lactococcus lactis subsp. cremoris A76	0.0833333	Lactococcus	-	-	Firmicutes	74685
Lactococcus lactis subsp. cremoris KW2	0.0833333	Lactococcus	-	-	Firmicutes	189982
Lactococcus lactis subsp. cremoris MG1363	0.0833333	Lactococcus	-	-	Firmicutes	18797
Lactococcus lactis subsp. cremoris NZ9000	0.0833333	Lactococcus	-	-	Firmicutes	46623
Lactococcus lactis subsp. cremoris SK11	0.0833333	Lactococcus	-	-	Firmicutes	401
Lactococcus lactis subsp. cremoris UC509.9	0.0833333	Lactococcus	-	-	Firmicutes	76597
Lactococcus lactis subsp. lactis Il1403	0.0833333	Lactococcus	-	-	Firmicutes	72
Lactococcus lactis subsp. lactis IO-1	0.0833333	Lactococcus	-	-	Firmicutes	68077
Lactococcus lactis subsp. lactis KF147	0.0833333	Lactococcus	-	-	Firmicutes	41115
Leuconostoc carnosum JB16	0.25	Leuconostoc	-	-	Firmicutes	174298
Leuconostoc citreum KM20	0.25	Leuconostoc	-	-	Firmicutes	16062
Leuconostoc mesenteroides subsp. mesenteroides ATCC 8293	0.25	Leuconostoc	-	-	Firmicutes	315
Leuconostoc sp. C2	0.25	Leuconostoc	-	-	Firmicutes	67911
Listeria monocytogenes	0.05	Listeria	-	+	Firmicutes	255073
Listeria monocytogenes	0.05	Listeria	-	+	Firmicutes	215355
Listeria monocytogenes	0.05	Listeria	-	+	Firmicutes	241322
Listeria monocytogenes 08-5923	0.05	Listeria	-	-	Firmicutes	36363
Listeria monocytogenes 10403S	0.05	Listeria	-	+	Firmicutes	17495
Listeria monocytogenes Finland 1998	0.05	Listeria	-	+	Firmicutes	17319
Listeria monocytogenes HCC23	0.05	Listeria	-	+	Firmicutes	29409
Listeria monocytogenes J0161	0.05	Listeria	-	+	Firmicutes	17493
Listeria monocytogenes J1-220	0.05	Listeria	-	-	Firmicutes	60537
Listeria monocytogenes J1816	0.05	Listeria	-	-	Firmicutes	60535
Listeria monocytogenes L312	0.05	Listeria	-	-	Firmicutes	51857
Listeria monocytogenes M7	0.05	Listeria	-	+	Firmicutes	66625
Listeria monocytogenes N53-1	0.05	Listeria	-	-	Firmicutes	177090
Listeria monocytogenes SLCC2376	0.05	Listeria	-	-	Firmicutes	51863
Listeria monocytogenes SLCC2378	0.05	Listeria	-	-	Firmicutes	51729
Listeria monocytogenes SLCC2479	0.05	Listeria	-	-	Firmicutes	51829
Listeria monocytogenes SLCC2540	0.05	Listeria	-	+	Firmicutes	51731
Listeria monocytogenes SLCC5850	0.05	Listeria	-	+	Firmicutes	51861
Listeria monocytogenes SLCC7179	0.05	Listeria	-	-	Firmicutes	51733
Listeria welshimeri serovar 6b str. SLCC5334	0.05	Listeria	-	-	Firmicutes	13443
Lysinibacillus sphaericus C3-41	1	Lysinibacillus	-	+	Firmicutes	19619
Megasphaera elsdenii DSM 20460	1	Megasphaera	-	+	Firmicutes	70535
Melissococcus plutonius ATCC 35311	0.5	Melissococcus	-	+	Firmicutes	61383
Melissococcus plutonius DAT561	0.5	Melissococcus	-	+	Firmicutes	73165
Natranaerobius thermophilus JW/NM-WN-LF	1	Natranaerobius	-	-	Firmicutes	20207
Oceanobacillus iheyensis HTE831	1	Oceanobacillus	-	-	Firmicutes	284
Paenibacillus larvae subsp. larvae DSM 25430	0.142857	Paenibacillus	-	+	Firmicutes	42205
Paenibacillus mucilaginosus K02	0.142857	Paenibacillus	-	-	Firmicutes	63845
Paenibacillus polymyxa CR1	0.142857	Paenibacillus	-	+	Firmicutes	230571
Paenibacillus polymyxa E681	0.142857	Paenibacillus	-	-	Firmicutes	16065
Paenibacillus polymyxa M1	0.142857	Paenibacillus	-	-	Firmicutes	68665
Paenibacillus sp. Y412MC10	0.142857	Paenibacillus	-	-	Firmicutes	27777
Paenibacillus terrae HPL-003	0.142857	Paenibacillus	-	+	Firmicutes	67295
Pediococcus claussenii ATCC BAA-344	0.5	Pediococcus	-	-	Firmicutes	42741
Pediococcus pentosaceus ATCC 25745	0.5	Pediococcus	-	-	Firmicutes	398
Pelotomaculum thermopropionicum SI	1	Pelotomaculum	-	+	Firmicutes	19023
Ruminococcus albus 7 = DSM 20455	0.5	Ruminococcus	-	+	Firmicutes	42255
Ruminococcus champanellensis 18P13 = JCM 17042	0.5	Ruminococcus	-	+	Firmicutes	39179
Selenomonas sputigena ATCC 35185	1	Selenomonas	-	+	Firmicutes	51247
Solibacillus silvestris StLB046	1	Solibacillus	-	-	Firmicutes	65037
Staphylococcus aureus 08BA02176	0.0294118	Staphylococcus	-	+	Firmicutes	174226
Staphylococcus aureus Bmb9393	0.0294118	Staphylococcus	-	-	Firmicutes	196937
Staphylococcus aureus CA-347	0.0294118	Staphylococcus	-	-	Firmicutes	197422
Staphylococcus aureus M1	0.0294118	Staphylococcus	-	-	Firmicutes	194419
Staphylococcus aureus subsp. aureus 11819-97	0.0294118	Staphylococcus	-	-	Firmicutes	78269
Staphylococcus aureus subsp. aureus 71193	0.0294118	Staphylococcus	-	-	Firmicutes	66999
Staphylococcus aureus subsp. aureus CN1	0.0294118	Staphylococcus	-	-	Firmicutes	162343
Staphylococcus aureus subsp. aureus ECT-R 2	0.0294118	Staphylococcus	-	-	Firmicutes	52833
Staphylococcus aureus subsp. aureus ED133	0.0294118	Staphylococcus	-	-	Firmicutes	41277
Staphylococcus aureus subsp. aureus ED98	0.0294118	Staphylococcus	-	-	Firmicutes	39547
Staphylococcus aureus subsp. aureus JH9	0.0294118	Staphylococcus	-	-	Firmicutes	15757
Staphylococcus aureus subsp. aureus LGA251	0.0294118	Staphylococcus	-	-	Firmicutes	62883
Staphylococcus aureus subsp. aureus MRSA252	0.0294118	Staphylococcus	-	-	Firmicutes	265
Staphylococcus aureus subsp. aureus MSHR1132	0.0294118	Staphylococcus	-	+	Firmicutes	62885
Staphylococcus aureus subsp. aureus Mu3	0.0294118	Staphylococcus	-	-	Firmicutes	18509
Staphylococcus aureus subsp. aureus Mu50	0.0294118	Staphylococcus	-	-	Firmicutes	263
Staphylococcus aureus subsp. aureus MW2	0.0294118	Staphylococcus	-	-	Firmicutes	306
Staphylococcus aureus subsp. aureus N315	0.0294118	Staphylococcus	-	-	Firmicutes	264
Staphylococcus aureus subsp. aureus SA40	0.0294118	Staphylococcus	-	-	Firmicutes	167373
Staphylococcus aureus subsp. aureus ST398	0.0294118	Staphylococcus	-	-	Firmicutes	29427
Staphylococcus aureus subsp. aureus str. JKD6008	0.0294118	Staphylococcus	-	-	Firmicutes	29567
Staphylococcus aureus subsp. aureus str. Newman	0.0294118	Staphylococcus	-	-	Firmicutes	18801
Staphylococcus aureus subsp. aureus T0131	0.0294118	Staphylococcus	-	-	Firmicutes	65323
Staphylococcus aureus subsp. aureus TCH60	0.0294118	Staphylococcus	-	-	Firmicutes	31539
Staphylococcus aureus subsp. aureus VC40	0.0294118	Staphylococcus	-	-	Firmicutes	66591
Staphylococcus aureus subsp. aureus Z172	0.0294118	Staphylococcus	-	-	Firmicutes	222409
Staphylococcus epidermidis ATCC 12228	0.0294118	Staphylococcus	-	-	Firmicutes	279
Staphylococcus epidermidis RP62A	0.0294118	Staphylococcus	-	+	Firmicutes	64
Staphylococcus haemolyticus JCSC1435	0.0294118	Staphylococcus	-	-	Firmicutes	12508
Staphylococcus lugdunensis HKU09-01	0.0294118	Staphylococcus	-	+	Firmicutes	42395
Staphylococcus lugdunensis N920143	0.0294118	Staphylococcus	-	+	Firmicutes	67127
Staphylococcus pasteuri SP1	0.0294118	Staphylococcus	-	+	Firmicutes	184845
Staphylococcus saprophyticus subsp. saprophyticus ATCC 15305	0.0294118	Staphylococcus	-	-	Firmicutes	15596
Staphylococcus warneri SG1	0.0294118	Staphylococcus	-	-	Firmicutes	167492
Streptococcus agalactiae A909	0.0140845	Streptococcus	-	+	Firmicutes	326
Streptococcus agalactiae GD201008-001	0.0140845	Streptococcus	-	+	Firmicutes	169338
Streptococcus agalactiae ILRI005	0.0140845	Streptococcus	-	+	Firmicutes	205689
Streptococcus agalactiae NEM316	0.0140845	Streptococcus	-	+	Firmicutes	334
Streptococcus agalactiae SA20-06	0.0140845	Streptococcus	-	+	Firmicutes	174852
Streptococcus constellatus subsp. pharyngis C818	0.0140845	Streptococcus	-	-	Firmicutes	50419
Streptococcus dysgalactiae subsp. equisimilis 167	0.0140845	Streptococcus	-	-	Firmicutes	222530
Streptococcus dysgalactiae subsp. equisimilis ATCC 12394	0.0140845	Streptococcus	-	+	Firmicutes	39783
Streptococcus equi subsp. zooepidemicus	0.0140845	Streptococcus	-	+	Firmicutes	30767
Streptococcus equi subsp. zooepidemicus ATCC 35246	0.0140845	Streptococcus	-	+	Firmicutes	68327
Streptococcus equi subsp. zooepidemicus MGCS10565	0.0140845	Streptococcus	-	+	Firmicutes	30781
Streptococcus gallolyticus subsp. gallolyticus ATCC BAA-2069	0.0140845	Streptococcus	-	+	Firmicutes	63179
Streptococcus gallolyticus UCN34	0.0140845	Streptococcus	-	+	Firmicutes	34729
Streptococcus intermedius B196	0.0140845	Streptococcus	-	+	Firmicutes	50415
Streptococcus intermedius C270	0.0140845	Streptococcus	-	-	Firmicutes	50413
Streptococcus intermedius JTH08	0.0140845	Streptococcus	-	-	Firmicutes	33443
Streptococcus macedonicus ACA-DC 198	0.0140845	Streptococcus	-	+	Firmicutes	76965
Streptococcus mutans GS-5	0.0140845	Streptococcus	-	+	Firmicutes	168469
Streptococcus mutans LJ23	0.0140845	Streptococcus	-	+	Firmicutes	88537
Streptococcus mutans NN2025	0.0140845	Streptococcus	-	+	Firmicutes	28997
Streptococcus mutans UA159	0.0140845	Streptococcus	-	+	Firmicutes	333
Streptococcus oralis Uo5	0.0140845	Streptococcus	-	-	Firmicutes	60241
Streptococcus parasanguinis FW213	0.0140845	Streptococcus	-	-	Firmicutes	76769
Streptococcus parauberis KCTC 11537	0.0140845	Streptococcus	-	-	Firmicutes	61187
Streptococcus pasteurianus ATCC 43144	0.0140845	Streptococcus	-	+	Firmicutes	62519
Streptococcus pneumoniae 670-6B	0.0140845	Streptococcus	-	-	Firmicutes	292
Streptococcus pneumoniae 70585	0.0140845	Streptococcus	-	-	Firmicutes	28043
Streptococcus pneumoniae A026	0.0140845	Streptococcus	-	-	Firmicutes	222882
Streptococcus pneumoniae AP200	0.0140845	Streptococcus	-	-	Firmicutes	32641
Streptococcus pneumoniae ATCC 700669	0.0140845	Streptococcus	-	-	Firmicutes	31233
Streptococcus pneumoniae CGSP14	0.0140845	Streptococcus	-	-	Firmicutes	29179
Streptococcus pneumoniae D39	0.0140845	Streptococcus	-	-	Firmicutes	16374
Streptococcus pneumoniae Hungary19A-6	0.0140845	Streptococcus	-	-	Firmicutes	28035
Streptococcus pneumoniae INV104	0.0140845	Streptococcus	-	-	Firmicutes	50735
Streptococcus pneumoniae SPN033038	0.0140845	Streptococcus	-	-	Firmicutes	50811
Streptococcus pneumoniae SPN034156	0.0140845	Streptococcus	-	-	Firmicutes	50793
Streptococcus pneumoniae SPN034183	0.0140845	Streptococcus	-	-	Firmicutes	50795
Streptococcus pneumoniae SPN994038	0.0140845	Streptococcus	-	-	Firmicutes	50799
Streptococcus pneumoniae SPN994039	0.0140845	Streptococcus	-	-	Firmicutes	50801
Streptococcus pneumoniae SPNA45	0.0140845	Streptococcus	-	-	Firmicutes	50805
Streptococcus pneumoniae ST556	0.0140845	Streptococcus	-	-	Firmicutes	80663
Streptococcus pneumoniae Taiwan19F-14	0.0140845	Streptococcus	-	-	Firmicutes	28037
Streptococcus pneumoniae TIGR4	0.0140845	Streptococcus	-	-	Firmicutes	13923
Streptococcus pneumoniae TIGR4	0.0140845	Streptococcus	-	-	Firmicutes	277
Streptococcus pyogenes HSC5	0.0140845	Streptococcus	-	-	Firmicutes	205050
Streptococcus pyogenes MGAS10394	0.0140845	Streptococcus	-	-	Firmicutes	12469
Streptococcus pyogenes MGAS2096	0.0140845	Streptococcus	-	+	Firmicutes	16365
Streptococcus pyogenes MGAS315	0.0140845	Streptococcus	-	+	Firmicutes	311
Streptococcus pyogenes MGAS8232	0.0140845	Streptococcus	-	-	Firmicutes	286
Streptococcus pyogenes MGAS9429	0.0140845	Streptococcus	-	+	Firmicutes	16363
Streptococcus pyogenes NZ131	0.0140845	Streptococcus	-	+	Firmicutes	20707
Streptococcus pyogenes SSI-1	0.0140845	Streptococcus	-	+	Firmicutes	301
Streptococcus pyogenes str. Manfredo	0.0140845	Streptococcus	-	-	Firmicutes	270
Streptococcus salivarius JIM8777	0.0140845	Streptococcus	-	+	Firmicutes	67171
Streptococcus sanguinis SK36	0.0140845	Streptococcus	-	+	Firmicutes	13942
Streptococcus sp. I-G2	0.0140845	Streptococcus	-	+	Firmicutes	214027
Streptococcus sp. I-P16	0.0140845	Streptococcus	-	-	Firmicutes	214028
Streptococcus suis A7	0.0140845	Streptococcus	-	-	Firmicutes	63483
Streptococcus suis BM407	0.0140845	Streptococcus	-	-	Firmicutes	32237
Streptococcus suis D12	0.0140845	Streptococcus	-	-	Firmicutes	65469
Streptococcus suis GZ1	0.0140845	Streptococcus	-	-	Firmicutes	18737
Streptococcus suis JS14	0.0140845	Streptococcus	-	-	Firmicutes	61797
Streptococcus suis P1/7	0.0140845	Streptococcus	-	-	Firmicutes	352
Streptococcus suis S735	0.0140845	Streptococcus	-	-	Firmicutes	163139
Streptococcus suis SC070731	0.0140845	Streptococcus	-	-	Firmicutes	178071
Streptococcus suis SS12	0.0140845	Streptococcus	-	-	Firmicutes	65433
Streptococcus suis ST1	0.0140845	Streptococcus	-	+	Firmicutes	65471
Streptococcus suis ST3	0.0140845	Streptococcus	-	+	Firmicutes	65245
Streptococcus suis T15	0.0140845	Streptococcus	-	-	Firmicutes	206218
Streptococcus suis TL13	0.0140845	Streptococcus	-	-	Firmicutes	171404
Streptococcus uberis 0140J	0.0140845	Streptococcus	-	-	Firmicutes	353
Sulfobacillus acidophilus DSM 10332	0.5	Sulfobacillus	-	+	Firmicutes	40777
Sulfobacillus acidophilus TPY	0.5	Sulfobacillus	-	+	Firmicutes	68423
Syntrophomonas wolfei subsp. wolfei str. Goettingen G311	1	Syntrophomonas	-	+	Firmicutes	13014
Tepidanaerobacter acetatoxydans Re1	1	Tepidanaerobacter	-	+	Firmicutes	184009
Tetragenococcus halophilus NBRC 12172	1	Tetragenococcus	-	-	Firmicutes	41613
Thermacetogenium phaeum DSM 12270	0.333333	Thermacetogenium	-	+	Firmicutes	168373
Thermacetogenium phaeum DSM 12270	0.333333	Thermacetogenium	-	+	Firmicutes	0
Thermacetogenium phaeum DSM 12270	0.333333	Thermacetogenium	-	+	Firmicutes	80949
Thermaerobacter marianensis DSM 12885	1	Thermaerobacter	-	+	Firmicutes	38025
Thermoanaerobacter brockii subsp. finnii Ako-1	0.25	Thermoanaerobacter	-	+	Firmicutes	32585
Thermoanaerobacter italicus Ab9	0.25	Thermoanaerobacter	-	+	Firmicutes	33157
Thermoanaerobacter sp. X513	0.25	Thermoanaerobacter	-	+	Firmicutes	32613
Thermoanaerobacter sp. X514	0.25	Thermoanaerobacter	-	+	Firmicutes	16394
Thermoanaerobacterium thermosaccharolyticum DSM 571	0.333333	Thermoanaerobacterium	-	+	Firmicutes	33165
Thermoanaerobacterium thermosaccharolyticum M0795	0.333333	Thermoanaerobacterium	-	+	Firmicutes	60809
Thermoanaerobacterium xylanolyticum LX-11	0.333333	Thermoanaerobacterium	-	+	Firmicutes	50295
Thermobacillus composti KWC4	1	Thermobacillus	-	+	Firmicutes	54035
Clostridiales genomosp. BVAB3 str. UPII9-5	0.166667	unclassified Clostridiales	-	-	Firmicutes	42555
Veillonella parvula DSM 2008	1	Veillonella	-	+	Firmicutes	21091
Weissella koreensis KACC 15510	1	Weissella	-	-	Firmicutes	67979
Fusobacterium nucleatum subsp. animalis 4_8	1	Fusobacterium	-	+	Fusobacteria	32481
Leptotrichia buccalis C-1013-b	1	Leptotrichia	-	+	Fusobacteria	29445
Streptobacillus moniliformis DSM 12112	1	Streptobacillus	-	+	Fusobacteria	29309
Acidithiobacillus ferrivorans SS3	1	Acidithiobacillus	-	-	Gammaproteobacteria	61509
Acinetobacter baumannii 1656-2	0.1	Acinetobacter	-	-	Gammaproteobacteria	42153
Acinetobacter baumannii AB307-0294	0.1	Acinetobacter	-	+	Gammaproteobacteria	30993
Acinetobacter baumannii ATCC 17978	0.1	Acinetobacter	-	-	Gammaproteobacteria	17477
Acinetobacter baumannii BJAB0715	0.1	Acinetobacter	-	-	Gammaproteobacteria	74423
Acinetobacter baumannii BJAB0868	0.1	Acinetobacter	-	-	Gammaproteobacteria	74425
Acinetobacter baumannii D1279779	0.1	Acinetobacter	-	-	Gammaproteobacteria	61919
Acinetobacter baumannii MDR-TJ	0.1	Acinetobacter	-	-	Gammaproteobacteria	52959
Acinetobacter baumannii TCDC-AB0715	0.1	Acinetobacter	-	-	Gammaproteobacteria	62279
Acinetobacter baumannii ZW85-1	0.1	Acinetobacter	-	-	Gammaproteobacteria	219230
Acinetobacter oleivorans DR1	0.1	Acinetobacter	-	-	Gammaproteobacteria	46105
Actinobacillus pleuropneumoniae serovar 7 str. AP76	0.5	Actinobacillus	-	+	Gammaproteobacteria	29909
Actinobacillus succinogenes 130Z	0.5	Actinobacillus	-	+	Gammaproteobacteria	13370
Aeromonas hydrophila ML09-119	0.333333	Aeromonas	-	-	Gammaproteobacteria	188141
Aeromonas salmonicida subsp. salmonicida A449	0.333333	Aeromonas	-	-	Gammaproteobacteria	16723
Aeromonas veronii B565	0.333333	Aeromonas	-	-	Gammaproteobacteria	63671
Aggregatibacter actinomycetemcomitans ANH9381	1	Aggregatibacter	-	+	Gammaproteobacteria	47337
Alcanivorax borkumensis SK2	0.5	Alcanivorax	-	-	Gammaproteobacteria	13005
Alcanivorax dieselolei B5	0.5	Alcanivorax	-	+	Gammaproteobacteria	60443
Alkalilimnicola ehrlichii MLHE-1	1	Alkalilimnicola	-	+	Gammaproteobacteria	15763
Alteromonas macleodii ATCC 27126	0.142857	Alteromonas	-	-	Gammaproteobacteria	29793
Alteromonas macleodii str. 'Balearic Sea AD45'	0.142857	Alteromonas	-	-	Gammaproteobacteria	65405
Alteromonas macleodii str. 'English Channel 673'	0.142857	Alteromonas	-	-	Gammaproteobacteria	65407
Alteromonas macleodii str. 'Ionian Sea U4'	0.142857	Alteromonas	-	-	Gammaproteobacteria	192190
Alteromonas macleodii str. 'Ionian Sea U7'	0.142857	Alteromonas	-	-	Gammaproteobacteria	192694
Alteromonas macleodii str. 'Ionian Sea U8'	0.142857	Alteromonas	-	-	Gammaproteobacteria	192230
Alteromonas macleodii str. 'Ionian Sea UM4b'	0.142857	Alteromonas	-	-	Gammaproteobacteria	192232
Azotobacter vinelandii CA	0.333333	Azotobacter	-	+	Gammaproteobacteria	186698
Azotobacter vinelandii CA6	0.333333	Azotobacter	-	+	Gammaproteobacteria	186699
Azotobacter vinelandii DJ	0.333333	Azotobacter	-	+	Gammaproteobacteria	16
Cellvibrio japonicus Ueda107	1	Cellvibrio	-	+	Gammaproteobacteria	28329
Chromohalobacter salexigens DSM 3043	1	Chromohalobacter	-	+	Gammaproteobacteria	12636
Cronobacter sakazakii ATCC BAA-894	0.333333	Cronobacter	-	+	Gammaproteobacteria	12720
Cronobacter sakazakii CMCC 45402	0.333333	Cronobacter	-	+	Gammaproteobacteria	217377
Cronobacter sakazakii ES15	0.333333	Cronobacter	-	+	Gammaproteobacteria	81953
Cycloclasticus zancles 7-ME	1	Cycloclasticus	-	+	Gammaproteobacteria	201013
Dickeya dadantii 3937	0.333333	Dickeya	-	+	Gammaproteobacteria	30
Dickeya dadantii Ech586	0.333333	Dickeya	-	+	Gammaproteobacteria	33667
Dickeya dadantii Ech703	0.333333	Dickeya	-	+	Gammaproteobacteria	33069
Edwardsiella ictaluri 93-146	0.25	Edwardsiella	-	-	Gammaproteobacteria	34853
Edwardsiella piscicida C07-087	0.25	Edwardsiella	-	+	Gammaproteobacteria	187997
Edwardsiella tarda EIB202	0.25	Edwardsiella	-	-	Gammaproteobacteria	28539
Edwardsiella tarda FL6-60	0.25	Edwardsiella	-	-	Gammaproteobacteria	45969
Enterobacter aerogenes EA1509E	0.125	Enterobacter	-	-	Gammaproteobacteria	61107
Enterobacter aerogenes KCTC 2190	0.125	Enterobacter	-	-	Gammaproteobacteria	66537
Enterobacter cloacae EcWSU1	0.125	Enterobacter	-	-	Gammaproteobacteria	67983
Enterobacter cloacae subsp. cloacae ATCC 13047	0.125	Enterobacter	-	-	Gammaproteobacteria	45793
Enterobacter cloacae subsp. cloacae NCTC 9394	0.125	Enterobacter	-	-	Gammaproteobacteria	45967
Enterobacter cloacae subsp. dissolvens SDM	0.125	Enterobacter	-	-	Gammaproteobacteria	74737
Enterobacter lignolyticus SCF1	0.125	Enterobacter	-	-	Gammaproteobacteria	53533
Enterobacter sp. 638	0.125	Enterobacter	-	+	Gammaproteobacteria	17461
Erwinia amylovora CFBP1430	0.166667	Erwinia	-	+	Gammaproteobacteria	46805
Erwinia billingiae Eb661	0.166667	Erwinia	-	-	Gammaproteobacteria	34781
Erwinia pyrifoliae DSM 12163	0.166667	Erwinia	-	+	Gammaproteobacteria	37877
Erwinia pyrifoliae Ep1/96	0.166667	Erwinia	-	+	Gammaproteobacteria	34779
Erwinia tasmaniensis Et1/99	0.166667	Erwinia	-	+	Gammaproteobacteria	20585
Escherichia coli 536	0.025	Escherichia	-	-	Gammaproteobacteria	16235
Escherichia coli APEC O1	0.025	Escherichia	-	+	Gammaproteobacteria	16718
Escherichia coli BL21(DE3)	0.025	Escherichia	-	-	Gammaproteobacteria	28965
Escherichia coli BL21(DE3)	0.025	Escherichia	-	-	Gammaproteobacteria	30681
Escherichia coli BW2952	0.025	Escherichia	-	+	Gammaproteobacteria	33775
Escherichia coli CFT073	0.025	Escherichia	-	-	Gammaproteobacteria	313
Escherichia coli ED1a	0.025	Escherichia	-	+	Gammaproteobacteria	33409
Escherichia coli ETEC H10407	0.025	Escherichia	-	+	Gammaproteobacteria	42749
Escherichia coli IAI39	0.025	Escherichia	-	-	Gammaproteobacteria	33411
Escherichia coli IHE3034	0.025	Escherichia	-	+	Gammaproteobacteria	43693
Escherichia coli JJ1886	0.025	Escherichia	-	-	Gammaproteobacteria	218163
Escherichia coli KO11FL	0.025	Escherichia	-	+	Gammaproteobacteria	62299
Escherichia coli LY180	0.025	Escherichia	-	+	Gammaproteobacteria	203308
Escherichia coli NA114	0.025	Escherichia	-	-	Gammaproteobacteria	66975
Escherichia coli O103:H2 str. 12009	0.025	Escherichia	-	+	Gammaproteobacteria	32511
Escherichia coli O104:H4 str. 2009EL-2050	0.025	Escherichia	-	+	Gammaproteobacteria	81097
Escherichia coli O104:H4 str. 2009EL-2071	0.025	Escherichia	-	+	Gammaproteobacteria	81099
Escherichia coli O104:H4 str. 2011C-3493	0.025	Escherichia	-	+	Gammaproteobacteria	81095
Escherichia coli O111:H- str. 11128	0.025	Escherichia	-	+	Gammaproteobacteria	32513
Escherichia coli O157:H7 str. EC4115	0.025	Escherichia	-	+	Gammaproteobacteria	27739
Escherichia coli O157:H7 str. EDL933	0.025	Escherichia	-	+	Gammaproteobacteria	253471
Escherichia coli O157:H7 str. Sakai	0.025	Escherichia	-	+	Gammaproteobacteria	226
Escherichia coli O26:H11 str. 11368	0.025	Escherichia	-	+	Gammaproteobacteria	32509
Escherichia coli O83:H1 str. NRG 857C	0.025	Escherichia	-	+	Gammaproteobacteria	41221
Escherichia coli P12b	0.025	Escherichia	-	-	Gammaproteobacteria	59455
Escherichia coli SE11	0.025	Escherichia	-	+	Gammaproteobacteria	18057
Escherichia coli SE15	0.025	Escherichia	-	-	Gammaproteobacteria	19053
Escherichia coli SMS-3-5	0.025	Escherichia	-	+	Gammaproteobacteria	19469
Escherichia coli str. 'clone D i2'	0.025	Escherichia	-	-	Gammaproteobacteria	52021
Escherichia coli str. K-12 substr. MDS42	0.025	Escherichia	-	+	Gammaproteobacteria	78215
Escherichia coli str. K-12 substr. MG1655	0.025	Escherichia	-	+	Gammaproteobacteria	188384
Escherichia coli str. K-12 substr. MG1655	0.025	Escherichia	-	+	Gammaproteobacteria	225
Escherichia coli str. K-12 substr. MG1655	0.025	Escherichia	-	+	Gammaproteobacteria	85565
Escherichia coli UM146	0.025	Escherichia	-	+	Gammaproteobacteria	50883
Escherichia coli UMN026	0.025	Escherichia	-	+	Gammaproteobacteria	33415
Escherichia coli UMNK88	0.025	Escherichia	-	+	Gammaproteobacteria	42137
Escherichia coli UTI89	0.025	Escherichia	-	+	Gammaproteobacteria	16259
Escherichia coli W	0.025	Escherichia	-	+	Gammaproteobacteria	62301
Escherichia coli Xuzhou21	0.025	Escherichia	-	+	Gammaproteobacteria	45823
Escherichia fergusonii ATCC 35469	0.025	Escherichia	-	+	Gammaproteobacteria	33369
Francisella cf. novicida Fx1	0.1	Francisella	-	+	Gammaproteobacteria	62751
Francisella cf. tularensis subsp. novicida 3523	0.1	Francisella	-	+	Gammaproteobacteria	62753
Francisella tularensis subsp. holarctica F92	0.1	Francisella	-	-	Gammaproteobacteria	175244
Francisella tularensis subsp. holarctica FSC200	0.1	Francisella	-	-	Gammaproteobacteria	16087
Francisella tularensis subsp. holarctica FTNF002-00	0.1	Francisella	-	-	Gammaproteobacteria	20197
Francisella tularensis subsp. holarctica OSU18	0.1	Francisella	-	-	Gammaproteobacteria	17265
Francisella tularensis subsp. novicida U112	0.1	Francisella	-	+	Gammaproteobacteria	16088
Francisella tularensis subsp. tularensis NE061598	0.1	Francisella	-	+	Gammaproteobacteria	38289
Francisella tularensis subsp. tularensis TIGB03	0.1	Francisella	-	+	Gammaproteobacteria	64441
Francisella tularensis subsp. tularensis WY96-3418	0.1	Francisella	-	+	Gammaproteobacteria	18459
Frateuria aurantia DSM 6220	1	Frateuria	-	-	Gammaproteobacteria	64505
Gallibacterium anatis UMN179	1	Gallibacterium	-	+	Gammaproteobacteria	65483
Glaciecola psychrophila 170	0.5	Glaciecola	-	-	Gammaproteobacteria	176793
Glaciecola psychrophila 170	0.5	Glaciecola	-	-	Gammaproteobacteria	174842
Haemophilus influenzae 10810	0.111111	Haemophilus	-	-	Gammaproteobacteria	50409
Haemophilus influenzae 86-028NP	0.111111	Haemophilus	-	-	Gammaproteobacteria	11752
Haemophilus influenzae F3031	0.111111	Haemophilus	-	-	Gammaproteobacteria	50729
Haemophilus influenzae F3047	0.111111	Haemophilus	-	-	Gammaproteobacteria	61001
Haemophilus influenzae PittEE	0.111111	Haemophilus	-	-	Gammaproteobacteria	16400
Haemophilus influenzae PittGG	0.111111	Haemophilus	-	-	Gammaproteobacteria	16401
Haemophilus influenzae Rd KW20	0.111111	Haemophilus	-	-	Gammaproteobacteria	219
Haemophilus parainfluenzae T3T1	0.111111	Haemophilus	-	+	Gammaproteobacteria	50411
Haemophilus parasuis ZJ0906	0.111111	Haemophilus	-	-	Gammaproteobacteria	197214
Hahella chejuensis KCTC 2396	1	Hahella	-	+	Gammaproteobacteria	16064
Halothiobacillus neapolitanus c2	1	Halothiobacillus	-	+	Gammaproteobacteria	31049
Haemophilus somnus 2336	1	Histophilus	-	-	Gammaproteobacteria	388
Idiomarina loihiensis GSL 199	1	Idiomarina	-	-	Gammaproteobacteria	196939
Klebsiella oxytoca KCTC 1686	0.111111	Klebsiella	-	+	Gammaproteobacteria	65523
Klebsiella pneumoniae	0.111111	Klebsiella	-	+	Gammaproteobacteria	253462
Klebsiella pneumoniae 342	0.111111	Klebsiella	-	-	Gammaproteobacteria	28471
Klebsiella pneumoniae CG43	0.111111	Klebsiella	-	-	Gammaproteobacteria	177782
Klebsiella pneumoniae JM45	0.111111	Klebsiella	-	-	Gammaproteobacteria	213804
Klebsiella pneumoniae KCTC 2242	0.111111	Klebsiella	-	-	Gammaproteobacteria	67293
Klebsiella pneumoniae subsp. pneumoniae 1084	0.111111	Klebsiella	-	+	Gammaproteobacteria	167369
Klebsiella pneumoniae subsp. pneumoniae HS11286	0.111111	Klebsiella	-	-	Gammaproteobacteria	78789
Klebsiella variicola At-22	0.111111	Klebsiella	-	+	Gammaproteobacteria	37701
Legionella longbeachae NSW150	0.142857	Legionella	-	-	Gammaproteobacteria	39579
Legionella pneumophila 2300/99 Alcoy	0.142857	Legionella	-	+	Gammaproteobacteria	18743
Legionella pneumophila str. Lens	0.142857	Legionella	-	+	Gammaproteobacteria	13126
Legionella pneumophila subsp. pneumophila ATCC 43290	0.142857	Legionella	-	-	Gammaproteobacteria	78169
Legionella pneumophila subsp. pneumophila str. Hextuple_2q	0.142857	Legionella	-	-	Gammaproteobacteria	72895
Legionella pneumophila subsp. pneumophila str. Hextuple_3a	0.142857	Legionella	-	-	Gammaproteobacteria	72897
Legionella pneumophila subsp. pneumophila str. Thunder Bay	0.142857	Legionella	-	-	Gammaproteobacteria	168333
Mannheimia haemolytica D171	0.2	Mannheimia	-	+	Gammaproteobacteria	194566
Mannheimia haemolytica D174	0.2	Mannheimia	-	+	Gammaproteobacteria	194567
Mannheimia haemolytica USDA-ARS-USMARC-183	0.2	Mannheimia	-	+	Gammaproteobacteria	178795
Mannheimia haemolytica USMARC_2286	0.2	Mannheimia	-	+	Gammaproteobacteria	212438
Mannheimia succiniciproducens MBEL55E	0.2	Mannheimia	-	+	Gammaproteobacteria	13068
Marinobacter hydrocarbonoclasticus ATCC 49840	0.5	Marinobacter	-	-	Gammaproteobacteria	91119
Marinobacter sp. BSs20148	0.5	Marinobacter	-	-	Gammaproteobacteria	170720
Methylomonas methanica MC09	1	Methylomonas	-	+	Gammaproteobacteria	53917
Moraxella catarrhalis RH4	1	Moraxella	-	+	Gammaproteobacteria	46869
Morganella morganii subsp. morganii KT	1	Morganella	-	+	Gammaproteobacteria	78681
Nitrosococcus halophilus Nc 4	0.5	Nitrosococcus	-	+	Gammaproteobacteria	36589
Nitrosococcus watsonii C-113	0.5	Nitrosococcus	-	+	Gammaproteobacteria	40331
Oceanimonas sp. GK1	1	Oceanimonas	-	-	Gammaproteobacteria	68171
Pantoea ananatis AJ13355	0.333333	Pantoea	-	-	Gammaproteobacteria	60793
Pantoea sp. At-9b	0.333333	Pantoea	-	-	Gammaproteobacteria	33803
Pantoea vagans C9-1	0.333333	Pantoea	-	-	Gammaproteobacteria	43531
Pasteurella multocida 36950	0.25	Pasteurella	-	+	Gammaproteobacteria	70829
Pasteurella multocida subsp. multocida str. 3480	0.25	Pasteurella	-	+	Gammaproteobacteria	32177
Pasteurella multocida subsp. multocida str. HN06	0.25	Pasteurella	-	+	Gammaproteobacteria	80883
Pasteurella multocida subsp. multocida str. Pm70	0.25	Pasteurella	-	+	Gammaproteobacteria	39
Pectobacterium carotovorum subsp. carotovorum PC1	0.5	Pectobacterium	-	+	Gammaproteobacteria	31289
Pectobacterium sp. SCC3193	0.5	Pectobacterium	-	+	Gammaproteobacteria	122637
Photobacterium profundum SS9	1	Photobacterium	-	+	Gammaproteobacteria	13128
Proteus mirabilis BB2000	0.5	Proteus	-	-	Gammaproteobacteria	183065
Proteus mirabilis HI4320	0.5	Proteus	-	-	Gammaproteobacteria	12624
Providencia stuartii MRSN 2154	1	Providencia	-	+	Gammaproteobacteria	88059
Pseudoalteromonas atlantica T6c	0.5	Pseudoalteromonas	-	-	Gammaproteobacteria	13454
Pseudoalteromonas haloplanktis TAC125	0.5	Pseudoalteromonas	-	-	Gammaproteobacteria	15713
Pseudomonas aeruginosa c7447m	0.0294118	Pseudomonas	-	-	Gammaproteobacteria	209859
Pseudomonas aeruginosa DK2	0.0294118	Pseudomonas	-	+	Gammaproteobacteria	73815
Pseudomonas aeruginosa LESB58	0.0294118	Pseudomonas	-	-	Gammaproteobacteria	31101
Pseudomonas aeruginosa MTB-1	0.0294118	Pseudomonas	-	-	Gammaproteobacteria	225944
Pseudomonas aeruginosa PA1	0.0294118	Pseudomonas	-	-	Gammaproteobacteria	185335
Pseudomonas aeruginosa PA1R	0.0294118	Pseudomonas	-	-	Gammaproteobacteria	185336
Pseudomonas aeruginosa RP73	0.0294118	Pseudomonas	-	+	Gammaproteobacteria	206088
Pseudomonas aeruginosa SCV20265	0.0294118	Pseudomonas	-	+	Gammaproteobacteria	229445
Pseudomonas aeruginosa UCBPP-PA14	0.0294118	Pseudomonas	-	+	Gammaproteobacteria	386
Pseudomonas denitrificans ATCC 13867	0.0294118	Pseudomonas	-	-	Gammaproteobacteria	189431
Pseudomonas entomophila L48	0.0294118	Pseudomonas	-	-	Gammaproteobacteria	16800
Pseudomonas fluorescens A506	0.0294118	Pseudomonas	-	-	Gammaproteobacteria	67529
Pseudomonas fluorescens Pf0-1	0.0294118	Pseudomonas	-	-	Gammaproteobacteria	12
Pseudomonas fluorescens R124	0.0294118	Pseudomonas	-	-	Gammaproteobacteria	68653
Pseudomonas fluorescens SBW25	0.0294118	Pseudomonas	-	-	Gammaproteobacteria	31229
Pseudomonas mendocina ymp	0.0294118	Pseudomonas	-	+	Gammaproteobacteria	17457
Pseudomonas protegens Pf-5	0.0294118	Pseudomonas	-	-	Gammaproteobacteria	327
Pseudomonas putida BIRD-1	0.0294118	Pseudomonas	-	-	Gammaproteobacteria	54033
Pseudomonas putida DOT-T1E	0.0294118	Pseudomonas	-	-	Gammaproteobacteria	167844
Pseudomonas putida F1	0.0294118	Pseudomonas	-	-	Gammaproteobacteria	13909
Pseudomonas putida HB3267	0.0294118	Pseudomonas	-	-	Gammaproteobacteria	171349
Pseudomonas putida NBRC 14164	0.0294118	Pseudomonas	-	-	Gammaproteobacteria	171050
Pseudomonas putida ND6	0.0294118	Pseudomonas	-	-	Gammaproteobacteria	162897
Pseudomonas putida W619	0.0294118	Pseudomonas	-	-	Gammaproteobacteria	17053
Pseudomonas resinovorans NBRC 106553	0.0294118	Pseudomonas	-	-	Gammaproteobacteria	178156
Pseudomonas sp. TKP	0.0294118	Pseudomonas	-	-	Gammaproteobacteria	225946
Pseudomonas sp. VLB120	0.0294118	Pseudomonas	-	-	Gammaproteobacteria	178195
Pseudomonas stutzeri A1501	0.0294118	Pseudomonas	-	+	Gammaproteobacteria	16817
Pseudomonas stutzeri ATCC 17588 = LMG 11199	0.0294118	Pseudomonas	-	-	Gammaproteobacteria	68131
Pseudomonas stutzeri CCUG 29243	0.0294118	Pseudomonas	-	-	Gammaproteobacteria	167996
Pseudomonas stutzeri DSM 10701	0.0294118	Pseudomonas	-	-	Gammaproteobacteria	78211
Pseudomonas stutzeri DSM 4166	0.0294118	Pseudomonas	-	-	Gammaproteobacteria	63543
Pseudomonas syringae pv. syringae B728a	0.0294118	Pseudomonas	-	-	Gammaproteobacteria	323
Pseudomonas syringae pv. syringae B728a	0.0294118	Pseudomonas	-	-	Gammaproteobacteria	32555
Pseudoxanthomonas spadix BD-a59	0.5	Pseudoxanthomonas	-	+	Gammaproteobacteria	67981
Pseudoxanthomonas suwonensis 11-1	0.5	Pseudoxanthomonas	-	-	Gammaproteobacteria	48619
Psychrobacter cryohalolentis K5	0.5	Psychrobacter	-	-	Gammaproteobacteria	13920
Psychrobacter sp. G	0.5	Psychrobacter	-	+	Gammaproteobacteria	209108
Rahnella sp. Y9602	1	Rahnella	-	-	Gammaproteobacteria	50601
Saccharophagus degradans 2-40	1	Saccharophagus	-	-	Gammaproteobacteria	316
Salmonella bongori N268-08	0.037037	Salmonella	-	+	Gammaproteobacteria	168043
Salmonella bongori NCTC 12419	0.037037	Salmonella	-	+	Gammaproteobacteria	351
Salmonella enterica subsp. enterica serovar 4,[5],12:i:- str. 08-1736	0.037037	Salmonella	-	-	Gammaproteobacteria	50689
Salmonella enterica subsp. enterica serovar Agona str. 24249	0.037037	Salmonella	-	+	Gammaproteobacteria	222376
Salmonella enterica subsp. enterica serovar Bovismorbificans str. 3114	0.037037	Salmonella	-	+	Gammaproteobacteria	217868
Salmonella enterica subsp. enterica serovar Choleraesuis str. SC-B67	0.037037	Salmonella	-	+	Gammaproteobacteria	9618
Salmonella enterica subsp. enterica serovar Enteritidis str. P125109	0.037037	Salmonella	-	+	Gammaproteobacteria	30687
Salmonella enterica subsp. enterica serovar Gallinarum str. 287/91	0.037037	Salmonella	-	+	Gammaproteobacteria	30689
Salmonella enterica subsp. enterica serovar Gallinarum/pullorum str. RKS5078	0.037037	Salmonella	-	+	Gammaproteobacteria	72821
Salmonella enterica subsp. enterica serovar Heidelberg str. 41578	0.037037	Salmonella	-	+	Gammaproteobacteria	78477
Salmonella enterica subsp. enterica serovar Heidelberg str. B182	0.037037	Salmonella	-	+	Gammaproteobacteria	88529
Salmonella enterica subsp. enterica serovar Heidelberg str. CFSAN002069	0.037037	Salmonella	-	+	Gammaproteobacteria	184142
Salmonella enterica subsp. enterica serovar Heidelberg str. SL476	0.037037	Salmonella	-	+	Gammaproteobacteria	20045
Salmonella enterica subsp. enterica serovar Newport str. SL254	0.037037	Salmonella	-	+	Gammaproteobacteria	18747
Salmonella enterica subsp. enterica serovar Newport str. USMARC-S3124.1	0.037037	Salmonella	-	+	Gammaproteobacteria	51643
Salmonella enterica subsp. enterica serovar Paratyphi A str. AKU_12601	0.037037	Salmonella	-	+	Gammaproteobacteria	30943
Salmonella enterica subsp. enterica serovar Paratyphi C str. RKS4594	0.037037	Salmonella	-	+	Gammaproteobacteria	20993
Salmonella enterica subsp. enterica serovar Thompson str. RM6836	0.037037	Salmonella	-	+	Gammaproteobacteria	70669
Salmonella enterica subsp. enterica serovar Typhi str. CT18	0.037037	Salmonella	-	+	Gammaproteobacteria	236
Salmonella enterica subsp. enterica serovar Typhi str. Ty2	0.037037	Salmonella	-	+	Gammaproteobacteria	371
Salmonella enterica subsp. enterica serovar Typhimurium str. 14028S	0.037037	Salmonella	-	+	Gammaproteobacteria	33067
Salmonella enterica subsp. enterica serovar Typhimurium str. 798	0.037037	Salmonella	-	+	Gammaproteobacteria	66023
Salmonella enterica subsp. enterica serovar Typhimurium str. LT2	0.037037	Salmonella	-	+	Gammaproteobacteria	241
Salmonella enterica subsp. enterica serovar Typhimurium str. SL1344	0.037037	Salmonella	-	+	Gammaproteobacteria	50407
Salmonella enterica subsp. enterica serovar Typhimurium str. ST4/74	0.037037	Salmonella	-	+	Gammaproteobacteria	56087
Salmonella enterica subsp. enterica serovar Typhimurium str. U288	0.037037	Salmonella	-	+	Gammaproteobacteria	157919
Salmonella enterica subsp. enterica serovar Typhimurium str. UK-1	0.037037	Salmonella	-	+	Gammaproteobacteria	63211
Serratia marcescens WW4	0.166667	Serratia	-	-	Gammaproteobacteria	88659
Serratia plymuthica 4Rx13	0.166667	Serratia	-	-	Gammaproteobacteria	41033
Serratia plymuthica AS9	0.166667	Serratia	-	-	Gammaproteobacteria	60457
Serratia plymuthica S13	0.166667	Serratia	-	-	Gammaproteobacteria	209109
Serratia proteamaculans 568	0.166667	Serratia	-	-	Gammaproteobacteria	17459
Serratia sp. AS12	0.166667	Serratia	-	-	Gammaproteobacteria	60453
Shewanella amazonensis SB2B	0.0666667	Shewanella	-	-	Gammaproteobacteria	13385
Shewanella baltica BA175	0.0666667	Shewanella	-	-	Gammaproteobacteria	49719
Shewanella baltica OS117	0.0666667	Shewanella	-	-	Gammaproteobacteria	49451
Shewanella baltica OS155	0.0666667	Shewanella	-	-	Gammaproteobacteria	13386
Shewanella baltica OS185	0.0666667	Shewanella	-	+	Gammaproteobacteria	17643
Shewanella halifaxensis HAW-EB4	0.0666667	Shewanella	-	-	Gammaproteobacteria	20241
Shewanella loihica PV-4	0.0666667	Shewanella	-	-	Gammaproteobacteria	13906
Shewanella pealeana ATCC 700345	0.0666667	Shewanella	-	-	Gammaproteobacteria	17415
Shewanella putrefaciens 200	0.0666667	Shewanella	-	+	Gammaproteobacteria	13392
Shewanella putrefaciens CN-32	0.0666667	Shewanella	-	+	Gammaproteobacteria	13393
Shewanella sediminis HAW-EB3	0.0666667	Shewanella	-	-	Gammaproteobacteria	18789
Shewanella sp. ANA-3	0.0666667	Shewanella	-	+	Gammaproteobacteria	13905
Shewanella sp. MR-7	0.0666667	Shewanella	-	-	Gammaproteobacteria	13903
Shewanella sp. W3-18-1	0.0666667	Shewanella	-	+	Gammaproteobacteria	13902
Shewanella violacea DSS12	0.0666667	Shewanella	-	-	Gammaproteobacteria	34739
Shigella boydii CDC 3083-94	0.125	Shigella	-	+	Gammaproteobacteria	15637
Shigella dysenteriae 1617	0.125	Shigella	-	+	Gammaproteobacteria	48263
Shigella dysenteriae Sd197	0.125	Shigella	-	+	Gammaproteobacteria	13145
Shigella flexneri 2002017	0.125	Shigella	-	-	Gammaproteobacteria	33639
Shigella flexneri 2a str. 2457T	0.125	Shigella	-	-	Gammaproteobacteria	408
Shigella flexneri 2a str. 2457T	0.125	Shigella	-	-	Gammaproteobacteria	48255
Shigella flexneri 2a str. 301	0.125	Shigella	-	-	Gammaproteobacteria	310
Shigella flexneri 5 str. 8401	0.125	Shigella	-	-	Gammaproteobacteria	16375
Simiduia agarivorans SA1 = DSM 21679	0.5	Simiduia	-	-	Gammaproteobacteria	74637
Simiduia agarivorans SA1 = DSM 21679	0.5	Simiduia	-	-	Gammaproteobacteria	185368
Stenotrophomonas maltophilia R551-3	1	Stenotrophomonas	-	-	Gammaproteobacteria	17107
Teredinibacter turnerae T7901	1	Teredinibacter	-	+	Gammaproteobacteria	30839
Thalassolituus oleivorans MIL-1	1	Thalassolituus	-	+	Gammaproteobacteria	194507
Thioalkalimicrobium cyclicum ALM1	1	Thioalkalimicrobium	-	-	Gammaproteobacteria	52629
Thioalkalivibrio nitratireducens DSM 14787	0.5	Thioalkalivibrio	-	+	Gammaproteobacteria	178382
Thioalkalivibrio sp. K90mix	0.5	Thioalkalivibrio	-	+	Gammaproteobacteria	30759
Tolumonas auensis DSM 9187	1	Tolumonas	-	+	Gammaproteobacteria	33873
Vibrio alginolyticus NBRC 15630 = ATCC 17749	0.0625	Vibrio	-	-	Gammaproteobacteria	184046
Vibrio anguillarum 775	0.0625	Vibrio	-	-	Gammaproteobacteria	51883
Vibrio campbellii ATCC BAA-1116	0.0625	Vibrio	-	+	Gammaproteobacteria	19857
Vibrio cholerae M66-2	0.0625	Vibrio	-	-	Gammaproteobacteria	32851
Vibrio cholerae O1 str. 2010EL-1786	0.0625	Vibrio	-	-	Gammaproteobacteria	59943
Vibrio cholerae O395	0.0625	Vibrio	-	+	Gammaproteobacteria	32853
Vibrio cholerae O395	0.0625	Vibrio	-	+	Gammaproteobacteria	15667
Vibrio fischeri MJ11	0.0625	Vibrio	-	+	Gammaproteobacteria	19393
Vibrio furnissii NCTC 11218	0.0625	Vibrio	-	-	Gammaproteobacteria	53247
Vibrio parahaemolyticus BB22OP	0.0625	Vibrio	-	+	Gammaproteobacteria	170885
Vibrio sp. EJY3	0.0625	Vibrio	-	+	Gammaproteobacteria	77223
Vibrio sp. Ex25	0.0625	Vibrio	-	-	Gammaproteobacteria	15693
Vibrio sp. Ex25	0.0625	Vibrio	-	-	Gammaproteobacteria	40507
Vibrio splendidus LGP32	0.0625	Vibrio	-	-	Gammaproteobacteria	32815
Vibrio vulnificus MO6-24/O	0.0625	Vibrio	-	-	Gammaproteobacteria	59881
Vibrio vulnificus YJ016	0.0625	Vibrio	-	+	Gammaproteobacteria	1430
Xanthomonas axonopodis pv. citri str. 306	0.1	Xanthomonas	-	+	Gammaproteobacteria	297
Xanthomonas axonopodis pv. citrumelo F1 (Xanthomonas alfalfae subsp. citrumelonis F1)	0.1	Xanthomonas	-	-	Gammaproteobacteria	62495
Xanthomonas axonopodis Xac29-1	0.1	Xanthomonas	-	+	Gammaproteobacteria	193074
Xanthomonas campestris pv. campestris str. ATCC 33913	0.1	Xanthomonas	-	-	Gammaproteobacteria	296
Xanthomonas campestris pv. raphani 756C	0.1	Xanthomonas	-	+	Gammaproteobacteria	63187
Xanthomonas campestris pv. vesicatoria str. 85-10	0.1	Xanthomonas	-	-	Gammaproteobacteria	13649
Xanthomonas campestris pv. vesicatoria str. 85-10 (Xanthomonas euvesicatoria str. 85-10)	0.1	Xanthomonas	-	-	Gammaproteobacteria	13649
Xanthomonas citri subsp. citri Aw12879	0.1	Xanthomonas	-	+	Gammaproteobacteria	81931
Xanthomonas oryzae pv. oryzae PXO99A	0.1	Xanthomonas	-	+	Gammaproteobacteria	28127
Xanthomonas oryzae pv. oryzicola BLS256	0.1	Xanthomonas	-	-	Gammaproteobacteria	16740
Xenorhabdus bovienii SS-2004	0.5	Xenorhabdus	-	+	Gammaproteobacteria	13399
Xenorhabdus nematophila ATCC 19061	0.5	Xenorhabdus	-	+	Gammaproteobacteria	13400
Xylella fastidiosa 9a5c	0.333333	Xylella	-	-	Gammaproteobacteria	271
Xylella fastidiosa subsp. fastidiosa GB514	0.333333	Xylella	-	-	Gammaproteobacteria	49399
Xylella fastidiosa Temecula1	0.333333	Xylella	-	-	Gammaproteobacteria	285
Yersinia enterocolitica subsp. palearctica Y11	0.0909091	Yersinia	-	-	Gammaproteobacteria	60483
Yersinia pestis A1122	0.0909091	Yersinia	-	+	Gammaproteobacteria	67155
Yersinia pestis Angola	0.0909091	Yersinia	-	+	Gammaproteobacteria	16067
Yersinia pestis Antiqua	0.0909091	Yersinia	-	+	Gammaproteobacteria	16645
Yersinia pestis biovar Medievalis str. Harbin 35	0.0909091	Yersinia	-	+	Gammaproteobacteria	30505
Yersinia pestis biovar Microtus str. 91001	0.0909091	Yersinia	-	+	Gammaproteobacteria	10638
Yersinia pestis D106004	0.0909091	Yersinia	-	+	Gammaproteobacteria	36507
Yersinia pestis Nepal516	0.0909091	Yersinia	-	+	Gammaproteobacteria	16646
Yersinia pestis Nepal516	0.0909091	Yersinia	-	+	Gammaproteobacteria	30503
Yersinia pestis Z176003	0.0909091	Yersinia	-	+	Gammaproteobacteria	36547
Yersinia pseudotuberculosis YPIII	0.0909091	Yersinia	-	+	Gammaproteobacteria	28743
Melioribacter roseus P3M-2	1	Melioribacter	-	+	Ignavibacteriae	165865
Candidatus Nitrospira defluvii	1	Candidatus Nitrospira	-	+	Nitrospirae	46433
Leptospirillum ferriphilum ML-04	0.5	Leptospirillum	-	-	Nitrospirae	68175
Leptospirillum ferrooxidans C2-3	0.5	Leptospirillum	-	-	Nitrospirae	157333
Isosphaera pallida ATCC 43644	1	Isosphaera	-	+	Planctomycetes	32825
Phycisphaera mikurensis NBRC 102666	1	Phycisphaera	-	+	Planctomycetes	82987
Pirellula staleyi DSM 6068	1	Pirellula	-	+	Planctomycetes	29845
Borrelia afzelii HLJ01	0.1	Borrelia	-	-	Spirochaetes	176667
Borrelia afzelii PKo	0.1	Borrelia	-	-	Spirochaetes	68149
Borrelia burgdorferi B31	0.1	Borrelia	-	-	Spirochaetes	3
Borrelia burgdorferi JD1	0.1	Borrelia	-	-	Spirochaetes	29359
Borrelia burgdorferi ZS7	0.1	Borrelia	-	-	Spirochaetes	19839
Borrelia duttonii Ly	0.1	Borrelia	-	-	Spirochaetes	18231
Borrelia garinii NMJW1	0.1	Borrelia	-	-	Spirochaetes	175615
Borrelia garinii PBi	0.1	Borrelia	-	-	Spirochaetes	12554
Borrelia recurrentis A1	0.1	Borrelia	-	-	Spirochaetes	18233
Borrelia turicatae 91E135	0.1	Borrelia	-	-	Spirochaetes	13597
Brachyspira hyodysenteriae WA1	0.25	Brachyspira	-	-	Spirochaetes	31263
Brachyspira intermedia PWS/A	0.25	Brachyspira	-	-	Spirochaetes	68051
Brachyspira pilosicoli B2904	0.25	Brachyspira	-	-	Spirochaetes	80999
Brachyspira pilosicoli WesB	0.25	Brachyspira	-	-	Spirochaetes	89437
Leptospira interrogans serovar Lai str. 56601	0.5	Leptospira	-	+	Spirochaetes	293
Leptospira interrogans serovar Lai str. IPAV	0.5	Leptospira	-	+	Spirochaetes	32553
Sphaerochaeta pleomorpha str. Grapes	1	Sphaerochaeta	-	+	Spirochaetes	50049
Spirochaeta sp. L21-RPul-D2	0.5	Spirochaeta	-	+	Spirochaetes	227794
Spirochaeta thermophila DSM 6578	0.5	Spirochaeta	-	+	Spirochaetes	50823
Treponema caldaria DSM 7334	0.142857	Treponema	-	+	Spirochaetes	46527
Treponema pallidum subsp. pallidum str. Chicago	0.142857	Treponema	-	-	Spirochaetes	39981
Treponema pallidum subsp. pallidum str. Nichols	0.142857	Treponema	-	-	Spirochaetes	5
Treponema pallidum subsp. pallidum str. Nichols	0.142857	Treponema	-	-	Spirochaetes	30655
Treponema pallidum subsp. pertenue str. CDC2	0.142857	Treponema	-	-	Spirochaetes	30651
Treponema pallidum subsp. pertenue str. SamoaD	0.142857	Treponema	-	-	Spirochaetes	30671
Treponema pedis str. T A4	0.142857	Treponema	-	+	Spirochaetes	188500
Turneriella parva DSM 21527	1	Turneriella	-	-	Spirochaetes	50821
Anaerobaculum mobile DSM 13181	1	Anaerobaculum	-	+	Synergistetes	53351
Acholeplasma laidlawii PG-8A	1	Acholeplasma	-	-	Tenericutes	19259
Mesoplasma florum L1	0.5	Mesoplasma	-	-	Tenericutes	10650
Mesoplasma florum W37	0.5	Mesoplasma	-	-	Tenericutes	222289
Spiroplasma diminutum CUAS-1	0.5	Spiroplasma	-	-	Tenericutes	184745
Spiroplasma taiwanense CT-1	0.5	Spiroplasma	-	-	Tenericutes	184744
Ureaplasma parvum serovar 3 str. ATCC 27815	0.5	Ureaplasma	-	-	Tenericutes	19087
Ureaplasma parvum serovar 3 str. ATCC 700970	0.5	Ureaplasma	-	-	Tenericutes	101
Thermobaculum terrenum ATCC BAA-798	1	Thermobaculum	-	+	Thermobaculum	29523
Fervidobacterium nodosum Rt17-B1	0.5	Fervidobacterium	-	+	Thermotogae	16719
Fervidobacterium pennivorans DSM 9078	0.5	Fervidobacterium	-	+	Thermotogae	60139
Kosmotoga olearia TBF 19.5.1	1	Kosmotoga	-	+	Thermotogae	29419
Marinitoga piezophila KA3	1	Marinitoga	-	+	Thermotogae	66025
Mesotoga prima MesG1.Ag.4.2	1	Mesotoga	-	+	Thermotogae	48995
Petrotoga mobilis SJ95	1	Petrotoga	-	+	Thermotogae	17679
Thermosipho africanus TCF52B	1	Thermosipho	-	+	Thermotogae	27767
Thermotoga elfii NBRC 107921	0.142857	Thermotoga	-	-	Thermotogae	172330
Thermotoga hypogea NBRC 106472	0.142857	Thermotoga	-	-	Thermotogae	172331
Thermotoga lettingae TMO	0.142857	Thermotoga	-	+	Thermotogae	15644
Thermotoga naphthophila RKU-10	0.142857	Thermotoga	-	+	Thermotogae	33663
Thermotoga neapolitana DSM 4359	0.142857	Thermotoga	-	+	Thermotogae	21023
Thermotoga petrophila RKU-1	0.142857	Thermotoga	-	+	Thermotogae	17089
Thermotoga thermarum DSM 5069	0.142857	Thermotoga	-	+	Thermotogae	41517
Akkermansia muciniphila ATCC BAA-835	1	Akkermansia	-	+	Verrucomicrobia	20089
Coraliomargarita akajimensis DSM 45221	1	Coraliomargarita	-	-	Verrucomicrobia	33365
Opitutus terrae PB90-1	1	Opitutus	-	-	Verrucomicrobia	19989
